# Supplementary material for: ARGLU1 is a transcriptional coactivator and splicing regulator important for stress hormone signaling and development
Source: Nucleic Acids Res. 2019 Jan 30;47(6):2856–70. doi: 10.1093/nar/gkz010 (PMC6451108; doi:10.1093/nar/gkz010)
Supplement: Supplementary Data [file gkz010_supplemental_files.zip]

Archive with 8 entries (8 files):
- ARGLU1_Magomedova_SupData_Dec20.docx
- ARGLU1_Magomedova_SupData_Dec20_Jan13LM.docx
- Table S1 - gene expression.xlsx
- Table S2- gprofiler transcription.xlsx
- Table S3 - splicing.xlsx
- Table S4 - expression and splicing overlap.xlsx
- Table S5 - BioID Data.xlsx
- Table S6 - RIME MS.xlsx
