# Supplementary material for: ARGLU1 is a transcriptional coactivator and splicing regulator important for stress hormone signaling and development
Source: Nucleic Acids Res. 2019 Jan 30;47(6):2856–70. doi: 10.1093/nar/gkz010 (PMC6451108; doi:10.1093/nar/gkz010)
Supplement: Supplementary Data [file gkz010_supplemental_files.zip › Table S1 - gene expression.xlsx]

## Sheet: siConDex vs Veh_7genes p0.05 
Table S1. N2a RNA-seq expression data set. siControl Dex vs siControl Veh. P<0.05
The output of the table was simplified from the edgeR output by hiding columns.
probeID	Var.2	external_gene_id	description	cRPKM siCon_Dex	cRPKM siCon_Veh	cRPKM siArg_Dex	cRPKM siArg_Veh	reads siCon_Dex	reads siCon_Veh	reads siArg_Dex	reads siArg_Veh	external_gene_id	Sum of reads	siCon_Veh-siCon_Dex logFC	siCon_Veh-siCon_Dex logCPM	siCon_Veh-siCon_Dex PValue	siCon_Veh-siCon_Dex FDR	Score	siControl Fold Change (Dex/Veh)	siArglu1 Fold Change (Dex/Veh)
ENSMUSG00000038216	1	Pnmt	phenylethanolamine-N-methyltransferase [Source:MGI Symbol;Acc:MGI:97724]	1.13	0.01	0.01	0.01	89	1	1	1	Pnmt	92	-6.21406	-1.51109	0.0489947	1	-1.30985	113	1
ENSMUSG00000028834	3	Trim63	tripartite motif-containing 63 [Source:MGI Symbol;Acc:MGI:2447992]	0.41	0.03	0.12	0.02	54	4	19	2	Trim63	79	-3.61608	-1.74153	0.0276004	1	-1.55909	13.6667	6
ENSMUSG00000029321	4	Slc10a6	solute carrier family 10 (sodium/bile acid cotransporter family), member 6 [Source:MGI Symbol;Acc:MGI:1923000]	2.1	0.2	4.81	0.96	310	28	864	132	Slc10a6	1334	-3.36379	2.08939	0.0190763	1	-1.71951	10.5	5.01042
ENSMUSG00000028011	6	Tdo2	tryptophan 2,3-dioxygenase [Source:MGI Symbol;Acc:MGI:1928486]	0.52	0.09	0.65	0.16	108	18	166	32	Tdo2	324	-2.47767	0.128757	0.0322851	1	-1.491	5.77778	4.0625
ENSMUSG00000028008	7	Asic5	acid-sensing (proton-gated) ion channel family member 5 [Source:MGI Symbol;Acc:MGI:1929259]	0.39	0.08	0.55	0.34	45	9	76	36	Asic5	166	-2.20747	-0.771121	0.0342214	1	-1.4657	4.875	1.61765
ENSMUSG00000037709	10	Fam13a	family with sequence similarity 13, member A [Source:MGI Symbol;Acc:MGI:1889842]	0.5	0.12	0.62	0.24	151	34	226	67	Fam13a	478	-2.04769	0.688482	0.0334683	1	-1.47537	4.16667	2.58333
ENSMUSG00000061815	16	Rufy4	RUN and FYVE domain containing 4 [Source:MGI Symbol;Acc:MGI:3588214]	0.85	0.27	0.77	0.39	109	32	119	47	Rufy4	307	-1.66509	0.0905224	0.0494508	1	-1.30583	3.14815	1.97436

## Sheet: siArgDex vs Veh_3genes p0.05
Table S1. N2a RNA-seq expression data set. SiArglu1 Dex vs siArglu1 Veh. P<0.05
The output of the table was simplified from the edgeR output by hiding columns.
probeID	Var.2	external_gene_id	description	cRPKM siCon_Dex	cRPKM siCon_Veh	cRPKM siArg_Dex	cRPKM siArg_Veh	reads siCon_Dex	reads siCon_Veh	reads siArg_Dex	reads siArg_Veh	external_gene_id	Sum of reads	siArg_Veh-siArg_Dex logFC	siArg_Veh-siArg_Dex logCPM	siArg_Veh-siArg_Dex PValue	siArg_Veh-siArg_Dex FDR	Score	siControl Fold Change (Dex/Veh)	siArglu1 Fold Change (Dex/Veh)
ENSMUSG00000070719	2	Pla2g4d	phospholipase A2, group IVD [Source:MGI Symbol;Acc:MGI:1925640]	0.17	0.01	1.37	0.03	44	3	433	8	Pla2g4d	488	-5.32953	0.595558	0.0250303	1	-1.60153	17	45.6667
ENSMUSG00000027253	14	Lrp4	low density lipoprotein receptor-related protein 4 [Source:MGI Symbol;Acc:MGI:2442252]	0.14	0.04	0.28	0.04	76	19	188	21	Lrp4	304	-2.74607	0.0142264	0.0238582	1	-1.62236	3.5	7
ENSMUSG00000020893	13	Per1	period circadian clock 1 [Source:MGI Symbol;Acc:MGI:1098283]	9.46	2.55	6.33	1.07	3116	780	2532	330	Per1	6758	-2.52941	4.49658	0.0134274	1	-1.87201	3.7098	5.91589

## Sheet: siArg_siCon_Veh_607genes p0.05
Table S1. N2a RNA-seq gene expression data set. siArglu1 Veh vs siControl Veh. P<0.05																					Increased with ARGLU1 KD		208
The output of the table was simplified from the edgeR output by hiding columns.																					Decreased with ARGLU1 KD		399
probeID	Var.2	external_gene_id	description	cRPKM siCon_Dex	cRPKM siCon_Veh	cRPKM siArg_Dex	cRPKM siArg_Veh	reads siCon_Dex	reads siCon_Veh	reads siArg_Dex	reads siArg_Veh	external_gene_id	Sum of reads	siArg_Veh-siCon_Veh logFC	siArg_Veh-siCon_Veh logCPM	siArg_Veh-siCon_Veh PValue	siArg_Veh-siCon_Veh FDR	Score	Fold Change (siArglu1 Veh / siControl Veh)
ENSMUSG00000035498	12688	Cdcp1	CUB domain containing protein 1 [Source:MGI Symbol;Acc:MGI:2442010]	0.08	0.15	0.01	0.00166667	29	52	6	1	Cdcp1	88	-5.51313	-1.54943	0.00774464	0.731623	-2.111	0.0111111
ENSMUSG00000049252	5502	Lrp1b	low density lipoprotein-related protein 1B (deleted in tumors) [Source:MGI Symbol;Acc:MGI:2151136]	0.05	0.05	0.01	0.00125	55	50	8	1	Lrp1b	114	-5.45668	-1.20828	0.00951238	0.731623	-2.02171	0.025
ENSMUSG00000062046	496	5730460C07Rik	RIKEN cDNA 5730460C07 gene [Source:MGI Symbol;Acc:MGI:1917844]	0.6	0.48	0.01	0.02	76	56	2	2	5730460C07Rik	136	-4.70168	-0.958652	0.0376701	0.731623	-1.424	0.0416667
ENSMUSG00000048148	12256	Nwd1	NACHT and WD repeat domain containing 1 [Source:MGI Symbol;Acc:MGI:2442268]	0.47	0.6	0.04	0.04	252	299	29	18	Nwd1	598	-4.02267	1.13179	0.0152554	0.731623	-1.81658	0.0666667
ENSMUSG00000023830	12021	Igf2r	insulin-like growth factor 2 receptor [Source:MGI Symbol;Acc:MGI:96435]	1.08	1.3	0.09	0.08	679	761	69	48	Igf2r	1557	-3.9612	2.50489	0.0145838	0.731623	-1.83613	0.0615385
ENSMUSG00000043122	5504	A530016L24Rik	RIKEN cDNA A530016L24 gene [Source:MGI Symbol;Acc:MGI:2443020]	0.23	0.23	0.05	0.02	43	39	11	3	A530016L24Rik	96	-3.62453	-1.44769	0.0164429	0.731623	-1.78402	0.0869565
ENSMUSG00000040616	707	Tmem51	transmembrane protein 51 [Source:MGI Symbol;Acc:MGI:2384874]	0.62	0.53	0.09	0.04	80	64	15	5	Tmem51	164	-3.62345	-0.713574	0.0179352	0.731623	-1.74629	0.0754717
ENSMUSG00000038763	12533	Alpk3	alpha-kinase 3 [Source:MGI Symbol;Acc:MGI:2151224]	0.08	0.12	0.02	0.01	37	51	9	4	Alpk3	101	-3.60982	-1.36972	0.0159329	0.731623	-1.79771	0.0833333
ENSMUSG00000078490	12257	C030017K20Rik	RIKEN cDNA C030017K20 gene [Source:MGI Symbol;Acc:MGI:2686516]	0.18	0.23	0.04	0.02	30	36	9	3	C030017K20Rik	78	-3.50944	-1.72115	0.015725	0.731623	-1.80341	0.0869565
ENSMUSG00000022025	472	Lect1	leukocyte cell derived chemotaxin 1 [Source:MGI Symbol;Acc:MGI:1341171]	1.58	1.26	0.15	0.11	156	115	18	10	Lect1	299	-3.48525	0.13371	0.0265934	0.731623	-1.57523	0.0873016
ENSMUSG00000046182	12320	Gsg1l	GSG1-like [Source:MGI Symbol;Acc:MGI:2685483]	0.26	0.34	0.09	0.04	71	88	30	9	Gsg1l	198	-3.24972	-0.457958	0.0100713	0.731623	-1.99691	0.117647
ENSMUSG00000047636	12327	Cdcp2	CUB domain containing protein 2 [Source:MGI Symbol;Acc:MGI:3045328]	0.16	0.21	0.07	0.02	29	35	15	4	Cdcp2	83	-3.0683	-1.64932	0.0149725	0.731623	-1.82471	0.0952381
ENSMUSG00000049502	11957	Dtx3l	deltex 3-like (Drosophila) [Source:MGI Symbol;Acc:MGI:2656973]	2.49	2.97	0.42	0.35	857	949	174	112	Dtx3l	2092	-3.0594	2.91956	0.0150812	0.731623	-1.82157	0.117845
ENSMUSG00000022861	12180	Dgkg	diacylglycerol kinase, gamma [Source:MGI Symbol;Acc:MGI:105060]	0.12	0.15	0.05	0.02	30	34	16	4	Dgkg	84	-3.02663	-1.63569	0.0155299	0.731623	-1.80883	0.133333
ENSMUSG00000020905	4137	Usp43	ubiquitin specific peptidase 43 [Source:MGI Symbol;Acc:MGI:2444541]	0.62	0.61	0.09	0.08	195	179	34	23	Usp43	431	-2.9314	0.65287	0.0274884	0.731623	-1.56085	0.131148
ENSMUSG00000028753	4650	Vwa5b1	von Willebrand factor A domain containing 5B1 [Source:MGI Symbol;Acc:MGI:1922968]	13.69	13.55	2.13	1.8	7204	6615	1362	886	Vwa5b1	16067	-2.87808	5.85315	0.0130275	0.731623	-1.88514	0.132841
ENSMUSG00000028125	5503	Abca4	ATP-binding cassette, sub-family A (ABC1), member 4 [Source:MGI Symbol;Acc:MGI:109424]	0.11	0.11	0.03	0.01	59	53	16	7	Abca4	135	-2.87654	-0.984799	0.0260941	0.731623	-1.58346	0.0909091
ENSMUSG00000042351	9291	Grap2	GRB2-related adaptor protein 2 [Source:MGI Symbol;Acc:MGI:1333842]	6.48	6.79	0.97	0.98	1429	1389	260	203	Grap2	3281	-2.75164	3.56651	0.0211696	0.731623	-1.67429	0.14433
ENSMUSG00000066392	12124	Nrxn3	neurexin III [Source:MGI Symbol;Acc:MGI:1096389]	0.39	0.48	0.09	0.08	126	144	37	23	Nrxn3	330	-2.61776	0.269925	0.0242688	0.731623	-1.61495	0.166667
ENSMUSG00000019767	8309	Ccdc170	coiled-coil domain containing 170 [Source:MGI Symbol;Acc:MGI:2685067]	0.31	0.32	0.06	0.05	72	70	16	12	Ccdc170	170	-2.50997	-0.659552	0.0424709	0.731623	-1.37191	0.15625
ENSMUSG00000022014	12507	Epsti1	epithelial stromal interaction 1 (breast) [Source:MGI Symbol;Acc:MGI:1915168]	0.32	0.46	0.12	0.08	26	35	12	6	Epsti1	79	-2.49787	-1.70799	0.0308362	0.731623	-1.51094	0.173913
ENSMUSG00000020992	11909	4930512B01Rik	RIKEN cDNA 4930512B01 gene [Source:MGI Symbol;Acc:MGI:1921974]	0.49	0.58	0.1	0.1	62	69	15	12	4930512B01Rik	158	-2.48925	-0.759184	0.041242	0.731623	-1.38466	0.172414
ENSMUSG00000043279	4468	Trim56	tripartite motif-containing 56 [Source:MGI Symbol;Acc:MGI:2685298]	3.27	3.23	0.83	0.57	2118	1941	657	343	Trim56	5059	-2.47798	4.17433	0.0128913	0.731623	-1.8897	0.176471
ENSMUSG00000034758	10162	Tle6	transducin-like enhancer of split 6, homolog of Drosophila E(spl) [Source:MGI Symbol;Acc:MGI:2149593]	7.42	7.94	1.32	1.41	1039	1031	225	184	Tle6	2479	-2.46336	3.16078	0.0252276	0.731623	-1.59812	0.177582
ENSMUSG00000039153	12053	Runx2	runt related transcription factor 2 [Source:MGI Symbol;Acc:MGI:99829]	0.28	0.34	0.09	0.06	44	50	18	9	Runx2	121	-2.43571	-1.13665	0.030464	0.731623	-1.51621	0.176471
ENSMUSG00000002222	7289	Rmnd5a	required for meiotic nuclear division 5 homolog A (S. cerevisiae) [Source:MGI Symbol;Acc:MGI:1915727]	29.35	29.9	5.56	5.44	12786	12081	2942	2217	Rmnd5a	30026	-2.42389	6.75302	0.0166184	0.731623	-1.77941	0.18194
ENSMUSG00000028217	1024	Cdh17	cadherin 17 [Source:MGI Symbol;Acc:MGI:1095414]	1.59	1.43	0.37	0.26	386	322	108	59	Cdh17	875	-2.4237	1.6513	0.0278182	0.731623	-1.55567	0.181818
ENSMUSG00000090353	11922	Gm17555	predicted gene, 17555 [Source:MGI Symbol;Acc:MGI:4937189]	8.77	10.4	3.37	1.88	30	33	14	6	Gm17555	83	-2.4133	-1.64738	0.0340734	0.731623	-1.46758	0.180769
ENSMUSG00000026220	12283	Slc16a14	solute carrier family 16 (monocarboxylic acid transporters), member 14 [Source:MGI Symbol;Acc:MGI:1919031]	0.42	0.54	0.15	0.1	95	113	42	21	Slc16a14	271	-2.39887	-0.0179574	0.0219729	0.731623	-1.65811	0.185185
ENSMUSG00000019982	11481	Myb	myeloblastosis oncogene [Source:MGI Symbol;Acc:MGI:97249]	22.71	25.7	4.93	4.95	5454	5724	1438	1111	Myb	13727	-2.34293	5.62476	0.0157274	0.731623	-1.80334	0.192607
ENSMUSG00000055675	10849	Kbtbd11	kelch repeat and BTB (POZ) domain containing 11 [Source:MGI Symbol;Acc:MGI:1922151]	1.16	1.27	0.33	0.24	572	577	195	112	Kbtbd11	1456	-2.34168	2.3831	0.0201802	0.731623	-1.69507	0.188976
ENSMUSG00000057897	11868	Camk2b	calcium/calmodulin-dependent protein kinase II, beta [Source:MGI Symbol;Acc:MGI:88257]	0.96	1.13	0.22	0.22	271	295	75	58	Camk2b	699	-2.32202	1.34028	0.0325541	0.731623	-1.48739	0.19469
ENSMUSG00000030324	638	Rho	rhodopsin [Source:MGI Symbol;Acc:MGI:97914]	0.25	0.21	0.09	0.04	56	44	25	9	Rho	134	-2.25178	-1.0093	0.0398521	0.731623	-1.39955	0.190476
ENSMUSG00000036641	9055	Ccdc148	coiled-coil domain containing 148 [Source:MGI Symbol;Acc:MGI:3039583]	0.23	0.24	0.06	0.05	63	63	19	13	Ccdc148	158	-2.24391	-0.765656	0.0445314	0.731623	-1.35133	0.208333
ENSMUSG00000047419	11793	Cmya5	cardiomyopathy associated 5 [Source:MGI Symbol;Acc:MGI:1923719]	0.06	0.07	0.02	0.01	51	53	21	11	Cmya5	136	-2.23363	-0.978789	0.0376177	0.731623	-1.42461	0.142857
ENSMUSG00000051527	11910	Usp29	ubiquitin specific peptidase 29 [Source:MGI Symbol;Acc:MGI:1888998]	0.87	1.03	0.3	0.22	158	174	66	37	Usp29	435	-2.2076	0.651807	0.0265463	0.731623	-1.576	0.213592
ENSMUSG00000016028	10776	Celsr1	cadherin, EGF LAG seven-pass G-type receptor 1 (flamingo homolog, Drosophila) [Source:MGI Symbol;Acc:MGI:1100883]	0.11	0.12	0.03	0.02	86	84	30	18	Celsr1	218	-2.19254	-0.321828	0.0393162	0.731623	-1.40543	0.166667
ENSMUSG00000020681	1416	Ace	angiotensin I converting enzyme (peptidyl-dipeptidase A) 1 [Source:MGI Symbol;Acc:MGI:87874]	3.18	2.94	0.76	0.64	1099	945	319	206	Ace	2569	-2.17489	3.19975	0.0263448	0.731623	-1.57931	0.217687
ENSMUSG00000034771	11135	Tle2	transducin-like enhancer of split 2, homolog of Drosophila E(spl) [Source:MGI Symbol;Acc:MGI:104635]	0.46	0.51	0.12	0.11	87	91	29	20	Tle2	227	-2.15684	-0.261611	0.0424041	0.731623	-1.37259	0.215686
ENSMUSG00000026896	12704	Ifih1	interferon induced with helicase C domain 1 [Source:MGI Symbol;Acc:MGI:1918836]	0.12	0.24	0.07	0.05	46	86	32	19	Ifih1	183	-2.14895	-0.565379	0.0298009	0.731623	-1.52577	0.208333
ENSMUSG00000033007	10022	Asic4	acid-sensing (proton-gated) ion channel family member 4 [Source:MGI Symbol;Acc:MGI:2652846]	8.59	9.16	2.01	2.02	1478	1462	421	325	Asic4	3686	-2.1469	3.72592	0.0255709	0.731623	-1.59225	0.220524
ENSMUSG00000074785	457	Plxnc1	plexin C1 [Source:MGI Symbol;Acc:MGI:1890127]	28.76	22.79	6.36	5.05	14318	10526	3849	2352	Plxnc1	31045	-2.13983	6.7883	0.0212139	0.731623	-1.67338	0.221588
ENSMUSG00000032503	711	Arpp21	cyclic AMP-regulated phosphoprotein, 21 [Source:MGI Symbol;Acc:MGI:107562]	8.13	6.96	2.15	1.55	1584	1258	510	282	Arpp21	3634	-2.13477	3.69252	0.0230174	0.731623	-1.63794	0.222701
ENSMUSG00000021583	10230	Erap1	endoplasmic reticulum aminopeptidase 1 [Source:MGI Symbol;Acc:MGI:1933403]	6.41	6.87	1.63	1.55	1811	1801	559	409	Erap1	4580	-2.11618	4.03659	0.0225952	0.731623	-1.64598	0.225619
ENSMUSG00000039697	6655	Ncoa7	nuclear receptor coactivator 7 [Source:MGI Symbol;Acc:MGI:2444847]	6.25	6.32	1.79	1.44	2250	2111	785	485	Ncoa7	5631	-2.09948	4.32763	0.0180347	0.731623	-1.74389	0.227848
ENSMUSG00000031627	1472	Irf2	interferon regulatory factor 2 [Source:MGI Symbol;Acc:MGI:96591]	22.99	21.31	6.15	4.96	3987	3429	1297	804	Irf2	9517	-2.07024	5.08324	0.0182603	0.731623	-1.73849	0.232755
ENSMUSG00000023186	11928	Vwa5a	von Willebrand factor A domain containing 5A [Source:MGI Symbol;Acc:MGI:1915026]	0.91	1.08	0.22	0.25	266	293	79	69	Vwa5a	707	-2.06215	1.35646	0.0456667	0.731623	-1.3404	0.231481
ENSMUSG00000047492	12621	Inhbe	inhibin beta E [Source:MGI Symbol;Acc:MGI:109269]	0.21	0.34	0.15	0.08	31	47	26	11	Inhbe	115	-2.06073	-1.21701	0.0335352	0.731623	-1.4745	0.235294
ENSMUSG00000014030	9386	Pax5	paired box gene 5 [Source:MGI Symbol;Acc:MGI:97489]	0.4	0.42	0.16	0.1	49	47	23	11	Pax5	130	-2.06073	-1.04576	0.0455815	0.731623	-1.34121	0.238095
ENSMUSG00000014747	503	Ankrd53	ankyrin repeat domain 53 [Source:MGI Symbol;Acc:MGI:1922555]	0.76	0.61	0.33	0.14	92	68	48	16	Ankrd53	224	-2.05688	-0.305944	0.0406229	0.731623	-1.39123	0.229508
ENSMUSG00000020154	11388	Ptprb	protein tyrosine phosphatase, receptor type, B [Source:MGI Symbol;Acc:MGI:97809]	0.08	0.09	0.03	0.02	65	68	26	16	Ptprb	175	-2.05688	-0.62914	0.0457001	0.731623	-1.34008	0.222222
ENSMUSG00000000416	11787	Cttnbp2	cortactin binding protein 2 [Source:MGI Symbol;Acc:MGI:1353467]	0.3	0.35	0.07	0.08	124	134	38	32	Cttnbp2	328	-2.03976	0.261033	0.049551	0.731623	-1.30495	0.228571
ENSMUSG00000009630	5363	Ppp2cb	protein phosphatase 2 (formerly 2A), catalytic subunit, beta isoform [Source:MGI Symbol;Acc:MGI:1321161]	129.64	129.4	27.36	30.8	14931	13825	3829	3317	Ppp2cb	35902	-2.03718	7.00917	0.0247738	0.731623	-1.60601	0.238022
ENSMUSG00000046321	12077	Hs3st2	heparan sulfate (glucosamine) 3-O-sulfotransferase 2 [Source:MGI Symbol;Acc:MGI:1333802]	0.81	0.99	0.3	0.24	128	145	58	35	Hs3st2	366	-2.02467	0.405952	0.0336401	0.731623	-1.47314	0.242424
ENSMUSG00000033792	6830	Atp7a	ATPase, Cu++ transporting, alpha polypeptide [Source:MGI Symbol;Acc:MGI:99400]	3.79	3.84	1.67	0.92	1301	1223	695	296	Atp7a	3515	-2.02419	3.63087	0.0131414	0.731623	-1.88136	0.239583
ENSMUSG00000057880	11645	Abat	4-aminobutyrate aminotransferase [Source:MGI Symbol;Acc:MGI:2443582]	14.35	16.49	3.93	3.97	2373	2529	790	613	Abat	6305	-2.02228	4.49818	0.021075	0.731623	-1.67623	0.240752
ENSMUSG00000032988	2725	Slc16a8	solute carrier family 16 (monocarboxylic acid transporters), member 8 [Source:MGI Symbol;Acc:MGI:1929519]	0.81	0.78	0.4	0.19	101	91	61	22	Slc16a8	275	-2.02014	-0.0175773	0.0311146	0.731623	-1.50704	0.24359
ENSMUSG00000022906	12221	Parp9	poly (ADP-ribose) polymerase family, member 9 [Source:MGI Symbol;Acc:MGI:1933117]	4.02	5.07	1.23	1.23	908	1064	339	260	Parp9	2571	-2.01029	3.20599	0.0250449	0.731623	-1.60128	0.242604
ENSMUSG00000031026	11684	Trim66	tripartite motif-containing 66 [Source:MGI Symbol;Acc:MGI:2152406]	0.98	1.13	0.44	0.27	325	348	178	85	Trim66	936	-2.00986	1.73474	0.0245238	0.731623	-1.61041	0.238938
ENSMUSG00000041977	11506	Arhgef11	Rho guanine nucleotide exchange factor (GEF) 11 [Source:MGI Symbol;Acc:MGI:2441869]	8.67	9.83	3.3	2.38	3572	3754	1653	918	Arhgef11	9897	-2.00961	5.13471	0.0102779	0.731623	-1.9881	0.242116
ENSMUSG00000019769	11048	Syne1	spectrin repeat containing, nuclear envelope 1 [Source:MGI Symbol;Acc:MGI:1927152]	0.77	0.85	0.2	0.21	380	389	119	96	Syne1	984	-1.99516	1.82613	0.0428678	0.731623	-1.36787	0.247059
ENSMUSG00000071770	12669	Rhox4e	reproductive homeobox 4E [Source:MGI Symbol;Acc:MGI:3613390]	16.05	28.65	15.27	6.97	32	53	37	13	Rhox4e	135	-1.9951	-1.00796	0.0317178	0.731623	-1.4987	0.243281
ENSMUSG00000042744	9988	Gm15800	predicted gene 15800 [Source:MGI Symbol;Acc:MGI:3647820]	5.67	6.04	2.93	1.49	1211	1196	761	297	Gm15800	3465	-1.98713	3.60451	0.0112742	0.731623	-1.94791	0.246689
ENSMUSG00000029408	9680	Abcb9	ATP-binding cassette, sub-family B (MDR/TAP), member 9 [Source:MGI Symbol;Acc:MGI:1861729]	3.54	3.74	0.92	0.93	912	893	288	223	Abcb9	2316	-1.97891	3.05418	0.0336684	0.731623	-1.47278	0.248663
ENSMUSG00000059049	765	Frem1	Fras1 related extracellular matrix protein 1 [Source:MGI Symbol;Acc:MGI:2670972]	0.29	0.25	0.09	0.06	189	152	69	38	Frem1	448	-1.97439	0.687969	0.0450724	0.731623	-1.34609	0.24
ENSMUSG00000054013	2645	Tmem179	transmembrane protein 179 [Source:MGI Symbol;Acc:MGI:2144891]	13.21	12.7	3.32	3.19	2186	1950	668	494	Tmem179	5298	-1.95852	4.24339	0.0285443	0.731623	-1.54448	0.251181
ENSMUSG00000032263	1920	Bckdhb	branched chain ketoacid dehydrogenase E1, beta polypeptide [Source:MGI Symbol;Acc:MGI:88137]	24.34	22.99	5.49	5.89	2467	2162	676	558	Bckdhb	5863	-1.93169	4.39248	0.0332647	0.731623	-1.47802	0.256198
ENSMUSG00000040459	1464	Arglu1	arginine and glutamate rich 1 [Source:MGI Symbol;Acc:MGI:2442985]	99.89	92.56	22.62	23.83	11825	10165	3254	2637	Arglu1	27881	-1.92448	6.64007	0.0275539	0.731623	-1.55982	0.257455
ENSMUSG00000038540	12536	Tmc3	transmembrane channel-like gene family 3 [Source:MGI Symbol;Acc:MGI:2669033]	0.08	0.12	0.05	0.03	33	50	26	13	Tmc3	122	-1.91124	-1.13387	0.0431839	0.731623	-1.36468	0.25
ENSMUSG00000020362	10542	Cnot6	CCR4-NOT transcription complex, subunit 6 [Source:MGI Symbol;Acc:MGI:2144529]	53.88	58.29	18.46	15.18	9399	9433	3912	2475	Cnot6	25219	-1.90813	6.48682	0.013393	0.731623	-1.87312	0.260422
ENSMUSG00000042988	12262	Notum	notum pectinacetylesterase homolog (Drosophila) [Source:MGI Symbol;Acc:MGI:1924833]	0.25	0.32	0.18	0.08	39	46	33	12	Notum	130	-1.9056	-1.05859	0.0412646	0.731623	-1.38442	0.25
ENSMUSG00000002324	11443	Rec8	REC8 homolog (yeast) [Source:MGI Symbol;Acc:MGI:1929645]	17.7	19.97	5.11	5.23	2691	2817	944	743	Rec8	7195	-1.90044	4.68679	0.0226877	0.731623	-1.64421	0.261893
ENSMUSG00000024338	10840	Psmb8	proteasome (prosome, macropain) subunit, beta type 8 (large multifunctional peptidase 7) [Source:MGI Symbol;Acc:MGI:1346527]	24.05	26.32	6	6.92	2011	2042	610	541	Psmb8	5204	-1.89393	4.22359	0.0324779	0.731623	-1.48841	0.262918
ENSMUSG00000025997	5569	Ikzf2	IKAROS family zinc finger 2 [Source:MGI Symbol;Acc:MGI:1342541]	0.13	0.13	0.05	0.04	86	82	42	22	Ikzf2	232	-1.87012	-0.244532	0.0474187	0.731623	-1.32405	0.307692
ENSMUSG00000001313	11761	Rnd2	Rho family GTPase 2 [Source:MGI Symbol;Acc:MGI:1338755]	160.14	186.05	40.98	49.8	15342	16534	4770	4460	Rnd2	41106	-1.86818	7.20575	0.0247786	0.731623	-1.60592	0.26767
ENSMUSG00000053877	10717	Srcap	Snf2-related CREBBP activator protein [Source:MGI Symbol;Acc:MGI:2444036]	7.13	7.76	3.47	2.08	2282	2304	1352	622	Srcap	6560	-1.86684	4.5292	0.0100027	0.731623	-1.99988	0.268041
ENSMUSG00000035126	11559	Wdr78	WD repeat domain 78 [Source:MGI Symbol;Acc:MGI:2385328]	0.43	0.49	0.16	0.13	115	122	52	33	Wdr78	322	-1.86031	0.223327	0.0455582	0.731623	-1.34143	0.265306
ENSMUSG00000020917	8980	Acly	ATP citrate lyase [Source:MGI Symbol;Acc:MGI:103251]	224.54	234.03	65.8	63.2	69477	67173	24736	18283	Acly	179669	-1.85526	9.32423	0.0182674	0.731623	-1.73832	0.270051
ENSMUSG00000039720	1238	Got1l1	glutamic-oxaloacetic transaminase 1-like 1 [Source:MGI Symbol;Acc:MGI:1923865]	5.19	4.75	1.42	1.29	483	410	161	112	Got1l1	1166	-1.84886	2.06115	0.0479485	0.731623	-1.31923	0.271579
ENSMUSG00000040811	10730	Eml2	echinoderm microtubule associated protein like 2 [Source:MGI Symbol;Acc:MGI:1919455]	5.3	5.77	1.61	1.57	840	848	311	233	Eml2	2232	-1.84107	2.99769	0.0349519	0.731623	-1.45653	0.272097
ENSMUSG00000022575	11310	Gsdmd	gasdermin D [Source:MGI Symbol;Acc:MGI:1916396]	2.77	3.1	0.97	0.85	341	354	145	98	Gsdmd	938	-1.82948	1.74851	0.0425474	0.731623	-1.37113	0.274194
ENSMUSG00000040225	7984	Prrc2c	proline-rich coiled-coil 2C [Source:MGI Symbol;Acc:MGI:1913754]	33.77	34.7	15.88	9.56	21102	20110	12057	5587	Prrc2c	58856	-1.82564	7.6926	0.00744996	0.731623	-2.12785	0.275504
ENSMUSG00000069601	5118	Ank3	ankyrin 3, epithelial [Source:MGI Symbol;Acc:MGI:88026]	11.36	11.31	3.97	3.14	7652	7065	3246	1978	Ank3	19941	-1.81448	6.14428	0.0157941	0.731623	-1.80151	0.27763
ENSMUSG00000027546	10920	Atp9a	ATPase, class II, type 9A [Source:MGI Symbol;Acc:MGI:1330826]	0.92	1.01	0.33	0.28	228	232	100	65	Atp9a	625	-1.81154	1.16579	0.0464589	0.731623	-1.33293	0.277228
ENSMUSG00000028716	11826	Pdzk1ip1	PDZK1 interacting protein 1 [Source:MGI Symbol;Acc:MGI:1914432]	4.98	5.83	1.64	1.63	383	416	153	117	Pdzk1ip1	1069	-1.80688	1.94039	0.0431448	0.731623	-1.36507	0.279588
ENSMUSG00000023341	9083	Mx2	myxovirus (influenza virus) resistance 2 [Source:MGI Symbol;Acc:MGI:97244]	3.63	3.79	1.01	1.06	477	462	161	130	Mx2	1230	-1.80629	2.14299	0.0496467	0.731623	-1.30411	0.279683
ENSMUSG00000078853	12571	Igtp	interferon gamma induced GTPase [Source:MGI Symbol;Acc:MGI:107729]	0.62	0.94	0.27	0.26	73	103	39	29	Igtp	244	-1.80202	-0.162315	0.0499749	0.731623	-1.30125	0.276596
ENSMUSG00000025262	11382	Fam120c	family with sequence similarity 120, member C [Source:MGI Symbol;Acc:MGI:2387687]	2.74	3.08	1.16	0.87	1058	1102	543	313	Fam120c	3016	-1.79338	3.41913	0.0214027	0.731623	-1.66953	0.282468
ENSMUSG00000036617	10292	Etl4	enhancer trap locus 4 [Source:MGI Symbol;Acc:MGI:95454]	1.22	1.31	0.39	0.37	642	639	246	182	Etl4	1709	-1.78907	2.61221	0.0397109	0.731623	-1.40109	0.282443
ENSMUSG00000041842	12462	Fhdc1	FH2 domain containing 1 [Source:MGI Symbol;Acc:MGI:2684972]	3.75	5.24	1.49	1.5	1065	1379	513	398	Fhdc1	3355	-1.77036	3.58575	0.0262411	0.731623	-1.58102	0.28626
ENSMUSG00000033998	4779	Kcnk1	potassium channel, subfamily K, member 1 [Source:MGI Symbol;Acc:MGI:109322]	1.16	1.15	0.47	0.33	186	170	91	49	Kcnk1	496	-1.77	0.82779	0.0451143	0.731623	-1.34569	0.286957
ENSMUSG00000055632	11234	Hmcn2	hemicentin 2 [Source:MGI Symbol;Acc:MGI:2677838]	0.35	0.39	0.18	0.11	388	402	244	116	Hmcn2	1150	-1.76987	2.02348	0.0273014	0.731623	-1.56381	0.282051
ENSMUSG00000038418	1203	Egr1	early growth response 1 [Source:MGI Symbol;Acc:MGI:95295]	11.5	10.5	3.93	3.02	2499	2117	1037	613	Egr1	6266	-1.76575	4.47264	0.0239317	0.731623	-1.62103	0.287619
ENSMUSG00000047888	11192	Tnrc6b	trinucleotide repeat containing 6b [Source:MGI Symbol;Acc:MGI:2443730]	5.65	6.28	2.28	1.81	6826	7035	3350	2043	Tnrc6b	19254	-1.76169	6.09281	0.0127215	0.731623	-1.89546	0.288217
ENSMUSG00000026596	10732	Abl2	v-abl Abelson murine leukemia viral oncogene 2 (arg, Abelson-related gene) [Source:MGI Symbol;Acc:MGI:87860]	4.39	4.78	2.64	1.38	1087	1100	794	320	Abl2	3301	-1.75886	3.5295	0.0141509	0.731623	-1.84922	0.288703
ENSMUSG00000035910	10217	Dcdc2a	doublecortin domain containing 2a [Source:MGI Symbol;Acc:MGI:2652818]	0.84	0.9	0.28	0.26	389	386	157	113	Dcdc2a	1045	-1.74906	1.90409	0.0471112	0.731623	-1.32688	0.288889
ENSMUSG00000021466	9571	Ptch1	patched homolog 1 [Source:MGI Symbol;Acc:MGI:105373]	8.67	9.14	4.08	2.66	2629	2569	1503	754	Ptch1	7455	-1.7463	4.71481	0.0122346	0.731623	-1.91241	0.291028
ENSMUSG00000039988	6360	Ankrd13c	ankyrin repeat domain 13c [Source:MGI Symbol;Acc:MGI:2139746]	25.89	26.09	8.56	7.62	3109	2907	1249	855	Ankrd13c	8120	-1.74328	4.85222	0.0228557	0.731623	-1.64101	0.292066
ENSMUSG00000069833	1186	Ahnak	AHNAK nucleoprotein (desmoyokin) [Source:MGI Symbol;Acc:MGI:1316648]	8.75	7.98	3.7	2.33	7387	6247	3794	1841	Ahnak	19269	-1.7405	6.08241	0.0131734	0.731623	-1.8803	0.29198
ENSMUSG00000006930	10057	Hap1	huntingtin-associated protein 1 [Source:MGI Symbol;Acc:MGI:1261831]	71.56	76.37	26.84	22.33	10556	10450	4810	3080	Hap1	28896	-1.74035	6.67999	0.0147665	0.731623	-1.83072	0.292392
ENSMUSG00000024241	7493	Sos1	son of sevenless homolog 1 (Drosophila) [Source:MGI Symbol;Acc:MGI:98354]	9.83	10.04	3.37	2.94	6209	5885	2585	1735	Sos1	16414	-1.73993	5.86619	0.018519	0.731623	-1.73238	0.292829
ENSMUSG00000028134	7561	Ptbp2	polypyrimidine tract binding protein 2 [Source:MGI Symbol;Acc:MGI:1860489]	70.08	71.63	20.82	21.16	16547	15690	5972	4671	Ptbp2	42880	-1.72591	7.2571	0.0234934	0.731623	-1.62905	0.295407
ENSMUSG00000055493	11937	Epm2a	epilepsy, progressive myoclonic epilepsy, type 2 gene alpha [Source:MGI Symbol;Acc:MGI:1341085]	2.92	3.47	0.89	1.03	673	742	249	221	Epm2a	1885	-1.7247	2.7593	0.0475634	0.731623	-1.32273	0.29683
ENSMUSG00000022270	10874	Fam134b	family with sequence similarity 134, member B [Source:MGI Symbol;Acc:MGI:1913520]	3.34	3.66	1.26	1.08	740	754	340	225	Fam134b	2059	-1.72198	2.8744	0.0341085	0.731623	-1.46714	0.295082
ENSMUSG00000044072	8861	Eml6	echinoderm microtubule associated protein like 6 [Source:MGI Symbol;Acc:MGI:2442895]	2.24	2.33	0.85	0.69	1279	1234	594	370	Eml6	3477	-1.7153	3.62555	0.02757	0.731623	-1.55956	0.296137
ENSMUSG00000022292	8040	Rrm2b	ribonucleotide reductase M2 B (TP53 inducible) [Source:MGI Symbol;Acc:MGI:2155865]	5.67	5.83	1.9	1.74	1821	1737	740	522	Rrm2b	4820	-1.71213	4.10121	0.0299481	0.731623	-1.52363	0.298456
ENSMUSG00000022197	11758	Pdzd2	PDZ domain containing 2 [Source:MGI Symbol;Acc:MGI:1922394]	2.66	3.09	1.1	0.92	2524	2723	1266	820	Pdzd2	7333	-1.70924	4.70257	0.0168276	0.731623	-1.77398	0.297735
ENSMUSG00000031788	5344	Kifc3	kinesin family member C3 [Source:MGI Symbol;Acc:MGI:109202]	19.61	19.57	6.54	5.93	4493	4159	1820	1271	Kifc3	11743	-1.68807	5.3838	0.0228975	0.731623	-1.64021	0.303015
ENSMUSG00000063077	11477	Kif1b	kinesin family member 1B [Source:MGI Symbol;Acc:MGI:108426]	26.86	30.39	13.63	9.26	11368	11934	7009	3664	Kif1b	33975	-1.68145	6.90226	0.0084113	0.731623	-2.07514	0.304705
ENSMUSG00000019841	9232	Rev3l	REV3-like, catalytic subunit of DNA polymerase zeta RAD54 like (S. cerevisiae) [Source:MGI Symbol;Acc:MGI:1337131]	17.1	17.9	6.56	5.48	12985	12615	6050	3888	Rev3l	35538	-1.6759	6.97712	0.0152672	0.731623	-1.81624	0.306145
ENSMUSG00000033624	12013	Pdpr	pyruvate dehydrogenase phosphatase regulatory subunit [Source:MGI Symbol;Acc:MGI:2442188]	6.63	7.97	3.57	2.44	2308	2574	1511	794	Pdpr	7187	-1.67454	4.66235	0.0111244	0.731623	-1.95372	0.306148
ENSMUSG00000033499	9752	Larp4b	La ribonucleoprotein domain family, member 4B [Source:MGI Symbol;Acc:MGI:106330]	50.07	52.99	19.9	16.24	16529	16227	7983	5013	Larp4b	45752	-1.67252	7.34042	0.0140838	0.731623	-1.85128	0.306473
ENSMUSG00000063681	12622	Crb1	crumbs homolog 1 (Drosophila) [Source:MGI Symbol;Acc:MGI:2136343]	0.21	0.34	0.13	0.1	85	129	64	40	Crb1	318	-1.66413	0.201616	0.0458181	0.731623	-1.33896	0.294118
ENSMUSG00000070327	11729	Rnf213	ring finger protein 213 [Source:MGI Symbol;Acc:MGI:1289196]	3.17	3.67	1.37	1.14	3760	4044	1978	1260	Rnf213	11042	-1.66016	5.29077	0.0145101	0.731623	-1.83833	0.310627
ENSMUSG00000021676	8226	Iqgap2	IQ motif containing GTPase activating protein 2 [Source:MGI Symbol;Acc:MGI:2449975]	21.71	22.38	8.06	6.93	8850	8460	3993	2642	Iqgap2	23945	-1.65687	6.40846	0.0186018	0.731623	-1.73045	0.309651
ENSMUSG00000026739	9358	Bmi1	Bmi1 polycomb ring finger oncogene [Source:MGI Symbol;Acc:MGI:88174]	90.83	95.32	28.04	29.59	22934	22328	8603	6984	Bmi1	60849	-1.6546	7.76226	0.0249611	0.731623	-1.60274	0.310428
ENSMUSG00000025006	10447	Sorbs1	sorbin and SH3 domain containing 1 [Source:MGI Symbol;Acc:MGI:700014]	2.8	3.02	1.29	0.95	553	553	309	175	Sorbs1	1590	-1.63712	2.49381	0.0345091	0.731623	-1.46207	0.31457
ENSMUSG00000048279	10956	Sacs	sacsin [Source:MGI Symbol;Acc:MGI:1354724]	0.4	0.44	0.27	0.14	92	95	77	30	Sacs	294	-1.63682	0.0693389	0.0457653	0.731623	-1.33946	0.318182
ENSMUSG00000052812	10055	Atad2b	ATPase family, AAA domain containing 2B [Source:MGI Symbol;Acc:MGI:2444798]	5.21	5.56	2.84	1.75	1720	1703	1139	540	Atad2b	5102	-1.63472	4.16217	0.0161051	0.731623	-1.79304	0.314748
ENSMUSG00000025402	11161	Nab2	Ngfi-A binding protein 2 [Source:MGI Symbol;Acc:MGI:107563]	16.4	18.21	5.65	5.79	2941	3029	1231	971	Nab2	8172	-1.61907	4.86519	0.0272163	0.731623	-1.56517	0.317957
ENSMUSG00000038482	7055	Tfdp1	transcription factor Dp 1 [Source:MGI Symbol;Acc:MGI:101934]	257.57	261.6	90.36	83.49	30290	28538	12910	9179	Tfdp1	80917	-1.61436	8.1671	0.020522	0.731623	-1.68778	0.319151
ENSMUSG00000000708	8123	Kat2b	K(lysine) acetyltransferase 2B [Source:MGI Symbol;Acc:MGI:1343094]	20.84	21.45	7.44	6.85	6833	6526	2965	2099	Kat2b	18423	-1.61433	6.03241	0.0220276	0.731623	-1.65703	0.319347
ENSMUSG00000054920	11496	Klhl5	kelch-like 5 [Source:MGI Symbol;Acc:MGI:1919028]	4.21	4.77	1.58	1.52	959	1007	436	324	Klhl5	2726	-1.61352	3.28095	0.0379731	0.731623	-1.42052	0.318658
ENSMUSG00000034724	10127	Cnot6l	CCR4-NOT transcription complex, subunit 6-like [Source:MGI Symbol;Acc:MGI:2443154]	14.77	15.79	6.58	5.05	3283	3256	1776	1050	Cnot6l	9365	-1.61049	5.04841	0.0164378	0.731623	-1.78416	0.319823
ENSMUSG00000038024	7480	Dennd4c	DENN/MADD domain containing 4C [Source:MGI Symbol;Acc:MGI:1914769]	2.36	2.41	1.37	0.77	943	893	666	288	Dennd4c	2790	-1.61007	3.2874	0.0219242	0.731623	-1.65908	0.319502
ENSMUSG00000030650	11499	Tmc5	transmembrane channel-like gene family 5 [Source:MGI Symbol;Acc:MGI:1921674]	0.3	0.34	0.22	0.11	82	87	74	28	Tmc5	271	-1.60919	-0.0473493	0.0485079	0.731623	-1.31419	0.323529
ENSMUSG00000021285	11018	Ppp1r13b	protein phosphatase 1, regulatory (inhibitor) subunit 13B [Source:MGI Symbol;Acc:MGI:1336199]	12.78	14.09	5.17	4.55	3344	3421	1644	1113	Ppp1r13b	9522	-1.59775	5.07855	0.0201772	0.731623	-1.69514	0.322924
ENSMUSG00000025323	10210	Sp4	trans-acting transcription factor 4 [Source:MGI Symbol;Acc:MGI:107595]	3.08	3.3	1.12	1.07	1257	1247	556	406	Sp4	3466	-1.59651	3.62545	0.0373524	0.731623	-1.42768	0.324242
ENSMUSG00000024900	11361	Cpt1a	carnitine palmitoyltransferase 1a, liver [Source:MGI Symbol;Acc:MGI:1098296]	28.53	32.03	10.47	10.35	8640	8998	3853	2931	Cpt1a	24422	-1.59606	6.44199	0.0215293	0.731623	-1.66697	0.323135
ENSMUSG00000067336	11930	Bmpr2	bone morphogenetic protein receptor, type II (serine/threonine kinase) [Source:MGI Symbol;Acc:MGI:1095407]	7.21	8.56	3.56	2.77	1776	1956	1064	639	Bmpr2	5435	-1.59172	4.26449	0.0193249	0.731623	-1.71388	0.323598
ENSMUSG00000016128	12168	Stard13	StAR-related lipid transfer (START) domain containing 13 [Source:MGI Symbol;Acc:MGI:2385331]	2.38	2.96	1.1	0.96	930	1070	522	350	Stard13	2872	-1.58974	3.3512	0.0295665	0.731623	-1.5292	0.324324
ENSMUSG00000034813	9741	Grip1	glutamate receptor interacting protein 1 [Source:MGI Symbol;Acc:MGI:1921303]	26.03	27.54	11.06	8.95	6458	6338	3335	2075	Grip1	18206	-1.58875	6.00893	0.0165072	0.731623	-1.78233	0.324982
ENSMUSG00000015243	12352	Abca1	ATP-binding cassette, sub-family A (ABC1), member 1 [Source:MGI Symbol;Acc:MGI:99607]	1	1.33	0.5	0.43	726	895	444	293	Abca1	2358	-1.58847	3.06674	0.0297702	0.731623	-1.52622	0.323308
ENSMUSG00000025860	9077	Xiap	X-linked inhibitor of apoptosis [Source:MGI Symbol;Acc:MGI:107572]	5.91	6.17	2.15	2.01	2733	2645	1208	868	Xiap	7454	-1.58526	4.7278	0.0268909	0.731623	-1.5704	0.32577
ENSMUSG00000031232	6726	Magt1	magnesium transporter 1 [Source:MGI Symbol;Acc:MGI:1914325]	8.36	8.46	2.84	2.76	2522	2368	1042	779	Magt1	6711	-1.58171	4.57794	0.0318588	0.731623	-1.49677	0.326241
ENSMUSG00000078185	12347	Chml	choroideremia-like [Source:MGI Symbol;Acc:MGI:101913]	0.92	1.22	0.77	0.4	119	146	121	48	Chml	434	-1.58028	0.617206	0.0388761	0.731623	-1.41032	0.327869
ENSMUSG00000044052	10724	Ccr10	chemokine (C-C motif) receptor 10 [Source:MGI Symbol;Acc:MGI:1096320]	1.58	1.72	0.92	0.56	189	191	134	63	Ccr10	577	-1.57616	1.03193	0.0442231	0.731623	-1.35435	0.325581
ENSMUSG00000020986	7120	Sec23a	SEC23A (S. cerevisiae) [Source:MGI Symbol;Acc:MGI:1349635]	38.87	39.51	13.87	12.96	11241	10600	4874	3503	Sec23a	30218	-1.57526	6.74592	0.0228327	0.731623	-1.64144	0.328018
ENSMUSG00000040389	10926	Wdr47	WD repeat domain 47 [Source:MGI Symbol;Acc:MGI:2139593]	10.49	11.52	3.93	3.79	3119	3177	1419	1054	Wdr47	8769	-1.56957	4.96329	0.0253426	0.731623	-1.59615	0.328993
ENSMUSG00000001911	5510	Nfix	nuclear factor I/X [Source:MGI Symbol;Acc:MGI:97311]	0.71	0.71	0.42	0.23	269	247	192	82	Nfix	790	-1.56726	1.47529	0.0458294	0.731623	-1.33886	0.323944
ENSMUSG00000022419	1125	Deptor	DEP domain containing MTOR-interacting protein [Source:MGI Symbol;Acc:MGI:2146322]	1.62	1.47	0.62	0.49	947	796	437	265	Deptor	2445	-1.56422	3.11401	0.0436186	0.731623	-1.36033	0.333333
ENSMUSG00000027692	9164	Tnik	TRAF2 and NCK interacting kinase [Source:MGI Symbol;Acc:MGI:1916264]	7.91	8.27	3.73	2.77	2454	2379	1406	804	Tnik	7043	-1.54283	4.63432	0.0190628	0.731623	-1.71981	0.334946
ENSMUSG00000063450	4748	Syne2	spectrin repeat containing, nuclear envelope 2 [Source:MGI Symbol;Acc:MGI:2449316]	8.87	8.79	4.91	2.95	13134	12073	8835	4082	Syne2	38124	-1.5423	7.0581	0.0102139	0.731623	-1.99081	0.335609
ENSMUSG00000035615	959	Frmpd1	FERM and PDZ domain containing 1 [Source:MGI Symbol;Acc:MGI:2446274]	10.35	9.21	4.12	3.11	3512	2897	1699	987	Frmpd1	9095	-1.53121	5.00355	0.0256878	0.731623	-1.59027	0.337676
ENSMUSG00000089837	12459	Npcd	neuronal pentraxin chromo domain [Source:MGI Symbol;Acc:MGI:3845555]	40.5	56.46	43.55	19.06	75	97	98	33	Npcd	303	-1.52987	0.0990096	0.0499896	0.731623	-1.30112	0.337584
ENSMUSG00000027599	3951	Armc1	armadillo repeat containing 1 [Source:MGI Symbol;Acc:MGI:1921502]	29.48	28.93	9.05	9.83	5983	5446	2232	1864	Armc1	15525	-1.52463	5.79044	0.0354154	0.731623	-1.45081	0.339786
ENSMUSG00000020328	4211	Nudcd2	NudC domain containing 2 [Source:MGI Symbol;Acc:MGI:1277103]	74.48	73.34	22.08	24.91	8106	7405	2920	2535	Nudcd2	20966	-1.52436	6.22526	0.0379933	0.731623	-1.42029	0.339651
ENSMUSG00000028412	10988	Slc44a1	solute carrier family 44, member 1 [Source:MGI Symbol;Acc:MGI:2140592]	8.03	8.84	4.27	3.01	1746	1784	1127	611	Slc44a1	5268	-1.52357	4.21248	0.0204966	0.731623	-1.68832	0.340498
ENSMUSG00000042323	8726	Pbrm1	polybromo 1 [Source:MGI Symbol;Acc:MGI:1923998]	15.97	16.58	8.54	5.64	5910	5689	3839	1950	Pbrm1	17388	-1.52253	5.93044	0.0121931	0.731623	-1.91388	0.340169
ENSMUSG00000074607	7665	Tox2	TOX high mobility group box family member 2 [Source:MGI Symbol;Acc:MGI:3611233]	33.79	34.58	15.02	11.8	3914	3715	2113	1278	Tox2	11020	-1.51728	5.28189	0.0189052	0.731623	-1.72342	0.341238
ENSMUSG00000020151	9348	Ptprr	protein tyrosine phosphatase, receptor type, R [Source:MGI Symbol;Acc:MGI:109559]	4.07	4.27	1.44	1.46	1035	1007	444	347	Ptprr	2833	-1.51461	3.33625	0.0490183	0.731623	-1.30964	0.34192
ENSMUSG00000025020	4281	Slit1	slit homolog 1 (Drosophila) [Source:MGI Symbol;Acc:MGI:1315203]	2.07	2.04	1	0.7	737	675	431	233	Slit1	2076	-1.51195	2.87181	0.0388538	0.731623	-1.41057	0.343137
ENSMUSG00000021182	859	Ccdc88c	coiled-coil domain containing 88C [Source:MGI Symbol;Acc:MGI:1915589]	4.44	3.89	2.14	1.34	1976	1604	1158	556	Ccdc88c	5294	-1.5062	4.21332	0.0273614	0.731623	-1.56286	0.344473
ENSMUSG00000090290	4894	Gm17296	predicted gene, 17296 [Source:MGI Symbol;Acc:MGI:4936930]	8.2	8.14	3.57	2.8	2928	2694	1546	935	Gm17296	8103	-1.50448	4.83831	0.0227516	0.731623	-1.64299	0.34398
ENSMUSG00000028551	10655	Cdkn2c	cyclin-dependent kinase inhibitor 2C (p18, inhibits CDK4) [Source:MGI Symbol;Acc:MGI:105388]	8.93	9.7	3.09	3.34	1541	1553	648	539	Cdkn2c	4281	-1.50438	3.93332	0.0447053	0.731623	-1.34964	0.34433
ENSMUSG00000073557	6863	Ppp1r12b	protein phosphatase 1, regulatory (inhibitor) subunit 12B [Source:MGI Symbol;Acc:MGI:1916417]	2.2	2.23	1.07	0.77	560	527	332	183	Ppp1r12b	1602	-1.50322	2.50004	0.0423797	0.731623	-1.37284	0.345291
ENSMUSG00000020181	12012	Nav3	neuron navigator 3 [Source:MGI Symbol;Acc:MGI:2183703]	1.98	2.38	1.06	0.82	1198	1338	780	465	Nav3	3781	-1.50242	3.73912	0.02512	0.731623	-1.59998	0.344538
ENSMUSG00000020038	1838	Cry1	cryptochrome 1 (photolyase-like) [Source:MGI Symbol;Acc:MGI:1270841]	10.32	9.72	3.52	3.4	2173	1897	901	670	Cry1	5641	-1.47921	4.32514	0.0432766	0.731623	-1.36375	0.349794
ENSMUSG00000003233	8448	Dvl3	dishevelled 3, dsh homolog (Drosophila) [Source:MGI Symbol;Acc:MGI:108100]	17.95	18.56	8.89	6.52	3132	3003	1884	1064	Dvl3	9083	-1.47469	4.9986	0.0188421	0.731623	-1.72487	0.351293
ENSMUSG00000038507	10815	Parp12	poly (ADP-ribose) polymerase family, member 12 [Source:MGI Symbol;Acc:MGI:2143990]	4.62	5.05	1.72	1.78	1048	1062	474	377	Parp12	2961	-1.47174	3.39992	0.0491105	0.731623	-1.30883	0.352475
ENSMUSG00000006362	12174	Cbfa2t3	core-binding factor, runt domain, alpha subunit 2, translocated to, 3 (human) [Source:MGI Symbol;Acc:MGI:1338013]	11.34	14.13	4.93	4.98	3229	3732	1707	1326	Cbfa2t3	9994	-1.47068	5.15219	0.0241585	0.731623	-1.61693	0.352442
ENSMUSG00000020849	4061	Ywhae	tyrosine 3-monooxygenase/tryptophan 5-monooxygenase activation protein, epsilon polypeptide [Source:MGI Symbol;Acc:MGI:894689]	258.8	254.33	87.03	89.73	37808	34466	15448	12255	Ywhae	99977	-1.46969	8.47388	0.0305017	0.731623	-1.51568	0.352809
ENSMUSG00000020300	9423	Cpeb4	cytoplasmic polyadenylation element binding protein 4 [Source:MGI Symbol;Acc:MGI:1914829]	7.27	7.64	4.32	2.7	1172	1142	847	407	Cpeb4	3568	-1.46607	3.64309	0.0256282	0.731623	-1.59128	0.353403
ENSMUSG00000021313	10905	Ryr2	ryanodine receptor 2, cardiac [Source:MGI Symbol;Acc:MGI:99685]	1.34	1.47	0.67	0.52	1596	1618	964	577	Ryr2	4755	-1.46526	4.0686	0.0270589	0.731623	-1.56769	0.353741
ENSMUSG00000051285	10695	Pcmtd1	protein-L-isoaspartate (D-aspartate) O-methyltransferase domain containing 1 [Source:MGI Symbol;Acc:MGI:2441773]	8	8.7	3.53	3.08	2951	2977	1581	1063	Pcmtd1	8572	-1.4635	4.92365	0.0241914	0.731623	-1.61634	0.354023
ENSMUSG00000019852	11921	D10Bwg1379e	DNA segment, Chr 10, Brigham & Women's Genetics 1379 expressed [Source:MGI Symbol;Acc:MGI:106387]	3.39	4.02	1.92	1.43	1971	2167	1354	775	D10Bwg1379e	6267	-1.46118	4.46383	0.0189162	0.731623	-1.72317	0.355721
ENSMUSG00000034275	9983	Igsf9b	immunoglobulin superfamily, member 9B [Source:MGI Symbol;Acc:MGI:2685354]	1.23	1.31	0.8	0.47	368	363	290	130	Igsf9b	1151	-1.45848	2.013	0.0419887	0.731623	-1.37687	0.358779
ENSMUSG00000021171	8891	Esyt2	extended synaptotagmin-like protein 2 [Source:MGI Symbol;Acc:MGI:1261845]	10.3	10.72	4.15	3.82	4028	3887	1972	1396	Esyt2	11283	-1.45517	5.32202	0.0265959	0.731623	-1.57519	0.356343
ENSMUSG00000074109	7942	Mrgprx2	MAS-related GPR, member X2 [Source:MGI Symbol;Acc:MGI:3588270]	3.33	3.42	1.34	1.22	1025	977	503	351	Mrgprx2	2856	-1.45446	3.34169	0.0459983	0.731623	-1.33726	0.356725
ENSMUSG00000019831	8469	Wasf1	WAS protein family, member 1 [Source:MGI Symbol;Acc:MGI:1890563]	64.09	66.29	23.73	23.68	11668	11196	5248	4030	Wasf1	32142	-1.452	6.83538	0.0279452	0.731623	-1.55369	0.357218
ENSMUSG00000030257	11809	Srgap3	SLIT-ROBO Rho GTPase activating protein 3 [Source:MGI Symbol;Acc:MGI:2152938]	11.35	13.26	5.22	4.74	7091	7682	3960	2766	Srgap3	21499	-1.45153	6.25123	0.019423	0.731623	-1.71168	0.357466
ENSMUSG00000042390	8080	Gatad2b	GATA zinc finger domain containing 2B [Source:MGI Symbol;Acc:MGI:2443225]	10.12	10.41	5.35	3.72	1339	1277	860	460	Gatad2b	3936	-1.4507	3.7901	0.0286657	0.731623	-1.54264	0.357349
ENSMUSG00000037896	10666	Rcor1	REST corepressor 1 [Source:MGI Symbol;Acc:MGI:106340]	17.99	19.55	7.93	7.01	7223	7281	3866	2630	Rcor1	21000	-1.44692	6.21587	0.0212143	0.731623	-1.67337	0.358568
ENSMUSG00000025381	6993	Cnpy2	canopy 2 homolog (zebrafish) [Source:MGI Symbol;Acc:MGI:1928477]	67.99	69.01	21.43	24.9	4688	4414	1795	1605	Cnpy2	12502	-1.43734	5.47945	0.0425497	0.731623	-1.3711	0.360817
ENSMUSG00000033237	7870	Arid2	AT rich interactive domain 2 (ARID, RFX-like) [Source:MGI Symbol;Acc:MGI:1924294]	23.36	23.97	9.86	8.65	14069	13392	7217	4873	Arid2	39551	-1.43636	7.12832	0.0213314	0.731623	-1.67098	0.360868
ENSMUSG00000040998	7277	Npnt	nephronectin [Source:MGI Symbol;Acc:MGI:2148811]	3.24	3.3	1.49	1.19	820	775	457	282	Npnt	2334	-1.43599	3.045	0.0450448	0.731623	-1.34636	0.360606
ENSMUSG00000034218	10099	Atm	ataxia telangiectasia mutated homolog (human) [Source:MGI Symbol;Acc:MGI:107202]	5.12	5.47	2.78	1.99	3628	3596	2394	1318	Atm	10936	-1.42585	5.2635	0.0161997	0.731623	-1.79049	0.363803
ENSMUSG00000018698	11655	Lhx1	LIM homeobox protein 1 [Source:MGI Symbol;Acc:MGI:99783]	5.85	6.73	2.61	2.47	1662	1775	902	655	Lhx1	4994	-1.41597	4.1477	0.035317	0.731623	-1.45202	0.367013
ENSMUSG00000027006	10743	Dnajc10	DnaJ (Hsp40) homolog, subfamily C, member 10 [Source:MGI Symbol;Acc:MGI:1914111]	15.43	16.81	6.51	6.16	4388	4435	2251	1639	Dnajc10	12713	-1.41394	5.49458	0.02589	0.731623	-1.58687	0.366449
ENSMUSG00000007827	9145	Ankrd26	ankyrin repeat domain 26 [Source:MGI Symbol;Acc:MGI:1917887]	5.53	5.78	3.06	2.12	2228	2160	1499	799	Ankrd26	6686	-1.41252	4.55214	0.0207751	0.731623	-1.68246	0.366782
ENSMUSG00000037416	8584	Dmxl1	Dmx-like 1 [Source:MGI Symbol;Acc:MGI:2443926]	4.16	4.31	1.96	1.59	3491	3359	1999	1248	Dmxl1	10097	-1.40622	5.15466	0.0229626	0.731623	-1.63898	0.36891
ENSMUSG00000020594	9972	Pum2	pumilio 2 (Drosophila) [Source:MGI Symbol;Acc:MGI:1931751]	41.53	44.22	20.98	16.32	10330	10202	6341	3794	Pum2	30667	-1.40492	6.75448	0.0167866	0.731623	-1.77504	0.369064
ENSMUSG00000034462	9913	Pkd2	polycystic kidney disease 2 [Source:MGI Symbol;Acc:MGI:1099818]	13.55	14.4	5.75	5.31	4928	4858	2540	1807	Pkd2	14133	-1.4046	5.64593	0.025432	0.731623	-1.59462	0.36875
ENSMUSG00000042851	11969	Zc3h6	zinc finger CCCH type containing 6 [Source:MGI Symbol;Acc:MGI:1926001]	2.5	2.99	1.21	1.1	818	906	480	337	Zc3h6	2541	-1.40433	3.17287	0.0432367	0.731623	-1.36415	0.367893
ENSMUSG00000034342	10986	Cbl	Casitas B-lineage lymphoma [Source:MGI Symbol;Acc:MGI:88279]	4.66	5.13	2.41	1.9	1670	1706	1048	636	Cbl	5060	-1.40124	4.15726	0.0291001	0.731623	-1.53611	0.37037
ENSMUSG00000062373	8839	Tmem65	transmembrane protein 65 [Source:MGI Symbol;Acc:MGI:1922118]	25.59	26.61	9.1	9.88	6741	6501	2913	2434	Tmem65	18589	-1.39518	6.04811	0.0363718	0.731623	-1.43924	0.371289
ENSMUSG00000009569	2726	Mkl2	MKL/myocardin-like 2 [Source:MGI Symbol;Acc:MGI:3050795]	4.86	4.68	2.94	1.74	1998	1782	1466	668	Mkl2	5914	-1.3933	4.3661	0.0234533	0.731623	-1.6298	0.371795
ENSMUSG00000026991	5947	Pkp4	plakophilin 4 [Source:MGI Symbol;Acc:MGI:109281]	33.12	33.2	13.37	12.36	10769	10014	5280	3758	Pkp4	29821	-1.39185	6.72249	0.0272484	0.731623	-1.56466	0.372289
ENSMUSG00000031292	9914	Cdkl5	cyclin-dependent kinase-like 5 [Source:MGI Symbol;Acc:MGI:1278336]	5.26	5.59	2.59	2.08	1205	1188	721	446	Cdkl5	3560	-1.39106	3.65161	0.0373418	0.731623	-1.4278	0.372093
ENSMUSG00000025019	11686	Lcor	ligand dependent nuclear receptor corepressor [Source:MGI Symbol;Acc:MGI:2443930]	2.22	2.56	1.47	0.96	753	808	608	306	Lcor	2475	-1.37836	3.11644	0.0327866	0.731623	-1.4843	0.375
ENSMUSG00000031245	6801	Hmgn5	high-mobility group nucleosome binding domain 5 [Source:MGI Symbol;Acc:MGI:1355295]	21.8	22.08	8.82	8.34	2913	2737	1432	1042	Hmgn5	8124	-1.37103	4.84786	0.0349484	0.731623	-1.45657	0.377717
ENSMUSG00000038894	832	Irs2	insulin receptor substrate 2 [Source:MGI Symbol;Acc:MGI:109334]	40.14	35.07	23.16	13.39	11366	9211	7966	3544	Irs2	32087	-1.35584	6.80244	0.0184151	0.731623	-1.73483	0.381808
ENSMUSG00000041301	10861	Cftr	cystic fibrosis transmembrane conductance regulator [Source:MGI Symbol;Acc:MGI:88388]	2.73	2.99	1.32	1.15	1217	1237	713	478	Cftr	3645	-1.34943	3.68866	0.041895	0.731623	-1.37784	0.384615
ENSMUSG00000020882	10276	Cacnb1	calcium channel, voltage-dependent, beta 1 subunit [Source:MGI Symbol;Acc:MGI:102522]	6.56	7.04	3.04	2.7	1565	1557	880	602	Cacnb1	4604	-1.34865	4.02606	0.0402861	0.731623	-1.39485	0.383523
ENSMUSG00000020205	12250	Phlda1	pleckstrin homology-like domain, family A, member 1 [Source:MGI Symbol;Acc:MGI:1096880]	34.54	44.04	12.92	16.91	4675	5529	2124	2139	Phlda1	14467	-1.34792	5.6945	0.0415623	0.731623	-1.3813	0.383969
ENSMUSG00000043241	5319	Upf2	UPF2 regulator of nonsense transcripts homolog (yeast) [Source:MGI Symbol;Acc:MGI:2449307]	17.69	17.65	7.56	6.8	6459	5978	3353	2320	Upf2	18110	-1.34338	6.00073	0.0292423	0.731623	-1.53399	0.385269
ENSMUSG00000015053	10143	Gata2	GATA binding protein 2 [Source:MGI Symbol;Acc:MGI:95662]	74.21	79.36	30.82	30.57	16301	16171	8226	6278	Gata2	46976	-1.34291	7.3803	0.0279377	0.731623	-1.55381	0.385207
ENSMUSG00000031453	10866	Rasa3	RAS p21 protein activator 3 [Source:MGI Symbol;Acc:MGI:1197013]	18.23	19.97	9.12	7.71	5591	5680	3398	2210	Rasa3	16879	-1.33969	5.89602	0.0212985	0.731623	-1.67165	0.386079
ENSMUSG00000040183	11197	Ankrd6	ankyrin repeat domain 6 [Source:MGI Symbol;Acc:MGI:2154278]	6.71	7.46	2.76	2.88	2216	2283	1105	889	Ankrd6	6493	-1.33845	4.52897	0.0413093	0.731623	-1.38395	0.386059
ENSMUSG00000008305	1097	Tle1	transducin-like enhancer of split 1, homolog of Drosophila E(spl) [Source:MGI Symbol;Acc:MGI:104636]	11.48	10.39	5.11	4.03	2762	2320	1494	906	Tle1	7482	-1.33432	4.71951	0.0349345	0.731623	-1.45675	0.387873
ENSMUSG00000040943	10199	Tet2	tet methylcytosine dioxygenase 2 [Source:MGI Symbol;Acc:MGI:2443298]	3.37	3.61	1.78	1.4	2189	2178	1403	854	Tet2	6624	-1.32846	4.5437	0.0276623	0.731623	-1.55811	0.387812
ENSMUSG00000024298	11685	Zfp871	zinc finger protein 871 [Source:MGI Symbol;Acc:MGI:1921793]	3.07	3.54	1.9	1.38	1104	1179	828	463	Zfp871	3574	-1.32614	3.6499	0.0336893	0.731623	-1.47251	0.389831
ENSMUSG00000038546	5820	Ranbp9	RAN binding protein 9 [Source:MGI Symbol;Acc:MGI:1928741]	28.66	28.69	10.48	11.18	5875	5455	2610	2143	Ranbp9	16083	-1.32579	5.83705	0.0403642	0.731623	-1.394	0.389683
ENSMUSG00000064061	9043	Dzip3	DAZ interacting protein 3, zinc finger [Source:MGI Symbol;Acc:MGI:1917433]	12.96	13.52	5.96	5.27	5328	5157	2975	2026	Dzip3	15486	-1.32574	5.77383	0.0261684	0.731623	-1.58222	0.389793
ENSMUSG00000005886	10593	Ncoa2	nuclear receptor coactivator 2 [Source:MGI Symbol;Acc:MGI:1276533]	7.31	7.92	4.63	3.09	2523	2537	1943	997	Ncoa2	8000	-1.32524	4.80589	0.0188295	0.731623	-1.72516	0.390152
ENSMUSG00000022521	11462	Crebbp	CREB binding protein [Source:MGI Symbol;Acc:MGI:1098280]	6.75	7.63	4.56	2.98	3582	3760	2944	1480	Crebbp	11766	-1.32296	5.36049	0.0146941	0.731623	-1.83286	0.390564
ENSMUSG00000019820	10605	Utrn	utrophin [Source:MGI Symbol;Acc:MGI:104631]	14.88	16.13	8.1	6.31	13071	13143	8642	5184	Utrn	40040	-1.32003	7.13706	0.0169383	0.731623	-1.77113	0.391197
ENSMUSG00000056602	4114	Fry	furry homolog (Drosophila) [Source:MGI Symbol;Acc:MGI:2443895]	8.5	8.36	4.75	3.28	6447	5887	4378	2326	Fry	19038	-1.31753	6.05819	0.0195378	0.731623	-1.70912	0.392344
ENSMUSG00000040537	11219	Adam22	a disintegrin and metallopeptidase domain 22 [Source:MGI Symbol;Acc:MGI:1340046]	1.5	1.67	0.74	0.65	955	982	572	388	Adam22	2897	-1.31728	3.35782	0.0481012	0.731623	-1.31784	0.389222
ENSMUSG00000035476	11214	Tab3	TGF-beta activated kinase 1/MAP3K7 binding protein 3 [Source:MGI Symbol;Acc:MGI:1913974]	4.07	4.53	2	1.78	1829	1892	1093	750	Tab3	5564	-1.3127	4.29826	0.0366079	0.731623	-1.43643	0.392936
ENSMUSG00000022139	7817	Mbnl2	muscleblind-like 2 [Source:MGI Symbol;Acc:MGI:2145597]	12.22	12.53	5.49	4.95	3919	3728	2140	1485	Mbnl2	11272	-1.30576	5.31631	0.0314332	0.731623	-1.50261	0.395052
ENSMUSG00000018501	7903	Ncor1	nuclear receptor co-repressor 1 [Source:MGI Symbol;Acc:MGI:1349717]	24.08	24.72	12.23	9.78	15414	14683	9511	5855	Ncor1	45463	-1.30428	7.32139	0.0204713	0.731623	-1.68885	0.395631
ENSMUSG00000050711	1231	Scg2	secretogranin II [Source:MGI Symbol;Acc:MGI:103033]	139.79	127.9	58.44	50.72	24256	20587	12319	8228	Scg2	65390	-1.301	7.84993	0.0311265	0.731623	-1.50687	0.39656
ENSMUSG00000021540	6480	Smad5	SMAD family member 5 [Source:MGI Symbol;Acc:MGI:1328787]	16.42	16.57	6.71	6.58	7645	7155	3793	2862	Smad5	21455	-1.29978	6.24836	0.0351279	0.731623	-1.45435	0.397103
ENSMUSG00000055980	12039	Irs1	insulin receptor substrate 1 [Source:MGI Symbol;Acc:MGI:99454]	2.19	2.65	1.41	1.06	985	1106	773	446	Irs1	3310	-1.28789	3.54002	0.0363476	0.731623	-1.43952	0.4
ENSMUSG00000038371	4539	Sbf2	SET binding factor 2 [Source:MGI Symbol;Acc:MGI:1921831]	18.3	18.09	9.62	7.25	7471	6849	4770	2765	Sbf2	21855	-1.28647	6.26125	0.0230916	0.731623	-1.63655	0.400774
ENSMUSG00000047036	7428	Zfp445	zinc finger protein 445 [Source:MGI Symbol;Acc:MGI:2143340]	14.57	14.87	8.64	5.98	3023	2862	2178	1160	Zfp445	9223	-1.2807	5.01216	0.0227932	0.731623	-1.64219	0.402152
ENSMUSG00000011256	3194	Adam19	a disintegrin and metallopeptidase domain 19 (meltrin beta) [Source:MGI Symbol;Acc:MGI:105377]	22.61	21.95	10.81	8.85	10154	9146	5901	3716	Adam19	28917	-1.27726	6.66936	0.0267823	0.731623	-1.57215	0.403189
ENSMUSG00000025085	11362	Ablim1	actin-binding LIM protein 1 [Source:MGI Symbol;Acc:MGI:1194500]	22.17	24.89	10.91	10.05	11219	11682	6704	4754	Ablim1	34359	-1.27494	6.9241	0.0240918	0.731623	-1.61813	0.403777
ENSMUSG00000055013	9110	Agap1	ArfGAP with GTPase domain, ankyrin repeat and PH domain 1 [Source:MGI Symbol;Acc:MGI:2653690]	10.54	11.01	5	4.46	7126	6909	4108	2817	Agap1	20960	-1.27217	6.20943	0.0286565	0.731623	-1.54278	0.405086
ENSMUSG00000035164	9984	Zc3h12c	zinc finger CCCH type containing 12C [Source:MGI Symbol;Acc:MGI:3026959]	2.61	2.78	1.38	1.12	1131	1116	724	455	Zc3h12c	3426	-1.27206	3.59424	0.0471402	0.731623	-1.32661	0.402878
ENSMUSG00000032410	11359	Xrn1	5'-3' exoribonuclease 1 [Source:MGI Symbol;Acc:MGI:891964]	3.59	4.03	2.37	1.63	1393	1451	1119	592	Xrn1	4555	-1.27109	3.99446	0.0316928	0.731623	-1.49904	0.404467
ENSMUSG00000004698	11648	Hdac9	histone deacetylase 9 [Source:MGI Symbol;Acc:MGI:1931221]	5.95	6.84	2.6	2.77	1854	1975	982	806	Hdac9	5617	-1.27076	4.31973	0.0490259	0.731623	-1.30957	0.404971
ENSMUSG00000024597	9948	Slc12a2	solute carrier family 12, member 2 [Source:MGI Symbol;Acc:MGI:101924]	8.12	8.64	3.63	3.51	3742	3695	2034	1511	Slc12a2	10982	-1.26789	5.28125	0.0346327	0.731623	-1.46051	0.40625
ENSMUSG00000020922	5465	Lsm12	LSM12 homolog (S. cerevisiae) [Source:MGI Symbol;Acc:MGI:1919592]	58.8	58.76	23.85	23.91	9243	8569	4555	3514	Lsm12	25881	-1.26388	6.51913	0.038267	0.731623	-1.41718	0.406909
ENSMUSG00000060657	11103	Marf1	meiosis arrest female 1 [Source:MGI Symbol;Acc:MGI:2444505]	8.58	9.5	5.09	3.86	3881	3984	2799	1634	Marf1	12298	-1.26364	5.43153	0.0206645	0.731623	-1.68477	0.406316
ENSMUSG00000025372	2569	Baiap2	brain-specific angiogenesis inhibitor 1-associated protein 2 [Source:MGI Symbol;Acc:MGI:2137336]	15.57	14.95	6.89	6.13	2600	2316	1398	957	Baiap2	7271	-1.25283	4.68238	0.0425392	0.731623	-1.37121	0.410033
ENSMUSG00000048118	11111	Arid4a	AT rich interactive domain 4A (RBP1-like) [Source:MGI Symbol;Acc:MGI:2444354]	5.58	6.18	2.89	2.54	1966	2022	1236	837	Arid4a	6061	-1.25025	4.41937	0.0375671	0.731623	-1.42519	0.411003
ENSMUSG00000037795	11054	N4bp2	NEDD4 binding protein 2 [Source:MGI Symbol;Acc:MGI:2684414]	10.27	11.34	5.36	4.67	6529	6690	4141	2774	N4bp2	20134	-1.24789	6.14962	0.0256541	0.731623	-1.59084	0.411817
ENSMUSG00000031668	6113	Eif2ak3	eukaryotic translation initiation factor 2 alpha kinase 3 [Source:MGI Symbol;Acc:MGI:1341830]	16.04	16.11	7.32	6.64	5101	4752	2829	1973	Eif2ak3	14655	-1.24598	5.69364	0.0331333	0.731623	-1.47974	0.412166
ENSMUSG00000072501	8707	Phf20l1	PHD finger protein 20-like 1 [Source:MGI Symbol;Acc:MGI:2444412]	10.01	10.39	5.59	4.28	2358	2270	1600	943	Phf20l1	7171	-1.24515	4.65419	0.0301251	0.731623	-1.52107	0.411935
ENSMUSG00000042444	8138	Fam63b	family with sequence similarity 63, member B [Source:MGI Symbol;Acc:MGI:2443086]	4.75	4.89	2.12	2.03	2425	2317	1315	969	Fam63b	7026	-1.23548	4.63623	0.0441435	0.731623	-1.35513	0.415133
ENSMUSG00000037306	2646	Man1c1	mannosidase, alpha, class 1C, member 1 [Source:MGI Symbol;Acc:MGI:2446214]	22.03	21.18	9.6	8.82	7316	6525	3872	2737	Man1c1	20450	-1.23124	6.17449	0.0377997	0.731623	-1.42251	0.416431
ENSMUSG00000030084	3877	Plxna1	plexin A1 [Source:MGI Symbol;Acc:MGI:107685]	24.48	24	12.24	9.99	15653	14232	9506	5970	Plxna1	45361	-1.23121	7.31746	0.0261597	0.731623	-1.58237	0.41625
ENSMUSG00000048371	9916	Pdp2	pyruvate dehyrogenase phosphatase catalytic subunit 2 [Source:MGI Symbol;Acc:MGI:1918878]	8.6	9.14	4.76	3.82	2096	2067	1408	871	Pdp2	6442	-1.22457	4.50178	0.0347881	0.731623	-1.45857	0.417943
ENSMUSG00000002489	9879	Tiam1	T cell lymphoma invasion and metastasis 1 [Source:MGI Symbol;Acc:MGI:103306]	6.94	7.37	3.61	3.1	3637	3583	2299	1519	Tiam1	11038	-1.21587	5.28138	0.0302458	0.731623	-1.51933	0.420624
ENSMUSG00000047187	3526	Rab2a	RAB2A, member RAS oncogene family [Source:MGI Symbol;Acc:MGI:1928750]	70.81	69.09	27.27	29.07	10511	9513	4918	4034	Rab2a	28976	-1.21556	6.68383	0.0470745	0.731623	-1.32721	0.420756
ENSMUSG00000056004	11067	9330182L06Rik	RIKEN cDNA 9330182L06 gene [Source:MGI Symbol;Acc:MGI:2443264]	8.95	9.89	4.67	4.17	2957	3032	1874	1288	9330182L06Rik	9151	-1.21295	5.01308	0.0330175	0.731623	-1.48126	0.421638
ENSMUSG00000026674	9414	Ddr2	discoidin domain receptor family, member 2 [Source:MGI Symbol;Acc:MGI:1345277]	17.35	18.23	8.47	7.69	10131	9876	6014	4198	Ddr2	30219	-1.21209	6.7366	0.0300412	0.731623	-1.52228	0.421832
ENSMUSG00000039449	7742	Prpf18	PRP18 pre-mRNA processing factor 18 homolog (yeast) [Source:MGI Symbol;Acc:MGI:1914479]	41.34	42.35	17.77	17.88	10038	9539	5243	4059	Prpf18	28879	-1.21058	6.6763	0.0389319	0.731623	-1.40969	0.422196
ENSMUSG00000039126	4630	Prune2	prune homolog 2 (Drosophila) [Source:MGI Symbol;Acc:MGI:1925004]	14.32	14.17	8.07	6.01	12704	11668	8701	4985	Prune2	38058	-1.20476	7.05843	0.0225589	0.731623	-1.64668	0.424135
ENSMUSG00000030323	7779	Ift122	intraflagellar transport 122 [Source:MGI Symbol;Acc:MGI:1932386]	21.21	21.74	10.55	9.23	6054	5756	3657	2463	Ift122	17930	-1.2025	5.98167	0.0320302	0.731623	-1.49444	0.424563
ENSMUSG00000015002	9205	Efr3a	EFR3 homolog A (S. cerevisiae) [Source:MGI Symbol;Acc:MGI:1923990]	23.94	25.05	11.46	10.71	8801	8543	5119	3681	Efr3a	26144	-1.19251	6.52875	0.0340688	0.731623	-1.46764	0.427545
ENSMUSG00000039478	9757	Micu3	mitochondrial calcium uptake family, member 3 [Source:MGI Symbol;Acc:MGI:1925756]	11.09	11.74	6.15	5.03	1714	1684	1154	727	Micu3	5279	-1.18962	4.215	0.0445848	0.731623	-1.35081	0.42845
ENSMUSG00000074221	9908	Zfp568	zinc finger protein 568 [Source:MGI Symbol;Acc:MGI:2142347]	6.87	7.3	4.84	3.13	1923	1897	1647	819	Zfp568	6286	-1.18955	4.45254	0.0301074	0.731623	-1.52133	0.428767
ENSMUSG00000037692	11252	Ahdc1	AT hook, DNA binding motif, containing 1 [Source:MGI Symbol;Acc:MGI:2444218]	8.32	9.28	5.14	3.99	3726	3855	2795	1669	Ahdc1	12045	-1.18558	5.40071	0.0243549	0.731623	-1.61341	0.429957
ENSMUSG00000040407	10020	Akap9	A kinase (PRKA) anchor protein (yotiao) 9 [Source:MGI Symbol;Acc:MGI:2178217]	8.44	9	4.99	3.87	7196	7119	5172	3088	Akap9	22575	-1.18286	6.30666	0.02417	0.731623	-1.61672	0.43
ENSMUSG00000025912	12060	Mybl1	myeloblastosis oncogene-like 1 [Source:MGI Symbol;Acc:MGI:99925]	4.77	5.8	2.69	2.51	1677	1890	1146	823	Mybl1	5536	-1.17719	4.29013	0.0444613	0.731623	-1.35202	0.432759
ENSMUSG00000053774	7910	Ubxn7	UBX domain protein 7 [Source:MGI Symbol;Acc:MGI:2146388]	10.5	10.78	5.03	4.66	7677	7312	4472	3189	Ubxn7	22650	-1.17502	6.32101	0.0366424	0.731623	-1.43602	0.432282
ENSMUSG00000040761	6329	Spen	SPEN homolog, transcriptional regulator (Drosophila) [Source:MGI Symbol;Acc:MGI:1891706]	11.02	11.1	7.96	4.81	9617	8987	8437	3923	Spen	30964	-1.17375	6.74705	0.0186185	0.731623	-1.73006	0.433333
ENSMUSG00000031229	9065	Atrx	alpha thalassemia/mental retardation syndrome X-linked homolog (human) [Source:MGI Symbol;Acc:MGI:103067]	14.2	14.82	7.74	6.43	10335	10008	6850	4375	Atrx	31568	-1.17167	6.79385	0.0272638	0.731623	-1.56441	0.433873
ENSMUSG00000074794	9943	Arrdc3	arrestin domain containing 3 [Source:MGI Symbol;Acc:MGI:2145242]	25.39	27.01	11.88	11.73	7304	7208	4151	3155	Arrdc3	21818	-1.16982	6.27015	0.0390099	0.731623	-1.40882	0.434284
ENSMUSG00000020687	7863	Cdc27	cell division cycle 27 [Source:MGI Symbol;Acc:MGI:102685]	31.52	32.34	14.85	14.07	12070	11489	6907	5036	Cdc27	35502	-1.16778	6.97021	0.0350742	0.731623	-1.45501	0.435065
ENSMUSG00000027438	9440	Napb	N-ethylmaleimide sensitive fusion protein attachment protein beta [Source:MGI Symbol;Acc:MGI:104562]	20.66	21.72	10	9.45	6402	6244	3766	2738	Napb	19150	-1.16721	6.07973	0.0369712	0.731623	-1.43214	0.435083
ENSMUSG00000005198	2621	Polr2a	polymerase (RNA) II (DNA directed) polypeptide A [Source:MGI Symbol;Acc:MGI:98086]	67.83	65.19	42.16	28.39	27781	24769	20981	10870	Polr2a	84401	-1.16607	8.20042	0.0215838	0.731623	-1.66587	0.435496
ENSMUSG00000001151	9296	Pcnt	pericentrin (kendrin) [Source:MGI Symbol;Acc:MGI:102722]	12.51	13.11	7.33	5.73	8450	8211	6015	3616	Pcnt	26292	-1.16103	6.52636	0.0255552	0.731623	-1.59252	0.437071
ENSMUSG00000024308	10883	Tapbp	TAP binding protein [Source:MGI Symbol;Acc:MGI:1201689]	19.64	21.53	9.89	9.41	3662	3724	2240	1641	Tapbp	11267	-1.16011	5.31507	0.0384908	0.731623	-1.41464	0.437065
ENSMUSG00000020593	11027	Lpin1	lipin 1 [Source:MGI Symbol;Acc:MGI:1891340]	8.74	9.64	4.97	4.22	3443	3524	2380	1555	Lpin1	10902	-1.15813	5.26139	0.0305727	0.731623	-1.51467	0.437759
ENSMUSG00000037287	9802	Tbcel	tubulin folding cofactor E-like [Source:MGI Symbol;Acc:MGI:1925543]	7.19	7.62	3.69	3.37	2537	2493	1581	1110	Tbcel	7721	-1.14513	4.76766	0.0434015	0.731623	-1.3625	0.442257
ENSMUSG00000039477	12061	Tnrc18	trinucleotide repeat containing 18 [Source:MGI Symbol;Acc:MGI:3648294]	5.97	7.26	4.72	3.21	2616	2953	2516	1315	Tnrc18	9400	-1.14494	5.03348	0.0219672	0.731623	-1.65822	0.442149
ENSMUSG00000063382	11094	Bcl9l	B cell CLL/lymphoma 9-like [Source:MGI Symbol;Acc:MGI:1933114]	4.5	4.98	2.96	2.2	1685	1728	1345	770	Bcl9l	5528	-1.14394	4.27452	0.0400521	0.731623	-1.39737	0.441767
ENSMUSG00000031066	7892	Usp11	ubiquitin specific peptidase 11 [Source:MGI Symbol;Acc:MGI:2384312]	17.44	17.9	8.57	7.93	4245	4042	2534	1806	Usp11	12627	-1.14011	5.47751	0.0408244	0.731623	-1.38908	0.443017
ENSMUSG00000030123	11887	Plxnd1	plexin D1 [Source:MGI Symbol;Acc:MGI:2154244]	9.63	11.37	5.58	5.04	4704	5151	3314	2303	Plxnd1	15472	-1.13919	5.76904	0.0289687	0.731623	-1.53807	0.443272
ENSMUSG00000017485	8993	Top2b	topoisomerase (DNA) II beta [Source:MGI Symbol;Acc:MGI:98791]	38.13	39.75	18.09	17.65	15240	14736	8782	6595	Top2b	45353	-1.13778	7.32427	0.0375028	0.731623	-1.42594	0.444025
ENSMUSG00000034243	6736	Golgb1	golgi autoantigen, golgin subfamily b, macrogolgin 1 [Source:MGI Symbol;Acc:MGI:1099447]	11.54	11.68	6.95	5.2	8873	8333	6497	3738	Golgb1	27441	-1.13444	6.58489	0.0265929	0.731623	-1.57523	0.445205
ENSMUSG00000027849	3393	Syt6	synaptotagmin VI [Source:MGI Symbol;Acc:MGI:1859544]	30.38	29.59	15.64	13.18	3594	3247	2248	1458	Syt6	10547	-1.13294	5.21288	0.040599	0.731623	-1.39148	0.445421
ENSMUSG00000021215	9727	Net1	neuroepithelial cell transforming gene 1 [Source:MGI Symbol;Acc:MGI:1927138]	13.34	14.11	6.72	6.29	3220	3158	1969	1419	Net1	9766	-1.13196	5.10743	0.0434587	0.731623	-1.36192	0.445783
ENSMUSG00000031309	8852	Rps6ka3	ribosomal protein S6 kinase polypeptide 3 [Source:MGI Symbol;Acc:MGI:104557]	17.72	18.43	9.02	8.23	9073	8752	5608	3939	Rps6ka3	27372	-1.12965	6.59226	0.036131	0.731623	-1.44212	0.446555
ENSMUSG00000039145	1974	Camk1d	calcium/calmodulin-dependent protein kinase ID [Source:MGI Symbol;Acc:MGI:2442190]	14.76	13.96	7.43	6.24	7258	6370	4439	2867	Camk1d	20934	-1.12961	6.20117	0.0391782	0.731623	-1.40696	0.446991
ENSMUSG00000031974	11759	Abcb10	ATP-binding cassette, sub-family B (MDR/TAP), member 10 [Source:MGI Symbol;Acc:MGI:1860508]	45.83	53.24	21.49	23.82	13897	14976	7917	6753	Abcb10	43543	-1.12693	7.27176	0.0414632	0.731623	-1.38234	0.447408
ENSMUSG00000049516	9179	Spty2d1	SPT2, Suppressor of Ty, domain containing 1 (S. cerevisiae) [Source:MGI Symbol;Acc:MGI:2142062]	8.94	9.35	4.98	4.19	3296	3195	2230	1444	Spty2d1	10165	-1.12357	5.15921	0.0367426	0.731623	-1.43483	0.448128
ENSMUSG00000024083	11456	Pja2	praja 2, RING-H2 motif containing [Source:MGI Symbol;Acc:MGI:2159342]	35.21	39.78	21.3	17.84	6530	6845	4800	3094	Pja2	21269	-1.12344	6.22338	0.0279256	0.731623	-1.554	0.448467
ENSMUSG00000032777	10425	Gtf3c1	general transcription factor III C 1 [Source:MGI Symbol;Acc:MGI:107887]	26.28	28.33	14.97	12.72	12938	12935	8955	5852	Gtf3c1	40680	-1.12216	7.15957	0.0271187	0.731623	-1.56673	0.448994
ENSMUSG00000047193	10504	Dync2h1	dynein cytoplasmic 2 heavy chain 1 [Source:MGI Symbol;Acc:MGI:107736]	1.74	1.88	1.13	0.85	1763	1768	1387	800	Dync2h1	5718	-1.12182	4.32314	0.0420862	0.731623	-1.37586	0.452128
ENSMUSG00000032855	11005	Pkd1	polycystic kidney disease 1 homolog [Source:MGI Symbol;Acc:MGI:97603]	3.34	3.68	2.42	1.66	3230	3307	2847	1498	Pkd1	10882	-1.12031	5.24477	0.0243032	0.731623	-1.61434	0.451087
ENSMUSG00000013663	8500	Pten	phosphatase and tensin homolog [Source:MGI Symbol;Acc:MGI:109583]	25.89	26.79	12.7	12.05	15202	14592	9057	6614	Pten	45465	-1.11946	7.32597	0.0370147	0.731623	-1.43163	0.449795
ENSMUSG00000003316	8021	Glg1	golgi apparatus protein 1 [Source:MGI Symbol;Acc:MGI:104967]	41.44	42.6	24.16	19.16	20433	19485	14473	8835	Glg1	63226	-1.11894	7.79184	0.0261122	0.731623	-1.58316	0.449765
ENSMUSG00000029636	5851	Wasf3	WAS protein family, member 3 [Source:MGI Symbol;Acc:MGI:2658986]	14.31	14.33	8.29	6.46	4019	3734	2830	1695	Wasf3	12278	-1.11727	5.42704	0.0336175	0.731623	-1.47344	0.450803
ENSMUSG00000005893	9640	Nr2c2	nuclear receptor subfamily 2, group C, member 2 [Source:MGI Symbol;Acc:MGI:1352466]	6.65	7.02	4.43	3.16	1948	1907	1577	866	Nr2c2	6298	-1.11665	4.45934	0.0391782	0.731623	-1.40696	0.450142
ENSMUSG00000038564	9037	Ift172	intraflagellar transport 172 [Source:MGI Symbol;Acc:MGI:2682064]	6.96	7.26	3.79	3.28	2658	2571	1757	1170	Ift172	8156	-1.11363	4.84308	0.0423194	0.731623	-1.37346	0.451791
ENSMUSG00000025986	7485	Slc39a10	solute carrier family 39 (zinc transporter), member 10 [Source:MGI Symbol;Acc:MGI:1914515]	17.42	17.79	8.94	8.03	6762	6404	4214	2915	Slc39a10	20295	-1.11334	6.15962	0.0388791	0.731623	-1.41028	0.451377
ENSMUSG00000002265	11911	Peg3	paternally expressed 3 [Source:MGI Symbol;Acc:MGI:104748]	29.97	35.49	17.56	16.08	18333	20137	13046	9193	Peg3	60709	-1.10912	7.74083	0.0270884	0.731623	-1.56722	0.453085
ENSMUSG00000062190	9366	Lancl2	LanC (bacterial lantibiotic synthetase component C)-like 2 [Source:MGI Symbol;Acc:MGI:1919085]	20.76	21.79	11.07	9.89	3156	3073	2044	1405	Lancl2	9678	-1.1069	5.09128	0.042678	0.731623	-1.3698	0.453878
ENSMUSG00000033880	10120	Lgals3bp	lectin, galactoside-binding, soluble, 3 binding protein [Source:MGI Symbol;Acc:MGI:99554]	21.76	23.26	10.74	10.56	3536	3506	2120	1604	Lgals3bp	10766	-1.10599	5.2499	0.0465647	0.731623	-1.33194	0.453998
ENSMUSG00000046618	7819	Olfml2a	olfactomedin-like 2A [Source:MGI Symbol;Acc:MGI:2444741]	7.88	8.08	4.25	3.69	3099	2947	2030	1356	Olfml2a	9432	-1.09771	5.05242	0.0434753	0.731623	-1.36176	0.456683
ENSMUSG00000036528	2596	Ppfibp2	PTPRF interacting protein, binding protein 2 (liprin beta 2) [Source:MGI Symbol;Acc:MGI:894649]	33.3	31.99	17.55	14.61	8771	7816	5616	3598	Ppfibp2	25801	-1.0971	6.50136	0.0382909	0.731623	-1.4169	0.456705
ENSMUSG00000036257	5959	Pnpla8	patatin-like phospholipase domain containing 8 [Source:MGI Symbol;Acc:MGI:1914702]	19.82	19.87	9.42	9.08	4421	4111	2554	1893	Pnpla8	12979	-1.09666	5.51818	0.0483438	0.731623	-1.31566	0.45697
ENSMUSG00000007817	3626	Zmiz1	zinc finger, MIZ-type containing 1 [Source:MGI Symbol;Acc:MGI:3040693]	12.22	11.94	8.59	5.46	5010	4542	4279	2092	Zmiz1	15923	-1.09629	5.789	0.0262726	0.731623	-1.5805	0.457286
ENSMUSG00000075415	11249	Fnbp1	formin binding protein 1 [Source:MGI Symbol;Acc:MGI:109606]	19.08	21.27	10.44	9.73	6323	6539	4202	3015	Fnbp1	20079	-1.09477	6.14562	0.0368995	0.731623	-1.43298	0.457452
ENSMUSG00000021670	9076	Hmgcr	3-hydroxy-3-methylglutaryl-Coenzyme A reductase [Source:MGI Symbol;Acc:MGI:96159]	95.37	99.56	47.86	45.6	29725	28787	18126	13287	Hmgcr	89925	-1.09329	8.30942	0.0373768	0.731623	-1.4274	0.458015
ENSMUSG00000004263	7890	Atn1	atrophin 1 [Source:MGI Symbol;Acc:MGI:104725]	32.24	33.09	21.37	15.16	10068	9584	8106	4427	Atn1	32185	-1.09217	6.81047	0.0249897	0.731623	-1.60224	0.458144
ENSMUSG00000021816	6538	Ppp3cb	protein phosphatase 3, catalytic subunit, beta isoform [Source:MGI Symbol;Acc:MGI:107163]	25.52	25.77	12.28	11.82	6875	6440	4018	2977	Ppp3cb	20310	-1.09106	6.16377	0.0465129	0.731623	-1.33243	0.458673
ENSMUSG00000007613	10607	Tgfbr1	transforming growth factor, beta receptor I [Source:MGI Symbol;Acc:MGI:98728]	22.24	24.11	11.7	11.08	9039	9090	5777	4209	Tgfbr1	28115	-1.08867	6.63183	0.0383278	0.731623	-1.41649	0.45956
ENSMUSG00000029482	10864	Aacs	acetoacetyl-CoA synthetase [Source:MGI Symbol;Acc:MGI:1926144]	30.63	33.55	15.96	15.43	6964	7077	4410	3280	Aacs	21731	-1.08731	6.26141	0.0407603	0.731623	-1.38976	0.459911
ENSMUSG00000029461	8727	Fam168a	family with sequence similarity 168, member A [Source:MGI Symbol;Acc:MGI:2442372]	16.23	16.85	8.35	7.75	7201	6934	4501	3215	Fam168a	21851	-1.08673	6.26722	0.0415318	0.731623	-1.38162	0.459941
ENSMUSG00000038658	6544	C030046E11Rik	RIKEN cDNA C030046E11 gene [Source:MGI Symbol;Acc:MGI:1924893]	7.1	7.17	4.06	3.3	3613	3383	2510	1569	C030046E11Rik	11075	-1.08629	5.27997	0.0378495	0.731623	-1.42194	0.460251
ENSMUSG00000021712	10460	Trim23	tripartite motif-containing 23 [Source:MGI Symbol;Acc:MGI:1933161]	7.97	8.6	4.45	3.96	2389	2392	1622	1110	Trim23	7513	-1.08547	4.72545	0.0458526	0.731623	-1.33864	0.460465
ENSMUSG00000038290	9268	Smg6	Smg-6 homolog, nonsense mediated mRNA decay factor (C. elegans) [Source:MGI Symbol;Acc:MGI:2144117]	12.01	12.58	6.85	5.79	4960	4819	3438	2237	Smg6	15454	-1.08502	5.76251	0.0345578	0.731623	-1.46145	0.460254
ENSMUSG00000024294	4243	Mib1	mindbomb homolog 1 (Drosophila) [Source:MGI Symbol;Acc:MGI:2443157]	12.78	12.59	6.5	5.81	9251	8456	5717	3930	Mib1	27354	-1.08332	6.58911	0.0417987	0.731623	-1.37884	0.461477
ENSMUSG00000024502	11304	Jakmip2	janus kinase and microtubule interacting protein 2 [Source:MGI Symbol;Acc:MGI:1923467]	15.22	17.02	7.88	7.85	3753	3894	2360	1810	Jakmip2	11817	-1.0831	5.3844	0.0452646	0.731623	-1.34424	0.461222
ENSMUSG00000056342	7382	Usp34	ubiquitin specific peptidase 34 [Source:MGI Symbol;Acc:MGI:109473]	19.91	20.31	12.94	9.39	14461	13683	11418	6375	Usp34	45937	-1.07977	7.32467	0.0248238	0.731623	-1.60513	0.462334
ENSMUSG00000067851	8438	Arfgef1	ADP-ribosylation factor guanine nucleotide-exchange factor 1(brefeldin A-inhibited) [Source:MGI Symbol;Acc:MGI:2442988]	23.58	24.38	13.23	11.27	11640	11160	7934	5200	Arfgef1	35934	-1.07963	6.97981	0.0322123	0.731623	-1.49198	0.462264
ENSMUSG00000035133	8792	Arhgap5	Rho GTPase activating protein 5 [Source:MGI Symbol;Acc:MGI:1332637]	11.26	11.7	7.46	5.42	4128	3981	3323	1859	Arhgap5	13291	-1.07645	5.53598	0.0295371	0.731623	-1.52963	0.463248
ENSMUSG00000042631	11299	Xkr7	X Kell blood group precursor related family member 7 homolog [Source:MGI Symbol;Acc:MGI:3526711]	15.75	17.61	10	8.16	2986	3097	2303	1447	Xkr7	9833	-1.07563	5.10817	0.0352877	0.731623	-1.45238	0.463373
ENSMUSG00000030704	2775	Rab6a	RAB6A, member RAS oncogene family [Source:MGI Symbol;Acc:MGI:894313]	90.16	86.89	40.46	40.28	20325	18170	11082	8490	Rab6a	58067	-1.0756	7.68034	0.0499836	0.731623	-1.30117	0.463575
ENSMUSG00000000631	10916	Myo18a	myosin XVIIIA [Source:MGI Symbol;Acc:MGI:2667185]	4.71	5.17	3	2.41	2469	2516	1912	1179	Myo18a	8076	-1.07138	4.82325	0.0377684	0.731623	-1.42287	0.466151
ENSMUSG00000039704	11634	Lmbrd2	LMBR1 domain containing 2 [Source:MGI Symbol;Acc:MGI:2444173]	7.98	9.16	6.14	4.27	2148	2286	2007	1073	Lmbrd2	7514	-1.06898	4.71019	0.0321539	0.731623	-1.49277	0.466157
ENSMUSG00000040007	2119	Bahd1	bromo adjacent homology domain containing 1 [Source:MGI Symbol;Acc:MGI:2139371]	18.92	17.97	9.48	8.41	6126	5398	3727	2546	Bahd1	17797	-1.06205	5.9684	0.0479632	0.731623	-1.31909	0.468002
ENSMUSG00000061186	10753	Sfmbt2	Scm-like with four mbt domains 2 [Source:MGI Symbol;Acc:MGI:2447794]	13.59	14.81	7.59	6.93	7302	7381	4959	3482	Sfmbt2	23124	-1.06177	6.3473	0.0387447	0.731623	-1.41179	0.467927
ENSMUSG00000021796	11544	Bmpr1a	bone morphogenetic protein receptor, type 1A [Source:MGI Symbol;Acc:MGI:1338938]	17.74	20.19	9.01	9.48	7463	7879	4604	3730	Bmpr1a	23676	-1.05671	6.38881	0.0481182	0.731623	-1.31769	0.469539
ENSMUSG00000000275	3942	Trim25	tripartite motif-containing 25 [Source:MGI Symbol;Acc:MGI:102749]	12.75	12.51	6.53	5.9	5004	4555	3114	2163	Trim25	14836	-1.05227	5.70659	0.0465163	0.731623	-1.33239	0.471623
ENSMUSG00000031583	8136	Wrn	Werner syndrome homolog (human) [Source:MGI Symbol;Acc:MGI:109635]	6.11	6.29	3.63	2.97	2748	2624	1982	1247	Wrn	8601	-1.05113	4.9149	0.0453078	0.731623	-1.34383	0.472178
ENSMUSG00000032252	10150	Glce	glucuronyl C5-epimerase [Source:MGI Symbol;Acc:MGI:2136405]	14.77	15.8	7.65	7.46	4815	4778	3029	2273	Glce	14895	-1.04966	5.71628	0.04605	0.731623	-1.33677	0.472152
ENSMUSG00000024283	5849	Wac	WW domain containing adaptor with coiled-coil [Source:MGI Symbol;Acc:MGI:2387357]	37.64	37.69	18.6	17.81	13830	12849	8305	6120	Wac	41104	-1.04793	7.17935	0.0453919	0.731623	-1.34302	0.472539
ENSMUSG00000040249	10526	Lrp1	low density lipoprotein receptor-related protein 1 [Source:MGI Symbol;Acc:MGI:96828]	2.46	2.66	1.63	1.26	2598	2609	2091	1246	Lrp1	8544	-1.04401	4.90171	0.0395554	0.731623	-1.40279	0.473684
ENSMUSG00000009575	8024	Cbx5	chromobox 5 [Source:MGI Symbol;Acc:MGI:109372]	58.87	60.52	33.08	28.74	36577	34879	24975	16692	Cbx5	113123	-1.04109	8.63422	0.0341752	0.731623	-1.46629	0.474884
ENSMUSG00000022141	9463	Nipbl	Nipped-B homolog (Drosophila) [Source:MGI Symbol;Acc:MGI:1913976]	15.26	16.05	10.54	7.66	9530	9297	7993	4472	Nipbl	31292	-1.03372	6.76956	0.0277302	0.731623	-1.55705	0.477259
ENSMUSG00000041341	2333	Atg2b	autophagy related 2B [Source:MGI Symbol;Acc:MGI:1923809]	11.65	11.13	6.27	5.31	8402	7443	5492	3582	Atg2b	24919	-1.03299	6.45059	0.0451451	0.731623	-1.34539	0.477089
ENSMUSG00000091345	8536	Col6a5	collagen, type VI, alpha 5 [Source:MGI Symbol;Acc:MGI:3648134]	20.93	21.67	12.44	10.36	13173	12652	9513	6096	Col6a5	41434	-1.03131	7.1827	0.0333385	0.731623	-1.47705	0.47808
ENSMUSG00000046230	8072	Vps13a	vacuolar protein sorting 13A (yeast) [Source:MGI Symbol;Acc:MGI:2444304]	3.5	3.6	2.33	1.72	2397	2285	1935	1101	Vps13a	7718	-1.03119	4.75224	0.0426797	0.731623	-1.36978	0.477778
ENSMUSG00000034723	6158	Tmx4	thioredoxin-related transmembrane protein 4 [Source:MGI Symbol;Acc:MGI:106558]	48.4	48.64	23.7	23.31	18506	17251	11010	8334	Tmx4	55101	-1.02748	7.60302	0.0491675	0.731623	-1.30832	0.479235
ENSMUSG00000028760	7293	Eif4g3	eukaryotic translation initiation factor 4 gamma, 3 [Source:MGI Symbol;Acc:MGI:1923935]	63.28	64.47	40.3	30.93	24638	23284	19063	11259	Eif4g3	78244	-1.02615	8.09483	0.0295167	0.731623	-1.52993	0.479758
ENSMUSG00000040721	4875	Zfhx2	zinc finger homeobox 2 [Source:MGI Symbol;Acc:MGI:2686934]	5.34	5.3	4.23	2.55	3297	3038	3178	1470	Zfhx2	10983	-1.02514	5.24744	0.0337456	0.731623	-1.47178	0.481132
ENSMUSG00000032740	7864	Ccdc88a	coiled coil domain containing 88A [Source:MGI Symbol;Acc:MGI:1925177]	8.07	8.28	5.02	4.01	5359	5102	4055	2488	Ccdc88a	17004	-1.01393	5.89514	0.0369958	0.731623	-1.43185	0.4843
ENSMUSG00000000628	1246	Hk2	hexokinase 2 [Source:MGI Symbol;Acc:MGI:1315197]	26.99	24.71	14.64	11.96	10489	8911	6912	4346	Hk2	30658	-1.01377	6.74712	0.0467341	0.731623	-1.33037	0.484015
ENSMUSG00000030451	10018	Herc2	hect (homologous to the E6-AP (UBE3A) carboxyl terminus) domain and RCC1 (CHC1)-like domain (RLD) 2 [Source:MGI Symbol;Acc:MGI:103234]	7.54	8.04	5.15	3.89	8213	8124	6816	3963	Herc2	27116	-1.01347	6.56471	0.030973	0.731623	-1.50902	0.483831
ENSMUSG00000079487	9868	Med12	mediator of RNA polymerase II transcription, subunit 12 homolog (yeast) [Source:MGI Symbol;Acc:MGI:1926212]	12.79	13.58	8.84	6.58	6096	6005	5120	2935	Med12	20156	-1.01067	6.13597	0.0324669	0.731623	-1.48856	0.484536
ENSMUSG00000028906	9841	Epb4.1	erythrocyte protein band 4.1 [Source:MGI Symbol;Acc:MGI:95401]	12.81	13.59	7.43	6.6	5946	5852	4187	2863	Epb4.1	18848	-1.00926	6.04968	0.0430382	0.731623	-1.36615	0.485651
ENSMUSG00000005442	10817	Cic	capicua homolog (Drosophila) [Source:MGI Symbol;Acc:MGI:1918972]	19.53	21.35	13.59	10.37	8414	8529	7111	4175	Cic	28229	-1.00847	6.62307	0.0299462	0.731623	-1.52366	0.485714
ENSMUSG00000027130	9515	Slc12a6	solute carrier family 12, member 6 [Source:MGI Symbol;Acc:MGI:2135960]	8.87	9.34	5.56	4.55	3765	3679	2868	1804	Slc12a6	12116	-1.00596	5.40759	0.0411123	0.731623	-1.38603	0.487152
ENSMUSG00000016349	9079	Eef1a2	eukaryotic translation elongation factor 1 alpha 2 [Source:MGI Symbol;Acc:MGI:1096317]	148.71	155.26	76.88	75.66	18378	17799	11544	8741	Eef1a2	56462	-1.00381	7.63768	0.0474809	0.731623	-1.32348	0.487312
ENSMUSG00000031986	10258	Sprtn	SprT-like N-terminal domain [Source:MGI Symbol;Acc:MGI:2685351]	29.51	31.65	20.48	15.43	4345	4323	3663	2124	Sprtn	14455	-1.0031	5.65699	0.0331961	0.731623	-1.47891	0.48752
ENSMUSG00000025314	7440	Ptprj	protein tyrosine phosphatase, receptor type, J [Source:MGI Symbol;Acc:MGI:104574]	15.89	16.22	8.92	7.92	8586	8129	5858	4000	Ptprj	26573	-1.00095	6.54487	0.0449384	0.731623	-1.34738	0.488286
ENSMUSG00000038807	12252	Rap1gap2	RAP1 GTPase activating protein 2 [Source:MGI Symbol;Acc:MGI:3028623]	6.93	8.84	4.59	4.32	3219	3808	2586	1874	Rap1gap2	11487	-1.00076	5.33841	0.0414927	0.731623	-1.38203	0.488688
ENSMUSG00000025867	2308	Cplx2	complexin 2 [Source:MGI Symbol;Acc:MGI:104726]	10.41	9.94	6.43	4.86	3458	3062	2596	1508	Cplx2	10624	-0.999672	5.21365	0.0465576	0.731623	-1.33201	0.488934
ENSMUSG00000063550	8641	Nup98	nucleoporin 98 [Source:MGI Symbol;Acc:MGI:109404]	17.04	17.67	12.29	8.64	4857	4673	4256	2302	Nup98	16088	-0.999316	5.80701	0.0319715	0.731623	-1.49524	0.488964
ENSMUSG00000030213	11432	Atf7ip	activating transcription factor 7 interacting protein [Source:MGI Symbol;Acc:MGI:1858965]	12.79	14.42	8.44	7.07	4078	4265	3268	2106	Atf7ip	13717	-0.995891	5.58747	0.0369169	0.731623	-1.43278	0.490291
ENSMUSG00000020680	8108	Taf15	TAF15 RNA polymerase II, TATA box binding protein (TBP)-associated factor [Source:MGI Symbol;Acc:MGI:1917689]	69.66	71.68	38.7	35.26	10018	9563	6762	4741	Taf15	31084	-0.990146	6.77222	0.045882	0.731623	-1.33836	0.491908
ENSMUSG00000038976	11077	Ppp1r9b	protein phosphatase 1, regulatory subunit 9B [Source:MGI Symbol;Acc:MGI:2387581]	22.91	25.33	14.26	12.48	7276	7463	5502	3706	Ppp1r9b	23947	-0.987762	6.39348	0.0403986	0.731623	-1.39363	0.492696
ENSMUSG00000048865	9639	Arhgap30	Rho GTPase activating protein 30 [Source:MGI Symbol;Acc:MGI:2684948]	16.18	17.08	9.29	8.42	5097	4991	3557	2480	Arhgap30	16125	-0.986846	5.8252	0.0462707	0.731623	-1.33469	0.492974
ENSMUSG00000010505	12104	Myt1	myelin transcription factor 1 [Source:MGI Symbol;Acc:MGI:1100535]	13.44	16.47	8.18	8.12	5035	5726	3724	2846	Myt1	17331	-0.986454	5.93417	0.0441633	0.731623	-1.35494	0.493018
ENSMUSG00000038025	9446	Phf2	PHD finger protein 2 [Source:MGI Symbol;Acc:MGI:1338034]	14.21	14.94	9.04	7.37	5250	5121	4060	2547	Phf2	16978	-0.985485	5.89339	0.0388132	0.731623	-1.41102	0.493307
ENSMUSG00000043535	6561	Setx	senataxin [Source:MGI Symbol;Acc:MGI:2443480]	17.09	17.26	10.08	8.53	13297	12452	9530	6203	Setx	41482	-0.983218	7.1841	0.0396695	0.731623	-1.40154	0.494206
ENSMUSG00000043019	7036	Edem3	ER degradation enhancer, mannosidase alpha-like 3 [Source:MGI Symbol;Acc:MGI:1914217]	7.1	7.21	4.41	3.56	3316	3123	2499	1556	Edem3	10494	-0.982927	5.1993	0.0477041	0.731623	-1.32144	0.493759
ENSMUSG00000039735	5964	Fnbp1l	formin binding protein 1-like [Source:MGI Symbol;Acc:MGI:1925642]	38.56	38.66	27.34	19.17	4891	4550	4214	2274	Fnbp1l	15929	-0.978489	5.79215	0.035733	0.731623	-1.44693	0.495861
ENSMUSG00000029004	10696	Kmt2e	lysine (K)-specific methyltransferase 2E [Source:MGI Symbol;Acc:MGI:1924825]	12.57	13.67	9.14	6.79	5705	5756	5041	2880	Kmt2e	19382	-0.97686	6.07818	0.0333504	0.731623	-1.4769	0.496708
ENSMUSG00000026797	8629	Stxbp1	syntaxin binding protein 1 [Source:MGI Symbol;Acc:MGI:107363]	57.03	59.12	31.19	29.41	14332	13782	9523	6909	Stxbp1	44546	-0.974117	7.29274	0.046903	0.731623	-1.3288	0.497463
ENSMUSG00000020091	3152	Eif4ebp2	eukaryotic translation initiation factor 4E binding protein 2 [Source:MGI Symbol;Acc:MGI:109198]	44.77	43.43	26.58	21.61	5539	4985	3995	2500	Eif4ebp2	17019	-0.973523	5.89672	0.0465648	0.731623	-1.33194	0.497582
ENSMUSG00000025907	8829	Rb1cc1	RB1-inducible coiled-coil 1 [Source:MGI Symbol;Acc:MGI:1341850]	8.56	8.9	5.26	4.43	4447	4286	3322	2152	Rb1cc1	14207	-0.971806	5.63803	0.0444345	0.731623	-1.35228	0.497753
ENSMUSG00000055024	9264	Ep300	E1A binding protein p300 [Source:MGI Symbol;Acc:MGI:1276116]	16.24	17.01	11.24	8.48	10063	9781	8463	4915	Ep300	33222	-0.970666	6.85643	0.0336101	0.731623	-1.47353	0.49853
ENSMUSG00000039952	6317	Dag1	dystroglycan 1 [Source:MGI Symbol;Acc:MGI:101864]	14.12	14.22	9.35	7.11	4219	3942	3394	1985	Dag1	13540	-0.967638	5.56256	0.0416279	0.731623	-1.38062	0.5
ENSMUSG00000048154	8457	Kmt2d	lysine (K)-specific methyltransferase 2D [Source:MGI Symbol;Acc:MGI:2682319]	8.79	9.09	6.88	4.55	12287	11788	11672	5944	Kmt2d	41691	-0.965691	7.17537	0.0285079	0.731623	-1.54504	0.50055
ENSMUSG00000025255	1620	Zfhx4	zinc finger homeodomain 4 [Source:MGI Symbol;Acc:MGI:2137668]	5.47	5.11	3.31	2.56	5380	4670	3956	2356	Zfhx4	16362	-0.964939	5.83696	0.0479831	0.731623	-1.31891	0.500978
ENSMUSG00000048271	3598	Rbm33	RNA binding motif protein 33 [Source:MGI Symbol;Acc:MGI:1919670]	13.27	12.96	7.67	6.5	8913	8078	6260	4080	Rbm33	27331	-0.963301	6.58196	0.04869	0.731623	-1.31256	0.501543
ENSMUSG00000026743	9469	Mllt10	myeloid/lymphoid or mixed-lineage leukemia (trithorax homolog, Drosophila); translocated to, 10 [Source:MGI Symbol;Acc:MGI:1329038]	25.45	26.77	15.42	13.46	7716	7531	5682	3815	Mllt10	24744	-0.959029	6.43991	0.0455542	0.731623	-1.34147	0.502802
ENSMUSG00000037270	10061	4932438A13Rik	RIKEN cDNA 4932438A13 gene [Source:MGI Symbol;Acc:MGI:2444631]	5.5	5.87	3.69	2.95	6202	6138	5063	3115	4932438A13Rik	20518	-0.956402	6.16447	0.0399437	0.731623	-1.39855	0.502555
ENSMUSG00000022914	10523	Brwd1	bromodomain and WD repeat domain containing 1 [Source:MGI Symbol;Acc:MGI:1890651]	8.63	9.33	6.01	4.7	5221	5239	4419	2659	Brwd1	17538	-0.956268	5.93671	0.037019	0.731623	-1.43158	0.503751
ENSMUSG00000038039	9385	Gcc2	GRIP and coiled-coil domain containing 2 [Source:MGI Symbol;Acc:MGI:1917547]	9.8	10.29	6.12	5.18	4538	4417	3444	2243	Gcc2	14642	-0.955492	5.68137	0.0449453	0.731623	-1.34732	0.503401
ENSMUSG00000064127	10232	Med14	mediator complex subunit 14 [Source:MGI Symbol;Acc:MGI:1349442]	11.14	11.94	6.73	6.03	5488	5456	4024	2776	Med14	17744	-0.952698	5.96169	0.0479039	0.731623	-1.31963	0.505025
ENSMUSG00000029202	7811	Pds5a	PDS5, regulator of cohesion maintenance, homolog A (S. cerevisiae) [Source:MGI Symbol;Acc:MGI:1918771]	35.13	36.02	23.13	18.23	10251	9752	8200	4973	Pds5a	33176	-0.949458	6.85663	0.0391304	0.731623	-1.40749	0.506108
ENSMUSG00000020674	8999	Pxdn	peroxidasin homolog (Drosophila) [Source:MGI Symbol;Acc:MGI:1916925]	51.84	54.05	31.67	27.35	24160	23369	17935	11918	Pxdn	77382	-0.94934	8.08372	0.0402457	0.731623	-1.39528	0.506013
ENSMUSG00000001995	9144	Sipa1l2	signal-induced proliferation-associated 1 like 2 [Source:MGI Symbol;Acc:MGI:2676970]	36.06	37.69	22.16	19.18	16221	15729	12110	8065	Sipa1l2	52125	-0.941563	7.51368	0.0417291	0.731623	-1.37956	0.508888
ENSMUSG00000039967	10155	Zfp292	zinc finger protein 292 [Source:MGI Symbol;Acc:MGI:1353423]	8.16	8.73	5.53	4.45	5778	5734	4758	2944	Zfp292	19214	-0.939628	6.06965	0.0418605	0.731623	-1.3782	0.509737
ENSMUSG00000027189	6984	Trim44	tripartite motif-containing 44 [Source:MGI Symbol;Acc:MGI:1931835]	43.86	44.51	25.03	22.71	17304	16290	11998	8376	Trim44	53968	-0.937536	7.5665	0.0489105	0.731623	-1.3106	0.510222
ENSMUSG00000040481	8121	Bptf	bromodomain PHD finger transcription factor [Source:MGI Symbol;Acc:MGI:2444008]	15.74	16.2	10.47	8.27	12822	12242	10365	6295	Bptf	41724	-0.937441	7.18704	0.0373173	0.731623	-1.42809	0.510494
ENSMUSG00000022957	8934	Itsn1	intersectin 1 (SH3 domain protein 1A) [Source:MGI Symbol;Acc:MGI:1338069]	7	7.29	4.47	3.72	6904	6672	5354	3432	Itsn1	22362	-0.936938	6.29065	0.0458993	0.731623	-1.33819	0.510288
ENSMUSG00000022263	11238	Trio	triple functional domain (PTPRF interacting) [Source:MGI Symbol;Acc:MGI:1927230]	10.39	11.58	7.64	5.91	8471	8754	7568	4503	Trio	29296	-0.93693	6.67528	0.0344023	0.731623	-1.46341	0.510363
ENSMUSG00000022961	7470	Son	Son DNA binding protein [Source:MGI Symbol;Acc:MGI:98353]	48.82	49.85	29.98	25.46	27606	26150	20598	13458	Son	87812	-0.936234	8.26486	0.0416056	0.731623	-1.38085	0.510732
ENSMUSG00000034832	10736	Tet3	tet methylcytosine dioxygenase 3 [Source:MGI Symbol;Acc:MGI:2446229]	14.8	16.12	10.29	8.25	11440	11559	9664	5964	Tet3	38627	-0.932543	7.07638	0.0348643	0.731623	-1.45762	0.511787
ENSMUSG00000063895	9659	Nupl1	nucleoporin like 1 [Source:MGI Symbol;Acc:MGI:1919094]	24.99	26.39	15.78	13.55	4874	4774	3738	2470	Nupl1	15856	-0.928546	5.79636	0.047658	0.731623	-1.32186	0.513452
ENSMUSG00000022387	9924	Brd1	bromodomain containing 1 [Source:MGI Symbol;Acc:MGI:1924161]	50.09	53.26	30.37	27.45	17259	17021	12714	8841	Brd1	55835	-0.922918	7.61486	0.045864	0.731623	-1.33853	0.515396
ENSMUSG00000022973	9550	Synj1	synaptojanin 1 [Source:MGI Symbol;Acc:MGI:1354961]	11.36	11.97	7.35	6.22	5698	5569	4476	2918	Synj1	18661	-0.910303	6.02998	0.0499535	0.731623	-1.30143	0.519632
ENSMUSG00000019726	8945	Lyst	lysosomal trafficking regulator [Source:MGI Symbol;Acc:MGI:107448]	4.09	4.26	3.57	2.22	3428	3311	3628	1737	Lyst	12104	-0.908514	5.38572	0.0431034	0.731623	-1.36549	0.521127
ENSMUSG00000061755	4985	Bod1l	biorientation of chromosomes in cell division 1-like [Source:MGI Symbol;Acc:MGI:2444804]	9.63	9.57	6.61	5	7092	6540	5919	3440	Bod1l	22991	-0.904751	6.32397	0.0475287	0.731623	-1.32304	0.522466
ENSMUSG00000092035	8814	Peg10	paternally expressed 10 [Source:MGI Symbol;Acc:MGI:2157785]	94.11	97.82	63.98	51.34	43537	41982	35960	22207	Peg10	143686	-0.896646	8.97068	0.0383847	0.731623	-1.41584	0.524842
ENSMUSG00000020220	8579	Vps13d	vacuolar protein sorting 13 D (yeast) [Source:MGI Symbol;Acc:MGI:2448530]	3.61	3.74	2.74	1.97	3497	3365	3228	1781	Vps13d	11871	-0.895766	5.36693	0.0477959	0.731623	-1.32061	0.526738
ENSMUSG00000035569	8739	Ankrd11	ankyrin repeat domain 11 [Source:MGI Symbol;Acc:MGI:1924337]	55.95	58.1	41.33	30.57	35654	34345	31999	18215	Ankrd11	120213	-0.892862	8.70809	0.0352421	0.731623	-1.45294	0.526162
ENSMUSG00000039220	4922	Ppp1r10	protein phosphatase 1, regulatory subunit 10 [Source:MGI Symbol;Acc:MGI:1289273]	46.1	45.78	28.94	24.1	13688	12612	10443	6690	Ppp1r10	43433	-0.8926	7.24714	0.0479532	0.731623	-1.31918	0.526431
ENSMUSG00000048264	10884	Dip2c	DIP2 disco-interacting protein 2 homolog C (Drosophila) [Source:MGI Symbol;Acc:MGI:1920179]	9.87	10.82	7.59	5.7	3351	3408	3133	1809	Dip2c	11701	-0.891581	5.34862	0.0467674	0.731623	-1.33006	0.526802
ENSMUSG00000033943	4559	Mga	MAX gene associated [Source:MGI Symbol;Acc:MGI:1352483]	8.92	8.82	6.02	4.67	8740	8019	7161	4274	Mga	28194	-0.885709	6.61937	0.0494546	0.731623	-1.30579	0.529478
ENSMUSG00000005871	9723	Apc	adenomatosis polyposis coli [Source:MGI Symbol;Acc:MGI:88039]	7.28	7.7	5.59	4.08	4571	4489	4265	2394	Apc	15719	-0.88483	5.77243	0.0431698	0.731623	-1.36482	0.52987
ENSMUSG00000007880	9033	Arid1a	AT rich interactive domain 1A (SWI-like) [Source:MGI Symbol;Acc:MGI:1935147]	49.52	51.65	34.73	27.61	28664	27731	24423	14942	Arid1a	95760	-0.870014	8.38395	0.0421139	0.731623	-1.37557	0.53456
ENSMUSG00000044791	7407	Setd2	SET domain containing 2 [Source:MGI Symbol;Acc:MGI:1918177]	17.18	17.53	11.76	9.38	10086	9546	8386	5145	Setd2	33163	-0.869603	6.8546	0.0489344	0.731623	-1.31039	0.535083
ENSMUSG00000066036	6322	Ubr4	ubiquitin protein ligase E3 component n-recognin 4 [Source:MGI Symbol;Acc:MGI:1916366]	29.46	29.67	23.4	15.89	33325	31131	32152	16805	Ubr4	113413	-0.86735	8.61789	0.0380713	0.731623	-1.4194	0.535558
ENSMUSG00000055485	11569	Soga1	suppressor of glucose, autophagy associated 1 [Source:MGI Symbol;Acc:MGI:2444575]	5.87	6.7	4.64	3.59	3268	3458	3136	1867	Soga1	11729	-0.867066	5.35312	0.0493443	0.731623	-1.30676	0.535821
ENSMUSG00000025261	5773	Huwe1	HECT, UBA and WWE domain containing 1 [Source:MGI Symbol;Acc:MGI:1926884]	59.22	59.25	43.02	31.83	61294	56880	54099	30801	Huwe1	203074	-0.862835	9.46385	0.0406904	0.731623	-1.39051	0.537215
ENSMUSG00000036565	6119	Ttyh3	tweety homolog 3 (Drosophila) [Source:MGI Symbol;Acc:MGI:1925589]	124.84	125.39	83.38	67.38	40911	38120	33202	20645	Ttyh3	132878	-0.862645	8.85753	0.0450796	0.731623	-1.34602	0.537363
ENSMUSG00000031822	10873	Gse1	genetic suppressor element 1 [Source:MGI Symbol;Acc:MGI:1098275]	23.28	25.51	21.46	13.76	6549	6659	7336	3620	Gse1	24164	-0.857187	6.38259	0.0438577	0.731623	-1.35795	0.539396
ENSMUSG00000049658	8254	Bdp1	B double prime 1, subunit of RNA polymerase III transcription initiation factor IIIB [Source:MGI Symbol;Acc:MGI:1347077]	14.99	15.46	10.38	8.38	10539	10084	8866	5506	Bdp1	34995	-0.85087	6.93234	0.0483449	0.731623	-1.31565	0.542044
ENSMUSG00000020315	9233	Sptbn1	spectrin beta, non-erythrocytic 1 [Source:MGI Symbol;Acc:MGI:98388]	65.34	68.4	47.33	37.09	39151	38018	34457	20776	Sptbn1	132402	-0.849654	8.84983	0.0415739	0.731623	-1.38118	0.542251
ENSMUSG00000066306	9969	Numa1	nuclear mitotic apparatus protein 1 [Source:MGI Symbol;Acc:MGI:2443665]	26.1	27.79	19.15	15.09	13208	13046	11775	7138	Numa1	45167	-0.847898	7.29861	0.0443283	0.731623	-1.35332	0.543001
ENSMUSG00000020850	8214	Prpf8	pre-mRNA processing factor 8 [Source:MGI Symbol;Acc:MGI:2179381]	78	80.39	52.18	43.99	41073	39271	33385	21655	Prpf8	135384	-0.836654	8.88627	0.0490166	0.731623	-1.30966	0.547207
ENSMUSG00000062115	11116	Rai1	retinoic acid induced 1 [Source:MGI Symbol;Acc:MGI:103291]	14.85	16.45	12.03	9.03	7658	7869	7540	4355	Rai1	27422	-0.831383	6.57497	0.0475815	0.731623	-1.32256	0.548936
ENSMUSG00000041757	11483	Plekha6	pleckstrin homology domain containing, family A member 6 [Source:MGI Symbol;Acc:MGI:2388662]	16.7	18.9	12.77	10.4	8741	9178	8118	5087	Plekha6	31124	-0.829243	6.76276	0.0486557	0.731623	-1.31287	0.550265
ENSMUSG00000039218	4494	Srrm2	serine/arginine repetitive matrix 2 [Source:MGI Symbol;Acc:MGI:1923206]	78.82	77.88	59.93	43.4	47968	43965	44311	24693	Srrm2	160937	-0.810143	9.12548	0.0478963	0.731623	-1.3197	0.557268
ENSMUSG00000031503	5945	Col4a2	collagen, type IV, alpha 2 [Source:MGI Symbol;Acc:MGI:88455]	83.35	83.55	61.51	46.79	38001	35338	34076	19944	Col4a2	127359	-0.803155	8.79083	0.0499382	0.731623	-1.30157	0.560024
ENSMUSG00000038664	10644	Herc1	hect (homologous to the E6-AP (UBE3A) carboxyl terminus) domain and RCC1 (CHC1)-like domain (RLD) 1 [Source:MGI Symbol;Acc:MGI:2384589]	20.03	21.75	15.44	12.2	21171	21318	19826	12053	Herc1	74368	-0.800567	8.01666	0.0487051	0.731623	-1.31243	0.56092
ENSMUSG00000052727	8047	Map1b	microtubule-associated protein 1B [Source:MGI Symbol;Acc:MGI:1306778]	135.61	139.45	105.75	78.5	114007	108755	108017	61700	Map1b	392479	-0.795631	10.4125	0.0477944	0.731623	-1.32062	0.562926
ENSMUSG00000025153	8768	Fasn	fatty acid synthase [Source:MGI Symbol;Acc:MGI:95485]	88.79	92.24	70.82	52.5	60322	58131	58454	33347	Fasn	210254	-0.779642	9.5114	0.0492859	0.731623	-1.30728	0.569167
ENSMUSG00000050856	1307	Atp5k	ATP synthase, H+ transporting, mitochondrial F1F0 complex, subunit e [Source:MGI Symbol;Acc:MGI:106636]	440.58	404.73	627.32	708.97	10105	8611	17481	15202	Atp5k	51399	0.842106	7.469	0.0476944	0.731623	1.32153	1.75171
ENSMUSG00000035242	4046	Oaz1	ornithine decarboxylase antizyme 1 [Source:MGI Symbol;Acc:MGI:109433]	491.31	482.72	765.46	849.45	35765	32597	67701	57810	Oaz1	193873	0.848684	9.38206	0.0497326	0.731623	1.30336	1.75972
ENSMUSG00000028837	2774	Psmb2	proteasome (prosome, macropain) subunit, beta type 2 [Source:MGI Symbol;Acc:MGI:1347045]	153.69	148.11	223.96	262.76	8867	7927	15699	14173	Psmb2	46666	0.860395	7.33191	0.0468813	0.731623	1.329	1.77409
ENSMUSG00000021079	828	Timm9	translocase of inner mitochondrial membrane 9 [Source:MGI Symbol;Acc:MGI:1353436]	45.77	39.95	64.4	71.19	3156	2555	5395	4589	Timm9	15695	0.866931	5.75619	0.0489416	0.731623	1.31032	1.78198
ENSMUSG00000031353	3284	Rbbp7	retinoblastoma binding protein 7 [Source:MGI Symbol;Acc:MGI:1194910]	194.66	189.22	314.19	338.6	28701	25880	56284	46673	Rbbp7	157538	0.872854	9.07984	0.047845	0.731623	1.32016	1.78945
ENSMUSG00000079492	2364	Gm11127	predicted gene 11127 [Source:MGI Symbol;Acc:MGI:3779381]	791.64	756.92	1137.7	1375.37	8740	7752	15261	14196	Gm11127	45949	0.89494	7.31128	0.0411758	0.731623	1.38536	1.81706
ENSMUSG00000029649	3593	Pomp	proteasome maturation protein [Source:MGI Symbol;Acc:MGI:1913787]	164.7	160.84	254.92	292.91	8036	7280	15112	13361	Pomp	43789	0.898113	7.2376	0.0445657	0.731623	1.351	1.82113
ENSMUSG00000001056	2269	Nhp2	NHP2 ribonucleoprotein [Source:MGI Symbol;Acc:MGI:1098547]	225.66	215.19	343.42	394.13	15961	14119	29512	26062	Nhp2	85654	0.906411	8.20531	0.0411361	0.731623	1.38578	1.83154
ENSMUSG00000041959	1534	S100a10	S100 calcium binding protein A10 (calpactin) [Source:MGI Symbol;Acc:MGI:1339468]	121.74	113.27	184.34	209.77	5515	4760	10146	8884	S100a10	29305	0.922337	6.65737	0.0423663	0.731623	1.37298	1.85195
ENSMUSG00000028165	1670	Cisd2	CDGSH iron sulfur domain 2 [Source:MGI Symbol;Acc:MGI:1914256]	12.07	11.3	19.3	21.01	2847	2472	5532	4634	Cisd2	15485	0.928651	5.73372	0.047771	0.731623	1.32084	1.85929
ENSMUSG00000031799	7203	Tpm4	tropomyosin 4 [Source:MGI Symbol;Acc:MGI:2449202]	225.67	229.61	417.36	430.87	33418	31541	75091	59651	Tpm4	199701	0.941422	9.41657	0.0491672	0.731623	1.30832	1.87653
ENSMUSG00000056612	4912	Ppp1r14b	protein phosphatase 1, regulatory (inhibitor) subunit 14B [Source:MGI Symbol;Acc:MGI:107682]	255.54	253.73	419.73	476.69	15180	13982	30294	26474	Ppp1r14b	85930	0.943106	8.20808	0.0415375	0.731623	1.38156	1.87873
ENSMUSG00000041840	7990	Haus1	HAUS augmin-like complex, subunit 1 [Source:MGI Symbol;Acc:MGI:2385076]	39.46	40.55	64.64	76.39	2684	2559	5342	4858	Haus1	15443	0.946855	5.73544	0.0492036	0.731623	1.308	1.88385
ENSMUSG00000047044	1300	D030056L22Rik	RIKEN cDNA D030056L22 gene [Source:MGI Symbol;Acc:MGI:3583960]	26.41	24.25	41.72	45.76	2976	2535	5712	4821	D030056L22Rik	16044	0.949419	5.78517	0.0436223	0.731623	1.36029	1.88701
ENSMUSG00000000171	2151	Sdhd	succinate dehydrogenase complex, subunit D, integral membrane protein [Source:MGI Symbol;Acc:MGI:1914175]	121.4	115.37	201.92	218.58	10705	9437	21633	18020	Sdhd	59795	0.955296	7.68114	0.0408564	0.731623	1.38874	1.8946
ENSMUSG00000054091	7216	1810037I17Rik	RIKEN cDNA 1810037I17 gene [Source:MGI Symbol;Acc:MGI:1914954]	35.05	35.67	56.98	67.63	2399	2265	4739	4328	1810037I17Rik	13731	0.956257	5.56623	0.0489594	0.731623	1.31016	1.89599
ENSMUSG00000074497	3276	A430078G23Rik	RIKEN cDNA A430078G23 gene [Source:MGI Symbol;Acc:MGI:2442135]	54.83	53.29	81.49	101.19	10755	9697	19421	18557	A430078G23Rik	58430	0.958451	7.65866	0.0353389	0.731623	1.45175	1.89886
ENSMUSG00000067194	2463	Eif1ax	eukaryotic translation initiation factor 1A, X-linked [Source:MGI Symbol;Acc:MGI:1913485]	51.22	49.08	83.59	93.54	18677	16599	37029	31886	Eif1ax	104191	0.963928	8.48466	0.0376497	0.731623	1.42424	1.90587
ENSMUSG00000027447	5381	Cst3	cystatin C [Source:MGI Symbol;Acc:MGI:102519]	121.14	120.94	198.45	231.26	6998	6481	13928	12489	Cst3	39896	0.968463	7.10286	0.039775	0.731623	1.40039	1.91219
ENSMUSG00000027011	7810	Ube2e3	ubiquitin-conjugating enzyme E2E 3 [Source:MGI Symbol;Acc:MGI:107412]	36.71	37.64	64.78	72.55	5752	5471	12334	10629	Ube2e3	34186	0.98022	6.87642	0.0457558	0.731623	1.33955	1.92747
ENSMUSG00000062580	3179	Timm17a	translocase of inner mitochondrial membrane 17a [Source:MGI Symbol;Acc:MGI:1343131]	100.86	97.89	170.67	189.97	6552	5899	13470	11537	Timm17a	37458	0.989817	7.00793	0.0386927	0.731623	1.41237	1.94065
ENSMUSG00000023967	2570	Mrps18a	mitochondrial ribosomal protein S18A [Source:MGI Symbol;Acc:MGI:1915815]	65.89	63.27	116.22	122.82	3919	3491	8398	6829	Mrps18a	22637	0.990115	6.27733	0.0462495	0.731623	1.33489	1.9412
ENSMUSG00000031149	3696	Praf2	PRA1 domain family 2 [Source:MGI Symbol;Acc:MGI:1859607]	29.58	28.93	50.05	56.25	2718	2466	5587	4832	Praf2	15603	0.992518	5.74563	0.0435352	0.731623	1.36116	1.94435
ENSMUSG00000059355	6623	BC056474	cDNA sequence BC056474 [Source:MGI Symbol;Acc:MGI:3041257]	39.48	39.91	67.09	77.61	2455	2302	5069	4512	BC056474	14338	0.992947	5.62584	0.045568	0.731623	1.34134	1.94463
ENSMUSG00000024048	4740	Myl12a	myosin, light chain 12A, regulatory, non-sarcomeric [Source:MGI Symbol;Acc:MGI:1914518]	60.67	60.12	104.88	117.07	6387	5871	13415	11522	Myl12a	37195	0.994804	6.99775	0.0398442	0.731623	1.39963	1.94727
ENSMUSG00000038803	3632	Ost4	oligosaccharyltransferase 4 homolog (S. cerevisiae) [Source:MGI Symbol;Acc:MGI:1914945]	73.53	71.85	127.38	140.35	3090	2801	6504	5514	Ost4	17909	0.999232	5.94262	0.0436299	0.731623	1.36022	1.95338
ENSMUSG00000064368	5930	mt-Nd6	mitochondrially encoded NADH dehydrogenase 6 [Source:MGI Symbol;Acc:MGI:102495]	2431.06	2436.35	4421.57	4764.41	81385	75661	179845	149115	mt-Nd6	486006	1.00091	10.7021	0.0396807	0.731623	1.40142	1.95555
ENSMUSG00000029142	4099	Mrpl33	mitochondrial ribosomal protein L33 [Source:MGI Symbol;Acc:MGI:2137225]	141.47	139.1	226.58	272.83	4323	3943	8412	7794	Mrpl33	24472	1.00515	6.39994	0.0394359	0.731623	1.40411	1.96139
ENSMUSG00000026701	2609	Prdx6	peroxiredoxin 6 [Source:MGI Symbol;Acc:MGI:894320]	85.94	82.58	159.68	163.62	14311	12757	32308	25474	Prdx6	84850	1.01984	8.17992	0.0401222	0.731623	1.39662	1.98135
ENSMUSG00000025351	3509	Cd63	CD63 antigen [Source:MGI Symbol;Acc:MGI:99529]	100.03	97.58	171.26	194.41	6334	5732	13176	11509	Cd63	36751	1.02774	6.98124	0.035193	0.731623	1.45354	1.99231
ENSMUSG00000029535	1065	Triap1	TP53 regulated inhibitor of apoptosis 1 [Source:MGI Symbol;Acc:MGI:1916326]	19.65	17.73	33.25	35.35	1454	1217	2990	2446	Triap1	8107	1.02913	4.79706	0.0478722	0.731623	1.31992	1.9938
ENSMUSG00000045160	1610	Bola3	bolA-like 3 (E. coli) [Source:MGI Symbol;Acc:MGI:1925903]	13.61	12.71	21.78	25.44	2194	1900	4266	3833	Bola3	12193	1.03453	5.39263	0.0380447	0.731623	1.41971	2.00157
ENSMUSG00000006360	1695	Crip1	cysteine-rich protein 1 (intestinal) [Source:MGI Symbol;Acc:MGI:88501]	98.45	92.26	153.57	185.32	2777	2414	5263	4887	Crip1	15341	1.03959	5.72628	0.0331914	0.731623	1.47897	2.00867
ENSMUSG00000034883	1263	Lrr1	leucine rich repeat protein 1 [Source:MGI Symbol;Acc:MGI:1916956]	16.04	14.7	25.35	29.61	1659	1410	3186	2863	Lrr1	9118	1.04387	4.97366	0.0408712	0.731623	1.38858	2.01429
ENSMUSG00000066721	4484	Zfp575	zinc finger protein 575 [Source:MGI Symbol;Acc:MGI:2141921]	38.11	37.65	58.86	75.89	6566	6018	12322	12224	Zfp575	37130	1.04445	7.00588	0.0301188	0.731623	1.52116	2.01567
ENSMUSG00000041571	8158	Sepw1	selenoprotein W, muscle 1 [Source:MGI Symbol;Acc:MGI:1100878]	87.57	90.17	162.58	182.59	4285	4093	9666	8353	Sepw1	26397	1.05122	6.50224	0.0418243	0.731623	1.37857	2.02495
ENSMUSG00000042770	9748	Hebp1	heme binding protein 1 [Source:MGI Symbol;Acc:MGI:1333880]	67.96	71.92	124.73	145.69	4899	4809	10924	9818	Hebp1	30450	1.05178	6.71132	0.0405749	0.731623	1.39174	2.02572
ENSMUSG00000058076	2692	Sdhc	succinate dehydrogenase complex, subunit C, integral membrane protein [Source:MGI Symbol;Acc:MGI:1913302]	30.48	29.33	54.44	59.49	6696	5977	14531	12218	Sdhc	39422	1.05361	7.07885	0.034448	0.731623	1.46284	2.0283
ENSMUSG00000020570	1995	Sypl	synaptophysin-like protein [Source:MGI Symbol;Acc:MGI:108081]	8.58	8.12	15.47	16.48	2531	2220	5544	4542	Sypl	14837	1.05483	5.66752	0.0395995	0.731623	1.40231	2.02956
ENSMUSG00000010067	7968	Rassf1	Ras association (RalGDS/AF-6) domain family member 1 [Source:MGI Symbol;Acc:MGI:1928386]	24.87	25.55	49.91	52.09	2843	2710	6933	5567	Rassf1	18053	1.06068	5.94797	0.0468177	0.731623	1.32959	2.03875
ENSMUSG00000022951	1600	Rcan1	regulator of calcineurin 1 [Source:MGI Symbol;Acc:MGI:1890564]	14.55	13.58	27.1	27.71	2358	2041	5336	4198	Rcan1	13933	1.06249	5.57343	0.0417941	0.731623	1.37888	2.0405
ENSMUSG00000033752	5012	Mnd1	meiotic nuclear divisions 1 homolog (S. cerevisiae) [Source:MGI Symbol;Acc:MGI:1924165]	22.24	22.11	37.83	45.16	1307	1205	2701	2481	Mnd1	7694	1.06392	4.72978	0.0465114	0.731623	1.33244	2.04251
ENSMUSG00000032026	3340	Rexo2	REX2, RNA exonuclease 2 homolog (S. cerevisiae) [Source:MGI Symbol;Acc:MGI:1888981]	41.86	40.73	75.19	83.44	3059	2761	6676	5701	Rexo2	18197	1.0681	5.96484	0.0381163	0.731623	1.41889	2.04861
ENSMUSG00000027994	1058	Ccdc109b	coiled-coil domain containing 109B [Source:MGI Symbol;Acc:MGI:1914065]	27.92	25.18	48.91	51.6	2524	2111	5371	4360	Ccdc109b	14366	1.06846	5.62033	0.0364432	0.731623	1.43838	2.04925
ENSMUSG00000025232	4030	Hexa	hexosaminidase A [Source:MGI Symbol;Acc:MGI:96073]	38.5	37.82	74.24	77.79	4980	4538	11667	9407	Hexa	30592	1.07376	6.709	0.0395617	0.731623	1.40273	2.05685
ENSMUSG00000066952	4546	Myo1h	myosin 1H [Source:MGI Symbol;Acc:MGI:1914674]	5.27	5.21	9.7	10.73	1721	1577	3848	3274	Myo1h	10420	1.07592	5.16044	0.0439238	0.731623	1.3573	2.0595
ENSMUSG00000021241	5195	Isca2	iron-sulfur cluster assembly 2 homolog (S. cerevisiae) [Source:MGI Symbol;Acc:MGI:1921566]	22.42	22.34	40.37	46.13	1308	1209	2861	2516	Isca2	7894	1.07935	4.7629	0.0467	0.731623	1.33068	2.06491
ENSMUSG00000029622	7212	Arpc1b	actin related protein 2/3 complex, subunit 1B [Source:MGI Symbol;Acc:MGI:1343142]	44.79	45.58	93.85	94.44	6741	6364	17162	13289	Arpc1b	43556	1.08432	7.21463	0.0424775	0.731623	1.37184	2.07196
ENSMUSG00000063275	3084	Ptpla	protein tyrosine phosphatase-like (proline instead of catalytic arginine), member a [Source:MGI Symbol;Acc:MGI:1353592]	52.47	50.84	91.49	105.55	3539	3181	7498	6656	Ptpla	20874	1.08725	6.1656	0.0346087	0.731623	1.46081	2.07612
ENSMUSG00000052681	787	Rap1b	RAS related protein 1b [Source:MGI Symbol;Acc:MGI:894315]	128.64	111.31	236.18	232.11	18096	14526	40368	30527	Rap1b	103517	1.09355	8.46252	0.0310675	0.731623	1.50769	2.08526
ENSMUSG00000015013	9272	Trappc2l	trafficking protein particle complex 2-like [Source:MGI Symbol;Acc:MGI:1916295]	82.88	86.82	149.51	181.17	3294	3201	7220	6732	Trappc2l	20447	1.09459	6.1392	0.0377859	0.731623	1.42267	2.08673
ENSMUSG00000021493	10252	Pdlim7	PDZ and LIM domain 7 [Source:MGI Symbol;Acc:MGI:1914649]	47.12	50.53	103.05	105.63	5531	5502	14697	11592	Pdlim7	37322	1.09719	6.99276	0.0451004	0.731623	1.34582	2.09044
ENSMUSG00000035212	1975	Leprot	leptin receptor overlapping transcript [Source:MGI Symbol;Acc:MGI:2687005]	10.71	10.13	20.3	21.45	1411	1237	3248	2641	Leprot	8537	1.11627	4.86887	0.0432569	0.731623	1.36394	2.11747
ENSMUSG00000027133	3250	Nop10	NOP10 ribonucleoprotein [Source:MGI Symbol;Acc:MGI:1913431]	36.86	35.81	63.16	76.47	2783	2508	5794	5398	Nop10	16483	1.12796	5.82817	0.0300623	0.731623	1.52198	2.13544
ENSMUSG00000003161	3305	Sri	sorcin [Source:MGI Symbol;Acc:MGI:98419]	8.7	8.46	17.39	18.07	1342	1211	3260	2607	Sri	8420	1.12822	4.8471	0.0457757	0.731623	1.33937	2.13593
ENSMUSG00000050912	2005	Tmem123	transmembrane protein 123 [Source:MGI Symbol;Acc:MGI:1919179]	16.32	15.45	34.85	33.08	3323	2917	8619	6296	Tmem123	21155	1.13202	6.16761	0.0427852	0.731623	1.36871	2.1411
ENSMUSG00000059534	2578	Uqcr10	ubiquinol-cytochrome c reductase, complex III subunit X [Source:MGI Symbol;Acc:MGI:1913402]	194.6	186.89	338.08	402.37	3978	3544	8397	7690	Uqcr10	23609	1.13968	6.34476	0.0296511	0.731623	1.52796	2.15298
ENSMUSG00000064360	1466	mt-Nd3	mitochondrially encoded NADH dehydrogenase 3 [Source:MGI Symbol;Acc:MGI:102499]	2248.79	2084.25	3915.85	4497.04	47893	41177	101326	89539	mt-Nd3	279935	1.14278	9.9092	0.0232208	0.731623	1.63412	2.15763
ENSMUSG00000044026	5635	Slc35g1	solute carrier family 35, member G1 [Source:MGI Symbol;Acc:MGI:2444789]	9.48	9.48	22.2	20.53	2239	2076	6370	4531	Slc35g1	15216	1.14808	5.68928	0.0482581	0.731623	1.31643	2.16561
ENSMUSG00000022044	9798	Stmn4	stathmin-like 4 [Source:MGI Symbol;Acc:MGI:1931224]	30.31	32.12	63.83	69.58	2707	2661	6927	5810	Stmn4	18105	1.14864	5.9538	0.0401032	0.731623	1.39682	2.16625
ENSMUSG00000039114	5895	Nrn1	neuritin 1 [Source:MGI Symbol;Acc:MGI:1915654]	67.13	67.25	146.02	146.65	7507	6976	19840	15332	Nrn1	49655	1.15817	7.40204	0.0369322	0.731623	1.43259	2.18067
ENSMUSG00000021418	2648	Rpp40	ribonuclease P 40 subunit [Source:MGI Symbol;Acc:MGI:1346084]	6.49	6.24	12.79	13.66	1211	1080	2902	2385	Rpp40	7578	1.16497	4.69692	0.0423938	0.731623	1.3727	2.1891
ENSMUSG00000031792	5046	Usb1	U6 snRNA biogenesis 1 [Source:MGI Symbol;Acc:MGI:2142454]	9.48	9.43	19.47	20.74	1148	1060	2866	2349	Usb1	7423	1.16999	4.66656	0.0450039	0.731623	1.34675	2.19936
ENSMUSG00000021040	5264	Slirp	SRA stem-loop interacting RNA binding protein [Source:MGI Symbol;Acc:MGI:1916394]	21.71	21.65	42.02	47.64	2660	2461	6254	5457	Slirp	16832	1.17093	5.85198	0.0321001	0.731623	1.49349	2.20046
ENSMUSG00000007946	1954	Phox2a	paired-like homeobox 2a [Source:MGI Symbol;Acc:MGI:106633]	47.47	44.87	96.9	98.83	5122	4492	12705	9970	Phox2a	32289	1.17232	6.78279	0.0328236	0.731623	1.48381	2.20259
ENSMUSG00000018865	8802	Sult4a1	sulfotransferase family 4A, member 1 [Source:MGI Symbol;Acc:MGI:1888971]	31.87	33.12	72.95	73.19	5298	5107	14736	11376	Sult4a1	36517	1.17753	6.95799	0.0387921	0.731623	1.41126	2.20984
ENSMUSG00000018931	3818	Gm16515	predicted gene, Gm16515 [Source:MGI Symbol;Acc:MGI:1344388]	5.41	5.3	12.9	11.84	1590	1447	4612	3257	Gm16515	10906	1.19251	5.20774	0.0479583	0.731623	1.31914	2.23396
ENSMUSG00000024944	7489	Arl2	ADP-ribosylation factor-like 2 [Source:MGI Symbol;Acc:MGI:1928393]	31.48	32.15	68.67	71.86	2455	2326	6507	5240	Arl2	16528	1.19378	5.81824	0.0371727	0.731623	1.42978	2.23515
ENSMUSG00000046020	3094	Pofut1	protein O-fucosyltransferase 1 [Source:MGI Symbol;Acc:MGI:2153207]	5.84	5.66	13.33	12.66	2309	2075	6404	4678	Pofut1	15466	1.19484	5.71439	0.0401613	0.731623	1.39619	2.23675
ENSMUSG00000071317	1648	Bves	blood vessel epicardial substance [Source:MGI Symbol;Acc:MGI:1346013]	13.44	12.57	28.75	28.13	1492	1294	3876	2918	Bves	9580	1.19517	5.02686	0.040858	0.731623	1.38872	2.23787
ENSMUSG00000042215	3721	Bag2	BCL2-associated athanogene 2 [Source:MGI Symbol;Acc:MGI:1891254]	22.14	21.66	50.42	48.59	2854	2591	7898	5857	Bag2	19200	1.19872	6.02738	0.0400408	0.731623	1.3975	2.24331
ENSMUSG00000039294	1618	BC017643	cDNA sequence BC017643 [Source:MGI Symbol;Acc:MGI:2384959]	7.9	7.38	16.52	16.57	1226	1062	3115	2405	BC017643	7808	1.20126	4.73417	0.0412387	0.731623	1.38469	2.24526
ENSMUSG00000025792	11090	Slc25a10	solute carrier family 25 (mitochondrial carrier, dicarboxylate transporter), member 10 [Source:MGI Symbol;Acc:MGI:1353497]	12.87	14.24	32.43	32.17	1810	1857	5540	4229	Slc25a10	13436	1.20939	5.51403	0.0477051	0.731623	1.32144	2.25913
ENSMUSG00000032366	9775	Tpm1	tropomyosin 1, alpha [Source:MGI Symbol;Acc:MGI:98809]	49.12	52.02	111.28	117.76	6469	6355	17806	14499	Tpm1	45129	1.21208	7.26721	0.0345467	0.731623	1.46159	2.26374
ENSMUSG00000034211	2001	Mrps17	mitochondrial ribosomal protein S17 [Source:MGI Symbol;Acc:MGI:1913508]	32.24	30.52	61.02	69.51	2641	2319	6073	5323	Mrps17	16356	1.2208	5.81038	0.0265878	0.731623	1.57532	2.27752
ENSMUSG00000008475	3169	Arpc5	actin related protein 2/3 complex, subunit 5 [Source:MGI Symbol;Acc:MGI:1915021]	66.38	64.41	133.84	147.7	7660	6894	18764	15934	Arpc5	49252	1.23079	7.39718	0.0260671	0.731623	1.58391	2.29312
ENSMUSG00000056121	7824	Fez2	fasciculation and elongation protein zeta 2 (zygin II) [Source:MGI Symbol;Acc:MGI:2675856]	8.25	8.46	17.91	19.4	1111	1056	2929	2442	Fez2	7538	1.23146	4.68874	0.0415537	0.731623	1.38139	2.29314
ENSMUSG00000037169	3589	Mycn	v-myc myelocytomatosis viral related oncogene, neuroblastoma derived (avian) [Source:MGI Symbol;Acc:MGI:97357]	6.82	6.66	16.8	15.31	1274	1153	3813	2674	Mycn	8914	1.23562	4.91556	0.0485682	0.731623	1.31365	2.2988
ENSMUSG00000090946	8059	Ccdc71l	coiled-coil domain containing 71 like [Source:MGI Symbol;Acc:MGI:1919373]	2.81	2.89	6.09	6.68	838	800	2210	1864	Ccdc71l	5712	1.24231	4.28984	0.0480812	0.731623	1.31803	2.31142
ENSMUSG00000073433	7367	Arhgdig	Rho GDP dissociation inhibitor (GDI) gamma [Source:MGI Symbol;Acc:MGI:108430]	14.58	14.87	31.29	34.49	1021	966	2662	2258	Arhgdig	6907	1.24695	4.56397	0.0410802	0.731623	1.38637	2.31944
ENSMUSG00000038205	4699	Prkab2	protein kinase, AMP-activated, beta 2 non-catalytic subunit [Source:MGI Symbol;Acc:MGI:1336185]	6.3	6.24	16.13	14.48	2225	2044	6921	4781	Prkab2	15971	1.24797	5.75442	0.0432303	0.731623	1.36421	2.32051
ENSMUSG00000020186	2063	Csrp2	cysteine and glycine-rich protein 2 [Source:MGI Symbol;Acc:MGI:1202907]	47.8	45.33	103.21	105.92	2860	2516	7503	5925	Csrp2	18804	1.25775	6.00185	0.0307492	0.731623	1.51217	2.33664
ENSMUSG00000029404	5470	Arl6ip4	ADP-ribosylation factor-like 6 interacting protein 4 [Source:MGI Symbol;Acc:MGI:1929500]	16.53	16.52	35.52	38.76	1346	1248	3514	2950	Arl6ip4	9058	1.26312	4.9536	0.0355381	0.731623	1.44931	2.34625
ENSMUSG00000017466	6014	Timp2	tissue inhibitor of metalloproteinase 2 [Source:MGI Symbol;Acc:MGI:98753]	6.41	6.43	15.2	15.1	1671	1554	4815	3679	Timp2	11719	1.26537	5.31662	0.038425	0.731623	1.41539	2.34837
ENSMUSG00000024782	2337	Ak3	adenylate kinase 3 [Source:MGI Symbol;Acc:MGI:1860835]	10.32	9.86	23.75	23.23	2029	1799	5673	4269	Ak3	13770	1.26875	5.54811	0.034392	0.731623	1.46354	2.35598
ENSMUSG00000031903	11372	Pla2g15	phospholipase A2, group XV [Source:MGI Symbol;Acc:MGI:2178076]	5.92	6.65	15.77	15.76	1119	1167	3623	2786	Pla2g15	8695	1.27741	4.88588	0.0488296	0.731623	1.31132	2.36992
ENSMUSG00000047963	2154	Stbd1	starch binding domain 1 [Source:MGI Symbol;Acc:MGI:1261768]	15.35	14.59	34.62	35.01	2117	1866	5801	4514	Stbd1	14298	1.29651	5.60477	0.0305462	0.731623	1.51504	2.39959
ENSMUSG00000061273	5282	Mmgt1	membrane magnesium transporter 1 [Source:MGI Symbol;Acc:MGI:2384305]	11.57	11.54	28.53	27.71	3435	3179	10292	7691	Mmgt1	24597	1.29667	6.38307	0.0352708	0.731623	1.45258	2.40121
ENSMUSG00000026278	7292	Bok	BCL2-related ovarian killer protein [Source:MGI Symbol;Acc:MGI:1858494]	84.03	85.61	194.63	205.77	8278	7823	23295	18950	Bok	58346	1.2985	7.6362	0.0284214	0.731623	1.54635	2.40357
ENSMUSG00000031328	7266	Flna	filamin, alpha [Source:MGI Symbol;Acc:MGI:95556]	51.58	52.53	148.53	126.31	30856	29149	107945	70638	Flna	238588	1.2991	9.64828	0.042071	0.731623	1.37602	2.40453
ENSMUSG00000022359	5977	Wdyhv1	WDYHV motif containing 1 [Source:MGI Symbol;Acc:MGI:1924023]	11	11.03	21.79	26.54	997	928	2400	2250	Wdyhv1	6575	1.29972	4.50052	0.0336807	0.731623	1.47262	2.40617
ENSMUSG00000037499	6819	Nenf	neuron derived neurotrophic factor [Source:MGI Symbol;Acc:MGI:1913458]	24.51	24.83	50.34	59.76	1210	1137	3019	2758	Nenf	8124	1.3004	4.80313	0.031356	0.731623	1.50368	2.40677
ENSMUSG00000024165	3610	Hn1l	hematological and neurological expressed 1-like [Source:MGI Symbol;Acc:MGI:1196260]	17.77	17.36	44.17	42.09	3182	2884	9610	7047	Hn1l	22723	1.31101	6.26699	0.0345386	0.731623	1.46169	2.42454
ENSMUSG00000036781	1162	Rps27l	ribosomal protein S27-like [Source:MGI Symbol;Acc:MGI:1915191]	160.11	145.73	301.41	353.94	5132	4333	11738	10606	Rps27l	31809	1.31352	6.77068	0.0193626	0.731623	1.71304	2.42874
ENSMUSG00000030826	1237	Bcat2	branched chain aminotransferase 2, mitochondrial [Source:MGI Symbol;Acc:MGI:1276534]	6.01	5.5	12.82	13.51	737	626	1911	1549	Bcat2	4823	1.32903	4.04198	0.0406051	0.731623	1.39142	2.45636
ENSMUSG00000025545	2047	Clybl	citrate lyase beta like [Source:MGI Symbol;Acc:MGI:1916884]	5.58	5.29	12.16	13	473	416	1252	1030	Clybl	3171	1.32983	3.4394	0.0495073	0.731623	1.30533	2.45747
ENSMUSG00000051346	1070	Spryd4	SPRY domain containing 4 [Source:MGI Symbol;Acc:MGI:1913951]	11.63	10.5	23.76	25.96	1260	1055	3127	2629	Spryd4	8071	1.33927	4.78674	0.0270204	0.731623	1.56831	2.47238
ENSMUSG00000029348	3479	Asphd2	aspartate beta-hydroxylase domain containing 2 [Source:MGI Symbol;Acc:MGI:1920148]	9.68	9.44	23.16	23.34	1058	957	3077	2386	Asphd2	7478	1.34	4.66917	0.0366564	0.731623	1.43585	2.47246
ENSMUSG00000032123	6309	Dpagt1	dolichyl-phosphate (UDP-N-acetylglucosamine) acetylglucosaminephosphotransferase 1 (GlcNAc-1-P transferase) [Source:MGI Symbol;Acc:MGI:1196396]	14.42	14.52	35.29	36.13	1906	1781	5668	4466	Dpagt1	13821	1.34834	5.55547	0.031365	0.731623	1.50356	2.48829
ENSMUSG00000018340	5155	Anxa6	annexin A6 [Source:MGI Symbol;Acc:MGI:88255]	67.52	67.25	175.97	168.87	11735	10842	37159	27439	Anxa6	87175	1.36169	8.20572	0.0299617	0.731623	1.52343	2.51108
ENSMUSG00000030802	8885	Bckdk	branched chain ketoacid dehydrogenase kinase [Source:MGI Symbol;Acc:MGI:1276121]	8.11	8.44	21.88	21.36	1563	1508	5122	3847	Bckdk	12040	1.37313	5.35159	0.0365998	0.731623	1.43652	2.53081
ENSMUSG00000064254	9615	Ethe1	ethylmalonic encephalopathy 1 [Source:MGI Symbol;Acc:MGI:1913321]	7.62	8.04	18.94	20.4	752	736	2270	1881	Ethe1	5639	1.37568	4.26708	0.0426485	0.731623	1.3701	2.53731
ENSMUSG00000063065	10991	Mapk3	mitogen-activated protein kinase 3 [Source:MGI Symbol;Acc:MGI:1346859]	19.7	21.69	54.53	55.24	2457	2510	8263	6441	Mapk3	19671	1.38166	6.06212	0.0358073	0.731623	1.44603	2.5468
ENSMUSG00000046223	5706	Plaur	plasminogen activator, urokinase receptor [Source:MGI Symbol;Acc:MGI:97612]	10.54	10.54	24.42	26.85	1011	938	2847	2408	Plaur	7204	1.38216	4.62195	0.0322621	0.731623	1.49131	2.54744
ENSMUSG00000067787	4977	Blcap	bladder cancer associated protein homolog (human) [Source:MGI Symbol;Acc:MGI:1858907]	36.27	36.04	93.18	92.18	4629	4267	14451	11000	Blcap	34347	1.38829	6.86445	0.0286834	0.731623	1.54237	2.55771
ENSMUSG00000079426	1740	Arpc4	actin related protein 2/3 complex, subunit 4 [Source:MGI Symbol;Acc:MGI:1915339]	45.74	42.94	109.17	111.24	7240	6304	20992	16460	Arpc4	50996	1.40671	7.43725	0.022722	0.731623	1.64355	2.59059
ENSMUSG00000049775	4556	Tmsb4x	thymosin, beta 4, X chromosome [Source:MGI Symbol;Acc:MGI:99510]	125.05	123.64	270.17	321.48	6404	5874	16811	15392	Tmsb4x	44481	1.41185	7.25313	0.0190657	0.731623	1.71975	2.60013
ENSMUSG00000030979	1650	Uros	uroporphyrinogen III synthase [Source:MGI Symbol;Acc:MGI:98917]	5.41	5.06	12.29	13.17	615	533	1696	1399	Uros	4243	1.41408	3.85725	0.038042	0.731623	1.41974	2.60277
ENSMUSG00000022186	7189	Oxct1	3-oxoacid CoA transferase 1 [Source:MGI Symbol;Acc:MGI:1914291]	42.94	43.68	114.59	113.94	10637	10037	34490	26388	Oxct1	81552	1.41665	8.11147	0.0274558	0.731623	1.56137	2.60852
ENSMUSG00000002233	9722	Rhoc	ras homolog gene family, member C [Source:MGI Symbol;Acc:MGI:106028]	70.39	74.45	185.28	196.34	5164	5067	16515	13467	Rhoc	40213	1.43231	7.0967	0.0264507	0.731623	1.57756	2.63721
ENSMUSG00000010048	1090	Ifrd2	interferon-related developmental regulator 2 [Source:MGI Symbol;Acc:MGI:1316708]	10.76	9.73	26.52	25.71	1480	1242	4432	3306	Ifrd2	10460	1.43444	5.14813	0.027672	0.731623	1.55796	2.64234
ENSMUSG00000040043	6869	Rbms2	RNA binding motif, single stranded interacting protein 2 [Source:MGI Symbol;Acc:MGI:1861776]	3.66	3.71	9.8	9.79	1325	1245	4313	3316	Rbms2	10199	1.43531	5.11348	0.03252	0.731623	1.48785	2.63881
ENSMUSG00000015932	6601	Dstn	destrin [Source:MGI Symbol;Acc:MGI:1929270]	144.59	146.11	369.81	386.89	19176	17976	59592	47971	Dstn	144715	1.43819	8.943	0.0233002	0.731623	1.63264	2.64794
ENSMUSG00000046798	1098	Cldn12	claudin 12 [Source:MGI Symbol;Acc:MGI:1929288]	6.22	5.63	16.02	15.09	1572	1321	4918	3565	Cldn12	11376	1.45429	5.26618	0.0277617	0.731623	1.55655	2.68028
ENSMUSG00000025743	11657	Sdc3	syndecan 3 [Source:MGI Symbol;Acc:MGI:1349163]	7.24	8.33	24.24	22.42	2539	2710	10330	7352	Sdc3	22931	1.46191	6.27307	0.0417133	0.731623	1.37973	2.69148
ENSMUSG00000026414	217	Tnnt2	troponin T2, cardiac [Source:MGI Symbol;Acc:MGI:104597]	4.57	3.06	9.54	8.25	341	212	865	576	Tnnt2	1994	1.46357	2.75531	0.0470643	0.731623	1.32731	2.69608
ENSMUSG00000028266	1937	Lmo4	LIM domain only 4 [Source:MGI Symbol;Acc:MGI:109360]	9.24	8.73	19.74	23.81	1066	934	2768	2569	Lmo4	7337	1.48169	4.65484	0.0223346	0.731623	1.65102	2.72738
ENSMUSG00000032802	11369	Srxn1	sulfiredoxin 1 homolog (S. cerevisiae) [Source:MGI Symbol;Acc:MGI:104971]	5.03	5.65	13.81	15.49	907	946	3028	2614	Srxn1	7495	1.48833	4.67811	0.0337182	0.731623	1.47214	2.74159
ENSMUSG00000044502	2951	Bod1	biorientation of chromosomes in cell division 1 [Source:MGI Symbol;Acc:MGI:1916806]	45.52	44.01	108.72	121.04	4361	3911	12655	10841	Bod1	31768	1.49297	6.76056	0.0197395	0.731623	1.70466	2.75028
ENSMUSG00000020027	504	Socs2	suppressor of cytokine signaling 2 [Source:MGI Symbol;Acc:MGI:1201787]	9.59	7.7	26.61	21.64	1110	827	3742	2342	Socs2	8021	1.52375	4.74907	0.0325629	0.731623	1.48728	2.81039
ENSMUSG00000031760	471	Mt3	metallothionein 3 [Source:MGI Symbol;Acc:MGI:97173]	8.47	6.75	19.9	19.1	295	218	842	622	Mt3	1977	1.53415	2.74874	0.0437917	0.731623	1.35861	2.82963
ENSMUSG00000020116	2409	Pno1	partner of NOB1 homolog (S. cerevisiae) [Source:MGI Symbol;Acc:MGI:1913499]	32.92	31.51	84.72	89.68	3505	3113	10961	8928	Pno1	26507	1.5421	6.49416	0.0207023	0.731623	1.68398	2.84608
ENSMUSG00000019689	512	1110001J03Rik	RIKEN cDNA 1110001J03 gene [Source:MGI Symbol;Acc:MGI:1913367]	24.85	20.03	52.05	57.1	761	569	1937	1635	1110001J03Rik	4902	1.54469	4.06582	0.0238017	0.731623	1.62339	2.85072
ENSMUSG00000001630	6227	Stk38l	serine/threonine kinase 38 like [Source:MGI Symbol;Acc:MGI:1922250]	6.63	6.67	18.31	19.03	2125	1983	7132	5704	Stk38l	16944	1.54634	5.84679	0.0240973	0.731623	1.61803	2.85307
ENSMUSG00000028464	2038	Tpm2	tropomyosin 2, beta [Source:MGI Symbol;Acc:MGI:98810]	24.26	22.99	60.92	65.71	3540	3112	10802	8966	Tpm2	26420	1.54869	6.49105	0.019403	0.731623	1.71213	2.8582
ENSMUSG00000028480	1228	Glipr2	GLI pathogenesis-related 2 [Source:MGI Symbol;Acc:MGI:1917770]	25.57	23.39	67.2	66.87	4131	3505	13189	10100	Glipr2	30925	1.54894	6.71119	0.0207148	0.731623	1.68372	2.85891
ENSMUSG00000028786	11516	Tmem54	transmembrane protein 54 [Source:MGI Symbol;Acc:MGI:1913510]	5.32	6.04	15.25	17.32	382	403	1332	1164	Tmem54	3281	1.55205	3.48846	0.044735	0.731623	1.34935	2.86755
ENSMUSG00000015575	1658	Atp6v0e	ATPase, H+ transporting, lysosomal V0 subunit E [Source:MGI Symbol;Acc:MGI:1328318]	72.57	67.91	178.09	200.87	3851	3343	11482	9965	Atp6v0e	28641	1.5978	6.61062	0.0167353	0.731623	1.77637	2.95789
ENSMUSG00000040046	6723	Tph1	tryptophan hydroxylase 1 [Source:MGI Symbol;Acc:MGI:98796]	1.68	1.7	4.63	5.02	205	192	686	573	Tph1	1656	1.5989	2.502	0.0492856	0.731623	1.30728	2.95294
ENSMUSG00000027864	7521	Ptgfrn	prostaglandin F2 receptor negative regulator [Source:MGI Symbol;Acc:MGI:1277114]	5.55	5.67	18.49	16.85	2315	2194	9366	6566	Ptgfrn	20441	1.6035	6.10413	0.0311078	0.731623	1.50713	2.97178
ENSMUSG00000019853	10087	Hebp2	heme binding protein 2 [Source:MGI Symbol;Acc:MGI:1860084]	7.64	8.16	22.34	24.23	1013	1003	3598	3003	Hebp2	8617	1.60407	4.87444	0.0278747	0.731623	1.55479	2.96936
ENSMUSG00000026750	4303	Psmb7	proteasome (prosome, macropain) subunit, beta type 7 [Source:MGI Symbol;Acc:MGI:107637]	180.29	177.74	459.55	530.99	14267	13048	44185	39284	Psmb7	110784	1.61221	8.56342	0.0163513	0.731623	1.78645	2.98745
ENSMUSG00000034165	1122	Ccnd3	cyclin D3 [Source:MGI Symbol;Acc:MGI:88315]	18.95	17.19	60.3	52.15	2376	1999	9185	6112	Ccnd3	19672	1.63441	6.04444	0.0274461	0.731623	1.56152	3.03374
ENSMUSG00000021124	966	Vti1b	vesicle transport through interaction with t-SNAREs 1B [Source:MGI Symbol;Acc:MGI:1855688]	40.45	36.03	98.06	110.05	3472	2869	10226	8831	Vti1b	25398	1.64409	6.43642	0.014949	0.731623	1.82539	3.0544
ENSMUSG00000078453	3827	Abracl	ABRA C-terminal like [Source:MGI Symbol;Acc:MGI:1920362]	77.68	76.11	203.3	236.79	4194	3812	13336	11952	Abracl	33294	1.67071	6.82904	0.0163667	0.731623	1.78604	3.11115
ENSMUSG00000079254	11087	Itprip	inositol 1,4,5-triphosphate receptor interacting protein [Source:MGI Symbol;Acc:MGI:3042776]	2.07	2.29	7.85	7.15	549	563	2524	1770	Itprip	5406	1.67443	4.18543	0.0435877	0.731623	1.36064	3.12227
ENSMUSG00000042293	4969	Gm5617	predicted gene 5617 [Source:MGI Symbol;Acc:MGI:3643566]	3.12	3.1	7.47	9.76	127	117	369	371	Gm5617	984	1.68595	1.77028	0.0454778	0.731623	1.3422	3.14839
ENSMUSG00000029864	1168	Gstk1	glutathione S-transferase kappa 1 [Source:MGI Symbol;Acc:MGI:1923513]	2.57	2.34	5.5	7.41	161	136	419	435	Gstk1	1151	1.69859	1.99744	0.0362332	0.731623	1.44089	3.16667
ENSMUSG00000044408	4767	Sptssa	serine palmitoyltransferase, small subunit A [Source:MGI Symbol;Acc:MGI:1913399]	11.33	11.23	31.36	35.85	1060	975	3566	3137	Sptssa	8738	1.70789	4.89793	0.0209201	0.731623	1.67944	3.19234
ENSMUSG00000090841	2417	Myl6	myosin, light polypeptide 6, alkali, smooth muscle and non-muscle [Source:MGI Symbol;Acc:MGI:109318]	622.59	595.99	1652.08	1918.91	11796	10475	38031	33990	Myl6	94292	1.72025	8.32974	0.0142387	0.731623	1.84653	3.2197
ENSMUSG00000042613	1597	Pbxip1	pre B cell leukemia transcription factor interacting protein 1 [Source:MGI Symbol;Acc:MGI:2441670]	0.75	0.7	2.55	2.26	233	202	966	660	Pbxip1	2061	1.72959	2.79665	0.0468445	0.731623	1.32934	3.22857
ENSMUSG00000031636	12203	Pdlim3	PDZ and LIM domain 3 [Source:MGI Symbol;Acc:MGI:1859274]	44.8	56.13	151.21	181.95	4879	5671	20009	18526	Pdlim3	49085	1.72996	7.38954	0.0248415	0.731623	1.60482	3.24158
ENSMUSG00000019923	4294	Zwint	ZW10 interactor [Source:MGI Symbol;Acc:MGI:1289227]	67.88	66.91	208.93	217.46	8631	7892	32275	25848	Zwint	74646	1.73368	7.98239	0.0187544	0.731623	1.7269	3.25004
ENSMUSG00000034842	297	Art3	ADP-ribosyltransferase 3 [Source:MGI Symbol;Acc:MGI:1202729]	0.32	0.23	0.57	0.76	35	23	74	77	Art3	209	1.75977	-0.417592	0.0457501	0.731623	1.33961	3.30435
ENSMUSG00000032135	8878	Mcam	melanoma cell adhesion molecule [Source:MGI Symbol;Acc:MGI:1933966]	7.64	7.95	24.12	26.42	1599	1544	6138	5173	Mcam	14454	1.76635	5.61831	0.0209582	0.731623	1.67865	3.32327
ENSMUSG00000028378	4385	Ptgr1	prostaglandin reductase 1 [Source:MGI Symbol;Acc:MGI:1914353]	1.53	1.51	4.5	5.07	244	224	872	756	Ptgr1	2096	1.77642	2.8407	0.0355067	0.731623	1.44969	3.35762
ENSMUSG00000045934	589	Mtmr11	myotubularin related protein 11 [Source:MGI Symbol;Acc:MGI:2652817]	1.11	0.92	3.02	3.1	216	166	713	564	Mtmr11	1659	1.78584	2.49821	0.0340859	0.731623	1.46743	3.36957
ENSMUSG00000022456	11210	2015-09-03	septin 3 [Source:MGI Symbol;Acc:MGI:1345148]	0.71	0.79	2.98	2.69	235	244	1198	834	2015-09-03	2511	1.79474	3.07947	0.0492417	0.731623	1.30767	3.40506
ENSMUSG00000025875	8519	Tspan17	tetraspanin 17 [Source:MGI Symbol;Acc:MGI:1921507]	7.15	7.4	25.57	25.28	782	751	3399	2586	Tspan17	7518	1.80577	4.66617	0.0274833	0.731623	1.56093	3.41622
ENSMUSG00000031736	1088	4933436C20Rik	RIKEN cDNA 4933436C20 gene [Source:MGI Symbol;Acc:MGI:1918546]	5.11	4.62	15.24	15.96	433	363	1568	1264	4933436C20Rik	3628	1.8217	3.62296	0.0268215	0.731623	1.57152	3.45455
ENSMUSG00000050288	10804	Fzd2	frizzled homolog 2 (Drosophila) [Source:MGI Symbol;Acc:MGI:1888513]	0.54	0.59	2.07	2.03	130	131	606	458	Fzd2	1325	1.82689	2.16946	0.0498567	0.731623	1.30228	3.44068
ENSMUSG00000033306	3100	Lpp	LIM domain containing preferred translocation partner in lipoma [Source:MGI Symbol;Acc:MGI:2441849]	0.65	0.63	2.69	2.21	721	647	3601	2281	Lpp	7250	1.83973	4.59674	0.0335264	0.731623	1.47461	3.50794
ENSMUSG00000028773	9770	Fabp3	fatty acid binding protein 3, muscle and heart [Source:MGI Symbol;Acc:MGI:95476]	2.04	2.16	6.27	7.6	108	106	403	376	Fabp3	993	1.84754	1.77461	0.0433753	0.731623	1.36276	3.51852
ENSMUSG00000019194	12220	Scn1b	sodium channel, voltage-gated, type I, beta [Source:MGI Symbol;Acc:MGI:98247]	1.38	1.74	5.28	6.12	144	168	669	597	Scn1b	1578	1.85059	2.43333	0.0468219	0.731623	1.32955	3.51724
ENSMUSG00000063594	9237	Gng8	guanine nucleotide binding protein (G protein), gamma 8 [Source:MGI Symbol;Acc:MGI:109163]	2.56	2.68	9.51	9.66	159	154	717	560	Gng8	1590	1.88374	2.43298	0.0419568	0.731623	1.3772	3.60448
ENSMUSG00000032349	2439	Elovl5	ELOVL family member 5, elongation of long chain fatty acids (yeast) [Source:MGI Symbol;Acc:MGI:1916051]	14.71	14.09	52.4	51.35	2864	2544	12394	9345	Elovl5	27147	1.89915	6.51531	0.0196238	0.731623	1.70722	3.64443
ENSMUSG00000026548	735	Slamf9	SLAM family member 9 [Source:MGI Symbol;Acc:MGI:1923692]	0.49	0.42	1.35	1.56	44	35	148	131	Slamf9	358	1.92243	0.321431	0.0429148	0.731623	1.36739	3.71429
ENSMUSG00000026421	4465	Csrp1	cysteine and glycine-rich protein 1 [Source:MGI Symbol;Acc:MGI:88549]	47.33	46.75	172.7	175.16	5997	5495	26589	20750	Csrp1	58831	1.939	7.63315	0.0182181	0.731623	1.7395	3.74674
ENSMUSG00000010911	3299	Apip	APAF1 interacting protein [Source:MGI Symbol;Acc:MGI:1926788]	7.94	7.72	26.31	29	492	444	1981	1680	Apip	4597	1.94163	3.96585	0.0235397	0.731623	1.6282	3.75648
ENSMUSG00000079657	357	Rab26	RAB26, member RAS oncogene family [Source:MGI Symbol;Acc:MGI:2443284]	0.32	0.24	0.78	0.91	32	22	94	84	Rab26	232	1.94889	-0.284452	0.0407099	0.731623	1.3903	3.79167
ENSMUSG00000015289	940	Lage3	L antigen family, member 3 [Source:MGI Symbol;Acc:MGI:1913442]	13.36	11.87	41.77	44.94	393	324	1493	1236	Lage3	3446	1.9533	3.54932	0.0234412	0.731623	1.63002	3.78602
ENSMUSG00000032946	3472	Rasgrp2	RAS, guanyl releasing protein 2 [Source:MGI Symbol;Acc:MGI:1333849]	0.4	0.39	1.4	1.49	64	58	273	223	Rasgrp2	618	1.9627	1.08632	0.0454759	0.731623	1.34222	3.82051
ENSMUSG00000063838	4474	Cdc42ep5	CDC42 effector protein (Rho GTPase binding) 5 [Source:MGI Symbol;Acc:MGI:1929745]	0.82	0.81	2.47	3.12	57	52	209	203	Cdc42ep5	521	1.98439	0.857316	0.039907	0.731623	1.39895	3.85185
ENSMUSG00000022803	54	Popdc2	popeye domain containing 2 [Source:MGI Symbol;Acc:MGI:1930150]	1.85	0.9	4.82	3.5	279	126	885	494	Popdc2	1784	1.99211	2.57401	0.0273942	0.731623	1.56234	3.88889
ENSMUSG00000034795	5737	Ccdc122	coiled-coil domain containing 122 [Source:MGI Symbol;Acc:MGI:1918358]	0.15	0.15	0.44	0.6	18	17	63	67	Ccdc122	165	1.99275	-0.746621	0.0493416	0.731623	1.30679	4
ENSMUSG00000020635	9686	Fkbp1b	FK506 binding protein 1b [Source:MGI Symbol;Acc:MGI:1336205]	8.12	8.58	28.49	33.43	538	527	2293	2070	Fkbp1b	5428	1.9956	4.2095	0.022588	0.731623	1.64612	3.89627
ENSMUSG00000000889	1277	Dbh	dopamine beta hydroxylase [Source:MGI Symbol;Acc:MGI:94864]	3.49	3.2	14.17	12.53	623	529	3069	2088	Dbh	6309	2.00263	4.40087	0.0259103	0.731623	1.58653	3.91562
ENSMUSG00000033862	2275	Cdk10	cyclin-dependent kinase 10 [Source:MGI Symbol;Acc:MGI:2448549]	6.92	6.6	27.37	25.96	786	695	3775	2756	Cdk10	8012	2.0094	4.75129	0.0222842	0.731623	1.652	3.93333
ENSMUSG00000001847	2179	Rac1	RAS-related C3 botulinum substrate 1 [Source:MGI Symbol;Acc:MGI:97845]	70.5	67.05	246.77	263.86	11308	9977	48093	39569	Rac1	108947	2.00979	8.52607	0.0148169	0.731623	1.82924	3.93527
ENSMUSG00000001018	7641	Snapin	SNAP-associated protein [Source:MGI Symbol;Acc:MGI:1333745]	5.2	5.32	21	20.95	586	556	2875	2207	Snapin	6224	2.01079	4.39168	0.0251533	0.731623	1.5994	3.93797
ENSMUSG00000039103	11354	Nexn	nexilin [Source:MGI Symbol;Acc:MGI:1916060]	1.31	1.47	6.39	5.94	234	244	1390	994	Nexn	2862	2.04791	3.2659	0.0371587	0.731623	1.42994	4.04082
ENSMUSG00000021765	8502	Fst	follistatin [Source:MGI Symbol;Acc:MGI:95586]	3.45	3.57	14.74	14.64	563	539	2918	2230	Fst	6250	2.07054	4.3963	0.0246468	0.731623	1.60824	4.10084
ENSMUSG00000006219	10001	Fblim1	filamin binding LIM protein 1 [Source:MGI Symbol;Acc:MGI:1921452]	0.76	0.81	3.63	3.42	160	159	933	677	Fblim1	1929	2.11136	2.69999	0.0378217	0.731623	1.42226	4.22222
ENSMUSG00000002012	11954	Pnck	pregnancy upregulated non-ubiquitously expressed CaM kinase [Source:MGI Symbol;Acc:MGI:1347357]	0.26	0.31	0.98	1.35	27	30	122	130	Pnck	309	2.13292	0.124015	0.0441288	0.731623	1.35528	4.35484
ENSMUSG00000055912	634	Tmem150a	transmembrane protein 150A [Source:MGI Symbol;Acc:MGI:2385244]	2.73	2.29	10.9	9.93	291	227	1412	990	Tmem150a	2920	2.14622	3.29346	0.0249455	0.731623	1.60301	4.33624
ENSMUSG00000042797	220	Aqp11	aquaporin 11 [Source:MGI Symbol;Acc:MGI:1913583]	1.5	1.01	4.57	4.49	136	85	504	381	Aqp11	1106	2.1847	1.90906	0.0229315	0.731623	1.63957	4.44554
ENSMUSG00000026387	333	Sctr	secretin receptor [Source:MGI Symbol;Acc:MGI:2441720]	1.45	1.07	6.93	4.78	193	132	1121	595	Sctr	2041	2.19338	2.75401	0.0366297	0.731623	1.43617	4.46729
ENSMUSG00000002228	1038	Ppm1j	protein phosphatase 1J [Source:MGI Symbol;Acc:MGI:1919137]	0.3	0.27	1.31	1.22	36	30	189	136	Ppm1j	391	2.19795	0.426089	0.043093	0.731623	1.36559	4.51852
ENSMUSG00000048416	303	Mlf1	myeloid leukemia factor 1 [Source:MGI Symbol;Acc:MGI:1341819]	0.94	0.68	2.36	3.22	71	48	217	228	Mlf1	564	2.26704	0.974094	0.0215078	0.731623	1.6674	4.73529
ENSMUSG00000020044	11715	Timp3	tissue inhibitor of metalloproteinase 3 [Source:MGI Symbol;Acc:MGI:98754]	0.45	0.52	2.48	2.48	149	159	1001	768	Timp3	2077	2.29328	2.80832	0.0336337	0.731623	1.47322	4.76923
ENSMUSG00000048779	783	P2ry6	pyrimidinergic receptor P2Y, G-protein coupled, 6 [Source:MGI Symbol;Acc:MGI:2673874]	0.37	0.32	1.84	1.64	50	40	301	206	P2ry6	597	2.38301	1.01783	0.0363595	0.731623	1.43938	5.125
ENSMUSG00000004665	4321	Cnn2	calponin 2 [Source:MGI Symbol;Acc:MGI:105093]	23.83	23.5	116.96	122.86	4093	3743	24404	19725	Cnn2	51965	2.41983	7.45057	0.0144009	0.731623	1.84161	5.22809
ENSMUSG00000076433	126	BC100451	cDNA sequence BC100451 [Source:MGI Symbol;Acc:MGI:1929713]	0.2	0.12	0.63	0.65	27	15	103	82	BC100451	227	2.46288	-0.326749	0.0251067	0.731623	1.60021	5.41667
ENSMUSG00000040666	287	Sh3bgr	SH3-binding domain glutamic acid-rich protein [Source:MGI Symbol;Acc:MGI:1354740]	0.21	0.15	0.91	0.86	19	13	100	73	Sh3bgr	205	2.50003	-0.475107	0.0334237	0.731623	1.47595	5.73333
ENSMUSG00000089768	38	Tmsb15b1	thymosin beta 15b1 [Source:MGI Symbol;Acc:MGI:3843059]	3.66	1.54	9.21	8.92	18	7	55	41	Tmsb15b1	121	2.55093	-1.1887	0.0277824	0.731623	1.55623	5.79221
ENSMUSG00000010538	317	Tsacc	TSSK6 activating co-chaperone [Source:MGI Symbol;Acc:MGI:1924177]	1.63	1.19	5.85	7.21	62	42	271	257	Tsacc	632	2.63179	1.12396	0.0187884	0.731623	1.72611	6.05882
ENSMUSG00000030782	5032	Tgfb1i1	transforming growth factor beta 1 induced transcript 1 [Source:MGI Symbol;Acc:MGI:102784]	5.41	5.38	35.89	32.98	1148	1058	9247	6537	Tgfb1i1	17990	2.64925	5.905	0.0173998	0.731623	1.75946	6.13011
ENSMUSG00000039742	117	Fam71f1	family with sequence similarity 71, member F1 [Source:MGI Symbol;Acc:MGI:3032524]	0.17	0.1	0.54	0.67	19	10	72	68	Fam71f1	169	2.77221	-0.725135	0.0186589	0.731623	1.72911	6.7
ENSMUSG00000056888	11856	Glipr1	GLI pathogenesis-related 1 (glioma) [Source:MGI Symbol;Acc:MGI:1920940]	1.03	1.21	8.75	8.49	56	61	576	430	Glipr1	1123	2.837	1.91863	0.0316684	0.731623	1.49937	7.01653
ENSMUSG00000024778	46	Fas	Fas (TNF receptor superfamily member 6) [Source:MGI Symbol;Acc:MGI:95484]	0.11	0.05	0.31	0.38	11	5	38	36	Fas	90	2.83917	-1.57357	0.0227161	0.731623	1.64367	7.6
ENSMUSG00000039899	666	Fgl2	fibrinogen-like protein 2 [Source:MGI Symbol;Acc:MGI:103266]	0.13	0.11	0.64	0.78	35	27	206	194	Fgl2	462	2.86134	0.676227	0.0211787	0.731623	1.6741	7.09091
ENSMUSG00000052629	25	Gm9885	predicted gene 9885 [Source:MGI Symbol;Acc:MGI:3641726]	0.11	0.04	0.24	0.26	17	5	44	38	Gm9885	104	2.91691	-1.3848	0.0168886	0.731623	1.77241	6.5
ENSMUSG00000024177	9422	Nme4	NME/NM23 nucleoside diphosphate kinase 4 [Source:MGI Symbol;Acc:MGI:1931148]	4.52	4.75	30.66	35.45	278	271	2290	2037	Nme4	4876	2.93161	4.04275	0.0164414	0.731623	1.78406	7.46316
ENSMUSG00000025150	12089	Cbr2	carbonyl reductase 2 [Source:MGI Symbol;Acc:MGI:107200]	0.09	0.11	0.8	0.88	7	8	73	62	Cbr2	150	2.95665	-0.898553	0.038707	0.731623	1.41221	8
ENSMUSG00000020432	877	Tcn2	transcobalamin 2 [Source:MGI Symbol;Acc:MGI:98534]	1.32	1.16	7.65	9.22	186	152	1309	1215	Tcn2	2862	3.01987	3.28001	0.0138223	0.731623	1.85942	7.94828
ENSMUSG00000029843	39	Slc13a4	solute carrier family 13 (sodium/sulfate symporters), member 4 [Source:MGI Symbol;Acc:MGI:2442367]	0.07	0.03	0.29	0.26	18	7	85	58	Slc13a4	168	3.05009	-0.753996	0.019869	0.731623	1.70182	8.66667
ENSMUSG00000021822	956	Plau	plasminogen activator, urokinase [Source:MGI Symbol;Acc:MGI:97611]	0.09	0.08	0.46	0.66	14	12	92	101	Plau	219	3.08206	-0.361526	0.0216014	0.731623	1.66552	8.25
ENSMUSG00000029322	12755	Plac8	placenta-specific 8 [Source:MGI Symbol;Acc:MGI:2445289]	0.04	0.13	0.62	1.17	2	6	37	54	Plac8	99	3.16537	-1.43039	0.0479584	0.731623	1.31914	9
ENSMUSG00000031972	7736	Acta1	actin, alpha 1, skeletal muscle [Source:MGI Symbol;Acc:MGI:87902]	0.41	0.42	4.4	4.14	37	35	481	348	Acta1	901	3.3311	1.59777	0.0257453	0.731623	1.5893	9.85714
ENSMUSG00000021200	12449	Asb2	ankyrin repeat and SOCS box-containing 2 [Source:MGI Symbol;Acc:MGI:1929743]	0.13	0.18	1.93	1.96	25	31	440	345	Asb2	841	3.49303	1.50495	0.0284075	0.731623	1.54657	10.8889
ENSMUSG00000054932	12753	Afp	alpha fetoprotein [Source:MGI Symbol;Acc:MGI:87951]	0.03	0.09	0.81	1.08	5	12	143	147	Afp	307	3.62297	0.100655	0.0378331	0.731623	1.42213	12
ENSMUSG00000024053	5727	Emilin2	elastin microfibril interfacer 2 [Source:MGI Symbol;Acc:MGI:2389136]	0.05	0.05	0.59	0.72	14	14	198	185	Emilin2	411	3.73418	0.50387	0.0212666	0.731623	1.6723	14.4
ENSMUSG00000027338	11732	Prnd	prion protein dublet [Source:MGI Symbol;Acc:MGI:1346999]	0.38	0.44	5.66	5.8	53	57	971	766	Prnd	1847	3.76747	2.62932	0.0203547	0.731623	1.69134	13.1818
ENSMUSG00000068614	12367	Actc1	actin, alpha, cardiac muscle 1 [Source:MGI Symbol;Acc:MGI:87905]	0.09	0.12	1.46	1.69	9	11	169	150	Actc1	339	3.77626	0.228289	0.0257404	0.731623	1.58939	14.0833
ENSMUSG00000035783	10616	Acta2	actin, alpha 2, smooth muscle, aorta [Source:MGI Symbol;Acc:MGI:87909]	3.55	3.85	69.87	77.38	429	432	10255	8739	Acta2	19855	4.36007	6.05277	0.0127685	0.731623	1.89386	20.0987
ENSMUSG00000059430	12014	Actg2	actin, gamma 2, smooth muscle, enteric [Source:MGI Symbol;Acc:MGI:104589]	0.94	1.13	22.94	24.38	81	91	2414	1974	Actg2	4560	4.45931	3.92833	0.0158895	0.731623	1.79889	21.5752
ENSMUSG00000067818	1005	Myl9	myosin, light polypeptide 9, regulatory [Source:MGI Symbol;Acc:MGI:2138915]	4.28	3.84	87.78	94.27	323	269	8052	6654	Myl9	15298	4.65	5.67299	0.0109304	0.731623	1.96136	24.5495
ENSMUSG00000001349	12721	Cnn1	calponin 1 [Source:MGI Symbol;Acc:MGI:104979]	0.02	0.04	0.97	1.25	3	6	194	193	Cnn1	396	5.00056	0.451918	0.0251503	0.731623	1.59946	31.25

## Sheet: Raw expression data
Table S1. N2a RNA-seq gene expression data set.
probeID	Var.2	external_gene_id	description	cRPKM siCon_Dex	cRPKM siCon_Veh	cRPKM siArg_Dex	cRPKM siArg_Veh	reads siCon_Dex	reads siCon_Veh	reads siArg_Dex	reads siArg_Veh	external_gene_id	Sum.of.reads	siArg_Veh-siCon_Veh.logFC	siArg_Veh-siCon_Veh.logCPM	siArg_Veh-siCon_Veh.PValue	siArg_Veh-siCon_Veh.FDR	Score
ENSMUSG00000021252	4480	0610007P14Rik	RIKEN cDNA 0610007P14 gene [Source:MGI Symbol;Acc:MGI:1915571]	44.5	43.96	53.95	58.04	3550	3253	5229	4329	0610007P14Rik	16361	1.01228	0.929531	0.757409	0.0176139	-0.105425	-0.400856	0.123039
ENSMUSG00000007777	3170	0610009B22Rik	RIKEN cDNA 0610009B22 gene [Source:MGI Symbol;Acc:MGI:1913300]	28.32	27.48	35.61	39.48	1436	1293	2194	1872	0610009B22Rik	6795	1.03057	0.901976	0.696049	0.0434393	-0.14884	-0.52274	0.192279
ENSMUSG00000037361	6342	0610009D07Rik	RIKEN cDNA 0610009D07 gene [Source:MGI Symbol;Acc:MGI:1913305]	73.43	73.98	80.27	94.71	5518	5157	7329	6654	0610009D07Rik	24658	0.992566	0.847535	0.781121	-0.0107657	-0.238656	-0.356381	0.22789
ENSMUSG00000043644	11265	0610009L18Rik	RIKEN cDNA 0610009L18 gene [Source:MGI Symbol;Acc:MGI:1914088]	2.24	2.5	3.39	4.08	91	94	167	155	0610009L18Rik	507	0.896	0.830882	0.612745	-0.158429	-0.267284	-0.706641	0.108855
ENSMUSG00000024442	4997	0610009O20Rik	RIKEN cDNA 0610009O20 gene [Source:MGI Symbol;Acc:MGI:1914089]	60.9	60.53	60.86	58.37	10203	9407	12387	9142	0610009O20Rik	41139	1.00611	1.04266	1.03701	0.00879188	0.0602673	0.0524233	-0.0514754
ENSMUSG00000042208	8795	0610010F05Rik	RIKEN cDNA 0610010F05 gene [Source:MGI Symbol;Acc:MGI:1918925]	11.23	11.67	8.8	8.19	3474	3349	3307	2370	0610010F05Rik	12500	0.962296	1.07448	1.42491	-0.0554466	0.10364	0.510869	-0.159087
ENSMUSG00000020831	2398	0610010K14Rik	RIKEN cDNA 0610010K14 gene [Source:MGI Symbol;Acc:MGI:1915609]	58.55	56.03	73.73	80.98	3474	3084	5315	4492	0610010K14Rik	16365	1.04498	0.910472	0.691899	0.0634697	-0.135314	-0.531366	0.198784
ENSMUSG00000025731	6797	0610011F06Rik	RIKEN cDNA 0610011F06 gene [Source:MGI Symbol;Acc:MGI:1915597]	14.83	15.02	24.4	27.36	811	762	1622	1399	0610011F06Rik	4594	0.98735	0.891813	0.548977	-0.0183662	-0.165187	-0.865183	0.146821
ENSMUSG00000058706	1778	0610030E20Rik	RIKEN cDNA 0610030E20 gene [Source:MGI Symbol;Acc:MGI:1915614]	6.5	6.11	8.89	7.08	2084	1816	3462	2121	0610030E20Rik	9483	1.06383	1.25565	0.862994	0.0892673	0.328434	-0.212577	-0.239167
ENSMUSG00000001418	8978	0610031J06Rik	RIKEN cDNA 0610031J06 gene [Source:MGI Symbol;Acc:MGI:1913318]	11.86	12.36	19.23	19.91	1292	1249	2544	2027	0610031J06Rik	7112	0.959547	0.965846	0.620794	-0.0595747	-0.0501345	-0.687814	-0.00944027
ENSMUSG00000028608	2193	0610037L13Rik	RIKEN cDNA 0610037L13 gene [Source:MGI Symbol;Acc:MGI:1921348]	13.8	13.13	16.79	19.6	1476	1303	2183	1960	0610037L13Rik	6922	1.05103	0.856633	0.669898	0.0718014	-0.223251	-0.577987	0.295053
ENSMUSG00000062691	10627	1110001A16Rik	RIKEN cDNA 1110001A16 gene [Source:MGI Symbol;Acc:MGI:1915804]	8.35	9.06	8.7	10.25	802	808	1016	921	1110001A16Rik	3547	0.921634	0.84878	0.883902	-0.117735	-0.236537	-0.178041	0.118802
ENSMUSG00000019689	512	1110001J03Rik	RIKEN cDNA 1110001J03 gene [Source:MGI Symbol;Acc:MGI:1913367]	24.85	20.03	52.05	57.1	761	569	1937	1635	1110001J03Rik	4902	1.24064	0.911559	0.350788	0.311083	-0.133593	-1.51133	0.444676
ENSMUSG00000071456	997	1110002L01Rik	RIKEN cDNA 1110002L01 gene [Source:MGI Symbol;Acc:MGI:1915821]	7.19	6.44	7	5.05	329	273	389	216	1110002L01Rik	1207	1.11646	1.38614	1.27525	0.158931	0.471072	0.350777	-0.31214
ENSMUSG00000022972	2304	1110004E09Rik	RIKEN cDNA 1110004E09 gene [Source:MGI Symbol;Acc:MGI:1915251]	52.21	49.84	53.08	55.44	4068	3603	5025	4039	1110004E09Rik	16735	1.04755	0.957431	0.89899	0.0670221	-0.0627589	-0.153623	0.129781
ENSMUSG00000030663	6331	1110004F10Rik	RIKEN cDNA 1110004F10 gene [Source:MGI Symbol;Acc:MGI:1929274]	193.72	195.13	172.11	184.25	19732	18437	21299	17545	1110004F10Rik	77013	0.992774	0.934111	1.05905	-0.0104627	-0.0983337	0.082771	0.087871
ENSMUSG00000037960	11150	1110007C09Rik	RIKEN cDNA 1110007C09 gene [Source:MGI Symbol;Acc:MGI:1915730]	29.83	33.1	43.13	45.83	1604	1651	2818	2304	1110007C09Rik	8377	0.901208	0.941087	0.722234	-0.150067	-0.0876006	-0.469461	-0.0624667
ENSMUSG00000027637	1640	1110008F13Rik	RIKEN cDNA 1110008F13 gene [Source:MGI Symbol;Acc:MGI:1914638]	69.07	64.58	81.53	93.39	2563	2223	3676	3240	1110008F13Rik	11702	1.06953	0.873006	0.691509	0.0969718	-0.195937	-0.532181	0.292909
ENSMUSG00000029600	7207	1110008J03Rik	RIKEN cDNA 1110008J03 gene [Source:MGI Symbol;Acc:MGI:1922021]	13.68	13.92	14.53	14.11	1485	1402	1916	1432	1110008J03Rik	6235	0.982759	1.02977	0.986534	-0.025091	0.0423167	-0.0195588	-0.0674077
ENSMUSG00000021023	4070	1110008L16Rik	RIKEN cDNA 1110008L16 gene [Source:MGI Symbol;Acc:MGI:1913382]	6.99	6.87	8.24	8.08	1450	1322	2077	1567	1110008L16Rik	6416	1.01747	1.0198	0.850248	0.0249824	0.028289	-0.234045	-0.00330669
ENSMUSG00000039195	3899	1110008P14Rik	RIKEN cDNA 1110008P14 gene [Source:MGI Symbol;Acc:MGI:1920987]	26.86	26.34	38.02	42.03	1207	1098	2076	1766	1110008P14Rik	6147	1.01974	0.904592	0.626695	0.028204	-0.144661	-0.674164	0.172865
ENSMUSG00000045237	7030	1110012L19Rik	RIKEN cDNA 1110012L19 gene [Source:MGI Symbol;Acc:MGI:1915868]	6.48	6.58	7.76	8.38	482	454	702	583	1110012L19Rik	2221	0.984802	0.926014	0.785203	-0.0220938	-0.110894	-0.348863	0.0887998
ENSMUSG00000037971	10478	1110032A03Rik	RIKEN cDNA 1110032A03 gene [Source:MGI Symbol;Acc:MGI:1915971]	4.52	4.88	5.43	5.91	547	548	798	669	1110032A03Rik	2562	0.92623	0.918782	0.825719	-0.110558	-0.122206	-0.276277	0.0116476
ENSMUSG00000046999	976	1110032F04Rik	RIKEN cDNA 1110032F04 gene [Source:MGI Symbol;Acc:MGI:1915975]	1.4	1.25	1.82	1.83	189	157	299	231	1110032F04Rik	876	1.12	0.994536	0.68306	0.163499	-0.0079052	-0.549916	0.171404
ENSMUSG00000044991	7098	1110034G24Rik	RIKEN cDNA 1110034G24 gene [Source:MGI Symbol;Acc:MGI:1920997]	6.15	6.25	8.17	8.95	450	424	726	612	1110034G24Rik	2212	0.984	0.912849	0.698324	-0.0232698	-0.131552	-0.518031	0.108282
ENSMUSG00000040720	8186	1110037F02Rik	RIKEN cDNA 1110037F02 gene [Source:MGI Symbol;Acc:MGI:1913435]	6.64	6.84	7.43	6.65	3084	2949	4195	2889	1110037F02Rik	13117	0.97076	1.11729	1.02857	-0.0428131	0.160008	0.040642	-0.202821
ENSMUSG00000063236	3521	1110038F14Rik	RIKEN cDNA 1110038F14 gene [Source:MGI Symbol;Acc:MGI:2152337]	22.16	21.62	29.13	31.55	1517	1373	2423	2019	1110038F14Rik	7332	1.02498	0.923296	0.685261	0.0355914	-0.115134	-0.545273	0.150726
ENSMUSG00000040591	5779	1110051M20Rik	RIKEN cDNA 1110051M20 gene [Source:MGI Symbol;Acc:MGI:1915079]	14.45	14.46	10.58	11.04	1985	1842	1766	1417	1110051M20Rik	7010	0.999308	0.958333	1.30978	-0.00099806	-0.0614005	0.389327	0.0604025
ENSMUSG00000037669	3401	1110057K04Rik	RIKEN cDNA 1110057K04 gene [Source:MGI Symbol;Acc:MGI:1916082]	34.73	33.83	21.44	22.57	6407	5789	4806	3893	1110057K04Rik	20895	1.0266	0.949934	1.49889	0.0378792	-0.0741015	0.583897	0.111981
ENSMUSG00000026154	2095	1110058L19Rik	RIKEN cDNA 1110058L19 gene [Source:MGI Symbol;Acc:MGI:1915252]	28.34	26.9	30	35.36	1280	1127	1646	1493	1110058L19Rik	5546	1.05353	0.848416	0.760747	0.0752336	-0.237156	-0.394512	0.312389
ENSMUSG00000035171	5770	1110059E24Rik	RIKEN cDNA 1110059E24 gene [Source:MGI Symbol;Acc:MGI:1913456]	22.59	22.6	14.15	15.12	2219	2059	1689	1388	1110059E24Rik	7355	0.999558	0.935847	1.49471	-0.000638502	-0.0956561	0.579865	0.0950176
ENSMUSG00000032551	8038	1110059G10Rik	RIKEN cDNA 1110059G10 gene [Source:MGI Symbol;Acc:MGI:1913452]	4.61	4.74	5.54	6.37	1087	1036	1586	1404	1110059G10Rik	5113	0.972574	0.869702	0.744113	-0.0401203	-0.201407	-0.426406	0.161287
ENSMUSG00000078570	4229	1110065P20Rik	RIKEN cDNA 1110065P20 gene [Source:MGI Symbol;Acc:MGI:1916170]	45.11	44.43	56.2	63.25	2291	2093	3468	3003	1110065P20Rik	10855	1.0153	0.888538	0.702451	0.0219131	-0.170495	-0.509531	0.192408
ENSMUSG00000045414	672	1190002N15Rik	RIKEN cDNA 1190002N15 gene [Source:MGI Symbol;Acc:MGI:1916111]	1.85	1.57	1.77	1.71	515	404	598	445	1190002N15Rik	1962	1.17834	1.03509	0.918129	0.236761	0.049753	-0.123232	0.187008
ENSMUSG00000043687	11734	1190005I06Rik	RIKEN cDNA 1190005I06 gene [Source:MGI Symbol;Acc:MGI:1916168]	7.15	8.28	9.51	10.97	405	435	654	581	1190005I06Rik	2075	0.863527	0.86691	0.754786	-0.211688	-0.206046	-0.405861	-0.00564125
ENSMUSG00000063320	5712	1190007I07Rik	RIKEN cDNA 1190007I07 gene [Source:MGI Symbol;Acc:MGI:3698433]	10.1	10.1	10.6	11.78	497	461	634	542	1190007I07Rik	2134	1	0.89983	0.857385	0	-0.152275	-0.221984	0.152275
ENSMUSG00000020783	7458	1200014J11Rik	RIKEN cDNA 1200014J11 gene [Source:MGI Symbol;Acc:MGI:1914124]	18.6	18.99	15.81	15.79	3918	3711	4046	3110	1200014J11Rik	14785	0.979463	1.00127	1.20266	-0.0299373	0.0018262	0.266229	-0.0317635
ENSMUSG00000087651	1057	1500009L16Rik	RIKEN cDNA 1500009L16 gene [Source:MGI Symbol;Acc:MGI:1917034]	25.67	23.15	33.4	34.54	2092	1750	3307	2631	1500009L16Rik	9780	1.10886	0.966995	0.670237	0.149071	-0.04842	-0.577256	0.197491
ENSMUSG00000072694	874	1500011B03Rik	RIKEN cDNA 1500011B03 gene [Source:MGI Symbol;Acc:MGI:1913486]	6.17	5.42	3.99	4.45	298	243	234	201	1500011B03Rik	976	1.13838	0.896629	1.21798	0.186978	-0.157417	0.284488	0.344394
ENSMUSG00000074578	2924	1500012F01Rik	RIKEN cDNA 1500012F01 gene [Source:MGI Symbol;Acc:MGI:1916199]	353.43	341.54	343.55	413.86	16514	14804	19504	18079	1500012F01Rik	68901	1.03481	0.830112	0.825255	0.04937	-0.268623	-0.277088	0.317993
ENSMUSG00000024118	9486	1600002H07Rik	RIKEN cDNA 1600002H07 gene [Source:MGI Symbol;Acc:MGI:1919266]	13.39	14.09	20.24	20.19	1952	1906	3585	2752	1600002H07Rik	10195	0.950319	1.00248	0.69787	-0.0735157	0.00356838	-0.518969	-0.077084
ENSMUSG00000035595	9046	1600002K03Rik	RIKEN cDNA 1600002K03 gene [Source:MGI Symbol;Acc:MGI:1917020]	11.32	11.81	15.73	17.26	507	491	856	723	1600002K03Rik	2577	0.95851	0.911356	0.684241	-0.061135	-0.133914	-0.547423	0.0727788
ENSMUSG00000050088	1644	1600012H06Rik	RIKEN cDNA 1600012H06 gene [Source:MGI Symbol;Acc:MGI:1915162]	5.08	4.75	8.98	8.87	866	751	1861	1414	1600012H06Rik	4892	1.06947	1.0124	0.535513	0.096901	0.0177813	-0.901007	0.0791196
ENSMUSG00000054676	7264	1600014C10Rik	RIKEN cDNA 1600014C10 gene [Source:MGI Symbol;Acc:MGI:1919494]	3.26	3.32	3.12	3.13	763	720	888	685	1600014C10Rik	3056	0.981928	0.996805	1.0607	-0.0263113	-0.00461663	0.0850206	-0.0216946
ENSMUSG00000025500	12247	1600016N20Rik	RIKEN cDNA 1600016N20 gene [Source:MGI Symbol;Acc:MGI:1919250]	0.4	0.51	0.69	0.52	57	67	120	69	1600016N20Rik	313	0.784314	1.32692	0.980769	-0.350497	0.408085	-0.0280144	-0.758582
ENSMUSG00000057818	1420	1600029O15Rik	RIKEN cDNA 1600029O15 gene [Source:MGI Symbol;Acc:MGI:3045362]	1.33	1.23	2.07	1.53	149	128	282	160	1600029O15Rik	719	1.0813	1.35294	0.803922	0.112768	0.436099	-0.314873	-0.323331
ENSMUSG00000044320	2020	1700001O22Rik	RIKEN cDNA 1700001O22 gene [Source:MGI Symbol;Acc:MGI:1923631]	2.65	2.51	5.15	5.89	306	269	724	637	1700001O22Rik	1936	1.05578	0.874363	0.426146	0.078305	-0.193695	-1.23058	0.272
ENSMUSG00000018543	10431	1700001P01Rik	RIKEN cDNA 1700001P01 gene [Source:MGI Symbol;Acc:MGI:1919465]	4.35	4.69	2.27	2.14	178	178	113	82	1700001P01Rik	551	0.927505	1.06075	2.19159	-0.108573	0.0850815	1.13198	-0.193654
ENSMUSG00000030030	760	1700003E16Rik	RIKEN cDNA 1700003E16 gene [Source:MGI Symbol;Acc:MGI:1919087]	0.36	0.31	0.17	0.17	51	41	29	23	1700003E16Rik	144	1.16129	1	1.82353	0.215729	0	0.866733	0.215729
ENSMUSG00000026649	441	1700009P17Rik	RIKEN cDNA 1700009P17 gene [Source:MGI Symbol;Acc:MGI:1922722]	0.61	0.48	0.67	0.66	43	31	57	43	1700009P17Rik	174	1.27083	1.01515	0.727273	0.345775	0.0216951	-0.459432	0.32408
ENSMUSG00000023873	10417	1700010I14Rik	RIKEN cDNA 1700010I14 gene [Source:MGI Symbol;Acc:MGI:1914181]	1.67	1.8	1.2	1.26	214	215	188	151	1700010I14Rik	768	0.927778	0.952381	1.42857	-0.108149	-0.0703893	0.514573	-0.0377595
ENSMUSG00000079179	1077	1700012B15Rik	RIKEN cDNA 1700012B15 gene [Source:MGI Symbol;Acc:MGI:1921423]	9.21	8.32	11.9	12.16	418	350	656	516	1700012B15Rik	1940	1.10697	0.978618	0.684211	0.146618	-0.0311817	-0.547488	0.177799
ENSMUSG00000027886	11515	1700013F07Rik	RIKEN cDNA 1700013F07 gene [Source:MGI Symbol;Acc:MGI:1922754]	0.37	0.42	0.81	0.81	16	17	43	33	1700013F07Rik	109	0.880952	1	0.518519	-0.182864	0	-0.947533	-0.182864
ENSMUSG00000032300	11221	1700017B05Rik	RIKEN cDNA 1700017B05 gene [Source:MGI Symbol;Acc:MGI:1921461]	10.31	11.48	13.49	12.03	3586	3706	5703	3913	1700017B05Rik	16908	0.898084	1.12136	0.954281	-0.155078	0.165254	-0.067514	-0.320332
ENSMUSG00000068299	5542	1700019G17Rik	RIKEN cDNA 1700019G17 gene [Source:MGI Symbol;Acc:MGI:1922791]	0.75	0.75	0.91	0.65	85	79	126	69	1700019G17Rik	359	1	1.4	1.15385	0	0.485427	0.206451	-0.485427
ENSMUSG00000026931	322	1700019N19Rik	RIKEN cDNA 1700019N19 gene [Source:MGI Symbol;Acc:MGI:1914757]	0.67	0.49	1.44	1.53	44	30	115	94	1700019N19Rik	283	1.36735	0.941176	0.320261	0.451379	-0.0874628	-1.64268	0.538842
ENSMUSG00000019797	2843	1700021F05Rik	RIKEN cDNA 1700021F05 gene [Source:MGI Symbol;Acc:MGI:1915101]	37.54	36.22	49.31	53.97	2270	2032	3623	3051	1700021F05Rik	10976	1.03644	0.913656	0.671114	0.0516421	-0.130277	-0.575371	0.18192
ENSMUSG00000035629	4125	1700021K19Rik	RIKEN cDNA 1700021K19 gene [Source:MGI Symbol;Acc:MGI:1915160]	8.58	8.44	9.3	8.24	3215	2934	4237	2889	1700021K19Rik	13275	1.01659	1.12864	1.02427	0.0237346	0.174586	0.0345987	-0.150852
ENSMUSG00000020940	11345	1700023F06Rik	RIKEN cDNA 1700023F06 gene [Source:MGI Symbol;Acc:MGI:1916691]	0.33	0.37	0.52	0.61	27	28	52	47	1700023F06Rik	154	0.891892	0.852459	0.606557	-0.165059	-0.230298	-0.721284	0.0652384
ENSMUSG00000052334	11948	1700024B05Rik	RIKEN cDNA 1700024B05 gene [Source:MGI Symbol;Acc:MGI:1922768]	20.52	24.45	14.52	19.25	57	63	49	50	1700024B05Rik	219	0.839264	0.754286	1.27013	-0.252804	-0.406817	0.344976	0.154013
ENSMUSG00000032666	837	1700025G04Rik	RIKEN cDNA 1700025G04 gene [Source:MGI Symbol;Acc:MGI:1916649]	10.02	8.76	11.77	11.83	6892	5590	9837	7607	1700025G04Rik	29926	1.14384	0.994928	0.74049	0.19388	-0.00733575	-0.433447	0.201215
ENSMUSG00000026809	12369	1700026L06Rik	RIKEN cDNA 1700026L06 gene [Source:MGI Symbol;Acc:MGI:1917237]	0.18	0.24	0.98	1.16	8	10	53	48	1700026L06Rik	119	0.75	0.844828	0.206897	-0.415037	-0.243271	-2.27302	-0.171766
ENSMUSG00000038782	8484	1700028J19Rik	RIKEN cDNA 1700028J19 gene [Source:MGI Symbol;Acc:MGI:1917254]	0.58	0.6	0.54	0.66	39	37	44	41	1700028J19Rik	161	0.966667	0.818182	0.909091	-0.0489096	-0.289507	-0.137504	0.240597
ENSMUSG00000089798	12133	1700028K03Rik	RIKEN cDNA 1700028K03 gene [Source:MGI Symbol;Acc:MGI:1923671]	0.56	0.69	2.13	2.27	30	34	138	113	1700028K03Rik	315	0.811594	0.938326	0.303965	-0.30117	-0.0918389	-1.71802	-0.209331
ENSMUSG00000071103	1683	1700029J07Rik	RIKEN cDNA 1700029J07 gene [Source:MGI Symbol;Acc:MGI:1916729]	3	2.81	2.57	2.08	569	494	592	369	1700029J07Rik	2024	1.06762	1.23558	1.35096	0.0943924	0.305185	0.433987	-0.210792
ENSMUSG00000031847	6168	1700030J22Rik	RIKEN cDNA 1700030J22 gene [Source:MGI Symbol;Acc:MGI:1916778]	1.98	1.99	1.89	1.86	413	384	479	361	1700030J22Rik	1637	0.994975	1.01613	1.06989	-0.007268	0.0230836	0.0974658	-0.0303516
ENSMUSG00000052794	11342	1700030K09Rik	RIKEN cDNA 1700030K09 gene [Source:MGI Symbol;Acc:MGI:1919504]	2.64	2.96	2.81	2.47	446	465	577	390	1700030K09Rik	1878	0.891892	1.13765	1.19838	-0.165059	0.186059	0.261086	-0.351118
ENSMUSG00000005983	11967	1700037C18Rik	RIKEN cDNA 1700037C18 gene [Source:MGI Symbol;Acc:MGI:1920511]	2.51	3	1.86	1.87	363	402	327	252	1700037C18Rik	1344	0.836667	0.994652	1.60428	-0.257275	-0.00773565	0.681924	-0.249539
ENSMUSG00000027327	4887	1700037H04Rik	RIKEN cDNA 1700037H04 gene [Source:MGI Symbol;Acc:MGI:1914576]	69	68.49	91.71	97.55	5858	5394	9461	7743	1700037H04Rik	28456	1.00745	0.940133	0.702101	0.010703	-0.0890628	-0.510249	0.0997658
ENSMUSG00000043773	8682	1700048O20Rik	RIKEN cDNA 1700048O20 gene [Source:MGI Symbol;Acc:MGI:1920637]	22.98	23.84	29.13	32.05	2436	2344	3751	3176	1700048O20Rik	11707	0.963926	0.908892	0.743838	-0.0530054	-0.137819	-0.42694	0.0848132
ENSMUSG00000070709	6445	1700049G17Rik	RIKEN cDNA 1700049G17 gene [Source:MGI Symbol;Acc:MGI:1920680]	1.15	1.16	1.02	0.95	302	284	327	233	1700049G17Rik	1146	0.991379	1.07368	1.22105	-0.0124909	0.10257	0.288125	-0.115061
ENSMUSG00000061759	7691	1700052N19Rik	RIKEN cDNA 1700052N19 gene [Source:MGI Symbol;Acc:MGI:1920669]	29.51	30.21	13.91	14.13	5003	4751	2864	2240	1700052N19Rik	14858	0.976829	0.98443	2.138	-0.0338223	-0.022639	1.09626	-0.0111832
ENSMUSG00000044854	11157	1700056E22Rik	RIKEN cDNA 1700056E22 gene [Source:MGI Symbol;Acc:MGI:1920613]	0.91	1.01	1.64	1.49	32	33	70	49	1700056E22Rik	184	0.90099	1.10067	0.677852	-0.150417	0.138383	-0.560957	-0.2888
ENSMUSG00000038323	1527	1700066M21Rik	RIKEN cDNA 1700066M21 gene [Source:MGI Symbol;Acc:MGI:1920717]	4.01	3.73	5.42	4.86	846	729	1387	957	1700066M21Rik	3919	1.07507	1.11523	0.76749	0.104427	0.157337	-0.381781	-0.0529099
ENSMUSG00000046408	522	1700067K01Rik	RIKEN cDNA 1700067K01 gene [Source:MGI Symbol;Acc:MGI:1920703]	0.89	0.72	0.79	0.59	77	58	83	48	1700067K01Rik	266	1.23611	1.33898	1.22034	0.305808	0.421138	0.287282	-0.115329
ENSMUSG00000053081	11703	1700069B07Rik	RIKEN cDNA 1700069B07 gene [Source:MGI Symbol;Acc:MGI:1923863]	0.78	0.9	0.41	0.46	42	45	27	23	1700069B07Rik	137	0.866667	0.891304	1.95652	-0.206451	-0.16601	0.968291	-0.0404409
ENSMUSG00000033029	10469	1700088E04Rik	RIKEN cDNA 1700088E04 gene [Source:MGI Symbol;Acc:MGI:1920774]	4.03	4.35	4.74	4.81	112	112	160	125	1700088E04Rik	509	0.926437	0.985447	0.904366	-0.110236	-0.0211498	-0.145021	-0.0890857
ENSMUSG00000078667	7123	1700094D03Rik	RIKEN cDNA 1700094D03 gene [Source:MGI Symbol;Acc:MGI:1920795]	1.81	1.84	1.98	2.11	376	354	501	410	1700094D03Rik	1641	0.983696	0.938389	0.872038	-0.0237161	-0.0917426	-0.197537	0.0680265
ENSMUSG00000032611	12154	1700102P08Rik	RIKEN cDNA 1700102P08 gene [Source:MGI Symbol;Acc:MGI:2148248]	0.21	0.26	0.64	0.55	16	18	58	38	1700102P08Rik	130	0.807692	1.16364	0.472727	-0.308122	0.21864	-1.08092	-0.526763
ENSMUSG00000042888	1010	1700110M21Rik	RIKEN cDNA 1700110M21 gene [Source:MGI Symbol;Acc:MGI:1923877]	0.39	0.35	0.1	0.12	50	42	16	14	1700110M21Rik	122	1.11429	0.833333	2.91667	0.156119	-0.263034	1.54432	0.419154
ENSMUSG00000040822	3615	1700123O20Rik	RIKEN cDNA 1700123O20 gene [Source:MGI Symbol;Acc:MGI:1920893]	16.08	15.71	18.65	21.72	1630	1477	2297	2058	1700123O20Rik	7462	1.02355	0.858656	0.723297	0.0335842	-0.219848	-0.467341	0.253433
ENSMUSG00000071653	7072	1810009A15Rik	RIKEN cDNA 1810009A15 gene [Source:MGI Symbol;Acc:MGI:1913526]	72.65	73.8	66.8	72.27	2929	2760	3272	2724	1810009A15Rik	11685	0.984417	0.924312	1.02117	-0.022658	-0.113549	0.0302239	0.0908908
ENSMUSG00000022507	8098	1810013L24Rik	RIKEN cDNA 1810013L24 gene [Source:MGI Symbol;Acc:MGI:1916303]	12.13	12.48	13.35	13.3	3471	3312	4641	3558	1810013L24Rik	14982	0.971955	1.00376	0.938346	-0.0410384	0.0054135	-0.0918083	-0.0464519
ENSMUSG00000078784	12350	1810022K09Rik	RIKEN cDNA 1810022K09 gene [Source:MGI Symbol;Acc:MGI:1916376]	5.16	6.86	17.43	21.82	86	106	353	340	1810022K09Rik	885	0.752187	0.798808	0.31439	-0.410838	-0.324079	-1.66937	-0.086759
ENSMUSG00000048429	5973	1810026J23Rik	RIKEN cDNA 1810026J23 gene [Source:MGI Symbol;Acc:MGI:1917023]	22.18	22.24	16.78	16.3	4893	4551	4497	3361	1810026J23Rik	17302	0.997302	1.02945	1.36442	-0.00389742	0.0418708	0.448285	-0.0457682
ENSMUSG00000044148	5254	1810030O07Rik	RIKEN cDNA 1810030O07 gene [Source:MGI Symbol;Acc:MGI:1916405]	13.93	13.89	14.61	14.81	2515	2325	3205	2499	1810030O07Rik	10544	1.00288	0.986496	0.93788	0.00414866	-0.0196155	-0.092525	0.0237641
ENSMUSG00000020812	8898	1810032O08Rik	RIKEN cDNA 1810032O08 gene [Source:MGI Symbol;Acc:MGI:1913543]	9.29	9.67	8.76	9.09	987	953	1131	903	1810032O08Rik	3974	0.960703	0.963696	1.06381	-0.0578373	-0.0533494	0.0892356	-0.00448787
ENSMUSG00000054091	7216	1810037I17Rik	RIKEN cDNA 1810037I17 gene [Source:MGI Symbol;Acc:MGI:1914954]	35.05	35.67	56.98	67.63	2399	2265	4739	4328	1810037I17Rik	13731	0.982618	0.842526	0.527429	-0.0252968	-0.247208	-0.922952	0.221911
ENSMUSG00000062760	4783	1810041L15Rik	RIKEN cDNA 1810041L15 gene [Source:MGI Symbol;Acc:MGI:1919551]	12.79	12.68	16.34	12.45	5345	4914	8293	4865	1810041L15Rik	23417	1.00868	1.31245	1.01847	0.0124615	0.392262	0.026409	-0.379801
ENSMUSG00000020284	7635	1810043G02Rik	RIKEN cDNA 1810043G02 gene [Source:MGI Symbol;Acc:MGI:1915134]	19.55	20	13.51	14.72	2463	2338	2069	1734	1810043G02Rik	8604	0.9775	0.917799	1.3587	-0.0328314	-0.12375	0.442222	0.0909186
ENSMUSG00000078572	9356	1810043H04Rik	RIKEN cDNA 1810043H04 gene [Source:MGI Symbol;Acc:MGI:1913676]	19.47	20.43	25.43	28.1	1014	987	1609	1368	1810043H04Rik	4978	0.95301	0.904982	0.727046	-0.0694363	-0.144039	-0.459881	0.0746023
ENSMUSG00000035372	4772	1810055G02Rik	RIKEN cDNA 1810055G02 gene [Source:MGI Symbol;Acc:MGI:1919306]	16.03	15.89	21.45	19.37	2093	1925	3402	2364	1810055G02Rik	9784	1.00881	1.10738	0.820341	0.0126553	0.147154	-0.285705	-0.134498
ENSMUSG00000062376	861	2010012O05Rik	RIKEN cDNA 2010012O05 gene [Source:MGI Symbol;Acc:MGI:1913689]	4.85	4.25	2.99	3.19	708	576	530	436	2010012O05Rik	2250	1.14118	0.937304	1.33229	0.190522	-0.0934109	0.413906	0.283933
ENSMUSG00000042233	2234	2010015L04Rik	RIKEN cDNA 2010015L04 gene [Source:MGI Symbol;Acc:MGI:1917130]	13.66	13.01	16.59	18.15	2181	1927	3219	2710	2010015L04Rik	10037	1.04996	0.91405	0.716804	0.0703365	-0.129656	-0.480349	0.199992
ENSMUSG00000021290	2367	2010107E04Rik	RIKEN cDNA 2010107E04 gene [Source:MGI Symbol;Acc:MGI:1917507]	232.14	221.99	271.69	338.03	5225	4635	7430	7113	2010107E04Rik	24403	1.04572	0.803745	0.656717	0.0645004	-0.31519	-0.606657	0.37969
ENSMUSG00000021458	4872	2010111I01Rik	RIKEN cDNA 2010111I01 gene [Source:MGI Symbol;Acc:MGI:1919311]	10.61	10.53	16.86	18.29	2615	2407	5047	4214	2010111I01Rik	14283	1.0076	0.921815	0.575724	0.0109192	-0.117451	-0.79655	0.12837
ENSMUSG00000074829	11973	2010315B03Rik	RIKEN cDNA 2010315B03 gene [Source:MGI Symbol;Acc:MGI:1919321]	2.02	2.42	2.65	2.27	152	169	242	160	2010315B03Rik	723	0.834711	1.1674	1.06608	-0.260652	0.2233	0.0923148	-0.483952
ENSMUSG00000021550	5023	2210016F16Rik	RIKEN cDNA 2210016F16 gene [Source:MGI Symbol;Acc:MGI:1917403]	14.08	14	15.04	17	2778	2563	3606	3136	2210016F16Rik	12083	1.00571	0.884706	0.823529	0.00822051	-0.17673	-0.280108	0.184951
ENSMUSG00000029559	4268	2210016L21Rik	RIKEN cDNA 2210016L21 gene [Source:MGI Symbol;Acc:MGI:1919607]	14.36	14.15	20.48	19.9	1211	1107	2098	1569	2210016L21Rik	5985	1.01484	1.02915	0.711055	0.0212537	0.0414473	-0.491966	-0.0201936
ENSMUSG00000035401	7576	2210018M11Rik	RIKEN cDNA 2210018M11 gene [Source:MGI Symbol;Acc:MGI:1924203]	16.63	17	15.03	11.52	4687	4444	5144	3034	2210018M11Rik	17309	0.978235	1.30469	1.47569	-0.0317466	0.383704	0.561394	-0.415451
ENSMUSG00000078439	12128	2210404O07Rik	RIKEN cDNA 2210404O07 gene [Source:MGI Symbol;Acc:MGI:1919523]	1.04	1.28	1.02	1.3	63	72	75	74	2210404O07Rik	284	0.8125	0.784615	0.984615	-0.29956	-0.349942	-0.0223678	0.0503822
ENSMUSG00000078546	11113	2210404O09Rik	RIKEN cDNA 2210404O09 gene [Source:MGI Symbol;Acc:MGI:1917331]	4.09	4.53	4.27	4.17	216	222	274	206	2210404O09Rik	918	0.90287	1.02398	1.08633	-0.14741	0.0341887	0.119464	-0.181599
ENSMUSG00000071252	608	2210408I21Rik	RIKEN cDNA 2210408I21 gene [Source:MGI Symbol;Acc:MGI:1919621]	0.18	0.15	0.13	0.1	58	44	49	30	2210408I21Rik	181	1.2	1.3	1.5	0.263034	0.378512	0.584963	-0.115477
ENSMUSG00000032403	4426	2300009A05Rik	RIKEN cDNA 2300009A05 gene [Source:MGI Symbol;Acc:MGI:1916728]	11.84	11.69	17.17	20.43	463	424	816	747	2300009A05Rik	2450	1.01283	0.840431	0.572198	0.0183942	-0.250799	-0.805414	0.269193
ENSMUSG00000025384	5380	2310003H01Rik	RIKEN cDNA 2310003H01 gene [Source:MGI Symbol;Acc:MGI:1919135]	12.11	12.09	19.86	17.79	2713	2512	5404	3725	2310003H01Rik	14354	1.00165	1.11636	0.679595	0.00238462	0.158799	-0.557252	-0.156414
ENSMUSG00000079283	506	2310009B15Rik	RIKEN cDNA 2310009B15 gene [Source:MGI Symbol;Acc:MGI:1916799]	12.48	10.03	13.26	17.15	464	346	599	596	2310009B15Rik	2005	1.24427	0.773178	0.58484	0.315296	-0.371128	-0.773887	0.686424
ENSMUSG00000020133	7722	2310011J03Rik	RIKEN cDNA 2310011J03 gene [Source:MGI Symbol;Acc:MGI:1913624]	10.32	10.57	14.94	15.38	1176	1117	2068	1639	2310011J03Rik	6000	0.976348	0.971391	0.687256	-0.0345324	-0.0418754	-0.54108	0.00734295
ENSMUSG00000033967	774	2310014L17Rik	RIKEN cDNA 2310014L17 gene [Source:MGI Symbol;Acc:MGI:1924198]	2.71	2.34	2.82	2.34	616	494	778	497	2310014L17Rik	2385	1.15812	1.20513	1	0.211784	0.269187	0	-0.0574023
ENSMUSG00000049643	8112	2310022A10Rik	RIKEN cDNA 2310022A10 gene [Source:MGI Symbol;Acc:MGI:1913617]	15.14	15.58	13.87	12.37	2787	2661	3103	2129	2310022A10Rik	10680	0.971759	1.12126	1.2595	-0.04133	0.165122	0.33285	-0.206452
ENSMUSG00000031983	4804	2310022B05Rik	RIKEN cDNA 2310022B05 gene [Source:MGI Symbol;Acc:MGI:1916801]	23.81	23.61	20.97	20.53	5508	5067	5893	4441	2310022B05Rik	20909	1.00847	1.02143	1.15002	0.0121696	0.0305932	0.201664	-0.0184237
ENSMUSG00000032062	2624	2310030G06Rik	RIKEN cDNA 2310030G06 gene [Source:MGI Symbol;Acc:MGI:1914202]	2.06	1.98	2.85	2.62	175	156	294	208	2310030G06Rik	833	1.0404	1.08779	0.755725	0.0571439	0.121395	-0.404066	-0.0642512
ENSMUSG00000020441	7164	2310033P09Rik	RIKEN cDNA 2310033P09 gene [Source:MGI Symbol;Acc:MGI:1915112]	27.05	27.51	27.82	29.16	2381	2247	2976	2400	2310033P09Rik	10004	0.983279	0.954047	0.943416	-0.0243275	-0.0678683	-0.0840346	0.0435408
ENSMUSG00000026319	9524	2310035C23Rik	RIKEN cDNA 2310035C23 gene [Source:MGI Symbol;Acc:MGI:1922832]	12.03	12.67	8.28	7.93	4589	4486	3839	2828	2310035C23Rik	15742	0.949487	1.04414	1.59773	-0.0747799	0.0623099	0.676024	-0.13709
ENSMUSG00000041203	7235	2310036O22Rik	RIKEN cDNA 2310036O22 gene [Source:MGI Symbol;Acc:MGI:1922833]	154.87	157.65	165.82	195.47	9288	8771	12083	10960	2310036O22Rik	41102	0.982366	0.848314	0.806518	-0.0256675	-0.237329	-0.310222	0.211662
ENSMUSG00000062619	996	2310039H08Rik	RIKEN cDNA 2310039H08 gene [Source:MGI Symbol;Acc:MGI:1914351]	7.56	6.77	11.36	13.05	390	324	712	629	2310039H08Rik	2055	1.11669	0.870498	0.518774	0.15923	-0.200087	-0.946822	0.359317
ENSMUSG00000078486	392	2310042D19Rik	RIKEN cDNA 2310042D19 gene [Source:MGI Symbol;Acc:MGI:1921433]	0.13	0.1	0.14	0.13	33	24	44	31	2310042D19Rik	132	1.3	1.07692	0.769231	0.378512	0.106915	-0.378512	0.271596
ENSMUSG00000034157	5430	2310044G17Rik	RIKEN cDNA 2310044G17 gene [Source:MGI Symbol;Acc:MGI:1919185]	16.87	16.85	14.76	13.74	4781	4430	5080	3641	2310044G17Rik	17932	1.00119	1.07424	1.22635	0.00171138	0.103311	0.294367	-0.101599
ENSMUSG00000045176	1006	2310047M10Rik	RIKEN cDNA 2310047M10 gene [Source:MGI Symbol;Acc:MGI:1919173]	6.81	6.11	5.77	5.11	530	441	546	372	2310047M10Rik	1889	1.11457	1.12916	1.19569	0.156482	0.175248	0.257849	-0.0187656
ENSMUSG00000040177	6982	2310057M21Rik	RIKEN cDNA 2310057M21 gene [Source:MGI Symbol;Acc:MGI:1915527]	11.49	11.66	11.36	12.09	1772	1668	2129	1743	2310057M21Rik	7312	0.98542	0.93962	0.964433	-0.021189	-0.0898514	-0.0522465	0.0686624
ENSMUSG00000050705	1431	2310061I04Rik	RIKEN cDNA 2310061I04 gene [Source:MGI Symbol;Acc:MGI:1916912]	35.83	33.15	38.34	39.41	3175	2725	4128	3265	2310061I04Rik	13293	1.08084	0.97285	0.841157	0.112159	-0.0397114	-0.249553	0.151871
ENSMUSG00000020747	8963	2310067B10Rik	RIKEN cDNA 2310067B10 gene [Source:MGI Symbol;Acc:MGI:1919197]	10.78	11.23	10.89	9.29	3950	3819	4849	3183	2310067B10Rik	15801	0.959929	1.17223	1.20883	-0.0590007	0.229253	0.273607	-0.288254
ENSMUSG00000045411	2363	2410002F23Rik	RIKEN cDNA 2410002F23 gene [Source:MGI Symbol;Acc:MGI:1914226]	55.11	52.69	49.86	49.07	7105	6302	7810	5914	2410002F23Rik	27131	1.04593	1.0161	1.07377	0.0647849	0.0230416	0.102688	0.0417433
ENSMUSG00000036873	3654	2410004B18Rik	RIKEN cDNA 2410004B18 gene [Source:MGI Symbol;Acc:MGI:1913671]	19.52	19.08	12.95	15.33	2083	1889	1679	1529	2410004B18Rik	7180	1.02306	0.844749	1.24462	0.0328919	-0.243406	0.315703	0.276297
ENSMUSG00000049760	2954	2410015M20Rik	RIKEN cDNA 2410015M20 gene [Source:MGI Symbol;Acc:MGI:2442174]	64.05	61.93	88.37	102.48	3221	2889	5399	4818	2410015M20Rik	16327	1.03423	0.862315	0.604313	0.0485601	-0.213714	-0.726632	0.262274
ENSMUSG00000046791	1514	2410016O06Rik	RIKEN cDNA 2410016O06 gene [Source:MGI Symbol;Acc:MGI:1919202]	20.55	19.1	18.49	18.06	3362	2899	3676	2763	2410016O06Rik	12700	1.07592	1.02381	1.05759	0.105566	0.0339473	0.0807747	0.0716184
ENSMUSG00000034173	1353	2410018M08Rik	RIKEN cDNA 2410018M08 gene [Source:MGI Symbol;Acc:MGI:1919220]	6.22	5.73	6.89	6.95	921	788	1240	962	2410018M08Rik	3911	1.08551	0.991367	0.82446	0.118379	-0.012509	-0.278478	0.130888
ENSMUSG00000038065	12456	2410066E13Rik	RIKEN cDNA 2410066E13 gene [Source:MGI Symbol;Acc:MGI:1915485]	0.23	0.32	0.4	0.42	27	35	57	47	2410066E13Rik	166	0.71875	0.952381	0.761905	-0.476438	-0.0703893	-0.392317	-0.406049
ENSMUSG00000074269	6827	2410076I21Rik	RIKEN cDNA 2410076I21 gene [Source:MGI Symbol;Acc:MGI:1920923]	1.52	1.54	1.8	1.57	90	85	130	87	2410076I21Rik	392	0.987013	1.1465	0.980892	-0.018859	0.197232	-0.0278342	-0.216091
ENSMUSG00000039801	9307	2410089E03Rik	RIKEN cDNA 2410089E03 gene [Source:MGI Symbol;Acc:MGI:1920942]	5.19	5.44	5.67	4.76	3853	3743	5110	3306	2410089E03Rik	16012	0.954044	1.19118	1.14286	-0.0678721	0.252387	0.192645	-0.320259
ENSMUSG00000024726	1733	2410127L17Rik	RIKEN cDNA 2410127L17 gene [Source:MGI Symbol;Acc:MGI:1914633]	20	18.77	18.56	19.06	2908	2531	3279	2590	2410127L17Rik	11308	1.06553	0.973767	0.984785	0.0915713	-0.0383514	-0.0221195	0.129923
ENSMUSG00000032840	2719	2410131K14Rik	RIKEN cDNA 2410131K14 gene [Source:MGI Symbol;Acc:MGI:1924042]	7.52	7.24	8.21	8.01	2975	2655	3947	2961	2410131K14Rik	12538	1.03867	1.02497	0.90387	0.054743	0.03558	-0.145813	0.019163
ENSMUSG00000071632	10792	2510002D24Rik	RIKEN cDNA 2510002D24 gene [Source:MGI Symbol;Acc:MGI:1919557]	3.18	3.47	7.48	7.97	275	279	787	645	2510002D24Rik	1986	0.916427	0.938519	0.435383	-0.125909	-0.0915415	-1.19964	-0.0343674
ENSMUSG00000036955	8099	2510003E04Rik	RIKEN cDNA 2510003E04 gene [Source:MGI Symbol;Acc:MGI:1919570]	34.98	35.99	22.81	23.63	6037	5762	4783	3812	2510003E04Rik	20394	0.971937	0.965298	1.52306	-0.0410658	-0.0509532	0.606976	0.00988737
ENSMUSG00000044496	5257	2510039O18Rik	RIKEN cDNA 2510039O18 gene [Source:MGI Symbol;Acc:MGI:1924284]	59.49	59.32	76.73	74.08	11365	10512	17810	13231	2510039O18Rik	52918	1.00287	1.03577	0.800756	0.00412858	0.0507067	-0.320566	-0.0465781
ENSMUSG00000052419	3809	2610001J05Rik	RIKEN cDNA 2610001J05 gene [Source:MGI Symbol;Acc:MGI:1913770]	11.74	11.5	11.87	13.72	2616	2377	3212	2858	2610001J05Rik	11063	1.02087	0.86516	0.838192	0.0297985	-0.208961	-0.254647	0.238759
ENSMUSG00000073684	6269	2610002J02Rik	RIKEN cDNA 2610002J02 gene [Source:MGI Symbol;Acc:MGI:1914763]	33.67	33.89	37.75	39.53	3430	3202	4672	3764	2610002J02Rik	15068	0.993508	0.954971	0.857324	-0.00939592	-0.0664713	-0.222088	0.0570754
ENSMUSG00000031242	7183	2610002M06Rik	RIKEN cDNA 2610002M06 gene [Source:MGI Symbol;Acc:MGI:1914278]	6.98	7.1	3.93	4.19	2879	2718	1968	1617	2610002M06Rik	9182	0.983099	0.937947	1.69451	-0.024592	-0.0924209	0.760869	0.0678289
ENSMUSG00000060301	1635	2610008E11Rik	RIKEN cDNA 2610008E11 gene [Source:MGI Symbol;Acc:MGI:1919378]	3.22	3.01	3.33	3.59	958	830	1204	998	2610008E11Rik	3990	1.06977	0.927577	0.83844	0.0972972	-0.108462	-0.25422	0.205759
ENSMUSG00000022701	7060	2610015P09Rik	RIKEN cDNA 2610015P09 gene [Source:MGI Symbol;Acc:MGI:1922661]	4.45	4.52	4.71	3.74	562	530	722	442	2610015P09Rik	2256	0.984513	1.25936	1.20856	-0.0225174	0.332689	0.273285	-0.355206
ENSMUSG00000030924	1320	2610020H08Rik	RIKEN cDNA 2610020H08 gene [Source:MGI Symbol;Acc:MGI:1919402]	3.09	2.84	2.94	3.1	421	359	486	395	2610020H08Rik	1661	1.08803	0.948387	0.916129	0.121716	-0.0764521	-0.126377	0.198168
ENSMUSG00000091474	2485	2610021A01Rik	RIKEN cDNA 2610021A01 gene [Source:MGI Symbol;Acc:MGI:1922662]	7.47	7.16	6.14	5.38	2050	1824	2047	1381	2610021A01Rik	7302	1.0433	1.14126	1.33086	0.0611487	0.190632	0.412353	-0.129484
ENSMUSG00000039043	10793	2610034B18Rik	RIKEN cDNA 2610034B18 gene [Source:MGI Symbol;Acc:MGI:1917670]	10.84	11.83	15.4	15.7	1720	1741	2970	2329	2610034B18Rik	8760	0.916314	0.980892	0.753503	-0.126085	-0.0278342	-0.408314	-0.0982511
ENSMUSG00000074415	4578	2610203C20Rik	RIKEN cDNA 2610203C20 gene [Source:MGI Symbol;Acc:MGI:1917705]	2.72	2.69	3.54	3.19	623	572	987	684	2610203C20Rik	2866	1.01115	1.10972	0.84326	0.0160005	0.150193	-0.24595	-0.134192
ENSMUSG00000059482	2186	2610301B20Rik	RIKEN cDNA 2610301B20 gene [Source:MGI Symbol;Acc:MGI:1914407]	6.57	6.25	11.16	11.36	968	854	1996	1563	2610301B20Rik	5381	1.0512	0.982394	0.550176	0.0720372	-0.0256258	-0.862035	0.097663
ENSMUSG00000066000	5354	2610305D13Rik	RIKEN cDNA 2610305D13 gene [Source:MGI Symbol;Acc:MGI:2148252]	5.12	5.11	5.09	4.99	576	533	696	525	2610305D13Rik	2330	1.00196	1.02004	1.02405	0.00282052	0.0286258	0.0342835	-0.0258053
ENSMUSG00000049916	5196	2610318N02Rik	RIKEN cDNA 2610318N02 gene [Source:MGI Symbol;Acc:MGI:1917708]	42.16	42.01	59.94	64.21	3652	3375	6308	5199	2610318N02Rik	18534	1.00357	0.933499	0.654259	0.00514208	-0.0992789	-0.612065	0.104421
ENSMUSG00000010277	7606	2610507B11Rik	RIKEN cDNA 2610507B11 gene [Source:MGI Symbol;Acc:MGI:1919753]	26.46	27.06	34.74	28.48	13938	13222	22228	14025	2610507B11Rik	63413	0.977827	1.2198	0.95014	-0.0323488	0.286649	-0.0737873	-0.318997
ENSMUSG00000038005	4107	2700029M09Rik	RIKEN cDNA 2700029M09 gene [Source:MGI Symbol;Acc:MGI:1919862]	99.87	98.21	124.42	142.27	8124	7411	12296	10819	2700029M09Rik	38650	1.0169	0.874534	0.690307	0.0241814	-0.193413	-0.53469	0.217595
ENSMUSG00000034601	8809	2700049A03Rik	RIKEN cDNA 2700049A03 gene [Source:MGI Symbol;Acc:MGI:1924217]	7.37	7.66	5.91	5.47	2998	2892	2921	2081	2700049A03Rik	10892	0.962141	1.08044	1.40037	-0.0556798	0.111617	0.485804	-0.167297
ENSMUSG00000039990	4373	2700050L05Rik	RIKEN cDNA 2700050L05 gene [Source:MGI Symbol;Acc:MGI:1919831]	11.34	11.19	7.54	7.11	4209	3852	3400	2469	2700050L05Rik	13930	1.0134	1.06048	1.57384	0.0192106	0.084715	0.654289	-0.0655044
ENSMUSG00000021807	2336	2700060E02Rik	RIKEN cDNA 2700060E02 gene [Source:MGI Symbol;Acc:MGI:1915295]	216.32	206.67	244.99	272.18	17319	15349	23831	20372	2700060E02Rik	76871	1.04669	0.900103	0.759314	0.0658381	-0.151838	-0.397232	0.217676
ENSMUSG00000024273	396	2700062C07Rik	RIKEN cDNA 2700062C07 gene [Source:MGI Symbol;Acc:MGI:1915296]	27.1	20.89	25.77	25.08	193	138	223	167	2700062C07Rik	721	1.29727	1.02751	0.832935	0.37548	0.0391552	-0.263725	0.336325
ENSMUSG00000021041	71	2700073G19Rik	RIKEN cDNA 2700073G19 gene [Source:MGI Symbol;Acc:MGI:1919868]	0.73	0.37	0.83	0.65	55	26	76	46	2700073G19Rik	203	1.97297	1.27692	0.569231	0.980371	0.352672	-0.812914	0.6277
ENSMUSG00000053080	11605	2700081O15Rik	RIKEN cDNA 2700081O15 gene [Source:MGI Symbol;Acc:MGI:1919667]	9.37	10.72	17.7	16.24	3277	3477	7516	5309	2700081O15Rik	19579	0.874067	1.0899	0.660099	-0.194184	0.124198	-0.599247	-0.318382
ENSMUSG00000072704	2371	2700089E24Rik	RIKEN cDNA 2700089E24 gene [Source:MGI Symbol;Acc:MGI:1914379]	12.37	11.83	11	11.05	2168	1923	2342	1810	2700089E24Rik	8243	1.04565	0.995475	1.07059	0.0643954	-0.00654285	0.0984037	0.0709383
ENSMUSG00000076437	8113	2700094K13Rik	RIKEN cDNA 2700094K13 gene [Source:MGI Symbol;Acc:MGI:1919907]	112.34	115.61	163.78	181.52	5561	5309	9851	8401	2700094K13Rik	29122	0.971715	0.90227	0.6369	-0.0413945	-0.148369	-0.650862	0.106975
ENSMUSG00000062198	3290	2700097O09Rik	RIKEN cDNA 2700097O09 gene [Source:MGI Symbol;Acc:MGI:1919908]	13.61	13.23	10.69	11.29	1024	923	977	794	2700097O09Rik	3718	1.02872	0.946856	1.17183	0.040854	-0.0787836	0.228768	0.119638
ENSMUSG00000031984	4995	2810004N23Rik	RIKEN cDNA 2810004N23 gene [Source:MGI Symbol;Acc:MGI:1913773]	81.97	81.47	67.81	66.15	7783	7176	7823	5872	2810004N23Rik	28654	1.00614	1.02509	1.23159	0.00882709	0.0357569	0.300528	-0.0269298
ENSMUSG00000047635	1056	2810006K23Rik	RIKEN cDNA 2810006K23 gene [Source:MGI Symbol;Acc:MGI:1919900]	3.87	3.49	4.77	4.99	418	349	625	503	2810006K23Rik	1895	1.10888	0.955912	0.699399	0.149107	-0.0650505	-0.515813	0.214157
ENSMUSG00000020491	9507	2810021J22Rik	RIKEN cDNA 2810021J22 gene [Source:MGI Symbol;Acc:MGI:1917194]	3.22	3.39	3.37	3.01	844	826	1074	739	2810021J22Rik	3483	0.949853	1.1196	1.12625	-0.0742246	0.162985	0.171522	-0.23721
ENSMUSG00000049881	5453	2810025M15Rik	RIKEN cDNA 2810025M15 gene [Source:MGI Symbol;Acc:MGI:1917203]	93.41	93.33	113.14	130.66	6314	5852	9292	8257	2810025M15Rik	29715	1.00086	0.865912	0.714297	0.00123611	-0.207708	-0.485405	0.208945
ENSMUSG00000037735	257	2810032G03Rik	RIKEN cDNA 2810032G03 gene [Source:MGI Symbol;Acc:MGI:1919919]	0.33	0.23	0.48	0.51	58	37	103	84	2810032G03Rik	282	1.43478	0.941176	0.45098	0.520832	-0.0874628	-1.14886	0.608295
ENSMUSG00000028060	2579	2810403A07Rik	RIKEN cDNA 2810403A07 gene [Source:MGI Symbol;Acc:MGI:1921450]	28.02	26.91	26.78	25.88	5887	5245	6836	5084	2810403A07Rik	23052	1.04125	1.03478	1.0398	0.0583146	0.0493183	0.0563048	0.00899622
ENSMUSG00000018570	12135	2810408A11Rik	RIKEN cDNA 2810408A11 gene [Source:MGI Symbol;Acc:MGI:1917669]	0.99	1.22	1.53	1.8	112	128	211	191	2810408A11Rik	642	0.811475	0.85	0.677778	-0.301381	-0.234465	-0.561116	-0.0669155
ENSMUSG00000039725	1791	2810408M09Rik	RIKEN cDNA 2810408M09 gene [Source:MGI Symbol;Acc:MGI:1918294]	14.58	13.71	19.14	21.35	1018	888	1623	1393	2810408M09Rik	4922	1.06346	0.896487	0.642155	0.0887621	-0.157645	-0.639007	0.246407
ENSMUSG00000040204	8237	2810417H13Rik	RIKEN cDNA 2810417H13 gene [Source:MGI Symbol;Acc:MGI:1915276]	59.2	61.04	48.02	52.08	8905	8518	8777	7324	2810417H13Rik	33524	0.969856	0.922043	1.17204	-0.0441578	-0.117094	0.229026	0.0729363
ENSMUSG00000058833	3853	2810428I15Rik	RIKEN cDNA 2810428I15 gene [Source:MGI Symbol;Acc:MGI:1913712]	63.4	62.14	72.01	82.42	2809	2554	3876	3414	2810428I15Rik	12653	1.02028	0.873696	0.753943	0.0289606	-0.194797	-0.407472	0.223758
ENSMUSG00000032712	11200	2810474O19Rik	RIKEN cDNA 2810474O19 gene [Source:MGI Symbol;Acc:MGI:1914496]	9.1	10.12	6.34	6.06	3865	3989	3275	2407	2810474O19Rik	13536	0.899209	1.0462	1.66997	-0.153271	0.065165	0.73982	-0.218436
ENSMUSG00000044117	5683	2900011O08Rik	RIKEN cDNA 2900011O08 gene [Source:MGI Symbol;Acc:MGI:1914504]	3.22	3.22	2.3	2.31	497	461	432	333	2900011O08Rik	1723	1	0.995671	1.39394	0	-0.00625899	0.479168	0.00625899
ENSMUSG00000051339	2550	2900026A02Rik	RIKEN cDNA 2900026A02 gene [Source:MGI Symbol;Acc:MGI:1920194]	2.99	2.87	2.72	2.02	1224	1091	1355	775	2900026A02Rik	4445	1.04181	1.34653	1.42079	0.0590947	0.429251	0.506695	-0.370157
ENSMUSG00000020381	10033	3010026O09Rik	RIKEN cDNA 3010026O09 gene [Source:MGI Symbol;Acc:MGI:1915317]	13.8	14.72	16.3	17.45	1074	1063	1542	1270	3010026O09Rik	4949	0.9375	0.934097	0.843553	-0.0931094	-0.0983551	-0.245449	0.00524567
ENSMUSG00000079737	1075	3110001I22Rik	RIKEN cDNA 3110001I22 gene [Source:MGI Symbol;Acc:MGI:1913848]	3.41	3.08	3.66	3.61	381	319	497	377	3110001I22Rik	1574	1.10714	1.01385	0.853186	0.146841	0.0198448	-0.229068	0.126997
ENSMUSG00000024410	1496	3110002H16Rik	RIKEN cDNA 3110002H16 gene [Source:MGI Symbol;Acc:MGI:1916528]	10.5	9.75	13.04	13.21	1475	1271	2227	1736	3110002H16Rik	6709	1.07692	0.987131	0.738077	0.106915	-0.0186866	-0.438156	0.125602
ENSMUSG00000026388	822	3110009E18Rik	RIKEN cDNA 3110009E18 gene [Source:MGI Symbol;Acc:MGI:1920353]	9.18	8	5.9	7.56	287	232	224	221	3110009E18Rik	964	1.1475	0.780423	1.0582	0.198494	-0.357671	0.0816138	0.556165
ENSMUSG00000025102	2875	3110040N11Rik	RIKEN cDNA 3110040N11 gene [Source:MGI Symbol;Acc:MGI:1914540]	23.09	22.29	14.23	16.77	1378	1234	1032	936	3110040N11Rik	4580	1.03589	0.848539	1.32916	0.0508716	-0.236947	0.410514	0.287819
ENSMUSG00000028300	2514	3110043O21Rik	RIKEN cDNA 3110043O21 gene [Source:MGI Symbol;Acc:MGI:1920455]	5.13	4.92	6.73	6.51	1149	1022	1830	1362	3110043O21Rik	5363	1.04268	1.03379	0.75576	0.0603005	0.047949	-0.403999	0.0123515
ENSMUSG00000035868	855	3110052M02Rik	RIKEN cDNA 3110052M02 gene [Source:MGI Symbol;Acc:MGI:1920479]	2.89	2.53	2.4	2.53	178	145	180	146	3110052M02Rik	649	1.14229	0.948617	1	0.191932	-0.076103	0	0.268035
ENSMUSG00000037818	6127	3110057O12Rik	RIKEN cDNA 3110057O12 gene [Source:MGI Symbol;Acc:MGI:1915468]	2.2	2.21	1.36	1.29	382	356	288	210	3110057O12Rik	1236	0.995475	1.05426	1.71318	-0.00654285	0.0762356	0.776675	-0.0827784
ENSMUSG00000046806	7507	3110062M04Rik	RIKEN cDNA 3110062M04 gene [Source:MGI Symbol;Acc:MGI:1925662]	2.79	2.85	2.7	2.57	299	284	352	258	3110062M04Rik	1193	0.978947	1.05058	1.10895	-0.0306968	0.071191	0.149194	-0.101888
ENSMUSG00000074635	10930	3110070M22Rik	RIKEN cDNA 3110070M22 gene [Source:MGI Symbol;Acc:MGI:1914554]	1.12	1.23	1.63	1.93	74	75	131	119	3110070M22Rik	399	0.910569	0.84456	0.637306	-0.13516	-0.243729	-0.649943	0.108569
ENSMUSG00000053553	5478	3110082I17Rik	RIKEN cDNA 3110082I17 gene [Source:MGI Symbol;Acc:MGI:1920462]	38.89	38.87	48.3	52.31	3778	3503	5701	4751	3110082I17Rik	17733	1.00051	0.923342	0.74307	0.000742127	-0.115064	-0.42843	0.115806
ENSMUSG00000073590	1069	3222401L13Rik	RIKEN cDNA 3222401L13 gene [Source:MGI Symbol;Acc:MGI:2444186]	0.72	0.65	0.78	0.88	142	120	187	163	3222401L13Rik	612	1.10769	0.886364	0.738636	0.147557	-0.174029	-0.437064	0.321587
ENSMUSG00000063364	323	3300002I08Rik	RIKEN cDNA 3300002I08 gene [Source:MGI Symbol;Acc:MGI:1916527]	1.68	1.23	1.28	1.32	53	36	49	39	3300002I08Rik	177	1.36585	0.969697	0.931818	0.449803	-0.0443941	-0.10188	0.494197
ENSMUSG00000036242	538	3632451O06Rik	RIKEN cDNA 3632451O06 gene [Source:MGI Symbol;Acc:MGI:1914669]	2.64	2.15	4.01	3.61	596	450	1102	763	3632451O06Rik	2911	1.22791	1.1108	0.595568	0.296201	0.151603	-0.747662	0.144598
ENSMUSG00000031125	9577	3830403N18Rik	RIKEN cDNA 3830403N18 gene [Source:MGI Symbol;Acc:MGI:1917941]	30.9	32.58	28.18	33.33	592	579	656	597	3830403N18Rik	2424	0.948435	0.845485	0.977498	-0.0763798	-0.24215	-0.0328347	0.16577
ENSMUSG00000033111	9457	3830406C13Rik	RIKEN cDNA 3830406C13 gene [Source:MGI Symbol;Acc:MGI:1917937]	8.14	8.56	10	11.16	1372	1338	2048	1759	3830406C13Rik	6517	0.950935	0.896057	0.767025	-0.072582	-0.158337	-0.382654	0.085755
ENSMUSG00000071181	12198	3830408C21Rik	RIKEN cDNA 3830408C21 gene [Source:MGI Symbol;Acc:MGI:1917940]	0.16	0.2	0.42	0.6	19	22	60	66	3830408C21Rik	167	0.8	0.7	0.333333	-0.321928	-0.514573	-1.58496	0.192645
ENSMUSG00000031179	12572	3830417A13Rik	RIKEN cDNA 3830417A13 gene [Source:MGI Symbol;Acc:MGI:1917946]	0.27	0.41	0.31	0.26	31	43	43	28	3830417A13Rik	145	0.658537	1.19231	1.57692	-0.602665	0.253757	0.657112	-0.856421
ENSMUSG00000038917	1447	3930402G23Rik	RIKEN cDNA 3930402G23 gene [Source:MGI Symbol;Acc:MGI:1921277]	0.54	0.5	0.37	0.38	107	92	89	71	3930402G23Rik	359	1.08	0.973684	1.31579	0.111031	-0.0384741	0.395929	0.149505
ENSMUSG00000042579	1348	4632404H12Rik	RIKEN cDNA 4632404H12 gene [Source:MGI Symbol;Acc:MGI:1921284]	1.39	1.28	1.69	1.71	263	225	388	302	4632404H12Rik	1178	1.08594	0.988304	0.748538	0.118941	-0.0169731	-0.417853	0.135914
ENSMUSG00000048106	2187	4632415L05Rik	RIKEN cDNA 4632415L05 gene [Source:MGI Symbol;Acc:MGI:1918058]	2.26	2.15	3.19	2.67	162	143	278	179	4632415L05Rik	762	1.05116	1.19476	0.805243	0.0719861	0.256717	-0.312503	-0.184731
ENSMUSG00000030641	1497	4632434I11Rik	RIKEN cDNA 4632434I11 gene [Source:MGI Symbol;Acc:MGI:1921291]	6.17	5.73	6.47	5.37	1460	1258	1859	1188	4632434I11Rik	5765	1.07679	1.20484	1.06704	0.106735	0.268844	0.0936131	-0.162108
ENSMUSG00000071107	373	4732465J04Rik	RIKEN cDNA 4732465J04 gene [Source:MGI Symbol;Acc:MGI:3041208]	0.75	0.57	0.36	0.38	68	48	40	32	4732465J04Rik	188	1.31579	0.947368	1.5	0.395929	-0.0780025	0.584963	0.473931
ENSMUSG00000062822	5315	4833420G17Rik	RIKEN cDNA 4833420G17 gene [Source:MGI Symbol;Acc:MGI:1914642]	17.44	17.4	18.8	19.26	2936	2716	3845	3031	4833420G17Rik	12528	1.0023	0.976116	0.903427	0.00331273	-0.034875	-0.14652	0.0381878
ENSMUSG00000033342	315	4833424O15Rik	RIKEN cDNA 4833424O15 gene [Source:MGI Symbol;Acc:MGI:1923019]	3.67	2.67	2.16	1.87	1071	724	767	510	4833424O15Rik	3072	1.37453	1.15508	1.42781	0.45894	0.207993	0.513801	0.250947
ENSMUSG00000025871	5098	4833439L19Rik	RIKEN cDNA 4833439L19 gene [Source:MGI Symbol;Acc:MGI:1921162]	64.36	64.06	80.09	77.74	12166	11234	18396	13739	4833439L19Rik	55535	1.00468	1.03023	0.824029	0.00674053	0.042965	-0.279233	-0.0362245
ENSMUSG00000036934	11171	4921524J17Rik	RIKEN cDNA 4921524J17 gene [Source:MGI Symbol;Acc:MGI:1913964]	15.94	17.71	14.13	14.69	1755	1809	1890	1512	4921524J17Rik	6966	0.900056	0.961879	1.20558	-0.151913	-0.0560729	0.26973	-0.0958397
ENSMUSG00000056919	10528	4922501C03Rik	RIKEN cDNA 4922501C03 gene [Source:MGI Symbol;Acc:MGI:1925343]	2.46	2.66	2.34	2.14	1303	1305	1504	1057	4922501C03Rik	5169	0.924812	1.09346	1.24299	-0.112768	0.128898	0.313815	-0.241666
ENSMUSG00000054165	1105	4922502B01Rik	RIKEN cDNA 4922502B01 gene [Source:MGI Symbol;Acc:MGI:1918204]	0.53	0.48	0.88	1.08	51	43	102	97	4922502B01Rik	293	1.10417	0.814815	0.444444	0.142958	-0.295456	-1.16993	0.438414
ENSMUSG00000057387	1952	4922502B01Rik	RIKEN cDNA 4922502B01 gene [Source:MGI Symbol;Acc:MGI:1918204]	0.73	0.69	1.35	1.25	62	55	140	100	4922502B01Rik	357	1.05797	1.08	0.552	0.0813001	0.111031	-0.85726	-0.0297312
ENSMUSG00000027309	7839	4930402H24Rik	RIKEN cDNA 4930402H24 gene [Source:MGI Symbol;Acc:MGI:1923029]	8.18	8.39	9.31	7.63	3781	3597	5229	3297	4930402H24Rik	15904	0.97497	1.22018	1.09961	-0.03657	0.287098	0.136988	-0.323668
ENSMUSG00000025783	10585	4930412O13Rik	RIKEN cDNA 4930412O13 gene [Source:MGI Symbol;Acc:MGI:1921185]	0.84	0.91	1.87	1.38	60	60	162	92	4930412O13Rik	374	0.923077	1.35507	0.65942	-0.115477	0.43837	-0.60073	-0.553847
ENSMUSG00000051278	10791	4930422G04Rik	RIKEN cDNA 4930422G04 gene [Source:MGI Symbol;Acc:MGI:1918893]	3.62	3.95	2.97	2.51	1804	1828	1801	1169	4930422G04Rik	6602	0.916456	1.18327	1.57371	-0.125863	0.242776	0.654165	-0.368639
ENSMUSG00000062087	7652	4930423O20Rik	RIKEN cDNA 4930423O20 gene [Source:MGI Symbol;Acc:MGI:1921196]	46.08	47.15	34.55	28.71	965	916	879	562	4930423O20Rik	3322	0.977306	1.20341	1.64228	-0.0331171	0.267132	0.715704	-0.300249
ENSMUSG00000062501	11904	4930425F17Rik	RIKEN cDNA 4930425F17 gene [Source:MGI Symbol;Acc:MGI:1925357]	0.93	1.1	0.49	0.48	33	36	21	16	4930425F17Rik	106	0.845455	1.02083	2.29167	-0.242201	0.0297473	1.1964	-0.271948
ENSMUSG00000026736	348	4930426L09Rik	RIKEN cDNA 4930426L09 gene [Source:MGI Symbol;Acc:MGI:1921879]	0.08	0.06	0.4	0.26	8	6	49	24	4930426L09Rik	87	1.33333	1.53846	0.230769	0.415037	0.621488	-2.11548	-0.206451
ENSMUSG00000037466	8102	4930427A07Rik	RIKEN cDNA 4930427A07 gene [Source:MGI Symbol;Acc:MGI:2144738]	7.96	8.19	10.46	10.7	1849	1765	2952	2325	4930427A07Rik	8891	0.971917	0.97757	0.765421	-0.041095	-0.0327279	-0.385675	-0.00836708
ENSMUSG00000049507	12238	4930429B21Rik	RIKEN cDNA 4930429B21 gene [Source:MGI Symbol;Acc:MGI:1914826]	0.37	0.47	0.85	0.95	42	50	119	102	4930429B21Rik	313	0.787234	0.894737	0.494737	-0.345135	-0.160465	-1.01527	-0.184671
ENSMUSG00000046567	4298	4930430F08Rik	RIKEN cDNA 4930430F08 gene [Source:MGI Symbol;Acc:MGI:1921197]	7.03	6.93	6.43	6.6	821	750	912	720	4930430F08Rik	3203	1.01443	0.974242	1.05	0.0206693	-0.0376473	0.0703893	0.0583166
ENSMUSG00000062496	688	4930431F12Rik	RIKEN cDNA 4930431F12 gene [Source:MGI Symbol;Acc:MGI:1923033]	2.27	1.93	1.69	1.64	43	34	39	29	4930431F12Rik	145	1.17617	1.03049	1.17683	0.234091	0.0433274	0.234905	0.190764
ENSMUSG00000053603	1102	4930442H23Rik	RIKEN cDNA 4930442H23 gene [Source:MGI Symbol;Acc:MGI:1922144]	0.74	0.67	0.77	0.41	63	53	80	33	4930442H23Rik	229	1.10448	1.87805	1.63415	0.143364	0.909235	0.708537	-0.76587
ENSMUSG00000022543	2602	4930451G09Rik	RIKEN cDNA 4930451G09 gene [Source:MGI Symbol;Acc:MGI:1921934]	1.02	0.98	0.85	0.94	157	139	159	135	4930451G09Rik	590	1.04082	0.904255	1.04255	0.0577155	-0.145198	0.060121	0.202913
ENSMUSG00000021747	1859	4930452B06Rik	RIKEN cDNA 4930452B06 gene [Source:MGI Symbol;Acc:MGI:1926154]	2.26	2.13	1.7	1.69	424	370	387	297	4930452B06Rik	1478	1.06103	1.00592	1.26036	0.0854693	0.0085115	0.33383	0.0769578
ENSMUSG00000059920	5956	4930453N24Rik	RIKEN cDNA 4930453N24 gene [Source:MGI Symbol;Acc:MGI:1914859]	8	8.02	7.53	8.04	3075	2858	3518	2889	4930453N24Rik	12340	0.997506	0.936567	0.997512	-0.00360224	-0.0945456	-0.00359327	0.0909434
ENSMUSG00000050345	306	4930486L24Rik	RIKEN cDNA 4930486L24 gene [Source:MGI Symbol;Acc:MGI:1922258]	5.35	3.88	3.44	2.55	501	337	392	223	4930486L24Rik	1453	1.37887	1.34902	1.52157	0.463482	0.431911	0.605559	0.0315709
ENSMUSG00000044906	7270	4930503L19Rik	RIKEN cDNA 4930503L19 gene [Source:MGI Symbol;Acc:MGI:1922045]	15.17	15.45	15.34	14.06	2423	2289	2976	2099	4930503L19Rik	9787	0.981877	1.09104	1.09886	-0.0263858	0.125702	0.13601	-0.152088
ENSMUSG00000041362	7646	4930506M07Rik	RIKEN cDNA 4930506M07 gene [Source:MGI Symbol;Acc:MGI:1918903]	14.71	15.05	13.17	12.85	4226	4009	4596	3451	4930506M07Rik	16282	0.977409	1.0249	1.17121	-0.0329662	0.035487	0.227995	-0.0684532
ENSMUSG00000020992	11909	4930512B01Rik	RIKEN cDNA 4930512B01 gene [Source:MGI Symbol;Acc:MGI:1921974]	0.49	0.58	0.1	0.1	62	69	15	12	4930512B01Rik	158	0.844828	1	5.8	-0.243271	0	2.53605	-0.243271
ENSMUSG00000062511	5126	4930512M02Rik	RIKEN cDNA 4930512M02 gene [Source:MGI Symbol;Acc:MGI:1922360]	2.33	2.32	1.71	1.14	92	85	82	42	4930512M02Rik	301	1.00431	1.5	2.03509	0.00620515	0.584963	1.02509	-0.578757
ENSMUSG00000074629	12500	4930518I15Rik	RIKEN cDNA 4930518I15 gene [Source:MGI Symbol;Acc:MGI:1921954]	0.38	0.54	0.5	0.37	35	46	56	32	4930518I15Rik	169	0.703704	1.35135	1.45946	-0.50696	0.434403	0.545434	-0.941363
ENSMUSG00000072762	10147	4930522L14Rik	RIKEN cDNA 4930522L14 gene [Source:MGI Symbol;Acc:MGI:1925270]	5.61	6	7.11	6.79	353	350	543	399	4930522L14Rik	1645	0.935	1.04713	0.883652	-0.0969617	0.066438	-0.178449	-0.1634
ENSMUSG00000035364	928	4930524J08Rik	RIKEN cDNA 4930524J08 gene [Source:MGI Symbol;Acc:MGI:1922379]	1.14	1.01	1.33	2.03	45	37	64	75	4930524J08Rik	221	1.12871	0.655172	0.497537	0.174679	-0.610053	-1.00712	0.784732
ENSMUSG00000048905	11966	4930539E08Rik	RIKEN cDNA 4930539E08 gene [Source:MGI Symbol;Acc:MGI:1925441]	0.41	0.49	0.42	0.36	131	144	164	107	4930539E08Rik	546	0.836735	1.16667	1.36111	-0.257158	0.222392	0.444785	-0.47955
ENSMUSG00000080316	12349	4930546H06Rik	RIKEN cDNA 4930546H06 gene [Source:MGI Symbol;Acc:MGI:1922452]	1.04	1.38	1.59	1.33	78	96	145	93	4930546H06Rik	412	0.753623	1.19549	1.03759	-0.408085	0.257601	0.053242	-0.665685
ENSMUSG00000005131	5746	4930550C14Rik	RIKEN cDNA 4930550C14 gene [Source:MGI Symbol;Acc:MGI:1922561]	0.78	0.78	0.92	1.4	66	61	95	111	4930550C14Rik	333	1	0.657143	0.557143	0	-0.605721	-0.843881	0.605721
ENSMUSG00000046180	2575	4930550L24Rik	RIKEN cDNA 4930550L24 gene [Source:MGI Symbol;Acc:MGI:1922602]	95.1	91.33	99.11	111.19	11075	9867	14023	12106	4930550L24Rik	47071	1.04128	0.891357	0.821387	0.0583565	-0.165925	-0.283866	0.224281
ENSMUSG00000027811	9559	4930579G24Rik	RIKEN cDNA 4930579G24 gene [Source:MGI Symbol;Acc:MGI:1923189]	10.39	10.95	15.2	16.47	1347	1318	2395	1997	4930579G24Rik	7057	0.948858	0.92289	0.664845	-0.0757352	-0.115769	-0.58891	0.040034
ENSMUSG00000060673	1104	4930595M18Rik	RIKEN cDNA 4930595M18 gene [Source:MGI Symbol;Acc:MGI:3045300]	0.53	0.48	0.2	0.19	98	83	44	32	4930595M18Rik	257	1.10417	1.05263	2.52632	0.142958	0.0740006	1.33703	0.0689574
ENSMUSG00000031938	11099	4931406C07Rik	RIKEN cDNA 4931406C07 gene [Source:MGI Symbol;Acc:MGI:1918234]	4.21	4.66	4.44	4.46	753	774	965	747	4931406C07Rik	3239	0.903433	0.995516	1.04484	-0.14651	-0.00648403	0.0632862	-0.140026
ENSMUSG00000066571	6517	4931406P16Rik	RIKEN cDNA 4931406P16 gene [Source:MGI Symbol;Acc:MGI:1924311]	7.28	7.35	6.27	4.96	3203	3000	3351	2041	4931406P16Rik	11595	0.990476	1.26411	1.48185	-0.0138058	0.338125	0.567404	-0.351931
ENSMUSG00000022179	11076	4931414P19Rik	RIKEN cDNA 4931414P19 gene [Source:MGI Symbol;Acc:MGI:1921609]	3.6	3.98	3.08	3.01	650	667	677	509	4931414P19Rik	2503	0.904523	1.02326	1.32226	-0.144772	0.0331669	0.403005	-0.177938
ENSMUSG00000014837	11093	4931428F04Rik	RIKEN cDNA 4931428F04 gene [Source:MGI Symbol;Acc:MGI:1921606]	11.25	12.45	11.17	8.87	1620	1664	1954	1194	4931428F04Rik	6432	0.903614	1.2593	1.40361	-0.146221	0.332623	0.48914	-0.478844
ENSMUSG00000037270	10061	4932438A13Rik	RIKEN cDNA 4932438A13 gene [Source:MGI Symbol;Acc:MGI:2444631]	5.5	5.87	3.69	2.95	6202	6138	5063	3115	4932438A13Rik	20518	0.936968	1.25085	1.98983	-0.0939289	0.322906	0.992646	-0.416835
ENSMUSG00000090336	12056	4932443I19Rik	RIKEN cDNA 4932443I19 gene [Source:MGI Symbol;Acc:MGI:2685952]	4.51	5.48	4.31	5.17	235	265	273	252	4932443I19Rik	1025	0.822993	0.833656	1.05996	-0.281048	-0.262476	0.0840116	-0.018572
ENSMUSG00000069713	484	4933406P04Rik	RIKEN cDNA 4933406P04 gene [Source:MGI Symbol;Acc:MGI:1921670]	0.25	0.2	0.39	0.35	31	23	58	41	4933406P04Rik	153	1.25	1.11429	0.571429	0.321928	0.156119	-0.807355	0.165809
ENSMUSG00000031631	7149	4933411K20Rik	RIKEN cDNA 4933411K20 gene [Source:MGI Symbol;Acc:MGI:1914006]	16.01	16.28	15.31	13.87	5211	4917	6055	4222	4933411K20Rik	20405	0.983415	1.10382	1.17376	-0.0241274	0.142506	0.231133	-0.166634
ENSMUSG00000045877	2942	4933415A04Rik	RIKEN cDNA 4933415A04 gene [Source:MGI Symbol;Acc:MGI:1922977]	0.6	0.58	0.9	1.02	82	74	149	130	4933415A04Rik	435	1.03448	0.882353	0.568627	0.0489096	-0.180572	-0.814444	0.229482
ENSMUSG00000021133	5188	4933426M11Rik	RIKEN cDNA 4933426M11 gene [Source:MGI Symbol;Acc:MGI:2444661]	8.19	8.16	10.14	8.72	2873	2655	4321	2861	4933426M11Rik	12710	1.00368	1.16284	0.93578	0.0052943	0.217658	-0.095759	-0.212363
ENSMUSG00000020807	4503	4933427D14Rik	RIKEN cDNA 4933427D14 gene [Source:MGI Symbol;Acc:MGI:1921727]	5.9	5.83	3.94	3.77	1969	1805	1596	1177	4933427D14Rik	6547	1.01201	1.04509	1.54642	0.0172191	0.0636311	0.628931	-0.046412
ENSMUSG00000073761	3688	4933427I04Rik	Riken cDNA 4933427I04 gene [Source:MGI Symbol;Acc:MGI:3613760]	7.26	7.1	5.05	5.53	910	825	768	648	4933427I04Rik	3151	1.02254	0.913201	1.28391	0.0321505	-0.130996	0.36054	0.163147
ENSMUSG00000058046	12402	4933430I17Rik	RIKEN cDNA 4933430I17 gene [Source:MGI Symbol;Acc:MGI:3045314]	0.29	0.39	0.33	0.31	36	45	49	36	4933430I17Rik	166	0.74359	1.06452	1.25806	-0.427421	0.0901978	0.331206	-0.517619
ENSMUSG00000027942	5890	4933434E20Rik	RIKEN cDNA 4933434E20 gene [Source:MGI Symbol;Acc:MGI:1914027]	40.55	40.62	41.15	42.43	3740	3476	4612	3659	4933434E20Rik	15487	0.998277	0.969833	0.957342	-0.00248832	-0.0441922	-0.0628944	0.0417039
ENSMUSG00000031736	1088	4933436C20Rik	RIKEN cDNA 4933436C20 gene [Source:MGI Symbol;Acc:MGI:1918546]	5.11	4.62	15.24	15.96	433	363	1568	1264	4933436C20Rik	3628	1.10606	0.954887	0.289474	0.14543	-0.0665977	-1.7885	0.212028
ENSMUSG00000042087	380	4933440N22Rik	RIKEN cDNA 4933440N22 gene [Source:MGI Symbol;Acc:MGI:1921721]	3.22	2.46	1.27	1.05	138	98	66	42	4933440N22Rik	344	1.30894	1.20952	2.34286	0.388402	0.274439	1.22827	0.113963
ENSMUSG00000073147	10712	5031425E22Rik	RIKEN cDNA 5031425E22 gene [Source:MGI Symbol;Acc:MGI:1923227]	3.29	3.58	4.43	4.74	483	487	791	650	5031425E22Rik	2411	0.918994	0.934599	0.755274	-0.121872	-0.0975804	-0.404927	-0.0242916
ENSMUSG00000036046	10465	5031439G07Rik	RIKEN cDNA 5031439G07 gene [Source:MGI Symbol;Acc:MGI:2444899]	15.02	16.21	22.1	21.84	5332	5338	9532	7248	5031439G07Rik	27450	0.926589	1.0119	0.742216	-0.109999	0.0170735	-0.430089	-0.127073
ENSMUSG00000040412	12433	5330417C22Rik	RIKEN cDNA 5330417C22 gene [Source:MGI Symbol;Acc:MGI:1923930]	0.19	0.26	0.36	0.3	44	56	102	65	5330417C22Rik	267	0.730769	1.2	0.866667	-0.452512	0.263034	-0.206451	-0.715547
ENSMUSG00000022639	1273	5330426P16Rik	RIKEN cDNA 5330426P16 gene [Source:MGI Symbol;Acc:MGI:1915440]	2.52	2.31	2.52	2.86	351	298	426	372	5330426P16Rik	1447	1.09091	0.881119	0.807692	0.125531	-0.182591	-0.308122	0.308122
ENSMUSG00000072763	1257	5430403G16Rik	RIKEN cDNA 5430403G16 gene [Source:MGI Symbol;Acc:MGI:1924450]	2.86	2.62	3.41	3.07	414	351	599	415	5430403G16Rik	1779	1.0916	1.11075	0.85342	0.126448	0.151533	-0.228672	-0.0250847
ENSMUSG00000073755	12142	5730409E04Rik	RIKEN cDNA 5730409E04Rik gene [Source:MGI Symbol;Acc:MGI:3609248]	2.14	2.64	2.43	2.14	418	478	577	391	5730409E04Rik	1864	0.810606	1.13551	1.23364	-0.302927	0.183346	0.302927	-0.486273
ENSMUSG00000057181	4973	5730455P16Rik	RIKEN cDNA 5730455P16 gene [Source:MGI Symbol;Acc:MGI:1917841]	4.72	4.69	5.39	4.87	1491	1375	2069	1439	5730455P16Rik	6374	1.0064	1.10678	0.963039	0.00919894	0.146364	-0.0543339	-0.137165
ENSMUSG00000062046	496	5730460C07Rik	RIKEN cDNA 5730460C07 gene [Source:MGI Symbol;Acc:MGI:1917844]	0.6	0.48	0.01	0.02	76	56	2	2	5730460C07Rik	136	1.25	0.5	24	0.321928	-1	4.58496	1.32193
ENSMUSG00000050549	690	5730508B09Rik	RIKEN cDNA 5730508B09 gene [Source:MGI Symbol;Acc:MGI:1917867]	0.27	0.23	0.67	0.72	30	24	90	74	5730508B09Rik	218	1.17391	0.930556	0.319444	0.231326	-0.103836	-1.64636	0.335161
ENSMUSG00000028331	618	5830415F09Rik	RIKEN cDNA 5830415F09 gene [Source:MGI Symbol;Acc:MGI:1922003]	6.6	5.5	4.22	4.93	708	547	549	494	5830415F09Rik	2298	1.2	0.855984	1.11562	0.263034	-0.224345	0.157844	0.487379
ENSMUSG00000046111	9792	5830418K08Rik	RIKEN cDNA 5830418K08 gene [Source:MGI Symbol;Acc:MGI:2442521]	6.55	6.94	6.18	4.88	3417	3356	3915	2379	5830418K08Rik	13067	0.943804	1.26639	1.42213	-0.0834408	0.340726	0.508055	-0.424166
ENSMUSG00000066607	12105	6030419C18Rik	RIKEN cDNA 6030419C18 gene [Source:MGI Symbol;Acc:MGI:2442108]	7.71	9.45	8.3	9.48	456	518	596	524	6030419C18Rik	2094	0.815873	0.875527	0.996835	-0.293583	-0.191776	-0.00457273	-0.101808
ENSMUSG00000022195	7920	6030458C11Rik	RIKEN cDNA 6030458C11 gene [Source:MGI Symbol;Acc:MGI:1925127]	15.31	15.72	21.49	19.87	4167	3970	7107	5056	6030458C11Rik	20300	0.973919	1.08153	0.791142	-0.0381269	0.113074	-0.337991	-0.151201
ENSMUSG00000075585	652	6330403L08Rik	RIKEN cDNA 6330403L08 gene [Source:MGI Symbol;Acc:MGI:1917994]	0.32	0.27	0.22	0.24	124	98	106	87	6330403L08Rik	415	1.18519	0.916667	1.125	0.245112	-0.125531	0.169925	0.370643
ENSMUSG00000070814	7923	6330408A02Rik	RIKEN cDNA 6330408A02 gene [Source:MGI Symbol;Acc:MGI:2447816]	3.36	3.45	4.04	3.6	788	751	1153	791	6330408A02Rik	3483	0.973913	1.12222	0.958333	-0.0381351	0.166358	-0.0614005	-0.204494
ENSMUSG00000009551	7761	6330409D20Rik	RIKEN cDNA 6330409D20 gene [Source:MGI Symbol;Acc:MGI:1917980]	0.81	0.83	2.11	2.2	62	59	195	157	6330409D20Rik	473	0.975904	0.959091	0.377273	-0.0351894	-0.0602605	-1.40632	0.0250711
ENSMUSG00000045917	2591	6330416G13Rik	RIKEN cDNA 6330416G13 gene [Source:MGI Symbol;Acc:MGI:1913920]	2.54	2.44	3.27	2.99	672	600	1053	740	6330416G13Rik	3065	1.04098	1.09365	0.816054	0.0579473	0.129145	-0.293264	-0.0711978
ENSMUSG00000054850	455	6330419J24Rik	RIKEN cDNA 6330419J24 gene [Source:MGI Symbol;Acc:MGI:2443645]	0.24	0.19	0.39	0.42	39	29	78	65	6330419J24Rik	211	1.26316	0.928571	0.452381	0.337035	-0.106915	-1.14439	0.44395
ENSMUSG00000031824	10239	6430548M08Rik	RIKEN cDNA 6430548M08 gene [Source:MGI Symbol;Acc:MGI:2443793]	5.83	6.25	5.07	4.62	2292	2277	2421	1698	6430548M08Rik	8688	0.9328	1.0974	1.35281	-0.10036	0.134093	0.435963	-0.234453
ENSMUSG00000039620	387	6430573F11Rik	RIKEN cDNA 6430573F11 gene [Source:MGI Symbol;Acc:MGI:2442328]	0.39	0.3	0.53	0.37	97	70	161	87	6430573F11Rik	415	1.3	1.43243	0.810811	0.378512	0.518467	-0.302563	-0.139955
ENSMUSG00000052979	744	6530403G13Rik	RIKEN cDNA 6530403G13 gene [Source:MGI Symbol;Acc:MGI:1923477]	2.74	2.35	4.56	4.31	49	39	99	72	6530403G13Rik	259	1.16596	1.058	0.545244	0.221515	0.081346	-0.875027	0.140169
ENSMUSG00000047466	8238	8030462N17Rik	RIKEN cDNA 8030462N17 gene [Source:MGI Symbol;Acc:MGI:2444951]	8.04	8.29	5.77	4.9	1929	1845	1682	1100	8030462N17Rik	6556	0.969843	1.17755	1.69184	-0.0441766	0.23579	0.75859	-0.279966
ENSMUSG00000046774	4095	8030474K03Rik	RIKEN cDNA 8030474K03 gene [Source:MGI Symbol;Acc:MGI:2685988]	21.44	21.08	22.92	22.54	2966	2705	3852	2915	8030474K03Rik	12438	1.01708	1.01686	0.935226	0.02443	0.0241195	-0.0966126	0.00031051
ENSMUSG00000030207	9558	8430419L09Rik	RIKEN cDNA 8430419L09 gene [Source:MGI Symbol;Acc:MGI:1921775]	21.37	22.52	18.93	17.46	6351	6207	6836	4850	8430419L09Rik	24244	0.948934	1.08419	1.28981	-0.0756199	0.116621	0.367153	-0.192241
ENSMUSG00000061411	11635	8430427H17Rik	RIKEN cDNA 8430427H17 gene [Source:MGI Symbol;Acc:MGI:1918765]	10.07	11.56	10.79	10.43	4554	4850	5931	4411	8430427H17Rik	19746	0.871107	1.03452	1.10834	-0.199078	0.0489557	0.148402	-0.248033
ENSMUSG00000073455	1044	9030025P20Rik	RIKEN cDNA 9030025P20 gene [Source:MGI Symbol;Acc:MGI:3583895]	12.39	11.16	13.34	14.22	669	559	875	718	9030025P20Rik	2821	1.11022	0.938115	0.78481	0.150839	-0.0921628	-0.349584	0.243002
ENSMUSG00000045008	3517	9030612E09Rik	RIKEN cDNA 9030612E09 gene [Source:MGI Symbol;Acc:MGI:1921780]	1.23	1.2	1.73	1.96	159	144	271	236	9030612E09Rik	810	1.025	0.882653	0.612245	0.0356239	-0.180082	-0.707819	0.215706
ENSMUSG00000021185	10551	9030617O03Rik	RIKEN cDNA 9030617O03 gene [Source:MGI Symbol;Acc:MGI:2444813]	3.04	3.29	2.09	2.1	702	705	587	455	9030617O03Rik	2449	0.924012	0.995238	1.56667	-0.114016	-0.00688639	0.647698	-0.10713
ENSMUSG00000030982	7972	9030624J02Rik	RIKEN cDNA 9030624J02 gene [Source:MGI Symbol;Acc:MGI:1918767]	28.87	29.66	27.32	26.58	7255	6914	8342	6244	9030624J02Rik	28755	0.973365	1.02784	1.11588	-0.0389475	0.0396164	0.158177	-0.0785639
ENSMUSG00000039901	7830	9130011E15Rik	RIKEN cDNA 9130011E15 gene [Source:MGI Symbol;Acc:MGI:1918867]	7.41	7.6	8.4	7.37	1502	1429	2069	1397	9130011E15Rik	6397	0.975	1.13976	1.03121	-0.0365259	0.188725	0.0443348	-0.225251
ENSMUSG00000030823	11827	9130019O22Rik	RIKEN cDNA 9130019O22 gene [Source:MGI Symbol;Acc:MGI:1926171]	0.41	0.48	0.54	0.49	57	62	92	64	9130019O22Rik	275	0.854167	1.10204	0.979592	-0.22741	0.140178	-0.0297473	-0.367588
ENSMUSG00000062944	2641	9130023H24Rik	RIKEN cDNA 9130023H24 gene [Source:MGI Symbol;Acc:MGI:2442738]	1.81	1.74	2.47	2.4	374	335	620	464	9130023H24Rik	1793	1.04023	1.02917	0.725	0.0569024	0.0414766	-0.463947	0.0154258
ENSMUSG00000090330	8164	9130221H12Rik	RIKEN cDNA 9130221H12 gene [Source:MGI Symbol;Acc:MGI:1924374]	4.37	4.5	6.63	6	358	342	659	459	9130221H12Rik	1818	0.971111	1.105	0.75	-0.0422917	0.144046	-0.415037	-0.186338
ENSMUSG00000022362	8634	9130401M01Rik	RIKEN cDNA 9130401M01 gene [Source:MGI Symbol;Acc:MGI:1923008]	46.13	47.83	22.27	24.62	4120	3963	2417	2056	9130401M01Rik	12556	0.964457	0.904549	1.94273	-0.0522105	-0.144729	0.958085	0.0925187
ENSMUSG00000079602	11659	9230102O04Rik	RIKEN cDNA 9230102O04 gene [Source:MGI Symbol;Acc:MGI:1924932]	0.73	0.84	2.55	1.79	18	19	76	41	9230102O04Rik	154	0.869048	1.42458	0.469274	-0.202493	0.510538	-1.0915	-0.713031
ENSMUSG00000053070	1629	9230110C19Rik	RIKEN cDNA 9230110C19 gene [Source:MGI Symbol;Acc:MGI:3045346]	5.04	4.71	3.74	3.93	551	478	497	402	9230110C19Rik	1928	1.07006	0.951654	1.19847	0.0976967	-0.071491	0.261198	0.169188
ENSMUSG00000070461	5608	9230112E08Rik	RIKEN cDNA 9230112E08 gene [Source:MGI Symbol;Acc:MGI:2444774]	1.82	1.82	0.91	0.79	170	158	103	69	9230112E08Rik	500	1	1.1519	2.3038	0	0.204014	1.20401	-0.204014
ENSMUSG00000049571	11102	9330101J02Rik	RIKEN cDNA 9330101J02 gene [Source:MGI Symbol;Acc:MGI:2444387]	0.28	0.31	0.16	0.14	83	86	57	39	9330101J02Rik	265	0.903226	1.14286	2.21429	-0.146841	0.192645	1.14684	-0.339486
ENSMUSG00000004360	8919	9330159F19Rik	RIKEN cDNA 9330159F19 gene [Source:MGI Symbol;Acc:MGI:3036239]	5.82	6.06	8.36	8.06	2262	2185	3948	2930	9330159F19Rik	11325	0.960396	1.03722	0.751861	-0.0582986	0.0527231	-0.411462	-0.111022
ENSMUSG00000072809	390	9330160F10Rik	RIKEN cDNA 9330160F10 gene [Source:MGI Symbol;Acc:MGI:3693095]	0.26	0.2	0.22	0.18	38	27	39	24	9330160F10Rik	128	1.3	1.22222	1.11111	0.378512	0.289507	0.152003	0.089005
ENSMUSG00000056004	11067	9330182L06Rik	RIKEN cDNA 9330182L06 gene [Source:MGI Symbol;Acc:MGI:2443264]	8.95	9.89	4.67	4.17	2957	3032	1874	1288	9330182L06Rik	9151	0.904954	1.1199	2.3717	-0.144083	0.163375	1.24592	-0.307458
ENSMUSG00000059939	2907	9430015G10Rik	RIKEN cDNA 9430015G10 gene [Source:MGI Symbol;Acc:MGI:2444364]	19.45	18.79	25.36	23.14	3435	3077	5440	3820	9430015G10Rik	15772	1.03513	1.09594	0.812014	0.0498051	0.132166	-0.300424	-0.0823608
ENSMUSG00000025971	3239	9430016H08Rik	RIKEN cDNA 9430016H08 gene [Source:MGI Symbol;Acc:MGI:1915365]	6.65	6.46	7.21	8.5	1335	1204	1759	1596	9430016H08Rik	5894	1.02941	0.848235	0.76	0.0418202	-0.237464	-0.395929	0.279284
ENSMUSG00000033960	11397	9430020K01Rik	RIKEN cDNA 9430020K01 gene [Source:MGI Symbol;Acc:MGI:2685174]	0.08	0.09	0.16	0.14	37	39	91	61	9430020K01Rik	228	0.888889	1.14286	0.642857	-0.169925	0.192645	-0.63743	-0.36257
ENSMUSG00000037204	1737	9430023L20Rik	RIKEN cDNA 9430023L20 gene [Source:MGI Symbol;Acc:MGI:1915368]	36.19	33.97	34.93	37.5	3044	2651	3570	2949	9430023L20Rik	12214	1.06535	0.931467	0.905867	0.0913299	-0.102424	-0.142629	0.193754
ENSMUSG00000040139	11560	9430038I01Rik	RIKEN cDNA 9430038I01 gene [Source:MGI Symbol;Acc:MGI:1924502]	5.8	6.61	6.11	7.39	431	456	552	514	9430038I01Rik	1953	0.877458	0.826793	0.894452	-0.188597	-0.274402	-0.160924	0.0858046
ENSMUSG00000036275	1101	9530068E07Rik	RIKEN cDNA 9530068E07 gene [Source:MGI Symbol;Acc:MGI:2654705]	69.72	63.12	106.77	106.13	12008	10085	22343	17089	9530068E07Rik	61525	1.10456	1.00603	0.594742	0.143475	0.00867381	-0.749663	0.134802
ENSMUSG00000036411	7534	9530077C05Rik	RIKEN cDNA 9530077C05 gene [Source:MGI Symbol;Acc:MGI:1915533]	3.21	3.28	4.5	4.69	481	456	820	658	9530077C05Rik	2415	0.978659	0.959488	0.69936	-0.0311225	-0.0596629	-0.515892	0.0285404
ENSMUSG00000038028	2307	9630033F20Rik	RIKEN cDNA 9630033F20 gene [Source:MGI Symbol;Acc:MGI:2442752]	10.85	10.36	13.12	12.43	2784	2466	4091	2982	9630033F20Rik	12323	1.0473	1.05551	0.833467	0.066671	0.0779414	-0.262802	-0.0112704
ENSMUSG00000074158	943	9830147E19Rik	RIKEN cDNA 9830147E19 gene [Source:MGI Symbol;Acc:MGI:3036263]	0.27	0.24	0.38	0.28	49	40	82	46	9830147E19Rik	217	1.125	1.35714	0.857143	0.169925	0.440573	-0.222392	-0.270648
ENSMUSG00000044551	11129	9930012K11Rik	RIKEN cDNA 9930012K11 gene [Source:MGI Symbol;Acc:MGI:2145726]	0.83	0.92	0.96	1.12	114	118	161	145	9930012K11Rik	538	0.902174	0.857143	0.821429	-0.148523	-0.222392	-0.283793	0.0738699
ENSMUSG00000046138	5391	9930021J03Rik	RIKEN cDNA 9930021J03 gene [Source:MGI Symbol;Acc:MGI:2444398]	13.1	13.08	12.35	10.67	2029	1879	2323	1544	9930021J03Rik	7775	1.00153	1.15745	1.22587	0.00220427	0.210951	0.293802	-0.208747
ENSMUSG00000079144	10690	A130010J15Rik	RIKEN cDNA A130010J15 gene [Source:MGI Symbol;Acc:MGI:2441776]	2.86	3.11	3.91	3.16	206	208	343	213	A130010J15Rik	970	0.919614	1.23734	0.984177	-0.120899	0.307244	-0.02301	-0.428143
ENSMUSG00000034560	7710	A230046K03Rik	RIKEN cDNA A230046K03 gene [Source:MGI Symbol;Acc:MGI:2441787]	10.39	10.64	9.72	8.26	4184	3973	4754	3110	A230046K03Rik	16021	0.976504	1.17676	1.28814	-0.0343025	0.234815	0.365284	-0.269117
ENSMUSG00000055818	12166	A230083G16Rik	RIKEN cDNA A230083G16 gene [Source:MGI Symbol;Acc:MGI:3045289]	0.66	0.82	0.71	0.69	44	51	58	43	A230083G16Rik	196	0.804878	1.02899	1.18841	-0.313158	0.0412227	0.249028	-0.354381
ENSMUSG00000073388	12153	A330017A19Rik	RIKEN cDNA A330017A19 gene [Source:MGI Symbol;Acc:MGI:3045380]	0.42	0.52	0.21	0.18	34	39	21	14	A330017A19Rik	108	0.807692	1.16667	2.88889	-0.308122	0.222392	1.53051	-0.530515
ENSMUSG00000091636	11664	A330050F15Rik	RIKEN cDNA A330050F15 gene [Source:MGI Symbol;Acc:MGI:2444600]	2.32	2.67	2.18	2.29	372	396	424	342	A330050F15Rik	1534	0.868914	0.951965	1.16594	-0.202715	-0.0710195	0.221492	-0.131695
ENSMUSG00000028794	12689	A3galt2	alpha 1,3-galactosyltransferase 2 (isoglobotriaosylceramide synthase) [Source:MGI Symbol;Acc:MGI:2685279]	0.08	0.15	0.15	0.06	20	33	44	14	A3galt2	111	0.533333	2.5	2.5	-0.906891	1.32193	1.32193	-2.22882
ENSMUSG00000047613	1498	A430005L14Rik	RIKEN cDNA A430005L14 gene [Source:MGI Symbol;Acc:MGI:2140680]	77.99	72.43	66.83	74.01	5827	5020	6067	5170	A430005L14Rik	22084	1.07676	0.902986	0.978652	0.106702	-0.147224	-0.0311328	0.253926
ENSMUSG00000056014	11307	A430033K04Rik	RIKEN cDNA A430033K04 gene [Source:MGI Symbol;Acc:MGI:3583896]	7.51	8.4	6.93	6.99	1566	1625	1756	1362	A430033K04Rik	6309	0.894048	0.991416	1.20172	-0.161576	-0.0124371	0.265097	-0.149139
ENSMUSG00000074497	3276	A430078G23Rik	RIKEN cDNA A430078G23 gene [Source:MGI Symbol;Acc:MGI:2442135]	54.83	53.29	81.49	101.19	10755	9697	19421	18557	A430078G23Rik	58430	1.0289	0.805317	0.526633	0.0411006	-0.312372	-0.92513	0.353472
ENSMUSG00000045838	559	A430105I19Rik	RIKEN cDNA A430105I19 gene [Source:MGI Symbol;Acc:MGI:2685199]	3.05	2.5	3.18	2.42	1012	768	1280	749	A430105I19Rik	3809	1.22	1.31405	1.03306	0.286881	0.39402	0.046921	-0.107139
ENSMUSG00000054135	621	A430110L20Rik	RIKEN cDNA A430110L20 gene [Source:MGI Symbol;Acc:MGI:3036249]	0.24	0.2	0.3	0.41	40	31	62	64	A430110L20Rik	197	1.2	0.731707	0.487805	0.263034	-0.450661	-1.03562	0.713696
ENSMUSG00000047878	11316	A4galt	alpha 1,4-galactosyltransferase [Source:MGI Symbol;Acc:MGI:3512453]	2.09	2.34	4.3	4.42	296	307	739	585	A4galt	1927	0.893162	0.972851	0.529412	-0.163006	-0.0397097	-0.917538	-0.123296
ENSMUSG00000043122	5504	A530016L24Rik	RIKEN cDNA A530016L24 gene [Source:MGI Symbol;Acc:MGI:2443020]	0.23	0.23	0.05	0.02	43	39	11	3	A530016L24Rik	96	1	2.5	11.5	0	1.32193	3.52356	-1.32193
ENSMUSG00000021510	1508	A530054K11Rik	RIKEN cDNA A530054K11 gene [Source:MGI Symbol;Acc:MGI:3036250]	3.82	3.55	4.63	4.19	702	605	1033	719	A530054K11Rik	3059	1.07606	1.10501	0.847255	0.105754	0.144062	-0.239131	-0.0383083
ENSMUSG00000035173	4344	A630007B06Rik	RIKEN cDNA A630007B06 gene [Source:MGI Symbol;Acc:MGI:2445022]	7.38	7.28	6.55	5.67	3363	3077	3626	2413	A630007B06Rik	12479	1.01374	1.1552	1.28395	0.0196824	0.208146	0.36059	-0.188464
ENSMUSG00000047384	5713	A730013G03Rik	RIKEN cDNA A730013G03 gene [Source:MGI Symbol;Acc:MGI:2445118]	0.15	0.15	0.33	0.37	16	15	43	37	A730013G03Rik	111	1	0.891892	0.405405	0	-0.165059	-1.30256	0.165059
ENSMUSG00000050875	8743	A730017C20Rik	RIKEN cDNA A730017C20 gene [Source:MGI Symbol;Acc:MGI:2442934]	1.04	1.08	1.72	1.77	130	125	262	207	A730017C20Rik	724	0.962963	0.971751	0.610169	-0.0544478	-0.0413408	-0.712718	-0.013107
ENSMUSG00000047828	12568	A730018C14Rik	RIKEN cDNA A730018C14 gene [Source:MGI Symbol;Acc:MGI:2442339]	0.55	0.83	0.45	0.54	54	76	54	50	A730018C14Rik	234	0.662651	0.833333	1.53704	-0.59368	-0.263034	0.620152	-0.330645
ENSMUSG00000044060	9780	A830010M20Rik	RIKEN cDNA A830010M20 gene [Source:MGI Symbol;Acc:MGI:2445097]	1.18	1.25	1.15	0.95	564	554	668	424	A830010M20Rik	2210	0.944	1.21053	1.31579	-0.0831412	0.275634	0.395929	-0.358776
ENSMUSG00000044150	8621	A830080D01Rik	RIKEN cDNA A830080D01 gene [Source:MGI Symbol;Acc:MGI:2685992]	13.67	14.17	13.73	12.98	3230	3106	3940	2867	A830080D01Rik	13143	0.964714	1.05778	1.09168	-0.0518265	0.0810412	0.126549	-0.132868
ENSMUSG00000054057	9952	A930004D18Rik	RIKEN cDNA A930004D18 gene [Source:MGI Symbol;Acc:MGI:1925190]	4.21	4.48	6.24	6.28	950	937	1712	1325	A930004D18Rik	4924	0.939732	0.993631	0.713376	-0.0896785	-0.00921853	-0.487266	-0.08046
ENSMUSG00000054426	10921	A930005H10Rik	RIKEN cDNA A930005H10 gene [Source:MGI Symbol;Acc:MGI:1915411]	5.51	6.05	8.22	9.41	102	104	185	163	A930005H10Rik	554	0.910744	0.873539	0.642933	-0.134883	-0.195056	-0.63726	0.0601735
ENSMUSG00000090622	4168	A930033H14Rik	RIKEN cDNA A930033H14 gene [Source:MGI Symbol;Acc:MGI:2444562]	0.63	0.62	0.78	0.72	131	120	196	140	A930033H14Rik	587	1.01613	1.08333	0.861111	0.0230836	0.115477	-0.215729	-0.0923936
ENSMUSG00000074357	7912	AA386476	expressed sequence AA386476 [Source:MGI Symbol;Acc:MGI:3034595]	0.75	0.77	0.49	0.43	85	81	67	45	AA386476	278	0.974026	1.13953	1.7907	-0.0379678	0.188445	0.840522	-0.226413
ENSMUSG00000073867	11010	AA474408	expressed sequence AA474408 [Source:MGI Symbol;Acc:MGI:3034216]	0.49	0.54	0.56	0.51	111	115	156	108	AA474408	490	0.907407	1.09804	1.05882	-0.140178	0.13493	0.0824622	-0.275107
ENSMUSG00000042510	1388	AA986860	expressed sequence AA986860 [Source:MGI Symbol;Acc:MGI:2138143]	0.52	0.48	0.34	0.32	105	91	84	61	AA986860	341	1.08333	1.0625	1.5	0.115477	0.0874628	0.584963	0.0280144
ENSMUSG00000058093	2468	AA987161	expressed sequence AA987161 [Source:MGI Symbol;Acc:MGI:2145180]	5.75	5.51	6.19	6.14	1355	1204	1774	1354	AA987161	5687	1.04356	1.00814	0.897394	0.0615096	0.0117008	-0.156186	0.0498089
ENSMUSG00000036678	7661	Aaas	achalasia, adrenocortical insufficiency, alacrimia [Source:MGI Symbol;Acc:MGI:2443767]	33	33.77	50.28	49.28	4154	3943	7689	5799	Aaas	21585	0.977199	1.02029	0.685268	-0.0332762	0.0289824	-0.54526	-0.0622585
ENSMUSG00000029482	10864	Aacs	acetoacetyl-CoA synthetase [Source:MGI Symbol;Acc:MGI:1926144]	30.63	33.55	15.96	15.43	6964	7077	4410	3280	Aacs	21731	0.912966	1.03435	2.17434	-0.131367	0.0487226	1.12057	-0.18009
ENSMUSG00000021482	5345	Aaed1	AhpC/TSA antioxidant enzyme domain containing 1 [Source:MGI Symbol;Acc:MGI:1913379]	4.96	4.95	3.7	3.79	821	759	744	586	Aaed1	2910	1.00202	0.976253	1.30607	0.00291159	-0.0346726	0.385231	0.0375842
ENSMUSG00000037257	6707	Aagab	alpha- and gamma-adaptin binding protein [Source:MGI Symbol;Acc:MGI:1914189]	27.45	27.77	24.74	24.94	4988	4680	5462	4237	Aagab	19367	0.988477	0.991981	1.11347	-0.016721	-0.011616	0.155066	-0.00510506
ENSMUSG00000057230	7570	Aak1	AP2 associated kinase 1 [Source:MGI Symbol;Acc:MGI:1098687]	2.25	2.3	2.01	1.53	1271	1203	1383	808	Aak1	4665	0.978261	1.31373	1.50327	-0.0317089	0.393664	0.588102	-0.425373
ENSMUSG00000035642	999	Aamdc	adipogenesis associated Mth938 domain containing [Source:MGI Symbol;Acc:MGI:1913523]	3.85	3.45	4.25	4.84	229	190	307	269	Aamdc	995	1.11594	0.878099	0.71281	0.158262	-0.187544	-0.488411	0.345806
ENSMUSG00000006299	5004	Aamp	angio-associated migratory protein [Source:MGI Symbol;Acc:MGI:107809]	173.53	172.5	148.97	157.34	21049	19411	21955	17843	Aamp	80258	1.00597	0.946803	1.09635	0.00858874	-0.0788637	0.132711	0.0874524
ENSMUSG00000027628	2246	Aar2	AAR2 splicing factor homolog (S. cerevisiae) [Source:MGI Symbol;Acc:MGI:1915545]	12.68	12.08	11.82	12.39	2453	2169	2779	2241	Aar2	9642	1.04967	0.953995	0.97498	0.0699343	-0.0679462	-0.0365557	0.13788
ENSMUSG00000031960	8141	Aars	alanyl-tRNA synthetase [Source:MGI Symbol;Acc:MGI:2384560]	188.2	193.76	197.42	186.75	76421	72989	97402	70895	Aars	317707	0.971305	1.05714	1.03754	-0.0420041	0.0801599	0.0531625	-0.122164
ENSMUSG00000023938	9228	Aars2	alanyl-tRNA synthetase 2, mitochondrial (putative) [Source:MGI Symbol;Acc:MGI:2681839]	9.42	9.86	9.74	8.98	2214	2150	2780	1973	Aars2	9117	0.955375	1.08463	1.098	-0.0658606	0.117206	0.134872	-0.183067
ENSMUSG00000075528	7355	Aarsd1	alanyl-tRNA synthetase domain containing 1 [Source:MGI Symbol;Acc:MGI:1916934]	44.51	45.39	49.83	54.11	4651	4400	6326	5286	Aarsd1	20663	0.980612	0.920902	0.838847	-0.028245	-0.118881	-0.253521	0.0906357
ENSMUSG00000055923	9555	Aasdh	aminoadipate-semialdehyde dehydrogenase [Source:MGI Symbol;Acc:MGI:2442517]	4.65	4.9	3.61	3.45	1206	1179	1139	838	Aasdh	4362	0.94898	1.04638	1.42029	-0.075551	0.0654025	0.506185	-0.140954
ENSMUSG00000025894	4305	Aasdhppt	aminoadipate-semialdehyde dehydrogenase-phosphopantetheinyl transferase [Source:MGI Symbol;Acc:MGI:1914868]	17.03	16.79	17.05	18.01	3410	3118	4147	3371	Aasdhppt	14046	1.01429	0.946696	0.93226	0.0204762	-0.0790264	-0.101196	0.0995026
ENSMUSG00000018697	6485	Aatf	apoptosis antagonizing transcription factor [Source:MGI Symbol;Acc:MGI:1929608]	52.03	52.51	46.5	49.6	6370	5964	6917	5678	Aatf	24929	0.990859	0.9375	1.05867	-0.0132485	-0.0931094	0.0822521	0.0798609
ENSMUSG00000025375	12291	Aatk	apoptosis-associated tyrosine kinase [Source:MGI Symbol;Acc:MGI:1197518]	2.89	3.73	2.13	1.96	1162	1390	1040	735	Aatk	4327	0.774799	1.08673	1.90306	-0.368106	0.12	0.928322	-0.488106
ENSMUSG00000057880	11645	Abat	4-aminobutyrate aminotransferase [Source:MGI Symbol;Acc:MGI:2443582]	14.35	16.49	3.93	3.97	2373	2529	790	613	Abat	6305	0.870224	0.989924	4.15365	-0.200541	-0.0146097	2.05438	-0.185931
ENSMUSG00000015243	12352	Abca1	ATP-binding cassette, sub-family A (ABC1), member 1 [Source:MGI Symbol;Acc:MGI:99607]	1	1.33	0.5	0.43	726	895	444	293	Abca1	2358	0.75188	1.16279	3.09302	-0.411426	0.217591	1.62902	-0.629018
ENSMUSG00000026944	10161	Abca2	ATP-binding cassette, sub-family A (ABC1), member 2 [Source:MGI Symbol;Acc:MGI:99606]	4.71	5.04	5.16	3.88	2678	2660	3565	2063	Abca2	10966	0.934524	1.3299	1.29897	-0.0976967	0.411314	0.377367	-0.509011
ENSMUSG00000024130	8608	Abca3	ATP-binding cassette, sub-family A (ABC1), member 3 [Source:MGI Symbol;Acc:MGI:1351617]	6.04	6.26	7.2	6	2666	2562	3862	2473	Abca3	11563	0.964856	1.2	1.04333	-0.0516141	0.263034	0.0612002	-0.314649
ENSMUSG00000028125	5503	Abca4	ATP-binding cassette, sub-family A (ABC1), member 4 [Source:MGI Symbol;Acc:MGI:109424]	0.11	0.11	0.03	0.01	59	53	16	7	Abca4	135	1	3	11	0	1.58496	3.45943	-1.58496
ENSMUSG00000018800	11253	Abca5	ATP-binding cassette, sub-family A (ABC1), member 5 [Source:MGI Symbol;Acc:MGI:2386607]	0.52	0.58	0.78	0.61	304	314	553	333	Abca5	1504	0.896552	1.27869	0.95082	-0.157541	0.354665	-0.0727563	-0.512206
ENSMUSG00000035722	11378	Abca7	ATP-binding cassette, sub-family A (ABC1), member 7 [Source:MGI Symbol;Acc:MGI:1351646]	6.95	7.81	9.01	7.46	3292	3429	5183	3300	Abca7	15204	0.889885	1.20777	1.04692	-0.16831	0.272351	0.0661469	-0.440661
ENSMUSG00000031974	11759	Abcb10	ATP-binding cassette, sub-family B (MDR/TAP), member 10 [Source:MGI Symbol;Acc:MGI:1860508]	45.83	53.24	21.49	23.82	13897	14976	7917	6753	Abcb10	43543	0.860819	0.902183	2.2351	-0.216218	-0.148508	1.16034	-0.0677104
ENSMUSG00000040584	11417	Abcb1a	ATP-binding cassette, sub-family B (MDR/TAP), member 1A [Source:MGI Symbol;Acc:MGI:97570]	1.03	1.16	2.19	2.32	239	250	620	506	Abcb1a	1615	0.887931	0.943966	0.5	-0.17148	-0.0831939	-1	-0.0882865
ENSMUSG00000028970	698	Abcb1b	ATP-binding cassette, sub-family B (MDR/TAP), member 1B [Source:MGI Symbol;Acc:MGI:97568]	5.11	4.36	5.59	5.04	951	752	1264	876	Abcb1b	3843	1.17202	1.10913	0.865079	0.228995	0.149425	-0.209096	0.0795706
ENSMUSG00000042476	12546	Abcb4	ATP-binding cassette, sub-family B (MDR/TAP), member 4 [Source:MGI Symbol;Acc:MGI:97569]	0.16	0.24	0.26	0.22	42	58	83	53	Abcb4	236	0.666667	1.18182	1.09091	-0.584963	0.241008	0.125531	-0.825971
ENSMUSG00000026198	8713	Abcb6	ATP-binding cassette, sub-family B (MDR/TAP), member 6 [Source:MGI Symbol;Acc:MGI:1921354]	39.22	40.71	38.24	37.9	8149	7846	9654	7362	Abcb6	33011	0.9634	1.00897	1.07414	-0.0537937	0.0128847	0.103185	-0.0666784
ENSMUSG00000031333	6328	Abcb7	ATP-binding cassette, sub-family B (MDR/TAP), member 7 [Source:MGI Symbol;Acc:MGI:109533]	8.28	8.34	7.91	8.09	3280	3067	3809	2997	Abcb7	13153	0.992806	0.97775	1.0309	-0.0104166	-0.032462	0.0439077	0.0220454
ENSMUSG00000028973	8679	Abcb8	ATP-binding cassette, sub-family B (MDR/TAP), member 8 [Source:MGI Symbol;Acc:MGI:1351667]	21.4	22.2	21.67	20.28	4610	4438	5673	4085	Abcb8	18806	0.963964	1.06854	1.09467	-0.0529489	0.0956415	0.130502	-0.14859
ENSMUSG00000029408	9680	Abcb9	ATP-binding cassette, sub-family B (MDR/TAP), member 9 [Source:MGI Symbol;Acc:MGI:1861729]	3.54	3.74	0.92	0.93	912	893	288	223	Abcb9	2316	0.946524	0.989247	4.02151	-0.0792889	-0.0155969	2.00774	-0.0636921
ENSMUSG00000023088	1543	Abcc1	ATP-binding cassette, sub-family C (CFTR/MRP), member 1 [Source:MGI Symbol;Acc:MGI:102676]	15.61	14.53	12.79	10.78	7495	6474	7462	4839	Abcc1	26270	1.07433	1.18646	1.34787	0.103436	0.246659	0.430678	-0.143223
ENSMUSG00000032842	2048	Abcc10	ATP-binding cassette, sub-family C (CFTR/MRP), member 10 [Source:MGI Symbol;Acc:MGI:2386976]	1.54	1.46	1.98	1.53	530	465	826	492	Abcc10	2313	1.05479	1.29412	0.954248	0.076962	0.371969	-0.0675633	-0.295007
ENSMUSG00000020865	10683	Abcc3	ATP-binding cassette, sub-family C (CFTR/MRP), member 3 [Source:MGI Symbol;Acc:MGI:1923658]	6.54	7.11	5.88	5.22	2305	2324	2520	1722	Abcc3	8871	0.919831	1.12644	1.36207	-0.120559	0.171766	0.4458	-0.292325
ENSMUSG00000022822	5170	Abcc5	ATP-binding cassette, sub-family C (CFTR/MRP), member 5 [Source:MGI Symbol;Acc:MGI:1351644]	15.65	15.59	12.22	10.67	6425	5934	6092	4095	Abcc5	22546	1.00385	1.14527	1.46111	0.00554173	0.195684	0.547061	-0.190142
ENSMUSG00000031378	11859	Abcd1	ATP-binding cassette, sub-family D (ALD), member 1 [Source:MGI Symbol;Acc:MGI:1349215]	2.57	3.02	2.02	1.82	660	719	629	435	Abcd1	2443	0.850993	1.10989	1.65934	-0.23278	0.150417	0.73061	-0.383197
ENSMUSG00000028127	8126	Abcd3	ATP-binding cassette, sub-family D (ALD), member 3 [Source:MGI Symbol;Acc:MGI:1349216]	19.79	20.37	16.06	16.59	4846	4627	4778	3799	Abcd3	18050	0.971527	0.968053	1.22785	-0.0416744	-0.046842	0.296132	0.00516763
ENSMUSG00000021240	10614	Abcd4	ATP-binding cassette, sub-family D (ALD), member 4 [Source:MGI Symbol;Acc:MGI:1349217]	1.54	1.67	2.56	2.68	261	262	526	424	Abcd4	1473	0.922156	0.955224	0.623134	-0.116918	-0.0660892	-0.682385	-0.0508286
ENSMUSG00000058355	3885	Abce1	ATP-binding cassette, sub-family E (OABP), member 1 [Source:MGI Symbol;Acc:MGI:1195458]	119.86	117.52	95	89.21	32135	29227	30944	22361	Abce1	114667	1.01991	1.0649	1.31734	0.028444	0.0907221	0.397629	-0.0622781
ENSMUSG00000038762	9002	Abcf1	ATP-binding cassette, sub-family F (GCN20), member 1 [Source:MGI Symbol;Acc:MGI:1351658]	47.12	49.13	64.59	59.13	10284	9946	17127	12064	Abcf1	49421	0.959088	1.09234	0.830881	-0.0602647	0.127421	-0.267286	-0.187685
ENSMUSG00000028953	5924	Abcf2	ATP-binding cassette, sub-family F (GCN20), member 2 [Source:MGI Symbol;Acc:MGI:1351657]	90.84	91.03	105.11	104.12	15879	14760	22322	17015	Abcf2	69976	0.997913	1.00951	0.87428	-0.00301438	0.0136527	-0.193833	-0.0166671
ENSMUSG00000003234	4720	Abcf3	ATP-binding cassette, sub-family F (GCN20), member 3 [Source:MGI Symbol;Acc:MGI:1351656]	21.38	21.18	22.3	22.19	4632	4255	5869	4494	Abcf3	19250	1.00944	1.00496	0.954484	0.0135593	0.00713404	-0.0672071	0.00642522
ENSMUSG00000029802	11774	Abcg2	ATP-binding cassette, sub-family G (WHITE), member 2 [Source:MGI Symbol;Acc:MGI:1347061]	0.67	0.78	1.27	1.17	116	126	269	191	Abcg2	702	0.858974	1.08547	0.666667	-0.219313	0.11832	-0.584963	-0.337633
ENSMUSG00000032131	641	Abcg4	ATP-binding cassette, sub-family G (WHITE), member 4 [Source:MGI Symbol;Acc:MGI:1890594]	0.44	0.37	0.61	0.5	108	84	179	113	Abcg4	484	1.18919	1.22	0.74	0.249978	0.286881	-0.434403	-0.0369029
ENSMUSG00000024254	95	Abcg8	ATP-binding cassette, sub-family G (WHITE), member 8 [Source:MGI Symbol;Acc:MGI:1914720]	0.2	0.11	0.06	0.05	52	27	20	13	Abcg8	112	1.81818	1.2	2.2	0.862496	0.263034	1.1375	0.599462
ENSMUSG00000033157	6946	Abhd10	abhydrolase domain containing 10 [Source:MGI Symbol;Acc:MGI:2442422]	13.18	13.37	10.73	12.33	2628	2472	2598	2298	Abhd10	9996	0.985789	0.870235	1.08435	-0.0206491	-0.200523	0.116827	0.179874
ENSMUSG00000040532	1840	Abhd11	abhydrolase domain containing 11 [Source:MGI Symbol;Acc:MGI:1916008]	33.91	31.94	41.24	42.65	3488	3047	5154	4101	Abhd11	15790	1.06168	0.96694	0.748886	0.0863465	-0.0485014	-0.417181	0.134848
ENSMUSG00000032046	5331	Abhd12	abhydrolase domain containing 12 [Source:MGI Symbol;Acc:MGI:1923442]	27.96	27.9	35.88	37.8	3884	3595	6055	4909	Abhd12	18443	1.00215	0.949206	0.738095	0.00309924	-0.0752063	-0.438121	0.0783056
ENSMUSG00000040396	8884	Abhd13	abhydrolase domain containing 13 [Source:MGI Symbol;Acc:MGI:1916154]	10.82	11.26	11.3	10.95	3962	3825	5029	3751	Abhd13	16567	0.960924	1.03196	1.02831	-0.0575063	0.0453919	0.040276	-0.102898
ENSMUSG00000042210	5399	Abhd14a	abhydrolase domain containing 14A [Source:MGI Symbol;Acc:MGI:1915894]	6.8	6.79	8.69	8.74	521	483	809	626	Abhd14a	2439	1.00147	0.994279	0.776888	0.00212317	-0.0082771	-0.364222	0.0104003
ENSMUSG00000042073	11860	Abhd14b	abhydrolase domain containing 14b [Source:MGI Symbol;Acc:MGI:1923741]	2.05	2.41	1.71	1.67	208	227	210	158	Abhd14b	803	0.850622	1.02395	1.44311	-0.233409	0.0341482	0.529185	-0.267557
ENSMUSG00000000686	9809	Abhd15	abhydrolase domain containing 15 [Source:MGI Symbol;Acc:MGI:1914727]	0.5	0.53	0.42	0.27	83	82	84	42	Abhd15	291	0.943396	1.55556	1.96296	-0.0840643	0.63743	0.973033	-0.721494
ENSMUSG00000007036	5449	Abhd16a	abhydrolase domain containing 16A [Source:MGI Symbol;Acc:MGI:99476]	22.08	22.06	19.57	20.43	2982	2763	3211	2579	Abhd16a	11535	1.00091	0.957905	1.07978	0.00130738	-0.0620454	0.110744	0.0633528
ENSMUSG00000003346	8298	Abhd17a	abhydrolase domain containing 17A [Source:MGI Symbol;Acc:MGI:106388]	29.97	30.93	34.04	38.44	3040	2910	4195	3645	Abhd17a	13790	0.968962	0.885536	0.804631	-0.0454878	-0.175377	-0.313602	0.12989
ENSMUSG00000047368	2018	Abhd17b	abhydrolase domain containing 17B [Source:MGI Symbol;Acc:MGI:1917816]	24.38	23.09	16.94	18.29	4213	3701	3557	2954	Abhd17b	14425	1.05587	0.926189	1.26244	0.07843	-0.110621	0.336213	0.189051
ENSMUSG00000038459	1019	Abhd17c	abhydrolase domain containing 17C [Source:MGI Symbol;Acc:MGI:1917428]	14.67	13.18	20.29	22.41	2288	1906	3843	3267	Abhd17c	11304	1.11305	0.905399	0.58813	0.154519	-0.143374	-0.765792	0.297892
ENSMUSG00000039202	4734	Abhd2	abhydrolase domain containing 2 [Source:MGI Symbol;Acc:MGI:1914344]	10.9	10.8	13	11.7	5298	4873	7677	5317	Abhd2	23165	1.00926	1.11111	0.923077	0.0132968	0.152003	-0.115477	-0.138706
ENSMUSG00000002475	5717	Abhd3	abhydrolase domain containing 3 [Source:MGI Symbol;Acc:MGI:2147183]	0.2	0.2	0.27	0.31	26	24	43	38	Abhd3	131	1	0.870968	0.645161	0	-0.199309	-0.632268	0.199309
ENSMUSG00000040997	11315	Abhd4	abhydrolase domain containing 4 [Source:MGI Symbol;Acc:MGI:1915938]	7.45	8.34	14.37	13.64	1243	1290	2913	2127	Abhd4	7573	0.893285	1.05352	0.611437	-0.162807	0.0752164	-0.709724	-0.238023
ENSMUSG00000032540	7139	Abhd5	abhydrolase domain containing 5 [Source:MGI Symbol;Acc:MGI:1914719]	10.15	10.32	8.82	9.7	2248	2120	2371	2007	Abhd5	8746	0.983527	0.909278	1.06392	-0.0239632	-0.137206	0.0893863	0.113243
ENSMUSG00000025277	6091	Abhd6	abhydrolase domain containing 6 [Source:MGI Symbol;Acc:MGI:1913332]	9.92	9.96	7.81	8.54	1391	1296	1331	1120	Abhd6	5138	0.995984	0.91452	1.16628	-0.00580562	-0.128914	0.22191	0.123108
ENSMUSG00000007950	9735	Abhd8	abhydrolase domain containing 8 [Source:MGI Symbol;Acc:MGI:1918946]	60.24	63.73	62.29	62.32	8307	8153	10437	8034	Abhd8	34931	0.945238	0.999519	1.02263	-0.0812509	-0.000694661	0.0322774	-0.0805562
ENSMUSG00000058835	7243	Abi1	abl-interactor 1 [Source:MGI Symbol;Acc:MGI:104913]	30.91	31.47	26.6	26.79	6645	6276	6948	5385	Abi1	25254	0.982205	0.992908	1.17469	-0.0259035	-0.0102683	0.232283	-0.0156352
ENSMUSG00000026782	9949	Abi2	abl-interactor 2 [Source:MGI Symbol;Acc:MGI:106913]	8.27	8.8	6	6.04	3212	3171	2831	2194	Abi2	11408	0.939773	0.993377	1.45695	-0.0896162	-0.00958605	0.542955	-0.0800301
ENSMUSG00000018381	12573	Abi3	ABI gene family, member 3 [Source:MGI Symbol;Acc:MGI:1913860]	0.19	0.29	0.17	0.21	32	46	36	34	Abi3	148	0.655172	0.809524	1.38095	-0.610053	-0.304855	0.465664	-0.305199
ENSMUSG00000026842	11385	Abl1	c-abl oncogene 1, non-receptor tyrosine kinase [Source:MGI Symbol;Acc:MGI:87859]	17.92	20.15	22.67	19.68	7038	7341	10820	7225	Abl1	32424	0.88933	1.15193	1.02388	-0.169209	0.204054	0.0340496	-0.373263
ENSMUSG00000026596	10732	Abl2	v-abl Abelson murine leukemia viral oncogene 2 (arg, Abelson-related gene) [Source:MGI Symbol;Acc:MGI:87860]	4.39	4.78	2.64	1.38	1087	1100	794	320	Abl2	3301	0.91841	1.91304	3.46377	-0.12279	0.93587	1.79234	-1.05866
ENSMUSG00000025085	11362	Ablim1	actin-binding LIM protein 1 [Source:MGI Symbol;Acc:MGI:1194500]	22.17	24.89	10.91	10.05	11219	11682	6704	4754	Ablim1	34359	0.890719	1.08557	2.47662	-0.166957	0.118456	1.30837	-0.285413
ENSMUSG00000032735	12155	Ablim3	actin binding LIM protein family, member 3 [Source:MGI Symbol;Acc:MGI:2442582]	0.42	0.52	0.37	0.36	125	142	135	101	Ablim3	503	0.807692	1.02778	1.44444	-0.308122	0.0395284	0.530515	-0.347651
ENSMUSG00000017631	8845	Abr	active BCR-related gene [Source:MGI Symbol;Acc:MGI:107771]	21.8	22.67	15.22	14.2	8056	7769	6833	4906	Abr	27564	0.961623	1.07183	1.59648	-0.0564563	0.100077	0.674893	-0.156534
ENSMUSG00000078453	3827	Abracl	ABRA C-terminal like [Source:MGI Symbol;Acc:MGI:1920362]	77.68	76.11	203.3	236.79	4194	3812	13336	11952	Abracl	33294	1.02063	0.858567	0.321424	0.0294572	-0.219998	-1.63745	0.249455
ENSMUSG00000036376	1729	Abt1	activator of basal transcription 1 [Source:MGI Symbol;Acc:MGI:1353636]	18.96	17.79	21.86	22.8	1660	1445	2325	1866	Abt1	7296	1.06577	0.958772	0.780263	0.0918925	-0.0607404	-0.357967	0.152633
ENSMUSG00000030083	7093	Abtb1	ankyrin repeat and BTB (POZ) domain containing 1 [Source:MGI Symbol;Acc:MGI:1933148]	6.8	6.91	5.76	5.81	886	835	913	708	Abtb1	3342	0.984081	0.991394	1.18933	-0.023151	-0.0124694	0.250148	-0.0106816
ENSMUSG00000036138	1753	Acaa1a	acetyl-Coenzyme A acyltransferase 1A [Source:MGI Symbol;Acc:MGI:2148491]	5.59	5.25	5.76	6	250	218	313	251	Acaa1a	1032	1.06476	0.96	0.875	0.0905309	-0.0588937	-0.192645	0.149425
ENSMUSG00000036880	6914	Acaa2	acetyl-Coenzyme A acyltransferase 2 (mitochondrial 3-oxoacyl-Coenzyme A thiolase) [Source:MGI Symbol;Acc:MGI:1098623]	10.59	10.74	12.61	13.33	1106	1040	1600	1301	Acaa2	5047	0.986034	0.945986	0.805701	-0.0202914	-0.0801085	-0.311683	0.0598171
ENSMUSG00000020532	9310	Acaca	acetyl-Coenzyme A carboxylase alpha [Source:MGI Symbol;Acc:MGI:108451]	14.71	15.42	15.3	12.97	9910	9637	12519	8170	Acaca	40236	0.953956	1.17965	1.1889	-0.0680055	0.238353	0.249624	-0.306359
ENSMUSG00000042010	5578	Acacb	acetyl-Coenzyme A carboxylase beta [Source:MGI Symbol;Acc:MGI:2140940]	0.67	0.67	0.67	0.54	414	385	507	314	Acacb	1620	1	1.24074	1.24074	0	0.311202	0.311202	-0.311202
ENSMUSG00000029456	693	Acad10	acyl-Coenzyme A dehydrogenase family, member 10 [Source:MGI Symbol;Acc:MGI:1919235]	1.42	1.21	2.55	2.1	268	212	587	371	Acad10	1438	1.17355	1.21429	0.57619	0.230884	0.280108	-0.795382	-0.049224
ENSMUSG00000090150	11436	Acad11	acyl-Coenzyme A dehydrogenase family, member 11 [Source:MGI Symbol;Acc:MGI:2143169]	1.8	2.03	2.33	2.25	389	407	611	454	Acad11	1861	0.8867	1.03556	0.902222	-0.173483	0.050405	-0.148445	-0.223888
ENSMUSG00000042647	9644	Acad12	acyl-Coenzyme A dehydrogenase family, member 12 [Source:MGI Symbol;Acc:MGI:2443320]	2.69	2.84	4.96	4.97	231	226	517	399	Acad12	1373	0.947183	0.997988	0.571429	-0.0782848	-0.00290573	-0.807355	-0.075379
ENSMUSG00000031969	7133	Acad8	acyl-Coenzyme A dehydrogenase family, member 8 [Source:MGI Symbol;Acc:MGI:1914198]	6.6	6.71	7.08	7.44	1320	1245	1721	1392	Acad8	5678	0.983607	0.951613	0.901882	-0.0238467	-0.0715533	-0.14899	0.0477065
ENSMUSG00000027710	6142	Acad9	acyl-Coenzyme A dehydrogenase family, member 9 [Source:MGI Symbol;Acc:MGI:1914272]	10.5	10.55	10.4	10.56	4390	4090	5281	4125	Acad9	17886	0.995261	0.984848	0.999053	-0.00685367	-0.0220263	-0.00136684	0.0151726
ENSMUSG00000026003	7369	Acadl	acyl-Coenzyme A dehydrogenase, long-chain [Source:MGI Symbol;Acc:MGI:87866]	22.61	23.06	26.12	26.85	3007	2845	4220	3338	Acadl	13410	0.980486	0.972812	0.858845	-0.0284315	-0.0397672	-0.21953	0.0113357
ENSMUSG00000062908	8929	Acadm	acyl-Coenzyme A dehydrogenase, medium chain [Source:MGI Symbol;Acc:MGI:87867]	15.71	16.36	11.35	12.03	2236	2160	1963	1600	Acadm	7959	0.960269	0.943475	1.35993	-0.0584896	-0.0839443	0.443536	0.0254548
ENSMUSG00000029545	11301	Acads	acyl-Coenzyme A dehydrogenase, short chain [Source:MGI Symbol;Acc:MGI:87868]	15.57	17.41	23.68	25.96	2020	2095	3731	3148	Acads	10994	0.894314	0.912173	0.670647	-0.161147	-0.132621	-0.576374	-0.028526
ENSMUSG00000030861	8650	Acadsb	acyl-Coenzyme A dehydrogenase, short/branched chain [Source:MGI Symbol;Acc:MGI:1914135]	7.29	7.56	5.92	5.81	1714	1648	1690	1276	Acadsb	6328	0.964286	1.01893	1.3012	-0.0524674	0.027059	0.379848	-0.0795264
ENSMUSG00000018574	5813	Acadvl	acyl-Coenzyme A dehydrogenase, very long chain [Source:MGI Symbol;Acc:MGI:895149]	19.91	19.93	23.89	24.1	2218	2060	3233	2510	Acadvl	10021	0.998996	0.991286	0.826971	-0.00144849	-0.0126263	-0.274091	0.0111778
ENSMUSG00000001588	11785	Acap1	ArfGAP with coiled-coil, ankyrin repeat and PH domains 1 [Source:MGI Symbol;Acc:MGI:2388270]	0.66	0.77	0.31	0.28	115	123	65	45	Acap1	348	0.857143	1.10714	2.75	-0.222392	0.146841	1.45943	-0.369234
ENSMUSG00000049076	8172	Acap2	ArfGAP with coiled-coil, ankyrin repeat and PH domains 2 [Source:MGI Symbol;Acc:MGI:1925868]	12.03	12.39	8.26	7.42	5522	5277	4606	3182	Acap2	18587	0.970944	1.11321	1.66981	-0.0425395	0.154723	0.739685	-0.197262
ENSMUSG00000029033	7598	Acap3	ArfGAP with coiled-coil, ankyrin repeat and PH domains 3 [Source:MGI Symbol;Acc:MGI:2153589]	25.73	26.31	29.89	26.9	7812	7411	11028	7636	Acap3	33887	0.977955	1.11115	0.978067	-0.0321598	0.152057	-0.0319949	-0.184217
ENSMUSG00000032047	4423	Acat1	acetyl-Coenzyme A acetyltransferase 1 [Source:MGI Symbol;Acc:MGI:87870]	47.23	46.63	52.99	57.32	11289	10340	15389	12809	Acat1	49827	1.01287	0.924459	0.813503	0.0184451	-0.113318	-0.29778	0.131764
ENSMUSG00000023832	6078	Acat2	acetyl-Coenzyme A acetyltransferase 2 [Source:MGI Symbol;Acc:MGI:87871]	83.79	84.12	86.51	90.47	5580	5197	7000	5633	Acat2	23410	0.996077	0.956229	0.929811	-0.00567078	-0.0645726	-0.104991	0.0589018
ENSMUSG00000062480	1251	Acat3	acetyl-Coenzyme A acetyltransferase 3 [Source:MGI Symbol;Acc:MGI:109182]	0.83	0.76	1.11	0.95	40	34	65	43	Acat3	182	1.09211	1.16842	0.8	0.127112	0.22456	-0.321928	-0.0974483
ENSMUSG00000026499	2370	Acbd3	acyl-Coenzyme A binding domain containing 3 [Source:MGI Symbol;Acc:MGI:2181074]	33.43	31.97	26.27	24.6	8145	7227	7777	5604	Acbd3	28753	1.04567	1.06789	1.29959	0.0644246	0.0947579	0.37806	-0.0303333
ENSMUSG00000056938	10691	Acbd4	acyl-Coenzyme A binding domain containing 4 [Source:MGI Symbol;Acc:MGI:1914381]	5.72	6.22	6.26	6.32	347	350	461	358	Acbd4	1516	0.919614	0.990506	0.984177	-0.120899	-0.0137619	-0.02301	-0.107138
ENSMUSG00000026781	8271	Acbd5	acyl-Coenzyme A binding domain containing 5 [Source:MGI Symbol;Acc:MGI:1921409]	14.5	14.96	12.84	12.32	3791	3628	4079	3012	Acbd5	14510	0.969251	1.04221	1.21429	-0.0450573	0.0596429	0.280108	-0.1047
ENSMUSG00000033701	2886	Acbd6	acyl-Coenzyme A binding domain containing 6 [Source:MGI Symbol;Acc:MGI:1919732]	56.56	54.61	44.12	46.95	5797	5192	5495	4499	Acbd6	20983	1.03571	0.939723	1.16315	0.050617	-0.0896924	0.21804	0.140309
ENSMUSG00000040272	8248	Accs	1-aminocyclopropane-1-carboxylate synthase (non-functional) [Source:MGI Symbol;Acc:MGI:1919717]	2.56	2.64	2.11	2.15	363	346	362	285	Accs	1356	0.969697	0.981395	1.22791	-0.0443941	-0.0270937	0.296201	-0.0173005
ENSMUSG00000075023	11624	Accsl	1-aminocyclopropane-1-carboxylate synthase (non-functional)-like [Source:MGI Symbol;Acc:MGI:3584519]	0.41	0.47	0.39	0.39	64	68	74	57	Accsl	263	0.87234	1	1.20513	-0.197037	0	0.269187	-0.197037
ENSMUSG00000038000	2567	Acd	adrenocortical dysplasia [Source:MGI Symbol;Acc:MGI:87873]	49.92	47.93	59.27	58.04	4893	4358	7058	5318	Acd	21627	1.04152	1.02119	0.82581	0.058689	0.0302545	-0.276119	0.0284345
ENSMUSG00000020681	1416	Ace	angiotensin I converting enzyme (peptidyl-dipeptidase A) 1 [Source:MGI Symbol;Acc:MGI:87874]	3.18	2.94	0.76	0.64	1099	945	319	206	Ace	2569	1.08163	1.1875	4.59375	0.113211	0.247928	2.19967	-0.134717
ENSMUSG00000091609	200	Acer2	alkaline ceramidase 2 [Source:MGI Symbol;Acc:MGI:1920932]	0.24	0.16	0.14	0.13	47	29	34	25	Acer2	135	1.5	1.07692	1.23077	0.584963	0.106915	0.29956	0.478047
ENSMUSG00000038007	1562	Acer2	alkaline ceramidase 2 [Source:MGI Symbol;Acc:MGI:1920932]	0.73	0.68	1.38	1.18	217	186	496	328	Acer2	1227	1.07353	1.16949	0.576271	0.102362	0.225881	-0.79518	-0.12352
ENSMUSG00000030760	10915	Acer3	alkaline ceramidase 3 [Source:MGI Symbol;Acc:MGI:1913440]	2.97	3.26	2.6	2.74	850	865	906	733	Acer3	3354	0.911043	0.948905	1.18978	-0.134409	-0.0756643	0.250696	-0.0587448
ENSMUSG00000023328	2161	Ache	acetylcholinesterase [Source:MGI Symbol;Acc:MGI:87876]	4.66	4.43	3.06	3.26	709	625	566	464	Ache	2364	1.05192	0.93865	1.3589	0.0730233	-0.0913403	0.442435	0.164364
ENSMUSG00000022185	3876	Acin1	apoptotic chromatin condensation inducer 1 [Source:MGI Symbol;Acc:MGI:1891824]	75.45	73.97	64.8	57.9	22941	20864	23941	16459	Acin1	84205	1.02001	1.11917	1.27755	0.0285806	0.16243	0.353377	-0.13385
ENSMUSG00000020917	8980	Acly	ATP citrate lyase [Source:MGI Symbol;Acc:MGI:103251]	224.54	234.03	65.8	63.2	69477	67173	24736	18283	Acly	179669	0.95945	1.04114	3.70301	-0.059721	0.058163	1.8887	-0.117884
ENSMUSG00000042505	8035	Acn9	ACN9 homolog (S. cerevisiae) [Source:MGI Symbol;Acc:MGI:1913288]	2.13	2.19	3.45	3.93	464	443	916	803	Acn9	2626	0.972603	0.877863	0.557252	-0.0400774	-0.187933	-0.843598	0.147856
ENSMUSG00000028405	7401	Aco1	aconitase 1 [Source:MGI Symbol;Acc:MGI:87879]	17.71	18.07	17.36	17.01	4773	4518	5684	4284	Aco1	19259	0.980077	1.02058	1.06232	-0.0290323	0.0293838	0.0872134	-0.0584161
ENSMUSG00000022477	6178	Aco2	aconitase 2, mitochondrial [Source:MGI Symbol;Acc:MGI:87880]	214.75	215.87	276.07	271.03	43043	40137	67230	50787	Aco2	201197	0.994812	1.0186	0.79648	-0.00750463	0.0265816	-0.32829	-0.0340862
ENSMUSG00000034853	1531	Acot11	acyl-CoA thioesterase 11 [Source:MGI Symbol;Acc:MGI:1913736]	1.58	1.47	1.66	1.43	510	440	648	432	Acot11	2030	1.07483	1.16084	1.02797	0.104108	0.215168	0.039801	-0.11106
ENSMUSG00000006717	3858	Acot13	acyl-CoA thioesterase 13 [Source:MGI Symbol;Acc:MGI:1914084]	32.28	31.64	36.73	43.73	1545	1405	2136	1957	Acot13	7043	1.02023	0.839927	0.723531	0.028891	-0.251664	-0.466874	0.280555
ENSMUSG00000021226	6581	Acot2	acyl-CoA thioesterase 2 [Source:MGI Symbol;Acc:MGI:2159605]	5.87	5.93	3.08	3.39	495	464	316	267	Acot2	1542	0.989882	0.908555	1.74926	-0.0146716	-0.138355	0.806747	0.123683
ENSMUSG00000043487	12557	Acot6	acyl-CoA thioesterase 6 [Source:MGI Symbol;Acc:MGI:1921287]	0.08	0.12	0.22	0.27	16	23	56	52	Acot6	147	0.666667	0.814815	0.444444	-0.584963	-0.295456	-1.16993	-0.289507
ENSMUSG00000028937	4517	Acot7	acyl-CoA thioesterase 7 [Source:MGI Symbol;Acc:MGI:1917275]	258.75	255.71	294.55	300.03	26834	24600	37114	29090	Acot7	117638	1.01189	0.981735	0.852281	0.0170503	-0.0265942	-0.230598	0.0436445
ENSMUSG00000017307	6761	Acot8	acyl-CoA thioesterase 8 [Source:MGI Symbol;Acc:MGI:2158201]	7.22	7.31	7.86	8.31	601	565	795	647	Acot8	2608	0.987688	0.945848	0.879663	-0.0178726	-0.0803192	-0.184977	0.0624466
ENSMUSG00000025287	8008	Acot9	acyl-CoA thioesterase 9 [Source:MGI Symbol;Acc:MGI:1928939]	42.72	43.91	41.42	46.27	1421	1355	1674	1439	Acot9	5889	0.972899	0.89518	0.948995	-0.0396379	-0.15975	-0.0755276	0.120112
ENSMUSG00000020777	5300	Acox1	acyl-Coenzyme A oxidase 1, palmitoyl [Source:MGI Symbol;Acc:MGI:1330812]	20.43	20.38	19.66	18.32	5608	5189	6556	4702	Acox1	22055	1.00245	1.07314	1.11245	0.00353515	0.101844	0.153735	-0.0983087
ENSMUSG00000029098	1634	Acox3	acyl-Coenzyme A oxidase 3, pristanoyl [Source:MGI Symbol;Acc:MGI:1933156]	0.92	0.86	1.02	0.99	257	222	346	258	Acox3	1083	1.06977	1.0303	0.868687	0.0972972	0.0430687	-0.203092	0.0542285
ENSMUSG00000044573	4667	Acp1	acid phosphatase 1, soluble [Source:MGI Symbol;Acc:MGI:87881]	54.24	53.7	48.83	54.3	9959	9147	10894	9321	Acp1	39321	1.01006	0.899263	0.98895	0.0144351	-0.153184	-0.0160301	0.16762
ENSMUSG00000002103	11230	Acp2	acid phosphatase 2, lysosomal [Source:MGI Symbol;Acc:MGI:87882]	4.56	5.08	4.02	3.84	1405	1452	1505	1106	Acp2	5468	0.897638	1.04688	1.32292	-0.155795	0.0660892	0.403722	-0.221884
ENSMUSG00000028093	1781	Acp6	acid phosphatase 6, lysophosphatidic [Source:MGI Symbol;Acc:MGI:1931010]	8.84	8.31	5.54	5.76	1074	936	817	654	Acp6	3481	1.06378	0.961806	1.44271	0.0891979	-0.0561828	0.52878	0.145381
ENSMUSG00000043587	8284	Acpl2	acid phosphatase-like 2 [Source:MGI Symbol;Acc:MGI:2442444]	3.45	3.56	2.15	1.99	703	672	532	378	Acpl2	2285	0.969101	1.0804	1.78894	-0.0452809	0.111568	0.839109	-0.156849
ENSMUSG00000032561	5651	Acpp	acid phosphatase, prostate [Source:MGI Symbol;Acc:MGI:1928480]	2.48	2.48	2.19	2.1	783	728	842	621	Acpp	2974	1	1.04286	1.18095	0	0.0605415	0.239951	-0.0605415
ENSMUSG00000072770	781	Acrbp	proacrosin binding protein [Source:MGI Symbol;Acc:MGI:1859515]	0.96	0.83	0.74	0.69	126	100	117	84	Acrbp	427	1.15663	1.07246	1.2029	0.209923	0.100929	0.266515	0.108994
ENSMUSG00000015016	10485	Acsf3	acyl-CoA synthetase family member 3 [Source:MGI Symbol;Acc:MGI:2182591]	11.64	12.57	14.71	14.31	1788	1791	2746	2055	Acsf3	8380	0.926014	1.02795	0.878407	-0.110894	0.0397736	-0.187039	-0.150667
ENSMUSG00000018796	10567	Acsl1	acyl-CoA synthetase long-chain family member 1 [Source:MGI Symbol;Acc:MGI:102797]	18.23	19.74	31.82	31.23	4977	4999	10551	7970	Acsl1	28497	0.923506	1.01889	0.632085	-0.114807	0.0270013	-0.661811	-0.141809
ENSMUSG00000032883	4598	Acsl3	acyl-CoA synthetase long-chain family member 3 [Source:MGI Symbol;Acc:MGI:1921455]	43.43	42.96	24.1	23.67	9234	8474	6226	4704	Acsl3	28638	1.01094	1.01817	1.81496	0.015698	0.0259734	0.859934	-0.0102755
ENSMUSG00000031278	9721	Acsl4	acyl-CoA synthetase long-chain family member 4 [Source:MGI Symbol;Acc:MGI:1354713]	26.01	27.51	24.9	23.6	9427	9248	10962	7995	Acsl4	37632	0.945474	1.05508	1.16568	-0.0808897	0.0773589	0.221169	-0.158249
ENSMUSG00000024981	7452	Acsl5	acyl-CoA synthetase long-chain family member 5 [Source:MGI Symbol;Acc:MGI:1919129]	40.74	41.59	30.21	30.46	8999	8522	8106	6289	Acsl5	31916	0.979562	0.991793	1.3654	-0.0297907	-0.0118898	0.449321	-0.0179009
ENSMUSG00000020333	10141	Acsl6	acyl-CoA synthetase long-chain family member 6 [Source:MGI Symbol;Acc:MGI:894291]	9.38	10.03	14.37	14.01	1701	1687	3166	2375	Acsl6	8929	0.935194	1.0257	0.715917	-0.0966618	0.0366031	-0.482135	-0.133265
ENSMUSG00000030935	8651	Acsm3	acyl-CoA synthetase medium-chain family member 3 [Source:MGI Symbol;Acc:MGI:99538]	1.89	1.96	2.52	2.59	337	324	547	432	Acsm3	1640	0.964286	0.972973	0.756757	-0.0524674	-0.0395284	-0.402098	-0.0129391
ENSMUSG00000027605	8783	Acss2	acyl-CoA synthetase short-chain family member 2 [Source:MGI Symbol;Acc:MGI:1890410]	16.93	17.59	15.26	14.53	3476	3349	3805	2789	Acss2	13419	0.962479	1.05024	1.2106	-0.0551735	0.0707203	0.275721	-0.125894
ENSMUSG00000031972	7736	Acta1	actin, alpha 1, skeletal muscle [Source:MGI Symbol;Acc:MGI:87902]	0.41	0.42	4.4	4.14	37	35	481	348	Acta1	901	0.97619	1.0628	0.101449	-0.0347654	0.0878728	-3.30117	-0.122638
ENSMUSG00000035783	10616	Acta2	actin, alpha 2, smooth muscle, aorta [Source:MGI Symbol;Acc:MGI:87909]	3.55	3.85	69.87	77.38	429	432	10255	8739	Acta2	19855	0.922078	0.902946	0.0497545	-0.117039	-0.147288	-4.32903	0.0302482
ENSMUSG00000029580	8470	Actb	actin, beta [Source:MGI Symbol;Acc:MGI:87904]	1661.49	1718.54	2613.6	2770.41	124025	119002	237042	193339	Actb	673408	0.966803	0.943398	0.62032	-0.0487058	-0.0840611	-0.688916	0.0353553
ENSMUSG00000068614	12367	Actc1	actin, alpha, cardiac muscle 1 [Source:MGI Symbol;Acc:MGI:87905]	0.09	0.12	1.46	1.69	9	11	169	150	Actc1	339	0.75	0.863905	0.0710059	-0.415037	-0.211055	-3.81592	-0.203983
ENSMUSG00000062825	5811	Actg1	actin, gamma, cytoplasmic 1 [Source:MGI Symbol;Acc:MGI:87906]	2162.56	2164.72	3782.19	3858.03	266327	247304	565929	444197	Actg1	1523757	0.999002	0.980342	0.561095	-0.00144027	-0.0286425	-0.833684	0.0272023
ENSMUSG00000059430	12014	Actg2	actin, gamma 2, smooth muscle, enteric [Source:MGI Symbol;Acc:MGI:104589]	0.94	1.13	22.94	24.38	81	91	2414	1974	Actg2	4560	0.831858	0.940935	0.0463495	-0.26559	-0.0878327	-4.4313	-0.177757
ENSMUSG00000027671	5025	Actl6a	actin-like 6A [Source:MGI Symbol;Acc:MGI:1861453]	86.87	86.38	84.1	87.65	9380	8653	11034	8848	Actl6a	37915	1.00567	0.959498	0.985511	0.00816072	-0.0596483	-0.0210568	0.067809
ENSMUSG00000029712	9288	Actl6b	actin-like 6B [Source:MGI Symbol;Acc:MGI:1933548]	6.7	7.02	7.77	7.83	736	716	1038	805	Actl6b	3295	0.954416	0.992337	0.896552	-0.0673099	-0.0110977	-0.157541	-0.0562122
ENSMUSG00000015143	3698	Actn1	actinin, alpha 1 [Source:MGI Symbol;Acc:MGI:2137706]	75.12	73.47	57.35	49.62	19117	17345	17733	11807	Actn1	66002	1.02246	1.15578	1.48065	0.0320418	0.208872	0.566234	-0.17683
ENSMUSG00000052374	3216	Actn2	actinin alpha 2 [Source:MGI Symbol;Acc:MGI:109192]	2.08	2.02	4.77	4.31	426	384	1185	824	Actn2	2819	1.0297	1.10673	0.468677	0.0422282	0.146301	-1.09333	-0.104073
ENSMUSG00000006457	2300	Actn3	actinin alpha 3 [Source:MGI Symbol;Acc:MGI:99678]	0.22	0.21	0.31	0.22	44	39	76	41	Actn3	200	1.04762	1.40909	0.954545	0.0671142	0.494765	-0.0671142	-0.42765
ENSMUSG00000054808	9215	Actn4	actinin alpha 4 [Source:MGI Symbol;Acc:MGI:1890773]	85.61	89.59	73.15	66.04	21063	20446	21866	15190	Actn4	78565	0.955575	1.10766	1.3566	-0.0655584	0.147518	0.439998	-0.213076
ENSMUSG00000021076	3801	Actr10	ARP10 actin-related protein 10 [Source:MGI Symbol;Acc:MGI:1891654]	37	36.24	42.34	48.26	10089	9166	14027	12301	Actr10	45583	1.02097	0.877331	0.750932	0.0299423	-0.188807	-0.413245	0.218749
ENSMUSG00000025228	7165	Actr1a	ARP1 actin-related protein 1A, centractin alpha [Source:MGI Symbol;Acc:MGI:1858964]	68.79	69.96	78.42	77.83	13126	12384	18181	13885	Actr1a	57576	0.983276	1.00758	0.898882	-0.0243314	0.0108953	-0.153796	-0.0352267
ENSMUSG00000037351	7001	Actr1b	ARP1 actin-related protein 1B, centractin beta [Source:MGI Symbol;Acc:MGI:1917446]	67.62	68.64	81.58	75.7	10100	9510	14805	10571	Actr1b	44986	0.98514	1.07768	0.906737	-0.0215995	0.107922	-0.141244	-0.129522
ENSMUSG00000020152	6092	Actr2	ARP2 actin-related protein 2 [Source:MGI Symbol;Acc:MGI:1913963]	76.86	77.17	82.93	80.32	19610	18265	25709	19159	Actr2	82743	0.995983	1.0325	0.960782	-0.00580713	0.0461348	-0.0577192	-0.051942
ENSMUSG00000026341	8103	Actr3	ARP3 actin-related protein 3 [Source:MGI Symbol;Acc:MGI:1921367]	105.87	108.93	117.31	123.28	18543	17699	24964	20187	Actr3	81393	0.971909	0.951574	0.883598	-0.0411075	-0.0716128	-0.178537	0.0305053
ENSMUSG00000056367	1197	Actr3b	ARP3 actin-related protein 3B [Source:MGI Symbol;Acc:MGI:2661120]	27.04	24.68	20.58	21.09	3193	2704	2953	2329	Actr3b	11179	1.09562	0.975818	1.17022	0.131753	-0.0353161	0.226783	0.167069
ENSMUSG00000037761	10868	Actr5	ARP5 actin-related protein 5 [Source:MGI Symbol;Acc:MGI:1924748]	31.39	34.39	21.7	23.84	5261	5347	4419	3735	Actr5	18762	0.912765	0.910235	1.44253	-0.131684	-0.135689	0.528605	0.00400511
ENSMUSG00000019948	2339	Actr6	ARP6 actin-related protein 6 [Source:MGI Symbol;Acc:MGI:1914269]	13.04	12.46	12.57	13.67	1536	1362	1799	1506	Actr6	6203	1.04655	0.919532	0.911485	0.0656398	-0.121029	-0.133709	0.186668
ENSMUSG00000015971	6356	Actr8	ARP8 actin-related protein 8 [Source:MGI Symbol;Acc:MGI:1860775]	24.87	25.06	18.3	20.22	3670	3431	3281	2790	Actr8	13172	0.992418	0.905045	1.23937	-0.0109799	-0.143939	0.309603	0.132959
ENSMUSG00000026836	10875	Acvr1	activin A receptor, type 1 [Source:MGI Symbol;Acc:MGI:87911]	7.41	8.12	10.32	9.91	1501	1525	2539	1876	Acvr1	7441	0.912562	1.04137	0.819374	-0.132006	0.058486	-0.287405	-0.190492
ENSMUSG00000000532	9793	Acvr1b	activin A receptor, type 1B [Source:MGI Symbol;Acc:MGI:1338944]	13.09	13.87	11.57	9.33	3010	2959	3231	2006	Acvr1b	11206	0.943764	1.24009	1.4866	-0.0835027	0.31044	0.572019	-0.393943
ENSMUSG00000052155	4542	Acvr2a	activin receptor IIA [Source:MGI Symbol;Acc:MGI:102806]	6.12	6.05	6.02	5.71	2283	2093	2729	1992	Acvr2a	9097	1.01157	1.05429	1.05954	0.0165965	0.0762727	0.0834444	-0.0596762
ENSMUSG00000061393	1211	Acvr2b	activin receptor IIB [Source:MGI Symbol;Acc:MGI:87912]	9.37	8.56	11.24	10.93	1099	931	1602	1199	Acvr2b	4831	1.09463	1.02836	0.783166	0.130438	0.0403486	-0.352611	0.0900896
ENSMUSG00000000530	12345	Acvrl1	activin A receptor, type II-like 1 [Source:MGI Symbol;Acc:MGI:1338946]	0.31	0.41	0.15	0.18	79	97	47	43	Acvrl1	266	0.756098	0.833333	2.27778	-0.403356	-0.263034	1.18763	-0.140321
ENSMUSG00000023262	10012	Acy1	aminoacylase 1 [Source:MGI Symbol;Acc:MGI:87913]	9.82	10.47	11	11.8	967	956	1316	1086	Acy1	4325	0.937918	0.932203	0.887288	-0.0924665	-0.101283	-0.172525	0.00881682
ENSMUSG00000024866	1664	Acy3	aspartoacylase (aminoacylase) 3 [Source:MGI Symbol;Acc:MGI:1918920]	1.25	1.17	0.78	0.86	130	113	98	83	Acy3	424	1.06838	0.906977	1.36047	0.0954196	-0.140863	0.4441	0.236282
ENSMUSG00000008822	7854	Acyp1	acylphosphatase 1, erythrocyte (common) type [Source:MGI Symbol;Acc:MGI:1913454]	15.07	15.46	21.78	23.11	643	612	1129	922	Acyp1	3306	0.974774	0.942449	0.668974	-0.0368609	-0.0855133	-0.579977	0.0486524
ENSMUSG00000060923	10169	Acyp2	acylphosphatase 2, muscle type [Source:MGI Symbol;Acc:MGI:1922822]	10.23	10.95	5.56	6.53	593	589	392	354	Acyp2	1928	0.934247	0.851455	1.67688	-0.0981247	-0.231998	0.745776	0.133873
ENSMUSG00000017697	3989	Ada	adenosine deaminase [Source:MGI Symbol;Acc:MGI:87916]	3.31	3.25	5.05	5.7	386	352	716	622	Ada	2076	1.01846	0.885965	0.570175	0.0263915	-0.174679	-0.810522	0.20107
ENSMUSG00000054693	10944	Adam10	a disintegrin and metallopeptidase domain 10 [Source:MGI Symbol;Acc:MGI:109548]	22.55	24.79	18.28	17.74	7299	7443	7187	5369	Adam10	27298	0.909641	1.03044	1.39741	-0.136631	0.0432601	0.482752	-0.179891
ENSMUSG00000020926	12297	Adam11	a disintegrin and metallopeptidase domain 11 [Source:MGI Symbol;Acc:MGI:1098667]	0.17	0.22	0.15	0.11	60	74	67	36	Adam11	237	0.772727	1.36364	2	-0.371969	0.447459	1	-0.819428
ENSMUSG00000054555	184	Adam12	a disintegrin and metallopeptidase domain 12 (meltrin alpha) [Source:MGI Symbol;Acc:MGI:105378]	8.8	5.8	8.54	5.65	4780	2921	5633	2868	Adam12	16202	1.51724	1.5115	1.02655	0.601451	0.595985	0.037802	0.00546542
ENSMUSG00000028041	7502	Adam15	a disintegrin and metallopeptidase domain 15 (metargidin) [Source:MGI Symbol;Acc:MGI:1333882]	11.2	11.44	20.68	19.05	3082	2921	6918	4903	Adam15	17824	0.979021	1.08556	0.600525	-0.0305883	0.118445	-0.735704	-0.149034
ENSMUSG00000052593	5787	Adam17	a disintegrin and metallopeptidase domain 17 [Source:MGI Symbol;Acc:MGI:1096335]	13.47	13.48	17.94	16.61	4176	3878	6760	4815	Adam17	19629	0.999258	1.08007	0.811559	-0.00107065	0.111128	-0.301232	-0.112198
ENSMUSG00000011256	3194	Adam19	a disintegrin and metallopeptidase domain 19 (meltrin beta) [Source:MGI Symbol;Acc:MGI:105377]	22.61	21.95	10.81	8.85	10154	9146	5901	3716	Adam19	28917	1.03007	1.22147	2.48023	0.0427401	0.288617	1.31047	-0.245877
ENSMUSG00000072647	11778	Adam1a	a disintegrin and metallopeptidase domain 1a [Source:MGI Symbol;Acc:MGI:2429504]	0.79	0.92	1.31	1.16	106	114	213	145	Adam1a	578	0.858696	1.12931	0.793103	-0.219781	0.175442	-0.334419	-0.395223
ENSMUSG00000040537	11219	Adam22	a disintegrin and metallopeptidase domain 22 [Source:MGI Symbol;Acc:MGI:1340046]	1.5	1.67	0.74	0.65	955	982	572	388	Adam22	2897	0.898204	1.13846	2.56923	-0.154886	0.187086	1.36134	-0.341971
ENSMUSG00000025964	7265	Adam23	a disintegrin and metallopeptidase domain 23 [Source:MGI Symbol;Acc:MGI:1345162]	23.36	23.79	22.9	20.65	4725	4464	5629	3906	Adam23	18724	0.981925	1.10896	1.15206	-0.026315	0.149206	0.204213	-0.175521
ENSMUSG00000037437	691	Adam32	a disintegrin and metallopeptidase domain 32 [Source:MGI Symbol;Acc:MGI:2653822]	0.27	0.23	0.19	0.28	46	36	40	44	Adam32	166	1.17391	0.678571	0.821429	0.231326	-0.559427	-0.283793	0.790753
ENSMUSG00000031554	12232	Adam5	a disintegrin and metallopeptidase domain 5 [Source:MGI Symbol;Acc:MGI:104730]	0.15	0.19	0.03	0.06	29	34	7	11	Adam5	81	0.789474	0.5	3.16667	-0.341037	-1	1.66297	0.658963
ENSMUSG00000025473	5517	Adam8	a disintegrin and metallopeptidase domain 8 [Source:MGI Symbol;Acc:MGI:107825]	0.29	0.29	0.32	0.2	63	59	86	41	Adam8	249	1	1.6	1.45	0	0.678072	0.536053	-0.678072
ENSMUSG00000031555	2310	Adam9	a disintegrin and metallopeptidase domain 9 (meltrin gamma) [Source:MGI Symbol;Acc:MGI:105376]	44.75	42.73	85.04	76.69	12307	10901	28416	19717	Adam9	71341	1.04727	1.10888	0.557178	0.0666384	0.149103	-0.843789	-0.0824648
ENSMUSG00000022893	725	Adamts1	a disintegrin-like and metallopeptidase (reprolysin type) with thrombospondin type 1 motif, 1 [Source:MGI Symbol;Acc:MGI:109249]	0.21	0.18	0.64	0.61	71	57	269	195	Adamts1	592	1.16667	1.04918	0.295082	0.222392	0.0692627	-1.76081	0.15313
ENSMUSG00000024299	1476	Adamts10	a disintegrin-like and metallopeptidase (reprolysin type) with thrombospondin type 1 motif, 10 [Source:MGI Symbol;Acc:MGI:2449112]	1.79	1.66	1.95	1.89	505	436	671	501	Adamts10	2113	1.07831	1.03175	0.878307	0.108776	0.0450879	-0.187203	0.0636885
ENSMUSG00000036545	1028	Adamts2	a disintegrin-like and metallopeptidase (reprolysin type) with thrombospondin type 1 motif, 2 [Source:MGI Symbol;Acc:MGI:1347356]	0.1	0.09	0.1	0.06	52	40	58	26	Adamts2	176	1.11111	1.66667	1.5	0.152003	0.736966	0.584963	-0.584963
ENSMUSG00000006403	12385	Adamts4	a disintegrin-like and metallopeptidase (reprolysin type) with thrombospondin type 1 motif, 4 [Source:MGI Symbol;Acc:MGI:1339949]	4.88	6.52	2.83	2.94	1509	1869	1064	850	Adamts4	5292	0.748466	0.962585	2.21769	-0.417991	-0.0550141	1.14906	-0.362977
ENSMUSG00000046169	10491	Adamts6	a disintegrin-like and metallopeptidase (reprolysin type) with thrombospondin type 1 motif, 6 [Source:MGI Symbol;Acc:MGI:1347348]	0.75	0.81	1.83	1.44	255	256	754	457	Adamts6	1722	0.925926	1.27083	0.5625	-0.111031	0.345775	-0.830075	-0.456806
ENSMUSG00000036040	1962	Adamtsl2	ADAMTS-like 2 [Source:MGI Symbol;Acc:MGI:1925044]	2.2	2.08	2.43	1.99	558	489	750	472	Adamtsl2	2269	1.05769	1.22111	1.04523	0.08092	0.288188	0.0638151	-0.207268
ENSMUSG00000015850	101	Adamtsl4	ADAMTS-like 4 [Source:MGI Symbol;Acc:MGI:2389008]	0.25	0.14	0.22	0.16	72	38	77	42	Adamtsl4	229	1.78571	1.375	0.875	0.836501	0.459432	-0.192645	0.37707
ENSMUSG00000043822	12305	Adamtsl5	ADAMTS-like 5 [Source:MGI Symbol;Acc:MGI:1913798]	0.1	0.13	0.53	0.49	14	16	87	62	Adamtsl5	179	0.769231	1.08163	0.265306	-0.378512	0.113211	-1.91427	-0.491722
ENSMUSG00000056413	1917	Adap1	ArfGAP with dual PH domains 1 [Source:MGI Symbol;Acc:MGI:2442201]	1.44	1.36	2.62	2.52	257	226	568	421	Adap1	1472	1.05882	1.03968	0.539683	0.0824622	0.0561431	-0.889817	0.0263191
ENSMUSG00000027951	8167	Adar	adenosine deaminase, RNA-specific [Source:MGI Symbol;Acc:MGI:1889575]	14.42	14.85	13.87	11.97	5980	5714	6987	4642	Adar	23323	0.971044	1.15873	1.2406	-0.0423918	0.212545	0.31104	-0.254936
ENSMUSG00000020262	1052	Adarb1	adenosine deaminase, RNA-specific, B1 [Source:MGI Symbol;Acc:MGI:891999]	7.91	7.13	6.82	6.04	3643	3047	3819	2602	Adarb1	13111	1.1094	1.12914	1.18046	0.149776	0.175223	0.239354	-0.0254476
ENSMUSG00000031949	4328	Adat1	adenosine deaminase, tRNA-specific 1 [Source:MGI Symbol;Acc:MGI:1353631]	5.81	5.73	8.04	7.2	1279	1170	2150	1482	Adat1	6081	1.01396	1.11667	0.795833	0.020003	0.159199	-0.329462	-0.139196
ENSMUSG00000019808	3778	Adat2	adenosine deaminase, tRNA-specific 2 [Source:MGI Symbol;Acc:MGI:1914007]	11.02	10.79	14.38	14.66	958	870	1518	1191	Adat2	4537	1.02132	0.9809	0.736016	0.0304294	-0.0278214	-0.44219	0.0582508
ENSMUSG00000035370	7873	Adat3	adenosine deaminase, tRNA-specific 3 [Source:MGI Symbol;Acc:MGI:1924344]	8.02	8.23	7.53	7.36	765	729	873	657	Adat3	3024	0.974484	1.0231	1.11821	-0.0372902	0.0329441	0.161187	-0.0702343
ENSMUSG00000028789	12293	Adc	arginine decarboxylase [Source:MGI Symbol;Acc:MGI:2442093]	3.6	4.65	4.48	4.45	513	614	776	592	Adc	2495	0.774194	1.00674	1.04494	-0.369234	0.0096934	0.0634254	-0.378927
ENSMUSG00000021044	7703	Adck1	aarF domain containing kinase 1 [Source:MGI Symbol;Acc:MGI:1919363]	17.96	18.39	15.47	14.79	2698	2563	2824	2077	Adck1	10162	0.976618	1.04598	1.24341	-0.0341341	0.0648511	0.314299	-0.0989853
ENSMUSG00000046947	7601	Adck2	aarF domain containing kinase 2 [Source:MGI Symbol;Acc:MGI:1889336]	3.1	3.17	2.72	2.76	771	731	823	641	Adck2	2966	0.977918	0.985507	1.14855	-0.0322146	-0.0210616	0.199815	-0.011153
ENSMUSG00000026489	12020	Adck3	aarF domain containing kinase 3 [Source:MGI Symbol;Acc:MGI:1914676]	0.54	0.65	0.3	0.26	142	156	95	64	Adck3	457	0.830769	1.15385	2.5	-0.26748	0.206451	1.32193	-0.473931
ENSMUSG00000003762	3427	Adck4	aarF domain containing kinase 4 [Source:MGI Symbol;Acc:MGI:1924139]	4.29	4.18	5.35	5.11	652	589	988	726	Adck4	2955	1.02632	1.04697	0.818004	0.0374747	0.0662156	-0.28982	-0.0287409
ENSMUSG00000022550	2704	Adck5	aarF domain containing kinase 5 [Source:MGI Symbol;Acc:MGI:2679274]	8.79	8.46	10.35	9.89	1246	1113	1783	1311	Adck5	5453	1.03901	1.04651	0.85541	0.0552055	0.0655883	-0.225313	-0.0103828
ENSMUSG00000020654	9401	Adcy3	adenylate cyclase 3 [Source:MGI Symbol;Acc:MGI:99675]	2.18	2.29	2.26	1.93	568	555	717	470	Adcy3	2310	0.951965	1.17098	1.18653	-0.0710195	0.227722	0.246747	-0.298741
ENSMUSG00000022994	450	Adcy6	adenylate cyclase 6 [Source:MGI Symbol;Acc:MGI:87917]	21.53	17	15.18	11.29	9152	6702	7839	4488	Adcy6	28181	1.26647	1.34455	1.50576	0.340814	0.427126	0.590489	-0.0863127
ENSMUSG00000031659	9431	Adcy7	adenylate cyclase 7 [Source:MGI Symbol;Acc:MGI:102891]	1.37	1.44	1.06	0.84	592	579	556	340	Adcy7	2067	0.951389	1.2619	1.71429	-0.0718929	0.335603	0.777608	-0.407496
ENSMUSG00000005580	9585	Adcy9	adenylate cyclase 9 [Source:MGI Symbol;Acc:MGI:108450]	1.1	1.16	1	0.66	348	343	386	196	Adcy9	1273	0.948276	1.51515	1.75758	-0.0766213	0.599462	0.813587	-0.676083
ENSMUSG00000029778	2909	Adcyap1r1	adenylate cyclase activating polypeptide 1 receptor 1 [Source:MGI Symbol;Acc:MGI:108449]	32.21	31.12	25.48	20.8	8365	7496	8039	5051	Adcyap1r1	28951	1.03503	1.225	1.49615	0.0496666	0.292782	0.581259	-0.243115
ENSMUSG00000029106	9270	Add1	adducin 1 (alpha) [Source:MGI Symbol;Acc:MGI:87918]	34.5	36.14	30.03	27.33	9121	8864	9647	6755	Add1	34387	0.954621	1.09879	1.32236	-0.0670001	0.135919	0.403111	-0.202919
ENSMUSG00000025026	8234	Add3	adducin 3 (gamma) [Source:MGI Symbol;Acc:MGI:1351615]	7.09	7.31	3.66	3.75	2259	2159	1418	1115	Add3	6951	0.969904	0.976	1.94933	-0.0440858	-0.0350469	0.962981	-0.00903883
ENSMUSG00000037797	12681	Adh4	alcohol dehydrogenase 4 (class II), pi polypeptide [Source:MGI Symbol;Acc:MGI:1349472]	0.13	0.24	0.62	0.7	12	20	68	59	Adh4	159	0.541667	0.885714	0.342857	-0.884523	-0.175087	-1.54432	-0.709436
ENSMUSG00000028138	3209	Adh5	alcohol dehydrogenase 5 (class III), chi polypeptide [Source:MGI Symbol;Acc:MGI:87929]	69.53	67.52	89.81	96.82	7701	6937	12086	10026	Adh5	36750	1.02977	0.927598	0.697377	0.0423207	-0.108429	-0.51999	0.15075
ENSMUSG00000020629	1430	Adi1	acireductone dioxygenase 1 [Source:MGI Symbol;Acc:MGI:2144929]	18.31	16.94	10.78	11.6	2091	1794	1495	1238	Adi1	6618	1.08087	0.92931	1.46034	0.112198	-0.105768	0.546309	0.217966
ENSMUSG00000026457	4750	Adipor1	adiponectin receptor 1 [Source:MGI Symbol;Acc:MGI:1919924]	53.24	52.76	38.07	39.9	11658	10716	10127	8168	Adipor1	40669	1.0091	0.954135	1.32231	0.013066	-0.0677342	0.403056	0.0808002
ENSMUSG00000030168	6940	Adipor2	adiponectin receptor 2 [Source:MGI Symbol;Acc:MGI:93830]	18.07	18.33	14.64	13.49	5039	4740	4958	3516	Adipor2	18253	0.985816	1.08525	1.35878	-0.0206103	0.118025	0.442316	-0.138635
ENSMUSG00000039197	2524	Adk	adenosine kinase [Source:MGI Symbol;Acc:MGI:87930]	73.16	70.18	43.93	47.95	8609	7660	6280	5275	Adk	27824	1.04246	0.916163	1.46361	0.0599951	-0.126324	0.549529	0.186319
ENSMUSG00000030790	1837	Adm	adrenomedullin [Source:MGI Symbol;Acc:MGI:108058]	2.58	2.43	2.1	1.6	245	214	243	142	Adm	844	1.06173	1.3125	1.51875	0.0864148	0.392317	0.602884	-0.305903
ENSMUSG00000054136	3634	Adm2	adrenomedullin 2 [Source:MGI Symbol;Acc:MGI:2675256]	34.62	33.83	39.48	40.22	2451	2222	3396	2662	Adm2	10731	1.02335	0.981601	0.841124	0.0333025	-0.0267911	-0.24961	0.0600936
ENSMUSG00000051149	7898	Adnp	activity-dependent neuroprotective protein [Source:MGI Symbol;Acc:MGI:1338758]	59.78	61.36	42.25	39.68	20793	19796	17856	12902	Adnp	71347	0.97425	1.06477	1.54637	-0.0376356	0.0905393	0.628886	-0.128175
ENSMUSG00000053950	9363	Adnp2	ADNP homeobox 2 [Source:MGI Symbol;Acc:MGI:2448562]	8.88	9.32	9.17	7.88	2617	2550	3284	2173	Adnp2	10624	0.95279	1.16371	1.18274	-0.0697703	0.218726	0.242134	-0.288496
ENSMUSG00000057134	2390	Ado	2-aminoethanethiol (cysteamine) dioxygenase [Source:MGI Symbol;Acc:MGI:2685083]	21.27	20.35	27.68	27.62	6658	5910	10528	8083	Ado	31179	1.04521	1.00217	0.736785	0.0637912	0.00313062	-0.440685	0.0606606
ENSMUSG00000020178	505	Adora2a	adenosine A2a receptor [Source:MGI Symbol;Acc:MGI:99402]	9.4	7.55	12.96	11.35	1663	1239	2788	1879	Adora2a	7569	1.24503	1.14185	0.665198	0.316184	0.191373	-0.588144	0.124811
ENSMUSG00000074344	650	Adora3	adenosine A3 receptor [Source:MGI Symbol;Acc:MGI:104847]	2.36	1.99	1.45	1.32	143	112	107	75	Adora3	437	1.18593	1.09848	1.50758	0.246018	0.135515	0.592231	0.110503
ENSMUSG00000025236	3058	Adpgk	ADP-dependent glucokinase [Source:MGI Symbol;Acc:MGI:1919391]	28.77	27.87	30.83	29.3	4962	4459	6460	4724	Adpgk	20605	1.03229	1.05222	0.951195	0.0458522	0.0734342	-0.0721877	-0.027582
ENSMUSG00000002844	2842	Adprh	ADP-ribosylarginine hydrolase [Source:MGI Symbol;Acc:MGI:1098234]	83.85	80.9	73.63	77.9	9162	8200	9775	7958	Adprh	35095	1.03646	0.945186	1.03851	0.0516711	-0.0813296	0.0545164	0.133001
ENSMUSG00000042558	2466	Adprhl2	ADP-ribosylhydrolase like 2 [Source:MGI Symbol;Acc:MGI:2140364]	22.27	21.34	26.77	27.06	2574	2288	3760	2925	Adprhl2	11547	1.04358	0.989283	0.788618	0.0615414	-0.0155447	-0.342602	0.0770861
ENSMUSG00000020910	3671	Adprm	ADP-ribose/CDP-alcohol diphosphatase, manganese dependent [Source:MGI Symbol;Acc:MGI:1913608]	9.88	9.66	13.49	15.03	868	788	1441	1235	Adprm	4332	1.02277	0.897538	0.642715	0.0324879	-0.155955	-0.63775	0.188443
ENSMUSG00000058620	55	Adra2b	adrenergic receptor, alpha 2b [Source:MGI Symbol;Acc:MGI:87935]	1.13	0.55	1.58	0.73	313	142	532	190	Adra2b	1177	2.05455	2.16438	0.753425	1.03882	1.11396	-0.408465	-0.0751369
ENSMUSG00000024858	3313	Adrbk1	adrenergic receptor kinase, beta 1 [Source:MGI Symbol;Acc:MGI:87940]	30.97	30.12	28.35	27.23	6911	6236	7688	5682	Adrbk1	26517	1.02822	1.04113	1.10613	0.0401496	0.0581518	0.145525	-0.0180021
ENSMUSG00000042249	671	Adrbk2	adrenergic receptor kinase, beta 2 [Source:MGI Symbol;Acc:MGI:87941]	11.26	9.55	11.84	9.31	5192	4085	6634	4011	Adrbk2	19922	1.17906	1.27175	1.02578	0.237634	0.346816	0.0367196	-0.109182
ENSMUSG00000039041	5838	Adrm1	adhesion regulating molecule 1 [Source:MGI Symbol;Acc:MGI:1929289]	91.12	91.23	108.31	106.09	4433	4117	6402	4825	Adrm1	19777	0.998794	1.02093	0.85993	-0.00174057	0.0298778	-0.217708	-0.0316183
ENSMUSG00000022407	5140	Adsl	adenylosuccinate lyase [Source:MGI Symbol;Acc:MGI:103202]	36.11	35.96	31.86	32.84	9137	8440	9794	7768	Adsl	35139	1.00417	0.970158	1.09501	0.0060054	-0.0437079	0.130939	0.0497133
ENSMUSG00000015961	8749	Adss	adenylosuccinate synthetase, non muscle [Source:MGI Symbol;Acc:MGI:87948]	43.09	44.75	31.2	31.07	8355	8048	7350	5631	Adss	29384	0.962905	1.00418	1.4403	-0.0545346	0.00602379	0.526365	-0.0605584
ENSMUSG00000011148	10105	Adssl1	adenylosuccinate synthetase like 1 [Source:MGI Symbol;Acc:MGI:87947]	0.73	0.78	0.36	0.35	91	90	54	40	Adssl1	275	0.935897	1.02857	2.22857	-0.0955777	0.040642	1.15612	-0.13622
ENSMUSG00000020473	7439	Aebp1	AE binding protein 1 [Source:MGI Symbol;Acc:MGI:1197012]	8.68	8.86	8.11	6.97	2291	2169	2600	1719	Aebp1	8779	0.979684	1.16356	1.27116	-0.0296117	0.218543	0.346148	-0.248155
ENSMUSG00000030232	4045	Aebp2	AE binding protein 2 [Source:MGI Symbol;Acc:MGI:1338038]	23.99	23.57	11.62	11.4	6285	5727	3698	2791	Aebp2	18501	1.01782	1.0193	2.06754	0.0254814	0.0275762	1.04792	-0.00209485
ENSMUSG00000030609	1953	Aen	apoptosis enhancing nuclease [Source:MGI Symbol;Acc:MGI:1915298]	28.84	27.26	36.71	35.04	5829	5112	9015	6622	Aen	26578	1.05796	1.04766	0.777968	0.0812856	0.0671703	-0.362217	0.0141153
ENSMUSG00000054452	8994	Aes	amino-terminal enhancer of split [Source:MGI Symbol;Acc:MGI:95806]	192.54	200.73	142.46	149.41	18679	18064	16792	13551	Aes	67086	0.959199	0.953484	1.34348	-0.0600981	-0.0687198	0.42598	0.00862176
ENSMUSG00000029094	10924	Afap1	actin filament associated protein 1 [Source:MGI Symbol;Acc:MGI:1917542]	5.5	6.04	4.86	4.18	2559	2606	2748	1819	Afap1	9732	0.910596	1.16268	1.44498	-0.135117	0.217453	0.531046	-0.35257
ENSMUSG00000033032	546	Afap1l1	actin filament associated protein 1-like 1 [Source:MGI Symbol;Acc:MGI:2147199]	4.34	3.55	3.67	3.04	1049	796	1077	687	Afap1l1	3609	1.22254	1.20724	1.16776	0.289876	0.271709	0.223748	0.0181673
ENSMUSG00000029313	5277	Aff1	AF4/FMR2 family, member 1 [Source:MGI Symbol;Acc:MGI:1100819]	11.29	11.26	11.11	8.93	6642	6149	7944	4914	Aff1	25649	1.00266	1.24412	1.26092	0.00383866	0.315127	0.334475	-0.311288
ENSMUSG00000049470	7061	Aff4	AF4/FMR2 family, member 4 [Source:MGI Symbol;Acc:MGI:2136171]	31.15	31.64	21.86	18.29	22301	21008	19014	12243	Aff4	74566	0.984513	1.19519	1.72991	-0.0225174	0.257238	0.790695	-0.279756
ENSMUSG00000031967	5801	Afg3l1	AFG3(ATPase family gene 3)-like 1 (yeast) [Source:MGI Symbol;Acc:MGI:1928277]	32.56	32.59	43.47	44.12	9650	8960	15652	12224	Afg3l1	46486	0.999079	0.985267	0.738667	-0.00132865	-0.0214127	-0.437003	0.020084
ENSMUSG00000024527	2509	Afg3l2	AFG3(ATPase family gene 3)-like 2 (yeast) [Source:MGI Symbol;Acc:MGI:1916847]	42.92	41.16	33.55	34.31	9281	8256	8814	6936	Afg3l2	33287	1.04276	0.977849	1.19965	0.0604071	-0.0323164	0.262614	0.0927235
ENSMUSG00000017718	12051	Afmid	arylformamidase [Source:MGI Symbol;Acc:MGI:2448704]	0.61	0.74	0.79	0.84	98	109	153	126	Afmid	486	0.824324	0.940476	0.880952	-0.278716	-0.0885367	-0.182864	-0.190179
ENSMUSG00000054932	12753	Afp	alpha fetoprotein [Source:MGI Symbol;Acc:MGI:87951]	0.03	0.09	0.81	1.08	5	12	143	147	Afp	307	0.333333	0.75	0.0833333	-1.58496	-0.415037	-3.58496	-1.16993
ENSMUSG00000049659	6140	Aftph	aftiphilin [Source:MGI Symbol;Acc:MGI:1923012]	19.02	19.11	12.84	12.14	5351	4986	4387	3193	Aftph	17917	0.99529	1.05766	1.57414	-0.00681053	0.0808768	0.654559	-0.0876873
ENSMUSG00000031521	5107	Aga	aspartylglucosaminidase [Source:MGI Symbol;Acc:MGI:104873]	17.74	17.66	23.29	25.22	1538	1420	2453	2044	Aga	7455	1.00453	0.923473	0.700238	0.00652067	-0.114858	-0.514083	0.121378
ENSMUSG00000055013	9110	Agap1	ArfGAP with GTPase domain, ankyrin repeat and PH domain 1 [Source:MGI Symbol;Acc:MGI:2653690]	10.54	11.01	5	4.46	7126	6909	4108	2817	Agap1	20960	0.957312	1.12108	2.46861	-0.0629396	0.164884	1.3037	-0.227824
ENSMUSG00000025422	9604	Agap2	ArfGAP with GTPase domain, ankyrin repeat and PH domain 2 [Source:MGI Symbol;Acc:MGI:3580016]	2.37	2.5	2.1	1.65	941	924	1017	613	Agap2	3495	0.948	1.27273	1.51515	-0.077041	0.347923	0.599462	-0.424964
ENSMUSG00000023353	7310	Agap3	ArfGAP with GTPase domain, ankyrin repeat and PH domain 3 [Source:MGI Symbol;Acc:MGI:2183446]	45.58	46.45	37	33.59	10252	9692	10113	7063	Agap3	37120	0.98127	1.10152	1.38285	-0.0272777	0.139493	0.467647	-0.166771
ENSMUSG00000040812	12355	Agbl2	ATP/GTP binding protein-like 2 [Source:MGI Symbol;Acc:MGI:2443254]	0.09	0.12	0.15	0.09	27	35	56	25	Agbl2	143	0.75	1.66667	1.33333	-0.415037	0.736966	0.415037	-1.152
ENSMUSG00000038836	11360	Agbl3	ATP/GTP binding protein-like 3 [Source:MGI Symbol;Acc:MGI:1923473]	1.06	1.19	1.19	1.32	276	288	379	322	Agbl3	1265	0.890756	0.901515	0.901515	-0.166897	-0.149576	-0.149576	-0.017321
ENSMUSG00000029165	10306	Agbl5	ATP/GTP binding protein-like 5 [Source:MGI Symbol;Acc:MGI:2441745]	9.55	10.26	9.45	8.49	1866	1858	2243	1551	Agbl5	7518	0.930799	1.11307	1.20848	-0.103458	0.15455	0.273194	-0.258008
ENSMUSG00000015452	435	Ager	advanced glycosylation end product-specific receptor [Source:MGI Symbol;Acc:MGI:893592]	0.79	0.62	1.23	0.98	74	54	141	86	Ager	355	1.27419	1.2551	0.632653	0.349584	0.327805	-0.660514	0.0217798
ENSMUSG00000026159	7451	Agfg1	ArfGAP with FG repeats 1 [Source:MGI Symbol;Acc:MGI:1333754]	52.76	53.86	55.16	55.01	11604	10990	14740	11311	Agfg1	48645	0.979577	1.00273	0.979095	-0.0297697	0.00392855	-0.0304797	-0.0336982
ENSMUSG00000029722	2133	Agfg2	ArfGAP with FG repeats 2 [Source:MGI Symbol;Acc:MGI:2443267]	23	21.85	22	19.72	4626	4078	5376	3709	Agfg2	17789	1.05263	1.11562	1.10801	0.0740006	0.157844	0.147974	-0.0838434
ENSMUSG00000021681	3360	Aggf1	angiogenic factor with G patch and FHA domains 1 [Source:MGI Symbol;Acc:MGI:1913799]	32.86	31.99	32.51	32.29	7490	6764	9004	6880	Aggf1	30138	1.0272	1.00681	0.990709	0.0387115	0.00979611	-0.0134664	0.0289154
ENSMUSG00000029916	4110	Agk	acylglycerol kinase [Source:MGI Symbol;Acc:MGI:1917173]	25.98	25.55	19.71	19.45	4027	3673	3711	2819	Agk	14230	1.01683	1.01337	1.31362	0.0240781	0.0191576	0.393553	0.00492052
ENSMUSG00000033400	2488	Agl	amylo-1,6-glucosidase, 4-alpha-glucanotransferase [Source:MGI Symbol;Acc:MGI:1924809]	4.58	4.39	3.09	2.71	3047	2709	2499	1686	Agl	9941	1.04328	1.14022	1.61993	0.0611267	0.189314	0.695928	-0.128187
ENSMUSG00000041530	8618	Ago1	argonaute RISC catalytic subunit 1 [Source:MGI Symbol;Acc:MGI:2446630]	9.58	9.93	7.77	6.8	4811	4625	4741	3190	Ago1	17367	0.964753	1.14265	1.46029	-0.0517681	0.19238	0.546259	-0.244148
ENSMUSG00000036698	10820	Ago2	argonaute RISC catalytic subunit 2 [Source:MGI Symbol;Acc:MGI:2446632]	18.29	20	18.24	14.54	10358	10507	12550	7696	Ago2	41111	0.9145	1.25447	1.37552	-0.128945	0.327078	0.459973	-0.456023
ENSMUSG00000028842	8497	Ago3	argonaute RISC catalytic subunit 3 [Source:MGI Symbol;Acc:MGI:2446634]	1.44	1.49	1.59	1.37	1575	1519	2123	1404	Ago3	6621	0.966443	1.16058	1.08759	-0.0492435	0.214851	0.121136	-0.264094
ENSMUSG00000042500	12434	Ago4	argonaute RISC catalytic subunit 4 [Source:MGI Symbol;Acc:MGI:1924100]	0.19	0.26	0.26	0.23	90	110	145	99	Ago4	444	0.730769	1.13043	1.13043	-0.452512	0.176878	0.176878	-0.62939
ENSMUSG00000034254	6812	Agpat1	1-acylglycerol-3-phosphate O-acyltransferase 1 (lysophosphatidic acid acyltransferase, alpha) [Source:MGI Symbol;Acc:MGI:1932075]	45.43	46.02	64.38	57.4	6776	6367	11666	8004	Agpat1	32813	0.987179	1.1216	0.801742	-0.0186157	0.165562	-0.31879	-0.184178
ENSMUSG00000026922	10835	Agpat2	1-acylglycerol-3-phosphate O-acyltransferase 2 (lysophosphatidic acid acyltransferase, beta) [Source:MGI Symbol;Acc:MGI:1914762]	9.36	10.24	10.35	9.96	960	974	1290	955	Agpat2	4179	0.914062	1.03916	1.02811	-0.129635	0.0554131	0.0399981	-0.185048
ENSMUSG00000001211	9000	Agpat3	1-acylglycerol-3-phosphate O-acyltransferase 3 [Source:MGI Symbol;Acc:MGI:1336186]	26.5	27.63	37.07	37.46	11195	10829	19029	14796	Agpat3	55849	0.959102	0.989589	0.737587	-0.0602432	-0.0150988	-0.439115	-0.0451444
ENSMUSG00000023827	9178	Agpat4	1-acylglycerol-3-phosphate O-acyltransferase 4 (lysophosphatidic acid acyltransferase, delta) [Source:MGI Symbol;Acc:MGI:1915512]	21.37	22.35	26.94	27.53	2767	2685	4239	3333	Agpat4	13024	0.956152	0.978569	0.811842	-0.0646879	-0.0312548	-0.30073	-0.0334332
ENSMUSG00000031467	2544	Agpat5	1-acylglycerol-3-phosphate O-acyltransferase 5 (lysophosphatidic acid acyltransferase, epsilon) [Source:MGI Symbol;Acc:MGI:1196345]	16.13	15.48	13.64	14.46	12301	10949	12637	10312	Agpat5	46199	1.04199	0.943292	1.07054	0.059341	-0.0842239	0.0983379	0.143565
ENSMUSG00000031545	3830	Agpat6	1-acylglycerol-3-phosphate O-acyltransferase 6 (lysophosphatidic acid acyltransferase, zeta) [Source:MGI Symbol;Acc:MGI:2142716]	50.55	49.53	55	56.41	14025	12746	18541	14630	Agpat6	59942	1.02059	0.975004	0.878036	0.0294085	-0.0365193	-0.187648	0.0659278
ENSMUSG00000029314	10065	Agpat9	1-acylglycerol-3-phosphate O-acyltransferase 9 [Source:MGI Symbol;Acc:MGI:3603816]	1.93	2.06	1.74	1.79	414	410	452	358	Agpat9	1634	0.936893	0.972067	1.15084	-0.0940435	-0.0408723	0.202685	-0.0531712
ENSMUSG00000042410	6626	Agps	alkylglycerone phosphate synthase [Source:MGI Symbol;Acc:MGI:2443065]	15.57	15.74	13.47	13.36	8108	7602	8521	6503	Agps	30734	0.989199	1.00823	1.17814	-0.0156666	0.0118298	0.236516	-0.0274964
ENSMUSG00000041936	7987	Agrn	agrin [Source:MGI Symbol;Acc:MGI:87961]	21.39	21.98	26.74	21.54	10343	9859	15712	9738	Agrn	45652	0.973157	1.24141	1.02043	-0.0392549	0.311981	0.0291731	-0.351236
ENSMUSG00000021557	9187	Agtpbp1	ATP/GTP binding protein 1 [Source:MGI Symbol;Acc:MGI:2159437]	7.18	7.51	7.06	6.1	2182	2118	2610	1735	Agtpbp1	8645	0.956059	1.15738	1.23115	-0.0648291	0.210859	0.300004	-0.275688
ENSMUSG00000049115	4408	Agtr1a	angiotensin II receptor, type 1a [Source:MGI Symbol;Acc:MGI:87964]	0.78	0.77	1.52	1.37	105	96	248	173	Agtr1a	622	1.01299	1.10949	0.562044	0.0186157	0.149895	-0.831246	-0.13128
ENSMUSG00000029007	10925	Agtrap	angiotensin II, type I receptor-associated protein [Source:MGI Symbol;Acc:MGI:1339977]	2.75	3.02	5.66	5.25	760	774	1900	1356	Agtrap	4790	0.910596	1.0781	0.575238	-0.135117	0.108485	-0.797769	-0.243602
ENSMUSG00000026491	2996	Ahctf1	AT hook containing transcription factor 1 [Source:MGI Symbol;Acc:MGI:1915033]	35.23	34.09	26.02	22.87	20526	18423	18417	12456	Ahctf1	69822	1.03344	1.13774	1.4906	0.0474559	0.186165	0.575892	-0.138709
ENSMUSG00000027597	2976	Ahcy	S-adenosylhomocysteine hydrolase [Source:MGI Symbol;Acc:MGI:87968]	19.27	18.64	24.34	25.48	634	569	973	784	Ahcy	2960	1.0338	0.955259	0.731554	0.0479547	-0.0660361	-0.450963	0.113991
ENSMUSG00000027893	7974	Ahcyl1	S-adenosylhomocysteine hydrolase-like 1 [Source:MGI Symbol;Acc:MGI:2385184]	55.12	56.63	33.28	31.99	14973	14270	10986	8124	Ahcyl1	48353	0.973336	1.04033	1.77024	-0.0389906	0.0570344	0.823946	-0.0960251
ENSMUSG00000029772	7894	Ahcyl2	S-adenosylhomocysteine hydrolase-like 2 [Source:MGI Symbol;Acc:MGI:1921590]	6.44	6.61	5.27	5.02	2362	2249	2349	1723	Ahcyl2	8683	0.974281	1.0498	1.31673	-0.0375896	0.0701156	0.396963	-0.107705
ENSMUSG00000037692	11252	Ahdc1	AT hook, DNA binding motif, containing 1 [Source:MGI Symbol;Acc:MGI:2444218]	8.32	9.28	5.14	3.99	3726	3855	2795	1669	Ahdc1	12045	0.896552	1.28822	2.32581	-0.157541	0.36538	1.21774	-0.522921
ENSMUSG00000019986	6658	Ahi1	Abelson helper integration site 1 [Source:MGI Symbol;Acc:MGI:87971]	21.4	21.64	14	13.04	7259	6809	5770	4135	Ahi1	23973	0.988909	1.07362	1.65951	-0.0160897	0.102483	0.730757	-0.118573
ENSMUSG00000069833	1186	Ahnak	AHNAK nucleoprotein (desmoyokin) [Source:MGI Symbol;Acc:MGI:1316648]	8.75	7.98	3.7	2.33	7387	6247	3794	1841	Ahnak	19269	1.09649	1.58798	3.42489	0.132894	0.667195	1.77606	-0.534301
ENSMUSG00000021037	3511	Ahsa1	AHA1, activator of heat shock protein ATPase 1 [Source:MGI Symbol;Acc:MGI:2387603]	254.25	248.03	213.08	212.8	23506	21272	23936	18393	Ahsa1	87107	1.02508	1.00132	1.16555	0.0357331	0.00189704	0.221016	0.0338361
ENSMUSG00000020288	3782	Ahsa2	AHA1, activator of heat shock protein ATPase 2 [Source:MGI Symbol;Acc:MGI:1916133]	54.7	53.56	57.67	59.75	7231	6568	9263	7385	Ahsa2	30447	1.02128	0.965188	0.896402	0.0303849	-0.0511177	-0.157783	0.0815026
ENSMUSG00000032313	1573	AI118078	expressed sequence AI118078 [Source:MGI Symbol;Acc:MGI:2142980]	0.88	0.82	0.79	0.89	148	128	162	140	AI118078	578	1.07317	0.88764	0.921348	0.10188	-0.171953	-0.118181	0.273832
ENSMUSG00000050812	6883	AI314180	expressed sequence AI314180 [Source:MGI Symbol;Acc:MGI:2140220]	23.17	23.49	22.41	21.08	11547	10860	13571	9819	AI314180	45797	0.986377	1.06309	1.11433	-0.0197887	0.0882678	0.156172	-0.108056
ENSMUSG00000062753	1247	AI413582	expressed sequence AI413582 [Source:MGI Symbol;Acc:MGI:2146839]	18.59	17.02	16.69	19.12	935	794	1020	899	AI413582	3648	1.09224	0.872908	0.890167	0.127296	-0.196099	-0.167851	0.323394
ENSMUSG00000074384	10242	AI429214	expressed sequence AI429214 [Source:MGI Symbol;Acc:MGI:2142538]	4.16	4.46	5.55	6.57	560	557	909	828	AI429214	2854	0.932735	0.844749	0.678843	-0.10046	-0.243406	-0.55885	0.142945
ENSMUSG00000071654	9416	AI462493	expressed sequence AI462493 [Source:MGI Symbol;Acc:MGI:2147553]	12.22	12.84	12.73	13.67	679	662	859	710	AI462493	2910	0.951713	0.931236	0.939283	-0.0714009	-0.102781	-0.090368	0.0313799
ENSMUSG00000046312	8453	AI464131	expressed sequence AI464131 [Source:MGI Symbol;Acc:MGI:2140300]	0.88	0.91	1.17	1.05	258	247	416	288	AI464131	1209	0.967033	1.11429	0.866667	-0.048363	0.156119	-0.206451	-0.204482
ENSMUSG00000060935	3529	AI597468	expressed sequence AI597468 [Source:MGI Symbol;Acc:MGI:2143652]	16.1	15.71	8.61	8.99	4145	3751	2694	2163	AI597468	12753	1.02482	0.957731	1.7475	0.0353775	-0.0623079	0.80529	0.0976854
ENSMUSG00000010290	3308	AI597479	expressed sequence AI597479 [Source:MGI Symbol;Acc:MGI:2138299]	14.92	14.51	13.92	13.51	3624	3269	4106	3068	AI597479	14067	1.02826	1.03035	1.07402	0.0402	0.0431315	0.10302	-0.00293152
ENSMUSG00000074873	8690	AI606181	expressed sequence AI606181 [Source:MGI Symbol;Acc:MGI:2147586]	3.99	4.14	2.23	2.5	781	752	531	457	AI606181	2521	0.963768	0.892	1.656	-0.053242	-0.164884	0.727703	0.111642
ENSMUSG00000034382	345	AI661453	expressed sequence AI661453 [Source:MGI Symbol;Acc:MGI:2146908]	0.16	0.12	0.17	0.07	55	37	69	24	AI661453	185	1.33333	2.42857	1.71429	0.415037	1.28011	0.777608	-0.86507
ENSMUSG00000029875	9903	AI836003	expressed sequence AI836003 [Source:MGI Symbol;Acc:MGI:2146066]	0.64	0.68	0.97	1.05	104	102	192	160	AI836003	558	0.941176	0.92381	0.647619	-0.0874628	-0.114333	-0.626783	0.0268698
ENSMUSG00000047423	1691	AI837181	expressed sequence AI837181 [Source:MGI Symbol;Acc:MGI:2147598]	12.37	11.59	14.49	14.64	1292	1123	1838	1429	AI837181	5682	1.0673	0.989754	0.791667	0.0939649	-0.014858	-0.337035	0.108823
ENSMUSG00000024970	5329	AI846148	expressed sequence AI846148 [Source:MGI Symbol;Acc:MGI:2147611]	13.73	13.7	12.41	12.54	3066	2838	3367	2618	AI846148	11889	1.00219	0.989633	1.0925	0.00315573	-0.0150342	0.127639	0.01819
ENSMUSG00000042901	7919	Aida	axin interactor, dorsalization associated [Source:MGI Symbol;Acc:MGI:1919737]	25.8	26.49	20.67	21.16	5795	5518	5641	4442	Aida	21396	0.973952	0.976843	1.25189	-0.0380768	-0.0338012	0.324108	-0.00427554
ENSMUSG00000001864	567	Aif1l	allograft inflammatory factor 1-like [Source:MGI Symbol;Acc:MGI:1919598]	0.73	0.6	0.73	0.85	154	116	185	167	Aif1l	622	1.21667	0.858824	0.705882	0.282934	-0.219566	-0.5025	0.5025
ENSMUSG00000036932	5458	Aifm1	apoptosis-inducing factor, mitochondrion-associated 1 [Source:MGI Symbol;Acc:MGI:1349419]	24.62	24.6	17.65	18.17	3837	3557	3343	2648	Aifm1	13385	1.00081	0.971381	1.35388	0.00117245	-0.0418902	0.4371	0.0430627
ENSMUSG00000020085	10622	Aifm2	apoptosis-inducing factor, mitochondrion-associated 2 [Source:MGI Symbol;Acc:MGI:1918611]	6.38	6.92	8.63	9.08	582	585	956	774	Aifm2	2897	0.921965	0.950441	0.762115	-0.117216	-0.0733317	-0.39192	-0.0438839
ENSMUSG00000019806	2915	Aig1	androgen-induced 1 [Source:MGI Symbol;Acc:MGI:1913503]	6.22	6.01	4.24	4.55	616	552	510	421	Aig1	2099	1.03494	0.931868	1.32088	0.0495496	-0.101802	0.401498	0.151352
ENSMUSG00000019866	145	Aim1	absent in melanoma 1 [Source:MGI Symbol;Acc:MGI:109544]	0.08	0.05	0.09	0.05	40	25	55	25	Aim1	145	1.6	1.8	1	0.678072	0.847997	0	-0.169925
ENSMUSG00000012123	10785	Aim1l	absent in melanoma 1-like [Source:MGI Symbol;Acc:MGI:1334463]	0.22	0.24	0.46	0.51	74	74	188	159	Aim1l	495	0.916667	0.901961	0.470588	-0.125531	-0.148863	-1.08746	0.0233325
ENSMUSG00000037860	1703	Aim2	absent in melanoma 2 [Source:MGI Symbol;Acc:MGI:2686159]	6.07	5.69	5.52	5.08	1176	1021	1299	920	Aim2	4416	1.06678	1.08661	1.12008	0.0932679	0.11984	0.1636	-0.0265719
ENSMUSG00000028029	1696	Aimp1	aminoacyl tRNA synthetase complex-interacting multifunctional protein 1 [Source:MGI Symbol;Acc:MGI:102774]	159.67	149.64	179.99	205.12	12203	10609	16714	14656	Aimp1	54182	1.06703	0.877486	0.729524	0.0935974	-0.188551	-0.454972	0.282149
ENSMUSG00000029610	1232	Aimp2	aminoacyl tRNA synthetase complex-interacting multifunctional protein 2 [Source:MGI Symbol;Acc:MGI:2385237]	125.24	114.59	135.62	132.58	6200	5262	8157	6136	Aimp2	25755	1.09294	1.02293	0.864308	0.128214	0.0327068	-0.210382	0.0955075
ENSMUSG00000024847	6767	Aip	aryl-hydrocarbon receptor-interacting protein [Source:MGI Symbol;Acc:MGI:109622]	44.76	45.32	39.64	43.12	4237	3980	4559	3816	Aip	16592	0.987643	0.919295	1.05102	-0.0179378	-0.1214	0.0717907	0.103462
ENSMUSG00000040554	12042	Aipl1	aryl hydrocarbon receptor-interacting protein-like 1 [Source:MGI Symbol;Acc:MGI:2148800]	0.19	0.23	0.33	0.37	31	35	65	56	Aipl1	187	0.826087	0.891892	0.621622	-0.275634	-0.165059	-0.685891	-0.110575
ENSMUSG00000091931	9172	AK010878	cDNA sequence AK010878 [Source:MGI Symbol;Acc:MGI:4845848]	8.1	8.47	10.32	10.63	2087	2025	3232	2561	AK010878	9905	0.956316	0.970837	0.796802	-0.0644401	-0.0426986	-0.327708	-0.0217414
ENSMUSG00000026817	10563	Ak1	adenylate kinase 1 [Source:MGI Symbol;Acc:MGI:87977]	80.63	87.29	60.28	59.38	11400	11449	10355	7849	Ak1	41053	0.923703	1.01516	1.47002	-0.1145	0.0217023	0.555839	-0.136202
ENSMUSG00000028792	4253	Ak2	adenylate kinase 2 [Source:MGI Symbol;Acc:MGI:87978]	194.83	191.95	196.75	188.99	13003	11884	15954	11792	Ak2	52633	1.015	1.04106	1.01566	0.0214853	0.0580537	0.0224207	-0.0365685
ENSMUSG00000024782	2337	Ak3	adenylate kinase 3 [Source:MGI Symbol;Acc:MGI:1860835]	10.32	9.86	23.75	23.23	2029	1799	5673	4269	Ak3	13770	1.04665	1.02238	0.424451	0.0657834	0.0319384	-1.23633	0.0338451
ENSMUSG00000028527	5208	Ak4	adenylate kinase 4 [Source:MGI Symbol;Acc:MGI:87979]	11.72	11.68	6.53	6.11	3454	3193	2339	1683	Ak4	10669	1.00342	1.06874	1.91162	0.0049323	0.0959106	0.934796	-0.0909783
ENSMUSG00000039058	12205	Ak5	adenylate kinase 5 [Source:MGI Symbol;Acc:MGI:2677491]	0.75	0.94	0.68	0.79	164	189	179	160	Ak5	692	0.797872	0.860759	1.18987	-0.32577	-0.216318	0.250808	-0.109452
ENSMUSG00000018428	2352	Akap1	A kinase (PRKA) anchor protein 1 [Source:MGI Symbol;Acc:MGI:104729]	24.22	23.15	23.84	21.83	6334	5618	7576	5338	Akap1	24866	1.04622	1.09208	1.06047	0.0651867	0.127072	0.0847001	-0.0618854
ENSMUSG00000047804	8479	Akap10	A kinase (PRKA) anchor protein 10 [Source:MGI Symbol;Acc:MGI:1890218]	6.68	6.91	5.74	5.03	1819	1746	1899	1282	Akap10	6746	0.966715	1.14115	1.37376	-0.0488376	0.190492	0.458127	-0.23933
ENSMUSG00000022016	9584	Akap11	A kinase (PRKA) anchor protein 11 [Source:MGI Symbol;Acc:MGI:2684060]	7.89	8.32	7.16	6.23	5261	5151	5805	3886	Akap11	20103	0.948317	1.14928	1.33547	-0.0765582	0.200727	0.417351	-0.277286
ENSMUSG00000038587	9404	Akap12	A kinase (PRKA) anchor protein (gravin) 12 [Source:MGI Symbol;Acc:MGI:1932576]	68.08	71.52	76.67	62.62	30041	29274	41104	25831	Akap12	126250	0.951902	1.22437	1.14213	-0.0711157	0.292039	0.191723	-0.363154
ENSMUSG00000066406	1373	Akap13	A kinase (PRKA) anchor protein 13 [Source:MGI Symbol;Acc:MGI:2676556]	5.14	4.74	5.1	3.33	4573	3910	5509	2773	Akap13	16765	1.08439	1.53153	1.42342	0.116881	0.614975	0.509365	-0.498094
ENSMUSG00000059708	4439	Akap17b	A kinase (PRKA) anchor protein 17B [Source:MGI Symbol;Acc:MGI:2443758]	0.8	0.79	1.13	1.01	338	310	582	399	Akap17b	1629	1.01266	1.11881	0.782178	0.0181473	0.161967	-0.354431	-0.14382
ENSMUSG00000030344	12084	Akap3	A kinase (PRKA) anchor protein 3 [Source:MGI Symbol;Acc:MGI:1341149]	0.63	0.77	0.69	0.63	139	158	186	130	Akap3	613	0.818182	1.09524	1.22222	-0.289507	0.131245	0.289507	-0.420751
ENSMUSG00000021057	5589	Akap5	A kinase (PRKA) anchor protein 5 [Source:MGI Symbol;Acc:MGI:2685104]	0.29	0.29	0.57	0.47	125	118	300	191	Akap5	734	1	1.21277	0.617021	0	0.278301	-0.696608	-0.278301
ENSMUSG00000061603	9464	Akap6	A kinase (PRKA) anchor protein 6 [Source:MGI Symbol;Acc:MGI:3050566]	3.86	4.06	2.95	2.39	2810	2737	2604	1628	Akap6	9779	0.950739	1.23431	1.69874	-0.0728789	0.303704	0.764469	-0.376583
ENSMUSG00000039166	8642	Akap7	A kinase (PRKA) anchor protein 7 [Source:MGI Symbol;Acc:MGI:1859150]	8.11	8.41	8.31	8.11	1775	1708	2212	1661	Akap7	7356	0.964328	1.02466	1.03699	-0.0524039	0.0351466	0.0524039	-0.0875504
ENSMUSG00000024045	4444	Akap8	A kinase (PRKA) anchor protein 8 [Source:MGI Symbol;Acc:MGI:1928488]	52.88	52.22	44.67	42.87	13361	12238	13713	10125	Akap8	49437	1.01264	1.04199	1.2181	0.0181197	0.0593378	0.284634	-0.0412181
ENSMUSG00000002625	4871	Akap8l	A kinase (PRKA) anchor protein 8-like [Source:MGI Symbol;Acc:MGI:1860606]	38.45	38.16	27.54	27.71	5548	5108	4829	3739	Akap8l	19224	1.0076	0.993865	1.37712	0.0109224	-0.00887815	0.461654	0.0198006
ENSMUSG00000040407	10020	Akap9	A kinase (PRKA) anchor protein (yotiao) 9 [Source:MGI Symbol;Acc:MGI:2178217]	8.44	9	4.99	3.87	7196	7119	5172	3088	Akap9	22575	0.937778	1.28941	2.32558	-0.092682	0.366706	1.21759	-0.459388
ENSMUSG00000031023	11862	Akip1	A kinase (PRKA) interacting protein 1 [Source:MGI Symbol;Acc:MGI:3041226]	1.25	1.47	1.74	2.19	87	95	147	143	Akip1	472	0.85034	0.794521	0.671233	-0.233888	-0.331844	-0.575115	0.0979555
ENSMUSG00000023075	8044	Akirin1	akirin 1 [Source:MGI Symbol;Acc:MGI:1915300]	15.55	15.99	25.75	26.69	3327	3172	6691	5337	Akirin1	18527	0.972483	0.964781	0.599101	-0.0402554	-0.0517269	-0.739129	0.0114715
ENSMUSG00000028291	5041	Akirin2	akirin 2 [Source:MGI Symbol;Acc:MGI:1889364]	57.59	57.28	59.38	68.9	5530	5102	6927	6185	Akirin2	23744	1.00541	0.861829	0.83135	0.00778683	-0.214527	-0.266472	0.222314
ENSMUSG00000039158	9957	Akna	AT-hook transcription factor [Source:MGI Symbol;Acc:MGI:2140340]	2.49	2.65	2.79	2.19	944	931	1288	776	Akna	3939	0.939623	1.27397	1.21005	-0.0898466	0.349334	0.275061	-0.439181
ENSMUSG00000028692	5885	Akr1a1	aldo-keto reductase family 1, member A1 (aldehyde reductase) [Source:MGI Symbol;Acc:MGI:1929955]	204.51	204.85	246.93	268.75	19971	18557	29298	24536	Akr1a1	92362	0.99834	0.918809	0.762233	-0.0023965	-0.122163	-0.391697	0.119766
ENSMUSG00000061758	7113	Akr1b10	aldo-keto reductase family 1, member B10 (aldose reductase) [Source:MGI Symbol;Acc:MGI:1915111]	30.48	30.98	37.69	39.44	2299	2168	3454	2781	Akr1b10	10702	0.983861	0.955629	0.785497	-0.0234742	-0.0654778	-0.348322	0.0420035
ENSMUSG00000001642	4735	Akr1b3	aldo-keto reductase family 1, member B3 (aldose reductase) [Source:MGI Symbol;Acc:MGI:1353494]	50.54	50.08	54.41	48.87	198	182	259	179	Akr1b3	818	1.00919	1.11336	1.02476	0.0131911	0.154923	0.0352855	-0.141732
ENSMUSG00000052131	812	Akr1b7	aldo-keto reductase family 1, member B7 [Source:MGI Symbol;Acc:MGI:101918]	0.92	0.8	0.82	0.92	65	53	71	61	Akr1b7	250	1.15	0.891304	0.869565	0.201634	-0.16601	-0.201634	0.367644
ENSMUSG00000029762	10319	Akr1b8	aldo-keto reductase family 1, member B8 [Source:MGI Symbol;Acc:MGI:107673]	8.43	9.06	13.95	15.13	665	663	1336	1115	Akr1b8	3779	0.930464	0.922009	0.59881	-0.103978	-0.117147	-0.739829	0.0131684
ENSMUSG00000021211	10657	Akr1c12	aldo-keto reductase family 1, member C12 [Source:MGI Symbol;Acc:MGI:1351661]	13.1	14.23	14.76	16.47	501	505	686	589	Akr1c12	2281	0.92059	0.896175	0.863995	-0.119369	-0.158148	-0.210905	0.038779
ENSMUSG00000021213	3619	Akr1c13	aldo-keto reductase family 1, member C13 [Source:MGI Symbol;Acc:MGI:1351662]	18.7	18.27	18.69	20.64	662	600	804	683	Akr1c13	2749	1.02354	0.905523	0.885174	0.0335616	-0.143176	-0.175966	0.176738
ENSMUSG00000045410	7589	Akr1e1	aldo-keto reductase family 1, member E1 [Source:MGI Symbol;Acc:MGI:1914758]	8.04	8.22	17.33	17.35	959	909	2511	1934	Akr1e1	6313	0.978102	0.998847	0.473775	-0.0319429	-0.00166401	-1.07773	-0.0302789
ENSMUSG00000028743	6519	Akr7a5	aldo-keto reductase family 7, member A5 (aflatoxin aldehyde reductase) [Source:MGI Symbol;Acc:MGI:107796]	38.42	38.79	38.91	40.51	3391	3176	4172	3342	Akr7a5	14081	0.990461	0.960504	0.957541	-0.0138273	-0.0581371	-0.0625933	0.0443098
ENSMUSG00000001729	7424	Akt1	thymoma viral proto-oncogene 1 [Source:MGI Symbol;Acc:MGI:87986]	64.3	65.62	69.34	63.96	11994	11356	15715	11154	Akt1	50219	0.979884	1.08412	1.02595	-0.0293169	0.116518	0.0369657	-0.145835
ENSMUSG00000011096	6462	Akt1s1	AKT1 substrate 1 (proline-rich) [Source:MGI Symbol;Acc:MGI:1914855]	50.5	50.95	62.81	64.54	5460	5110	8251	6524	Akt1s1	25345	0.991168	0.973195	0.789433	-0.0127988	-0.0391993	-0.341111	0.0264005
ENSMUSG00000004056	6598	Akt2	thymoma viral proto-oncogene 2 [Source:MGI Symbol;Acc:MGI:104874]	19.12	19.32	27.07	26.93	6093	5711	10478	8020	Akt2	30302	0.989648	1.0052	0.717416	-0.0150126	0.00748066	-0.479119	-0.0224932
ENSMUSG00000019699	9883	Akt3	thymoma viral proto-oncogene 3 [Source:MGI Symbol;Acc:MGI:1345147]	28.85	30.64	39.97	36.19	9630	9488	16208	11292	Akt3	46618	0.94158	1.10445	0.846643	-0.086845	0.143326	-0.240175	-0.230171
ENSMUSG00000031667	7651	Aktip	thymoma viral proto-oncogene 1 interacting protein [Source:MGI Symbol;Acc:MGI:3693832]	32.32	33.07	36.81	39.59	4160	3949	5756	4764	Aktip	18629	0.977321	0.92978	0.835312	-0.0330958	-0.105038	-0.259613	0.0719425
ENSMUSG00000028393	4319	Alad	aminolevulinate, delta-, dehydratase [Source:MGI Symbol;Acc:MGI:96853]	60.48	59.64	73.54	76.1	4984	4559	7363	5863	Alad	22769	1.01408	0.96636	0.783706	0.0201779	-0.0493673	-0.351616	0.0695452
ENSMUSG00000032786	7766	Alas1	aminolevulinic acid synthase 1 [Source:MGI Symbol;Acc:MGI:87989]	10.89	11.16	12.83	12.29	2358	2241	3376	2487	Alas1	10462	0.975806	1.04394	0.908055	-0.0353331	0.0620363	-0.139148	-0.0973693
ENSMUSG00000007833	6499	Aldh16a1	aldehyde dehydrogenase 16 family, member A1 [Source:MGI Symbol;Acc:MGI:1916998]	9.56	9.65	12.89	12.86	2337	2189	3829	2941	Aldh16a1	11296	0.990674	1.00233	0.750389	-0.0135183	0.00336162	-0.41429	-0.0168799
ENSMUSG00000025007	7928	Aldh18a1	aldehyde dehydrogenase 18 family, member A1 [Source:MGI Symbol;Acc:MGI:1888908]	60.38	62	52.74	49.59	14958	14247	15874	11485	Aldh18a1	56564	0.973871	1.06352	1.25025	-0.0381975	0.0888483	0.322219	-0.127046
ENSMUSG00000035561	2075	Aldh1b1	aldehyde dehydrogenase 1 family, member B1 [Source:MGI Symbol;Acc:MGI:1919785]	38.55	36.57	25.26	24.8	6176	5434	4916	3714	Aldh1b1	20240	1.05414	1.01855	1.4746	0.0760702	0.0265145	0.560321	0.0495557
ENSMUSG00000020256	6768	Aldh1l2	aldehyde dehydrogenase 1 family, member L2 [Source:MGI Symbol;Acc:MGI:2444680]	17.58	17.8	14.04	12.4	7487	7029	7261	4935	Aldh1l2	26712	0.98764	1.13226	1.43548	-0.0179422	0.179203	0.521537	-0.197145
ENSMUSG00000029455	4935	Aldh2	aldehyde dehydrogenase 2, mitochondrial [Source:MGI Symbol;Acc:MGI:99600]	11.76	11.68	10.27	9.79	3199	2947	3395	2490	Aldh2	12031	1.00685	1.04903	1.19305	0.00984779	0.0690554	0.25466	-0.0592076
ENSMUSG00000019102	2560	Aldh3a1	aldehyde dehydrogenase family 3, subfamily A1 [Source:MGI Symbol;Acc:MGI:1353451]	0.25	0.24	0.28	0.31	30	27	40	35	Aldh3a1	132	1.04167	0.903226	0.774194	0.0588937	-0.146841	-0.369234	0.205735
ENSMUSG00000010025	8325	Aldh3a2	aldehyde dehydrogenase family 3, subfamily A2 [Source:MGI Symbol;Acc:MGI:1353452]	12.02	12.41	11.34	10.99	2605	2494	2985	2226	Aldh3a2	10310	0.968574	1.03185	1.12921	-0.0460662	0.0452293	0.175312	-0.0912955
ENSMUSG00000024885	8394	Aldh3b1	aldehyde dehydrogenase 3 family, member B1 [Source:MGI Symbol;Acc:MGI:1914939]	12.28	12.69	8.99	10.54	1232	1181	1096	989	Aldh3b1	4498	0.967691	0.852941	1.20398	-0.0473815	-0.229482	0.267817	0.1821
ENSMUSG00000028737	11762	Aldh4a1	aldehyde dehydrogenase 4 family, member A1 [Source:MGI Symbol;Acc:MGI:2443883]	2.83	3.29	2.61	2.54	673	725	752	563	Aldh4a1	2713	0.860182	1.02756	1.29528	-0.217286	0.0392213	0.373259	-0.256507
ENSMUSG00000035936	11185	Aldh5a1	aldhehyde dehydrogenase family 5, subfamily A1 [Source:MGI Symbol;Acc:MGI:2441982]	2.34	2.6	2.05	2.02	935	960	993	752	Aldh5a1	3640	0.9	1.01485	1.28713	-0.152003	0.0212686	0.364156	-0.173272
ENSMUSG00000021238	2728	Aldh6a1	aldehyde dehydrogenase family 6, subfamily A1 [Source:MGI Symbol;Acc:MGI:1915077]	1.35	1.3	2.42	2.31	311	277	678	498	Aldh6a1	1764	1.03846	1.04762	0.562771	0.0544478	0.0671142	-0.829381	-0.0126664
ENSMUSG00000053644	3466	Aldh7a1	aldehyde dehydrogenase family 7, member A1 [Source:MGI Symbol;Acc:MGI:108186]	8.39	8.18	9.14	9.19	1796	1625	2377	1839	Aldh7a1	7637	1.02567	0.994559	0.890098	0.03657	-0.0078707	-0.167964	0.0444407
ENSMUSG00000026687	7000	Aldh9a1	aldehyde dehydrogenase 9, subfamily A1 [Source:MGI Symbol;Acc:MGI:1861622]	41.12	41.74	43.53	42.2	8154	7679	10487	7823	Aldh9a1	34143	0.985146	1.03152	0.9891	-0.0215903	0.044767	-0.0158124	-0.0663574
ENSMUSG00000030695	2210	Aldoa	aldolase A, fructose-bisphosphate [Source:MGI Symbol;Acc:MGI:87994]	1109.51	1056.08	1061.05	1142.74	61879	54638	71899	59583	Aldoa	247999	1.05059	0.928514	0.924165	0.0712035	-0.107005	-0.113778	0.178208
ENSMUSG00000059343	7518	Aldoart1	aldolase 1 A, retrogene 1 [Source:MGI Symbol;Acc:MGI:2447811]	2.78	2.84	2.37	3.54	256	243	265	305	Aldoart1	1069	0.978873	0.669492	0.80226	-0.030806	-0.578862	-0.317858	0.548056
ENSMUSG00000017390	1521	Aldoc	aldolase C, fructose-bisphosphate [Source:MGI Symbol;Acc:MGI:101863]	3.99	3.71	2.56	2.51	778	671	606	457	Aldoc	2512	1.07547	1.01992	1.47809	0.10497	0.0284564	0.563732	0.0765131
ENSMUSG00000039427	7621	Alg1	asparagine-linked glycosylation 1 (beta-1,4-mannosyltransferase) [Source:MGI Symbol;Acc:MGI:2384774]	23.23	23.76	20.78	21.23	2131	2022	2316	1821	Alg1	8290	0.977694	0.978804	1.11917	-0.0325457	-0.0309087	0.16243	-0.00163696
ENSMUSG00000075470	4272	Alg10b	asparagine-linked glycosylation 10B (alpha-1,2-glucosyltransferase) [Source:MGI Symbol;Acc:MGI:2146159]	22.67	22.34	18.05	15.93	5940	5429	5745	3902	Alg10b	21016	1.01477	1.13308	1.40239	0.0211552	0.180253	0.487883	-0.159097
ENSMUSG00000063362	5443	Alg11	asparagine-linked glycosylation 11 (alpha-1,2-mannosyltransferase) [Source:MGI Symbol;Acc:MGI:2142632]	9.46	9.45	7.78	7.34	3182	2948	3180	2307	Alg11	11617	1.00106	1.05995	1.28747	0.00152585	0.0839901	0.364534	-0.0824642
ENSMUSG00000035845	5981	Alg12	asparagine-linked glycosylation 12 (alpha-1,6-mannosyltransferase) [Source:MGI Symbol;Acc:MGI:2385025]	10.77	10.8	8.56	7.79	1596	1485	1542	1080	Alg12	5703	0.997222	1.09884	1.38639	-0.00401306	0.135987	0.471336	-0.140001
ENSMUSG00000041718	1021	Alg13	asparagine-linked glycosylation 13 [Source:MGI Symbol;Acc:MGI:1914824]	5.52	4.96	7.97	7.98	604	503	1059	816	Alg13	2982	1.1129	0.998747	0.621554	0.154328	-0.00180902	-0.686049	0.156137
ENSMUSG00000039887	7639	Alg14	asparagine-linked glycosylation 14 [Source:MGI Symbol;Acc:MGI:1914039]	20.38	20.85	26.92	31.26	1250	1186	2006	1792	Alg14	6234	0.977458	0.861164	0.666987	-0.0328933	-0.215639	-0.58427	0.182746
ENSMUSG00000039740	7698	Alg2	asparagine-linked glycosylation 2 (alpha-1,3-mannosyltransferase) [Source:MGI Symbol;Acc:MGI:1914731]	22.18	22.71	27.42	27.46	4696	4460	7052	5434	Alg2	21642	0.976662	0.998543	0.827021	-0.0340683	-0.00210305	-0.274004	-0.0319653
ENSMUSG00000033809	2487	Alg3	asparagine-linked glycosylation 3 (alpha-1,3-mannosyltransferase) [Source:MGI Symbol;Acc:MGI:1098592]	28.92	27.72	32.04	30.83	2888	2568	3887	2878	Alg3	12221	1.04329	1.03925	0.899124	0.0611403	0.0555393	-0.153408	0.00560104
ENSMUSG00000036632	5761	Alg5	asparagine-linked glycosylation 5 (dolichyl-phosphate beta-glucosyltransferase) [Source:MGI Symbol;Acc:MGI:1913498]	36.6	36.61	37.34	41.12	3707	3440	4595	3894	Alg5	15636	0.999727	0.908074	0.890321	-0.000394125	-0.139118	-0.167602	0.138724
ENSMUSG00000073792	2479	Alg6	asparagine-linked glycosylation 6 (alpha-1,3,-glucosyltransferase) [Source:MGI Symbol;Acc:MGI:2444031]	5.29	5.07	3.44	3.31	1135	1009	897	664	Alg6	3705	1.04339	1.03927	1.53172	0.061282	0.0555773	0.615155	0.00570463
ENSMUSG00000035704	2264	Alg8	asparagine-linked glycosylation 8 (alpha-1,3-glucosyltransferase) [Source:MGI Symbol;Acc:MGI:2141959]	28.25	26.93	26.47	25.98	3940	3484	4485	3387	Alg8	15296	1.04902	1.01886	1.03657	0.0690366	0.0269568	0.0518128	0.0420799
ENSMUSG00000032059	2558	Alg9	asparagine-linked glycosylation 9 (alpha 1,2 mannosyltransferase) [Source:MGI Symbol;Acc:MGI:1924753]	13	12.48	14.82	15.87	2614	2328	3623	2984	Alg9	11549	1.04167	0.933837	0.786389	0.0588937	-0.0987567	-0.346684	0.15765
ENSMUSG00000055471	7397	Alk	anaplastic lymphoma kinase [Source:MGI Symbol;Acc:MGI:103305]	2.96	3.02	3.07	2.34	1015	961	1279	750	Alk	4005	0.980132	1.31197	1.2906	-0.0289514	0.39173	0.36804	-0.420681
ENSMUSG00000079036	4278	Alkbh1	alkB, alkylation repair homolog 1 (E. coli) [Source:MGI Symbol;Acc:MGI:2384034]	22.04	21.72	20.68	21.43	5679	5192	6472	5161	Alkbh1	22504	1.01473	0.965002	1.01353	0.0211001	-0.0513957	0.0193923	0.0724958
ENSMUSG00000044339	3282	Alkbh2	alkB, alkylation repair homolog 2 (E. coli) [Source:MGI Symbol;Acc:MGI:2141032]	22.53	21.9	18	20.31	1643	1482	1595	1385	Alkbh2	6105	1.02877	0.886263	1.07829	0.0409164	-0.174193	0.108741	0.21511
ENSMUSG00000040174	6337	Alkbh3	alkB, alkylation repair homolog 3 (E. coli) [Source:MGI Symbol;Acc:MGI:1916363]	35.14	35.4	34.76	36.7	2951	2758	3547	2881	Alkbh3	12137	0.992655	0.947139	0.964578	-0.0106352	-0.078352	-0.0520307	0.0677168
ENSMUSG00000039754	11260	Alkbh4	alkB, alkylation repair homolog 4 (E. coli) [Source:MGI Symbol;Acc:MGI:1919291]	6.56	7.32	8.54	8.78	778	805	1231	974	Alkbh4	3788	0.896175	0.972665	0.833713	-0.158148	-0.0399849	-0.262377	-0.118163
ENSMUSG00000042650	4184	Alkbh5	alkB, alkylation repair homolog 5 (E. coli) [Source:MGI Symbol;Acc:MGI:2144489]	42.03	41.37	35.36	32.2	16922	15451	17295	12119	Alkbh5	61787	1.01595	1.09814	1.28478	0.0228345	0.135058	0.361524	-0.112223
ENSMUSG00000042831	7542	Alkbh6	alkB, alkylation repair homolog 6 (E. coli) [Source:MGI Symbol;Acc:MGI:2142037]	13.68	13.98	15.79	16.87	909	862	1275	1048	Alkbh6	4094	0.978541	0.935981	0.82869	-0.0312961	-0.0954488	-0.271096	0.0641527
ENSMUSG00000002661	3347	Alkbh7	alkB, alkylation repair homolog 7 (E. coli) [Source:MGI Symbol;Acc:MGI:1913650]	9.37	9.12	11.58	10.99	579	523	870	635	Alkbh7	2607	1.02741	1.05369	0.829845	0.0390152	0.0754439	-0.269086	-0.0364286
ENSMUSG00000025899	9163	Alkbh8	alkB, alkylation repair homolog 8 (E. coli) [Source:MGI Symbol;Acc:MGI:1914917]	9.89	10.34	5.94	5.37	2408	2336	1757	1224	Alkbh8	7725	0.95648	1.10615	1.92551	-0.0641938	0.145541	0.945242	-0.209735
ENSMUSG00000063810	7349	Alms1	Alstrom syndrome 1 [Source:MGI Symbol;Acc:MGI:1934606]	4.07	4.15	4.45	3.74	2882	2728	3826	2473	Alms1	11909	0.980723	1.18984	1.10963	-0.0280825	0.250767	0.150073	-0.27885
ENSMUSG00000020891	447	Alox8	arachidonate 8-lipoxygenase [Source:MGI Symbol;Acc:MGI:1098228]	0.19	0.15	0.11	0.1	41	31	30	20	Alox8	122	1.26667	1.1	1.5	0.341037	0.137504	0.584963	0.203533
ENSMUSG00000038763	12533	Alpk3	alpha-kinase 3 [Source:MGI Symbol;Acc:MGI:2151224]	0.08	0.12	0.02	0.01	37	51	9	4	Alpk3	101	0.666667	2	12	-0.584963	1	3.58496	-1.58496
ENSMUSG00000026024	10381	Als2	amyotrophic lateral sclerosis 2 (juvenile) [Source:MGI Symbol;Acc:MGI:1921268]	5.89	6.34	4.92	4.6	2465	2464	2502	1802	Als2	9233	0.929022	1.06957	1.37826	-0.106215	0.0970245	0.462849	-0.20324
ENSMUSG00000044037	10586	Als2cl	ALS2 C-terminal like [Source:MGI Symbol;Acc:MGI:2447532]	0.48	0.52	0.29	0.24	170	171	128	79	Als2cl	548	0.923077	1.20833	2.16667	-0.115477	0.273018	1.11548	-0.388496
ENSMUSG00000025134	9437	Alyref	Aly/REF export factor [Source:MGI Symbol;Acc:MGI:1341044]	55.26	58.09	42.88	46.7	13005	12681	12262	10274	Alyref	48222	0.951282	0.918201	1.2439	-0.0720543	-0.123118	0.314867	0.0510634
ENSMUSG00000060244	2252	Alyref2	Aly/REF export factor 2 [Source:MGI Symbol;Acc:MGI:1913144]	5.53	5.27	7.15	8.75	217	192	341	321	Alyref2	1071	1.04934	0.817143	0.602286	0.0694765	-0.29134	-0.73148	0.360816
ENSMUSG00000022244	10877	Amacr	alpha-methylacyl-CoA racemase [Source:MGI Symbol;Acc:MGI:1098273]	4.9	5.37	4.83	5.27	882	896	1056	887	Amacr	3721	0.912477	0.916509	1.01898	-0.13214	-0.12578	0.0271191	-0.00636057
ENSMUSG00000040506	10165	Ambra1	autophagy/beclin 1 regulator 1 [Source:MGI Symbol;Acc:MGI:2443564]	11.83	12.66	13.22	11.4	4343	4310	5895	3911	Ambra1	18459	0.934439	1.15965	1.11053	-0.0978273	0.213688	0.151244	-0.311516
ENSMUSG00000075232	2279	Amd1	S-adenosylmethionine decarboxylase 1 [Source:MGI Symbol;Acc:MGI:88004]	64.35	61.38	71.58	72.58	165	146	223	174	Amd1	708	1.04839	0.986222	0.845688	0.0681715	-0.0200155	-0.241803	0.088187
ENSMUSG00000036820	8432	Amdhd2	amidohydrolase domain containing 2 [Source:MGI Symbol;Acc:MGI:2443978]	5.61	5.8	13.07	13.28	578	555	1637	1280	Amdhd2	4050	0.967241	0.984187	0.436747	-0.0480521	-0.022996	-1.19513	-0.0250561
ENSMUSG00000050332	3397	Amer1	APC membrane recruitment 1 [Source:MGI Symbol;Acc:MGI:1919595]	0.77	0.75	0.64	0.45	460	414	462	249	Amer1	1585	1.02667	1.42222	1.66667	0.0379678	0.508147	0.736966	-0.470179
ENSMUSG00000031751	6541	Amfr	autocrine motility factor receptor [Source:MGI Symbol;Acc:MGI:1345634]	46.72	47.18	48.92	49.11	12153	11384	15460	11942	Amfr	50939	0.99025	0.996131	0.9607	-0.0141351	-0.00559242	-0.0578414	-0.00854273
ENSMUSG00000035262	1339	Amh	anti-Mullerian hormone [Source:MGI Symbol;Acc:MGI:88006]	1.13	1.04	0.71	0.5	130	111	99	54	Amh	394	1.08654	1.42	2.08	0.119739	0.505891	1.05658	-0.386152
ENSMUSG00000023047	3280	Amhr2	anti-Mullerian hormone type 2 receptor [Source:MGI Symbol;Acc:MGI:105062]	1.43	1.39	0.9	0.92	192	173	147	116	Amhr2	628	1.02878	0.978261	1.51087	0.0409303	-0.0317089	0.595379	0.0726391
ENSMUSG00000050947	10961	Amigo1	adhesion molecule with Ig like domain 1 [Source:MGI Symbol;Acc:MGI:2653612]	0.9	0.99	1.36	1.22	320	325	586	404	Amigo1	1635	0.909091	1.11475	0.811475	-0.137504	0.156726	-0.301381	-0.294229
ENSMUSG00000048218	3600	Amigo2	adhesion molecule with Ig like domain 2 [Source:MGI Symbol;Acc:MGI:2145995]	0.43	0.42	0.59	0.51	85	77	144	95	Amigo2	401	1.02381	1.15686	0.823529	0.0339473	0.210218	-0.280108	-0.17627
ENSMUSG00000032593	1080	Amigo3	adhesion molecule with Ig like domain 3 [Source:MGI Symbol;Acc:MGI:2444854]	1.14	1.03	0.95	0.85	203	169	205	141	Amigo3	718	1.1068	1.11765	1.21176	0.146389	0.160465	0.27711	-0.0140752
ENSMUSG00000042225	5611	Ammecr1	Alport syndrome, mental retardation, midface hypoplasia and elliptocytosis chromosomal region gene 1 [Source:MGI Symbol;Acc:MGI:1860206]	10.64	10.64	9.22	8.05	4081	3787	4297	2887	Ammecr1	15052	1	1.14534	1.32174	0	0.195778	0.402437	-0.195778
ENSMUSG00000041915	4197	Ammecr1l	AMME chromosomal region gene 1-like [Source:MGI Symbol;Acc:MGI:2442711]	8.39	8.26	8.67	7.2	1985	1812	2492	1591	Ammecr1l	7880	1.01574	1.20417	1.14722	0.022529	0.268035	0.198145	-0.245506
ENSMUSG00000068250	10497	Amn1	antagonist of mitotic exit network 1 [Source:MGI Symbol;Acc:MGI:2442933]	10.98	11.86	9.39	11.96	1082	1085	1125	1102	Amn1	4394	0.925801	0.785117	0.991639	-0.111226	-0.34902	-0.0121134	0.237794
ENSMUSG00000013076	12708	Amotl1	angiomotin-like 1 [Source:MGI Symbol;Acc:MGI:1922973]	0.03	0.06	0.05	0.04	22	34	36	22	Amotl1	114	0.5	1.25	1.5	-1	0.321928	0.584963	-1.32193
ENSMUSG00000032531	11717	Amotl2	angiomotin-like 2 [Source:MGI Symbol;Acc:MGI:1929286]	0.77	0.89	0.53	0.55	235	252	196	157	Amotl2	840	0.865169	0.963636	1.61818	-0.208947	-0.0534393	0.694374	-0.155508
ENSMUSG00000027889	5446	Ampd2	adenosine monophosphate deaminase 2 [Source:MGI Symbol;Acc:MGI:88016]	32.86	32.83	34.82	31.02	7579	7023	9757	6689	Ampd2	31048	1.00091	1.1225	1.05835	0.00131773	0.166718	0.0818161	-0.1654
ENSMUSG00000005686	655	Ampd3	adenosine monophosphate deaminase 3 [Source:MGI Symbol;Acc:MGI:1096344]	10.94	9.25	8.97	6.78	2581	2024	2573	1495	Ampd3	8673	1.1827	1.32301	1.36431	0.242087	0.403823	0.448168	-0.161735
ENSMUSG00000021314	12044	Amph	amphiphysin [Source:MGI Symbol;Acc:MGI:103574]	0.19	0.23	0.07	0.1	43	47	18	20	Amph	128	0.826087	0.7	2.3	-0.275634	-0.514573	1.20163	0.238939
ENSMUSG00000032607	820	Amt	aminomethyltransferase [Source:MGI Symbol;Acc:MGI:3646700]	1.55	1.35	1.49	1.09	140	113	163	92	Amt	508	1.14815	1.36697	1.23853	0.199309	0.450984	0.308631	-0.251675
ENSMUSG00000050022	9192	Amz1	archaelysin family metallopeptidase 1 [Source:MGI Symbol;Acc:MGI:2442258]	1.52	1.59	2.03	2.13	285	276	462	374	Amz1	1397	0.955975	0.953052	0.746479	-0.0649554	-0.0693737	-0.421827	0.00441826
ENSMUSG00000020610	6666	Amz2	archaelysin family metallopeptidase 2 [Source:MGI Symbol;Acc:MGI:104837]	47.77	48.31	40.67	43.86	9415	8832	9738	8081	Amz2	36066	0.988822	0.927269	1.10146	-0.016217	-0.108941	0.139416	0.0927238
ENSMUSG00000014355	8125	Anapc1	anaphase promoting complex subunit 1 [Source:MGI Symbol;Acc:MGI:103097]	15.7	16.16	13.71	12.24	9948	9495	10555	7247	Anapc1	37245	0.971535	1.1201	1.32026	-0.0416626	0.163625	0.400824	-0.205288
ENSMUSG00000036977	984	Anapc10	anaphase promoting complex subunit 10 [Source:MGI Symbol;Acc:MGI:1916249]	6.87	6.14	7.03	7.71	1347	1116	1675	1413	Anapc10	5551	1.11889	0.911803	0.796368	0.162071	-0.133206	-0.328492	0.295278
ENSMUSG00000025135	5230	Anapc11	anaphase promoting complex subunit 11 [Source:MGI Symbol;Acc:MGI:1913406]	22.15	22.08	23.52	25.89	5018	4640	6472	5482	Anapc11	21612	1.00317	0.908459	0.852839	0.00456653	-0.138507	-0.229655	0.143073
ENSMUSG00000035048	3288	Anapc13	anaphase promoting complex subunit 13 [Source:MGI Symbol;Acc:MGI:1916260]	99.54	96.76	116.85	123.72	2524	2276	3600	2933	Anapc13	11333	1.02873	0.944471	0.782089	0.0408656	-0.082421	-0.354596	0.123287
ENSMUSG00000030649	1798	Anapc15	anaphase prompoting complex C subunit 15 [Source:MGI Symbol;Acc:MGI:1922680]	41.26	38.81	64.1	64.35	526	459	993	767	Anapc15	2745	1.06313	0.996115	0.603108	0.0883154	-0.00561579	-0.729512	0.0939312
ENSMUSG00000020107	1555	Anapc16	anaphase promoting complex subunit 16 [Source:MGI Symbol;Acc:MGI:1289325]	117.05	108.99	135.75	145	10672	9218	15037	12359	Anapc16	47286	1.07395	0.936207	0.751655	0.102929	-0.0951007	-0.411857	0.19803
ENSMUSG00000026965	6454	Anapc2	anaphase promoting complex subunit 2 [Source:MGI Symbol;Acc:MGI:2139135]	44.43	44.82	44.69	44.06	9351	8752	11428	8669	Anapc2	38200	0.991299	1.0143	1.01725	-0.0126085	0.0204825	0.0246732	-0.0330911
ENSMUSG00000029176	4375	Anapc4	anaphase promoting complex subunit 4 [Source:MGI Symbol;Acc:MGI:1098673]	31.86	31.44	24.98	25.61	8627	7898	8220	6483	Anapc4	31228	1.01336	0.9754	1.22765	0.019145	-0.0359338	0.295894	0.0550788
ENSMUSG00000029472	4291	Anapc5	anaphase-promoting complex subunit 5 [Source:MGI Symbol;Acc:MGI:1929722]	140.32	138.31	203.43	198.24	25026	22884	44084	33055	Anapc5	125049	1.01453	1.02618	0.69769	0.0208152	0.0372844	-0.519343	-0.0164692
ENSMUSG00000029466	4560	Anapc7	anaphase promoting complex subunit 7 [Source:MGI Symbol;Acc:MGI:1929711]	42.82	42.34	54	56.56	8847	8116	13556	10927	Anapc7	41446	1.01134	0.954738	0.748586	0.0162635	-0.0668227	-0.417761	0.0830862
ENSMUSG00000021257	9114	Angel1	angel homolog 1 (Drosophila) [Source:MGI Symbol;Acc:MGI:1915987]	2.91	3.04	3.26	2.6	788	763	1071	657	Angel1	3279	0.957237	1.25385	1.16923	-0.0630522	0.32636	0.22556	-0.389413
ENSMUSG00000026634	4006	Angel2	angel homolog 2 (Drosophila) [Source:MGI Symbol;Acc:MGI:1196310]	24.47	24.03	17.88	17.77	6389	5818	5670	4337	Angel2	22214	1.01831	1.00619	1.35228	0.0261775	0.00890305	0.435393	0.0172744
ENSMUSG00000031465	446	Angpt2	angiopoietin 2 [Source:MGI Symbol;Acc:MGI:1202890]	2.65	2.09	3.03	2.27	661	484	920	529	Angpt2	2594	1.26794	1.3348	0.920705	0.342489	0.416625	-0.119189	-0.0741361
ENSMUSG00000027460	1310	Angpt4	angiopoietin 4 [Source:MGI Symbol;Acc:MGI:1336887]	6.52	5.99	2.98	2.34	1048	893	583	351	Angpt4	2875	1.08848	1.2735	2.55983	0.122316	0.348804	1.35605	-0.226488
ENSMUSG00000004105	10632	Angptl2	angiopoietin-like 2 [Source:MGI Symbol;Acc:MGI:1347002]	2.82	3.06	9.18	8.05	661	665	2615	1764	Angptl2	5705	0.921569	1.14037	0.380124	-0.117836	0.189505	-1.39546	-0.307342
ENSMUSG00000038742	6855	Angptl6	angiopoietin-like 6 [Source:MGI Symbol;Acc:MGI:1917976]	4.46	4.52	3.97	3.84	411	387	445	331	Angptl6	1574	0.986726	1.03385	1.17708	-0.0192791	0.0480327	0.235216	-0.0673118
ENSMUSG00000028989	12596	Angptl7	angiopoietin-like 7 [Source:MGI Symbol;Acc:MGI:3605801]	0.23	0.36	0.7	0.42	34	50	127	59	Angptl7	270	0.638889	1.66667	0.857143	-0.646363	0.736966	-0.222392	-1.38333
ENSMUSG00000022265	4737	Ank	progressive ankylosis [Source:MGI Symbol;Acc:MGI:3045421]	5.5	5.45	4.19	4.03	1352	1243	1252	926	Ank	4773	1.00917	1.0397	1.35236	0.0131754	0.0561704	0.435476	-0.042995
ENSMUSG00000032826	9699	Ank2	ankyrin 2, brain [Source:MGI Symbol;Acc:MGI:88025]	7.72	8.16	7.06	6	3136	3074	3482	2277	Ank2	11969	0.946078	1.17667	1.36	-0.0799683	0.234706	0.443607	-0.314674
ENSMUSG00000069601	5118	Ank3	ankyrin 3, epithelial [Source:MGI Symbol;Acc:MGI:88026]	11.36	11.31	3.97	3.14	7652	7065	3246	1978	Ank3	19941	1.00442	1.26433	3.60191	0.00636391	0.338374	1.84876	-0.332011
ENSMUSG00000039342	1274	Ankar	ankyrin and armadillo repeat containing [Source:MGI Symbol;Acc:MGI:2442559]	0.12	0.11	0.05	0.06	39	33	21	17	Ankar	110	1.09091	0.833333	1.83333	0.125531	-0.263034	0.874469	0.388565
ENSMUSG00000047117	11062	Ankdd1b	ankyrin repeat and death domain containing 1B [Source:MGI Symbol;Acc:MGI:2444730]	1.53	1.69	1.36	1.33	356	364	384	290	Ankdd1b	1394	0.905325	1.02256	1.27068	-0.143492	0.0321804	0.345597	-0.175672
ENSMUSG00000074771	8247	Ankef1	ankyrin repeat and EF-hand domain containing 1 [Source:MGI Symbol;Acc:MGI:2441685]	0.32	0.33	0.44	0.43	64	61	107	81	Ankef1	313	0.969697	1.02326	0.767442	-0.0443941	0.0331669	-0.381871	-0.077561
ENSMUSG00000020790	8450	Ankfy1	ankyrin repeat and FYVE domain containing 1 [Source:MGI Symbol;Acc:MGI:1337008]	13.5	13.96	13.78	12.18	7551	7242	9364	6367	Ankfy1	30524	0.967049	1.13136	1.14614	-0.0483395	0.178062	0.196785	-0.226401
ENSMUSG00000024483	5544	Ankhd1	ankyrin repeat and KH domain containing 1 [Source:MGI Symbol;Acc:MGI:1921733]	4.43	4.43	3.24	2.37	2581	2390	2295	1292	Ankhd1	8558	1	1.36709	1.8692	0	0.451107	0.90242	-0.451107
ENSMUSG00000040351	7246	Ankib1	ankyrin repeat and IBR domain containing 1 [Source:MGI Symbol;Acc:MGI:1918047]	11.57	11.78	7.74	6.94	5407	5107	4396	3031	Ankib1	17941	0.982173	1.11527	1.69741	-0.0259507	0.157398	0.763332	-0.183349
ENSMUSG00000046295	1248	Ankle1	ankyrin repeat and LEM domain containing 1 [Source:MGI Symbol;Acc:MGI:1918775]	3.08	2.82	8.62	7.29	448	381	1524	992	Ankle1	3345	1.0922	1.18244	0.386831	0.127235	0.241769	-1.37022	-0.114534
ENSMUSG00000029501	9400	Ankle2	ankyrin repeat and LEM domain containing 2 [Source:MGI Symbol;Acc:MGI:1261856]	15.47	16.25	13.21	12.66	5647	5504	5858	4320	Ankle2	21329	0.952	1.04344	1.28357	-0.0709665	0.0613531	0.360162	-0.13232
ENSMUSG00000036188	11507	Ankmy2	ankyrin repeat and MYND domain containing 2 [Source:MGI Symbol;Acc:MGI:2144755]	20.55	23.3	17.43	16.65	3509	3691	3616	2658	Ankmy2	13474	0.881974	1.04685	1.3994	-0.181192	0.0660504	0.484808	-0.247242
ENSMUSG00000021661	8358	Ankra2	ankyrin repeat, family A (RFXANK-like), 2 [Source:MGI Symbol;Acc:MGI:1915808]	25.86	26.71	21.45	23.55	3133	3002	3158	2668	Ankra2	11961	0.968177	0.910828	1.13418	-0.0466577	-0.134749	0.181653	0.0880917
ENSMUSG00000031508	4088	Ankrd10	ankyrin repeat domain 10 [Source:MGI Symbol;Acc:MGI:1921840]	81.05	79.68	60.83	63.72	12914	11777	11777	9492	Ankrd10	45960	1.01719	0.954645	1.25047	0.0245945	-0.0669633	0.322471	0.0915578
ENSMUSG00000035569	8739	Ankrd11	ankyrin repeat domain 11 [Source:MGI Symbol;Acc:MGI:1924337]	55.95	58.1	41.33	30.57	35654	34345	31999	18215	Ankrd11	120213	0.962995	1.35198	1.90056	-0.0544	0.435073	0.926422	-0.489473
ENSMUSG00000034647	9605	Ankrd12	ankyrin repeat domain 12 [Source:MGI Symbol;Acc:MGI:1914357]	4.01	4.23	3.36	3.03	2551	2501	2604	1807	Ankrd12	9463	0.947991	1.10891	1.39604	-0.0770554	0.149143	0.48134	-0.226199
ENSMUSG00000041870	9171	Ankrd13a	ankyrin repeat domain 13a [Source:MGI Symbol;Acc:MGI:1915670]	14.24	14.89	22.79	20.83	3721	3608	7233	5088	Ankrd13a	19650	0.956347	1.0941	0.714834	-0.0643946	0.129738	-0.484319	-0.194133
ENSMUSG00000037907	2137	Ankrd13b	ankyrin repeat domain 13b [Source:MGI Symbol;Acc:MGI:2144501]	12.61	11.98	25.3	20.12	2929	2581	7137	4368	Ankrd13b	17015	1.05259	1.25746	0.595427	0.0739404	0.330507	-0.748002	-0.256567
ENSMUSG00000039988	6360	Ankrd13c	ankyrin repeat domain 13c [Source:MGI Symbol;Acc:MGI:2139746]	25.89	26.09	8.56	7.62	3109	2907	1249	855	Ankrd13c	8120	0.992334	1.12336	3.42388	-0.011102	0.16782	1.77563	-0.178922
ENSMUSG00000005986	10262	Ankrd13d	ankyrin repeat domain 13 family, member D [Source:MGI Symbol;Acc:MGI:1915673]	1.24	1.33	1.35	1.3	185	184	244	181	Ankrd13d	794	0.932331	1.03846	1.02308	-0.101086	0.0544478	0.0329146	-0.155534
ENSMUSG00000047909	9334	Ankrd16	ankyrin repeat domain 16 [Source:MGI Symbol;Acc:MGI:2444796]	12.91	13.54	11.47	12.36	1443	1404	1557	1291	Ankrd16	5695	0.953471	0.927994	1.09547	-0.0687387	-0.107813	0.131549	0.0390746
ENSMUSG00000055204	4766	Ankrd17	ankyrin repeat domain 17 [Source:MGI Symbol;Acc:MGI:1932101]	28.32	28.07	20.87	17.21	20155	18533	18047	11453	Ankrd17	68188	1.00891	1.21267	1.63103	0.0127922	0.278184	0.705782	-0.265391
ENSMUSG00000067653	4257	Ankrd23	ankyrin repeat domain 23 [Source:MGI Symbol;Acc:MGI:1925571]	1.36	1.34	1.7	1.26	184	169	281	160	Ankrd23	794	1.01493	1.34921	1.06349	0.0213737	0.432111	0.0888093	-0.410737
ENSMUSG00000054708	3382	Ankrd24	ankyrin repeat domain 24 [Source:MGI Symbol;Acc:MGI:1890394]	3.06	2.98	3.4	3.13	765	692	1033	731	Ankrd24	3221	1.02685	1.08626	0.952077	0.0382193	0.119372	-0.0708503	-0.0811528
ENSMUSG00000007827	9145	Ankrd26	ankyrin repeat domain 26 [Source:MGI Symbol;Acc:MGI:1917887]	5.53	5.78	3.06	2.12	2228	2160	1499	799	Ankrd26	6686	0.956747	1.4434	2.72642	-0.06379	0.529467	1.44701	-0.593257
ENSMUSG00000034867	1907	Ankrd27	ankyrin repeat domain 27 (VPS9 domain) [Source:MGI Symbol;Acc:MGI:2444103]	15.8	14.92	11.88	10.73	4776	4182	4363	3032	Ankrd27	16353	1.05898	1.10718	1.39049	0.082677	0.146885	0.475597	-0.0642077
ENSMUSG00000014496	7882	Ankrd28	ankyrin repeat domain 28 [Source:MGI Symbol;Acc:MGI:2145661]	17.12	17.57	11.76	10.69	6317	6013	5273	3688	Ankrd28	21291	0.974388	1.10009	1.64359	-0.0374315	0.137626	0.716852	-0.175058
ENSMUSG00000057766	12662	Ankrd29	ankyrin repeat domain 29 [Source:MGI Symbol;Acc:MGI:2687055]	0.08	0.14	0.27	0.23	18	30	74	49	Ankrd29	171	0.571429	1.17391	0.608696	-0.807355	0.231326	-0.716207	-1.03868
ENSMUSG00000021597	955	Ankrd32	ankyrin repeat domain 32 [Source:MGI Symbol;Acc:MGI:2145448]	0.09	0.08	0.12	0.16	25	19	39	40	Ankrd32	123	1.125	0.75	0.5	0.169925	-0.415037	-1	0.584963
ENSMUSG00000049097	7654	Ankrd34a	ankyrin repeat domain 34A [Source:MGI Symbol;Acc:MGI:3617846]	0.86	0.88	0.78	0.59	156	148	170	99	Ankrd34a	573	0.977273	1.32203	1.49153	-0.0331669	0.402759	0.576789	-0.435926
ENSMUSG00000050914	2184	Ankrd37	ankyrin repeat domain 37 [Source:MGI Symbol;Acc:MGI:3603344]	22.56	21.46	9.99	9.43	1303	1150	701	509	Ankrd37	3663	1.05126	1.05938	2.27572	0.072117	0.0832269	1.18632	-0.0111099
ENSMUSG00000079610	2263	Ankrd39	ankyrin repeat domain 39 [Source:MGI Symbol;Acc:MGI:1914816]	4.28	4.08	4.74	5.25	529	468	713	607	Ankrd39	2317	1.04902	0.902857	0.777143	0.0690416	-0.14743	-0.363748	0.216472
ENSMUSG00000020864	5141	Ankrd40	ankyrin repeat domain 40 [Source:MGI Symbol;Acc:MGI:1918702]	31.44	31.31	31.55	32.48	7699	7113	9388	7437	Ankrd40	31637	1.00415	0.971367	0.963978	0.00597771	-0.0419116	-0.0529281	0.0478893
ENSMUSG00000041343	7941	Ankrd42	ankyrin repeat domain 42 [Source:MGI Symbol;Acc:MGI:1921095]	1.11	1.14	1.16	1.2	217	206	275	219	Ankrd42	917	0.973684	0.966667	0.95	-0.0384741	-0.0489096	-0.0740006	0.0104355
ENSMUSG00000052331	11163	Ankrd44	ankyrin repeat domain 44 [Source:MGI Symbol;Acc:MGI:3045243]	3.17	3.52	3.81	3.67	1388	1430	2026	1502	Ankrd44	6346	0.900568	1.03815	0.959128	-0.151093	0.0540109	-0.0602046	-0.205104
ENSMUSG00000044835	1403	Ankrd45	ankyrin repeat domain 45 [Source:MGI Symbol;Acc:MGI:1921094]	2.23	2.06	4.06	3.83	127	109	281	204	Ankrd45	721	1.08252	1.06005	0.537859	0.114399	0.0841353	-0.8947	0.030264
ENSMUSG00000048307	4652	Ankrd46	ankyrin repeat domain 46 [Source:MGI Symbol;Acc:MGI:1916089]	22.62	22.39	24.89	23.86	3917	3597	5237	3862	Ankrd46	16613	1.01027	1.04317	0.938391	0.0147444	0.0609722	-0.0917395	-0.0462278
ENSMUSG00000031931	4939	Ankrd49	ankyrin repeat domain 49 [Source:MGI Symbol;Acc:MGI:1930842]	11.89	11.81	12.78	12.22	1443	1330	1885	1387	Ankrd49	6045	1.00677	1.04583	0.966448	0.00973975	0.0646436	-0.0492353	-0.0549038
ENSMUSG00000044864	10178	Ankrd50	ankyrin repeat domain 50 [Source:MGI Symbol;Acc:MGI:2139777]	5.51	5.9	6.29	5.88	1921	1908	2664	1915	Ankrd50	8408	0.933898	1.06973	1.0034	-0.0986626	0.0972439	0.0048988	-0.195906
ENSMUSG00000014498	6484	Ankrd52	ankyrin repeat domain 52 [Source:MGI Symbol;Acc:MGI:2444029]	18.45	18.62	24.74	16.04	8633	8085	14070	7017	Ankrd52	37805	0.99087	1.54239	1.16085	-0.0132323	0.625171	0.215179	-0.638404
ENSMUSG00000014747	503	Ankrd53	ankyrin repeat domain 53 [Source:MGI Symbol;Acc:MGI:1922555]	0.76	0.61	0.33	0.14	92	68	48	16	Ankrd53	224	1.2459	2.35714	4.35714	0.31719	1.23704	2.12338	-0.919849
ENSMUSG00000033055	10855	Ankrd54	ankyrin repeat domain 54 [Source:MGI Symbol;Acc:MGI:2444209]	24.89	27.26	21.53	23.47	3289	3341	3456	2899	Ankrd54	12985	0.913059	0.917341	1.16148	-0.131219	-0.12447	0.215968	-0.00674981
ENSMUSG00000040183	11197	Ankrd6	ankyrin repeat domain 6 [Source:MGI Symbol;Acc:MGI:2154278]	6.71	7.46	2.76	2.88	2216	2283	1105	889	Ankrd6	6493	0.899464	0.958333	2.59028	-0.152863	-0.0614005	1.37311	-0.0914623
ENSMUSG00000029607	821	Ankrd61	ankyrin repeat domain 61 [Source:MGI Symbol;Acc:MGI:1913979]	1.71	1.49	0.95	0.99	176	143	119	96	Ankrd61	534	1.14765	0.959596	1.50505	0.198684	-0.059501	0.589812	0.258185
ENSMUSG00000037904	1312	Ankrd9	ankyrin repeat domain 9 [Source:MGI Symbol;Acc:MGI:1921501]	1.6	1.47	2.17	2.64	288	246	474	444	Ankrd9	1452	1.08844	0.82197	0.556818	0.122256	-0.282843	-0.844722	0.405099
ENSMUSG00000024219	3029	Anks1	ankyrin repeat and SAM domain containing 1 [Source:MGI Symbol;Acc:MGI:2446180]	7.24	7.01	6.37	5.45	2867	2576	3065	2017	Anks1	10525	1.03281	1.16881	1.28624	0.0465753	0.225037	0.363158	-0.178462
ENSMUSG00000022515	4171	Anks3	ankyrin repeat and sterile alpha motif domain containing 3 [Source:MGI Symbol;Acc:MGI:1919865]	17.73	17.45	17.29	17.5	3074	2806	3643	2836	Anks3	12359	1.01605	0.988	0.997143	0.0229655	-0.0174171	-0.00412789	0.0403826
ENSMUSG00000036777	8069	Anln	anillin, actin binding protein [Source:MGI Symbol;Acc:MGI:1920174]	28.71	29.53	21.9	19.83	10986	10481	10182	7095	Anln	38744	0.972232	1.10439	1.48916	-0.040628	0.143246	0.574497	-0.183874
ENSMUSG00000037949	11205	Ano10	anoctamin 10 [Source:MGI Symbol;Acc:MGI:2143103]	21.09	23.46	32.36	32.36	3830	3953	7141	5495	Ano10	20419	0.898977	1	0.724969	-0.153644	0	-0.464009	-0.153644
ENSMUSG00000064210	5768	Ano6	anoctamin 6 [Source:MGI Symbol;Acc:MGI:2145890]	23.76	23.77	16.94	14.68	8251	7658	7147	4768	Ano6	27824	0.999579	1.15395	1.61921	-0.000607067	0.206582	0.69529	-0.207189
ENSMUSG00000034863	10947	Ano8	anoctamin 8 [Source:MGI Symbol;Acc:MGI:2687327]	12.07	13.27	13.46	12.71	3160	3223	4284	3113	Ano8	13780	0.90957	1.05901	1.04406	-0.136743	0.0827144	0.0622043	-0.219457
ENSMUSG00000032249	7023	Anp32a	acidic (leucine-rich) nuclear phosphoprotein 32 family, member A [Source:MGI Symbol;Acc:MGI:108447]	158.09	160.52	169.44	184.93	23241	21892	30266	25418	Anp32a	100817	0.984862	0.916239	0.868004	-0.0220069	-0.126205	-0.204226	0.104198
ENSMUSG00000028333	1200	Anp32b	acidic (leucine-rich) nuclear phosphoprotein 32 family, member B [Source:MGI Symbol;Acc:MGI:1914878]	362.28	330.75	332.95	328.95	38010	32191	42443	32266	Anp32b	144910	1.09533	1.01216	1.00547	0.131364	0.0174372	0.00787284	0.113927
ENSMUSG00000015749	9209	Anp32e	acidic (leucine-rich) nuclear phosphoprotein 32 family, member E [Source:MGI Symbol;Acc:MGI:1913721]	126.95	132.84	103.45	108.31	29161	28308	28873	23260	Anp32e	109602	0.955661	0.955129	1.22648	-0.0654292	-0.0662328	0.294523	0.000803571
ENSMUSG00000033420	12343	Antxr1	anthrax toxin receptor 1 [Source:MGI Symbol;Acc:MGI:1916788]	1.06	1.4	2.39	2.62	393	481	1078	909	Antxr1	2861	0.757143	0.912214	0.534351	-0.401363	-0.132556	-0.90414	-0.268806
ENSMUSG00000029338	12033	Antxr2	anthrax toxin receptor 2 [Source:MGI Symbol;Acc:MGI:1919164]	1.15	1.39	1.93	1.83	302	341	619	451	Antxr2	1713	0.827338	1.05464	0.759563	-0.273451	0.0767572	-0.396759	-0.350208
ENSMUSG00000021866	12062	Anxa11	annexin A11 [Source:MGI Symbol;Acc:MGI:108481]	0.37	0.45	0.52	0.4	61	69	104	61	Anxa11	295	0.822222	1.3	1.125	-0.2824	0.378512	0.169925	-0.660911
ENSMUSG00000032231	1150	Anxa2	annexin A2 [Source:MGI Symbol;Acc:MGI:88246]	74.63	67.86	48.28	52.25	7431	6268	5841	4864	Anxa2	24404	1.09976	0.924019	1.29876	0.137194	-0.114005	0.37713	0.2512
ENSMUSG00000029994	11490	Anxa4	annexin A4 [Source:MGI Symbol;Acc:MGI:88030]	3.18	3.6	4.37	4.22	449	471	749	557	Anxa4	2226	0.883333	1.03555	0.853081	-0.17897	0.0503903	-0.229246	-0.22936
ENSMUSG00000027712	3465	Anxa5	annexin A5 [Source:MGI Symbol;Acc:MGI:106008]	31.95	31.15	43.09	46.85	3707	3353	6074	5082	Anxa5	18216	1.02568	0.919744	0.664888	0.0365838	-0.120696	-0.588817	0.15728
ENSMUSG00000018340	5155	Anxa6	annexin A6 [Source:MGI Symbol;Acc:MGI:88255]	67.52	67.25	175.97	168.87	11735	10842	37159	27439	Anxa6	87175	1.00401	1.04204	0.398235	0.00578064	0.0594164	-1.32831	-0.0536358
ENSMUSG00000021814	6983	Anxa7	annexin A7 [Source:MGI Symbol;Acc:MGI:88031]	18.24	18.51	17.88	19.13	3788	3566	4513	3715	Anxa7	15582	0.985413	0.934658	0.96759	-0.0211992	-0.0974901	-0.047532	0.076291
ENSMUSG00000015702	12038	Anxa9	annexin A9 [Source:MGI Symbol;Acc:MGI:1923711]	1	1.21	1.39	1.21	127	142	214	143	Anxa9	626	0.826446	1.14876	1	-0.275007	0.200078	0	-0.475085
ENSMUSG00000078651	1159	Aoc2	amine oxidase, copper containing 2 (retina-specific) [Source:MGI Symbol;Acc:MGI:2668431]	6.76	6.15	5.61	4.84	1039	877	1048	695	Aoc2	3659	1.09919	1.15909	1.27066	0.136437	0.212994	0.345579	-0.0765569
ENSMUSG00000019326	10031	Aoc3	amine oxidase, copper containing 3 [Source:MGI Symbol;Acc:MGI:1306797]	0.15	0.16	0.15	0.09	43	42	52	23	Aoc3	160	0.9375	1.66667	1.77778	-0.0931094	0.736966	0.830075	-0.830075
ENSMUSG00000063558	9764	Aox1	aldehyde oxidase 1 [Source:MGI Symbol;Acc:MGI:88035]	1.36	1.44	2.23	2.07	424	416	843	603	Aox1	2286	0.944444	1.07729	0.695652	-0.0824622	0.107413	-0.523562	-0.189875
ENSMUSG00000038242	9004	Aox4	aldehyde oxidase 4 [Source:MGI Symbol;Acc:MGI:1919122]	3.75	3.91	2.62	2.43	1308	1263	1109	793	Aox4	4473	0.959079	1.07819	1.60905	-0.060278	0.10861	0.686212	-0.168889
ENSMUSG00000074238	6968	Ap1ar	adaptor-related protein complex 1 associated regulatory protein [Source:MGI Symbol;Acc:MGI:2384822]	38.98	39.55	22.18	20.76	6502	6121	4496	3238	Ap1ar	20357	0.985588	1.0684	1.90511	-0.0209436	0.0954529	0.929871	-0.116397
ENSMUSG00000009090	6711	Ap1b1	adaptor protein complex AP-1, beta 1 subunit [Source:MGI Symbol;Acc:MGI:1096368]	27.25	27.57	22.9	21.52	7553	7087	7712	5577	Ap1b1	27929	0.988393	1.06413	1.28113	-0.016843	0.0896695	0.357421	-0.106513
ENSMUSG00000031731	2499	Ap1g1	adaptor protein complex AP-1, gamma 1 subunit [Source:MGI Symbol;Acc:MGI:101919]	40.79	39.11	36.6	32.3	11298	10049	12317	8364	Ap1g1	42028	1.04296	1.13313	1.21084	0.060678	0.180309	0.276003	-0.119632
ENSMUSG00000040701	756	Ap1g2	adaptor protein complex AP-1, gamma 2 subunit [Source:MGI Symbol;Acc:MGI:1328307]	3.88	3.34	5.46	5.19	701	560	1198	877	Ap1g2	3336	1.16168	1.05202	0.643545	0.216209	0.0731664	-0.635886	0.143042
ENSMUSG00000003033	5979	Ap1m1	adaptor-related protein complex AP-1, mu subunit 1 [Source:MGI Symbol;Acc:MGI:102776]	80.06	80.28	72.99	71.26	11605	10794	12854	9657	Ap1m1	44910	0.99726	1.02428	1.12658	-0.003959	0.0346063	0.171948	-0.0385653
ENSMUSG00000004849	3368	Ap1s1	adaptor protein complex AP-1, sigma 1 [Source:MGI Symbol;Acc:MGI:1098244]	162.66	158.37	170.88	173.7	15108	13645	19284	15083	Ap1s1	63120	1.02709	0.983765	0.911744	0.0385604	-0.0236142	-0.133299	0.0621746
ENSMUSG00000031367	7631	Ap1s2	adaptor-related protein complex 1, sigma 2 subunit [Source:MGI Symbol;Acc:MGI:1889383]	16.12	16.49	21.56	21.87	3616	3433	5877	4587	Ap1s2	17513	0.977562	0.985825	0.754001	-0.0327397	-0.020596	-0.407362	-0.0121436
ENSMUSG00000054702	2859	Ap1s3	adaptor-related protein complex AP-1, sigma 3 [Source:MGI Symbol;Acc:MGI:1891304]	10.05	9.7	9.05	8.62	1740	1558	1904	1395	Ap1s3	6597	1.03608	1.04988	1.12529	0.0511388	0.0702299	0.170297	-0.0190911
ENSMUSG00000060279	6410	Ap2a1	adaptor-related protein complex 2, alpha 1 subunit [Source:MGI Symbol;Acc:MGI:101921]	38.38	38.7	45.5	39.41	8469	7921	12199	8131	Ap2a1	36720	0.991731	1.15453	0.981984	-0.0119789	0.207305	-0.0262282	-0.219284
ENSMUSG00000002957	1905	Ap2a2	adaptor-related protein complex 2, alpha 2 subunit [Source:MGI Symbol;Acc:MGI:101920]	83.4	78.74	86.04	77	26672	23360	33432	23023	Ap2a2	106487	1.05918	1.1174	1.0226	0.0829507	0.160149	0.0322383	-0.0771984
ENSMUSG00000035152	5154	Ap2b1	adaptor-related protein complex 2, beta 1 subunit [Source:MGI Symbol;Acc:MGI:1919020]	34.89	34.75	44.51	40.9	13851	12797	21472	15183	Ap2b1	63303	1.00403	1.08826	0.849633	0.00580062	0.122029	-0.235088	-0.116228
ENSMUSG00000022841	6087	Ap2m1	adaptor-related protein complex 2, mu 1 subunit [Source:MGI Symbol;Acc:MGI:1298405]	203.14	203.95	222.59	230.44	40687	37894	54169	43151	Ap2m1	175901	0.996028	0.965935	0.885046	-0.00574116	-0.0500024	-0.176176	0.0442612
ENSMUSG00000008036	7498	Ap2s1	adaptor-related protein complex 2, sigma 1 subunit [Source:MGI Symbol;Acc:MGI:2141861]	154.63	157.94	197.4	226.22	8624	8171	13376	11795	Ap2s1	41966	0.979043	0.872602	0.69817	-0.0305563	-0.196604	-0.51835	0.166048
ENSMUSG00000021686	5832	Ap3b1	adaptor-related protein complex 3, beta 1 subunit [Source:MGI Symbol;Acc:MGI:1333879]	26.38	26.41	19.45	18.23	7461	6929	6683	4821	Ap3b1	25894	0.998864	1.06692	1.44871	-0.00163974	0.0934556	0.53477	-0.0950953
ENSMUSG00000062444	5037	Ap3b2	adaptor-related protein complex 3, beta 2 subunit [Source:MGI Symbol;Acc:MGI:1100869]	22.01	21.89	20.29	19.24	5887	5431	6593	4811	Ap3b2	22722	1.00548	1.05457	1.13773	0.00788719	0.0766601	0.186163	-0.0687729
ENSMUSG00000020198	5853	Ap3d1	adaptor-related protein complex 3, delta 1 subunit [Source:MGI Symbol;Acc:MGI:107734]	64.08	64.17	52.79	47.96	21364	19847	21387	14949	Ap3d1	77547	0.998597	1.10071	1.33799	-0.00202484	0.138433	0.420067	-0.140458
ENSMUSG00000021824	6681	Ap3m1	adaptor-related protein complex 3, mu 1 subunit [Source:MGI Symbol;Acc:MGI:1929212]	20.09	20.32	23.68	22.33	6639	6230	9507	6899	Ap3m1	29275	0.988681	1.06046	0.909987	-0.0164228	0.0846858	-0.136083	-0.101109
ENSMUSG00000031539	11647	Ap3m2	adaptor-related protein complex 3, mu 2 subunit [Source:MGI Symbol;Acc:MGI:1929214]	5.55	6.38	6.34	5.9	1350	1441	1876	1342	Ap3m2	6009	0.869906	1.07458	1.08136	-0.201069	0.103768	0.112841	-0.304837
ENSMUSG00000024480	3144	Ap3s1	adaptor-related protein complex 3, sigma 1 subunit [Source:MGI Symbol;Acc:MGI:1337062]	13.99	13.57	18.32	20.44	298	268	474	407	Ap3s1	1447	1.03095	0.896282	0.663894	0.0439752	-0.157976	-0.590974	0.201951
ENSMUSG00000063801	5275	Ap3s2	adaptor-related protein complex 3, sigma 2 subunit [Source:MGI Symbol;Acc:MGI:1337060]	11.24	11.21	14.86	14.92	4603	4257	7394	5712	Ap3s2	21966	1.00268	0.995979	0.75134	0.00385576	-0.00581342	-0.412461	0.00966918
ENSMUSG00000032952	8672	Ap4b1	adaptor-related protein complex AP-4, beta 1 [Source:MGI Symbol;Acc:MGI:1337130]	9.66	10.02	8.85	8.84	1818	1749	2025	1556	Ap4b1	7148	0.964072	1.00113	1.13348	-0.0527874	0.00163109	0.180764	-0.0544185
ENSMUSG00000001998	10636	Ap4e1	adaptor-related protein complex AP-4, epsilon 1 [Source:MGI Symbol;Acc:MGI:1336993]	6.45	7	6.21	5.29	2919	2940	3415	2239	Ap4e1	11513	0.921429	1.17391	1.32325	-0.118056	0.231326	0.404087	-0.349381
ENSMUSG00000019518	10205	Ap4m1	adaptor-related protein complex AP-4, mu 1 [Source:MGI Symbol;Acc:MGI:1337063]	11.63	12.46	10.25	9.75	1192	1185	1276	934	Ap4m1	4587	0.933387	1.05128	1.27795	-0.099453	0.0721498	0.35383	-0.171603
ENSMUSG00000020955	1519	Ap4s1	adaptor-related protein complex AP-4, sigma 1 [Source:MGI Symbol;Acc:MGI:1337065]	11.81	10.98	15.12	16.36	678	585	1055	878	Ap4s1	3196	1.07559	0.924205	0.671149	0.105131	-0.113715	-0.575295	0.218846
ENSMUSG00000049562	1225	Ap5b1	adaptor-related protein complex 5, beta 1 subunit [Source:MGI Symbol;Acc:MGI:2685808]	0.82	0.75	0.95	0.78	177	151	250	158	Ap5b1	736	1.09333	1.21795	0.961538	0.128733	0.284453	-0.0565835	-0.15572
ENSMUSG00000036291	10517	Ap5m1	adaptor-related protein complex 5, mu 1 subunit [Source:MGI Symbol;Acc:MGI:1921635]	4.44	4.8	4.04	3.74	950	953	1050	749	Ap5m1	3702	0.925	1.08021	1.28342	-0.112475	0.111317	0.359996	-0.223792
ENSMUSG00000068264	8897	Ap5s1	adaptor-related protein 5 complex, sigma 1 subunit [Source:MGI Symbol;Acc:MGI:1916846]	4.89	5.09	8.14	7.95	482	465	974	732	Ap5s1	2653	0.960707	1.0239	0.640252	-0.0578312	0.0340739	-0.643289	-0.0919051
ENSMUSG00000039623	10039	Ap5z1	adaptor-related protein complex 5, zeta 1 subunit [Source:MGI Symbol;Acc:MGI:1924908]	8.1	8.64	10.02	9.1	2129	2107	3200	2236	Ap5z1	9672	0.9375	1.1011	0.949451	-0.0931094	0.138944	-0.0748352	-0.232053
ENSMUSG00000019979	10412	Apaf1	apoptotic peptidase activating factor 1 [Source:MGI Symbol;Acc:MGI:1306796]	5.28	5.69	3.32	3.03	2402	2400	1835	1290	Apaf1	7927	0.927944	1.09571	1.87789	-0.107891	0.131865	0.909111	-0.239756
ENSMUSG00000024897	10190	Apba1	amyloid beta (A4) precursor protein binding, family A, member 1 [Source:MGI Symbol;Acc:MGI:1860297]	1.41	1.51	1	0.8	662	656	567	349	Apba1	2234	0.933775	1.25	1.8875	-0.0988534	0.321928	0.916477	-0.420781
ENSMUSG00000004931	3497	Apba3	amyloid beta (A4) precursor protein-binding, family A, member 3 [Source:MGI Symbol;Acc:MGI:1888527]	17.48	17.05	21.59	20.45	2561	2317	3843	2801	Apba3	11522	1.02522	1.05575	0.833741	0.0359334	0.0782624	-0.262329	-0.042329
ENSMUSG00000037032	10423	Apbb1	amyloid beta (A4) precursor protein-binding, family B, member 1 [Source:MGI Symbol;Acc:MGI:107765]	48.73	52.53	56.93	55.79	8612	8612	12224	9218	Apbb1	38666	0.92766	1.02043	0.941567	-0.108331	0.0291825	-0.086865	-0.137514
ENSMUSG00000026786	3694	Apbb1ip	amyloid beta (A4) precursor protein-binding, family B, member 1 interacting protein [Source:MGI Symbol;Acc:MGI:1861354]	0.91	0.89	0.86	0.69	176	161	203	126	Apbb1ip	666	1.02247	1.24638	1.28986	0.0320612	0.31774	0.367209	-0.285679
ENSMUSG00000029207	3080	Apbb2	amyloid beta (A4) precursor protein-binding, family B, member 2 [Source:MGI Symbol;Acc:MGI:108405]	8.68	8.41	6.58	6.09	4015	3610	3702	2633	Apbb2	13960	1.0321	1.08046	1.38095	0.0455892	0.111645	0.465664	-0.0660561
ENSMUSG00000001379	1978	Apbb3	amyloid beta (A4) precursor protein-binding, family B, member 3 [Source:MGI Symbol;Acc:MGI:108404]	10.16	9.61	9.98	10.29	1456	1278	1737	1378	Apbb3	5849	1.05723	0.969874	0.933916	0.0802921	-0.0441313	-0.0986346	0.124423
ENSMUSG00000005871	9723	Apc	adenomatosis polyposis coli [Source:MGI Symbol;Acc:MGI:88039]	7.28	7.7	5.59	4.08	4571	4489	4265	2394	Apc	15719	0.945455	1.3701	1.88725	-0.08092	0.454279	0.916289	-0.535199
ENSMUSG00000020135	10499	Apc2	adenomatosis polyposis coli 2 [Source:MGI Symbol;Acc:MGI:1346052]	2.74	2.96	1.77	1.48	1759	1763	1382	890	Apc2	5794	0.925676	1.19595	2	-0.111421	0.258152	1	-0.369573
ENSMUSG00000071847	12123	Apcdd1	adenomatosis polyposis coli down-regulated 1 [Source:MGI Symbol;Acc:MGI:3513977]	6.3	7.75	9.05	8.26	1234	1409	2153	1512	Apcdd1	6308	0.812903	1.09564	0.938257	-0.298844	0.131776	-0.0919455	-0.43062
ENSMUSG00000032590	9582	Apeh	acylpeptide hydrolase [Source:MGI Symbol;Acc:MGI:88041]	9.92	10.46	11.97	11.97	1652	1617	2423	1865	Apeh	7557	0.948375	1	0.873851	-0.0764708	0	-0.19454	-0.0764708
ENSMUSG00000035960	7807	Apex1	apurinic/apyrimidinic endonuclease 1 [Source:MGI Symbol;Acc:MGI:88042]	170.59	174.9	167.65	168.71	4824	4588	5760	4460	Apex1	19632	0.975357	0.993717	1.03669	-0.0359972	-0.00909301	0.0519848	-0.0269042
ENSMUSG00000025269	5682	Apex2	apurinic/apyrimidinic endonuclease 2 [Source:MGI Symbol;Acc:MGI:1924872]	9.54	9.54	10.84	10.86	3010	2790	4153	3203	Apex2	13156	1	0.998158	0.878453	0	-0.00265935	-0.186963	0.00265935
ENSMUSG00000015750	2498	Aph1a	anterior pharynx defective 1a homolog (C. elegans) [Source:MGI Symbol;Acc:MGI:2385110]	32.99	31.63	40.22	39.92	3647	3244	5402	4126	Aph1a	16419	1.043	1.00752	0.792335	0.0607352	0.0108014	-0.335818	0.0499339
ENSMUSG00000032375	4214	Aph1b	anterior pharynx defective 1b homolog (C. elegans) [Source:MGI Symbol;Acc:MGI:3522097]	4.59	4.52	5.6	5.27	1016	928	1508	1091	Aph1b	4543	1.01549	1.06262	0.857685	0.0221714	0.0876239	-0.22148	-0.0654525
ENSMUSG00000053040	12585	Aph1c	anterior pharynx defective 1c homolog (C. elegans) [Source:MGI Symbol;Acc:MGI:1915568]	0.11	0.17	0.17	0.17	26	39	50	39	Aph1c	154	0.647059	1	1	-0.628031	0	0	-0.628031
ENSMUSG00000027193	4265	Api5	apoptosis inhibitor 5 [Source:MGI Symbol;Acc:MGI:1888993]	64.89	63.94	50.37	46.71	17042	15576	16071	11468	Api5	60157	1.01486	1.07836	1.36887	0.0212774	0.108833	0.452987	-0.0875559
ENSMUSG00000010911	3299	Apip	APAF1 interacting protein [Source:MGI Symbol;Acc:MGI:1926788]	7.94	7.72	26.31	29	492	444	1981	1680	Apip	4597	1.0285	0.907241	0.266207	0.0405382	-0.140442	-1.90938	0.18098
ENSMUSG00000073705	5022	Apitd1	apoptosis-inducing, TAF9-like domain 1 [Source:MGI Symbol;Acc:MGI:1917178]	38.5	38.28	46.32	53.57	2674	2466	3908	3478	Apitd1	12526	1.00575	0.864663	0.714579	0.00826762	-0.20979	-0.484834	0.218058
ENSMUSG00000030051	5402	Aplf	aprataxin and PNKP like factor [Source:MGI Symbol;Acc:MGI:1919353]	7.07	7.06	8.22	8.29	1416	1312	2000	1551	Aplf	6279	1.00142	0.991556	0.851628	0.00204203	-0.0122337	-0.231704	0.0142757
ENSMUSG00000006651	6706	Aplp1	amyloid beta (A4) precursor-like protein 1 [Source:MGI Symbol;Acc:MGI:88046]	59.25	59.94	38.61	37.92	9791	9188	7752	5858	Aplp1	32589	0.988488	1.0182	1.5807	-0.0167039	0.0260156	0.66056	-0.0427195
ENSMUSG00000031996	3656	Aplp2	amyloid beta (A4) precursor-like protein 2 [Source:MGI Symbol;Acc:MGI:88047]	144.24	140.99	133.6	119.89	37079	33621	41728	28812	Aplp2	141240	1.02305	1.11435	1.17599	0.0328785	0.156209	0.233882	-0.12333
ENSMUSG00000033096	6829	Apmap	adipocyte plasma membrane associated protein [Source:MGI Symbol;Acc:MGI:1919131]	22.79	23.09	17.13	16.96	3548	3335	3240	2469	Apmap	12592	0.987007	1.01002	1.36144	-0.0188672	0.014389	0.445132	-0.0332562
ENSMUSG00000028070	1970	Apoa1bp	apolipoprotein A-I binding protein [Source:MGI Symbol;Acc:MGI:2180167]	35.54	33.61	44.6	50.79	2167	1901	3304	2895	Apoa1bp	10267	1.05742	0.878126	0.661744	0.0805531	-0.187501	-0.595654	0.268054
ENSMUSG00000009585	11164	Apobec3	apolipoprotein B mRNA editing enzyme, catalytic polypeptide 3 [Source:MGI Symbol;Acc:MGI:1933111]	9.78	10.86	4.92	4.87	1678	1730	1026	781	Apobec3	5215	0.900552	1.01027	2.22998	-0.151118	0.0147365	1.15703	-0.165854
ENSMUSG00000042759	12408	Apobr	apolipoprotein B receptor [Source:MGI Symbol;Acc:MGI:2176230]	0.4	0.54	0.57	0.51	90	113	156	108	Apobr	467	0.740741	1.11765	1.05882	-0.432959	0.160465	0.0824622	-0.593424
ENSMUSG00000002985	1131	Apoe	apolipoprotein E [Source:MGI Symbol;Acc:MGI:88057]	5.96	5.41	6.87	6.17	509	429	713	493	Apoe	2144	1.10166	1.11345	0.876823	0.139684	0.15504	-0.189642	-0.0153559
ENSMUSG00000050014	10552	Apol10b	apolipoprotein L 10B [Source:MGI Symbol;Acc:MGI:3043522]	2.31	2.5	3.24	3.35	256	257	437	347	Apol10b	1297	0.924	0.967164	0.746269	-0.114035	-0.0481673	-0.422233	-0.065868
ENSMUSG00000044309	12290	Apol7c	apolipoprotein L 7c [Source:MGI Symbol;Acc:MGI:1920912]	0.93	1.2	1.78	2.21	73	87	169	162	Apol7c	491	0.775	0.80543	0.542986	-0.367732	-0.312169	-0.881012	-0.0555627
ENSMUSG00000073652	12698	Apol7d	apolipoprotein L 7d [Source:MGI Symbol;Acc:MGI:3723449]	0.33	0.64	0.92	1.22	15	27	51	52	Apol7d	145	0.515625	0.754098	0.52459	-0.955606	-0.407175	-0.930737	-0.54843
ENSMUSG00000057346	6044	Apol9a	apolipoprotein L 9a [Source:MGI Symbol;Acc:MGI:3606001]	2.82	2.83	1	1.37	44	41	19	20	Apol9a	124	0.996466	0.729927	2.06569	-0.00510689	-0.454176	1.04663	0.449069
ENSMUSG00000024391	12255	Apom	apolipoprotein M [Source:MGI Symbol;Acc:MGI:1930124]	0.87	1.11	0.7	0.84	43	51	42	39	Apom	175	0.783784	0.833333	1.32143	-0.351472	-0.263034	0.402098	-0.088438
ENSMUSG00000051716	10650	Apon	apolipoprotein N [Source:MGI Symbol;Acc:MGI:88931]	5.69	6.18	7.18	7.38	636	641	975	771	Apon	3023	0.920712	0.9729	0.837398	-0.119178	-0.039637	-0.256014	-0.0795412
ENSMUSG00000079508	1803	Apoo	apolipoprotein O [Source:MGI Symbol;Acc:MGI:1915566]	35.96	33.83	13.59	19.35	479	418	220	241	Apoo	1358	1.06296	0.702326	1.74832	0.0880898	-0.509788	0.80597	0.597878
ENSMUSG00000025525	969	Apool	apolipoprotein O-like [Source:MGI Symbol;Acc:MGI:1915367]	16.44	14.65	20.2	21.44	1534	1268	2290	1870	Apool	6962	1.12218	0.942164	0.683302	0.16631	-0.0859496	-0.549404	0.252259
ENSMUSG00000037787	6097	Apopt1	apoptogenic, mitochondrial 1 [Source:MGI Symbol;Acc:MGI:1915270]	19.38	19.46	17.35	16.36	773	720	841	610	Apopt1	2944	0.995889	1.06051	1.18949	-0.00594314	0.0847629	0.250339	-0.0907061
ENSMUSG00000022892	7960	App	amyloid beta (A4) precursor protein [Source:MGI Symbol;Acc:MGI:88059]	185.3	190.34	167.94	153.69	40533	38623	44634	31429	App	155219	0.973521	1.09272	1.23847	-0.0387159	0.127923	0.308555	-0.166638
ENSMUSG00000018481	8053	Appbp2	amyloid beta precursor protein (cytoplasmic tail) binding protein 2 [Source:MGI Symbol;Acc:MGI:1914134]	20.08	20.65	13.01	12.11	9037	8620	7112	5094	Appbp2	29863	0.972397	1.07432	1.7052	-0.0403825	0.103422	0.769943	-0.143805
ENSMUSG00000040760	4314	Appl1	adaptor protein, phosphotyrosine interaction, PH domain and leucine zipper containing 1 [Source:MGI Symbol;Acc:MGI:1920243]	10.03	9.89	7.89	7.42	5399	4936	5162	3735	Appl1	19232	1.01416	1.06334	1.33288	0.0202792	0.0886061	0.414551	-0.0683269
ENSMUSG00000020263	1118	Appl2	adaptor protein, phosphotyrosine interaction, PH domain and leucine zipper containing 2 [Source:MGI Symbol;Acc:MGI:2384914]	6.23	5.65	4.41	3.91	1319	1110	1134	773	Appl2	4336	1.10265	1.12788	1.44501	0.140981	0.17361	0.531082	-0.0326288
ENSMUSG00000006589	3773	Aprt	adenine phosphoribosyl transferase [Source:MGI Symbol;Acc:MGI:88061]	493.51	483.19	655.02	701.69	28719	26084	46313	38175	Aprt	139291	1.02136	0.933489	0.688609	0.0304887	-0.0992948	-0.538243	0.129784
ENSMUSG00000028411	7459	Aptx	aprataxin [Source:MGI Symbol;Acc:MGI:1913658]	4.29	4.38	4.9	5.53	1510	1430	2095	1817	Aptx	6852	0.979452	0.886076	0.792043	-0.0299532	-0.174498	-0.336349	0.144545
ENSMUSG00000042797	220	Aqp11	aquaporin 11 [Source:MGI Symbol;Acc:MGI:1913583]	1.5	1.01	4.57	4.49	136	85	504	381	Aqp11	1106	1.48515	1.01782	0.224944	0.570607	0.0254787	-2.15236	0.545128
ENSMUSG00000040383	3990	Aqr	aquarius [Source:MGI Symbol;Acc:MGI:1276102]	27.05	26.56	22.85	19.88	9322	8492	9570	6405	Aqr	33789	1.01845	1.1494	1.33602	0.0263734	0.200876	0.417937	-0.174503
ENSMUSG00000001127	6684	Araf	v-raf murine sarcoma 3611 viral oncogene homolog [Source:MGI Symbol;Acc:MGI:88065]	19.19	19.41	21.47	20.98	3156	2961	4291	3226	Araf	13634	0.988666	1.02336	0.925167	-0.0164454	0.0333075	-0.112215	-0.0497529
ENSMUSG00000032812	3485	Arap1	ArfGAP with RhoGAP domain, ankyrin repeat and PH domain 1 [Source:MGI Symbol;Acc:MGI:1916960]	4.04	3.94	4.35	3.54	1467	1326	1919	1202	Arap1	5914	1.02538	1.22881	1.11299	0.0361597	0.297266	0.154446	-0.261106
ENSMUSG00000024451	11424	Arap3	ArfGAP with RhoGAP domain, ankyrin repeat and PH domain 3 [Source:MGI Symbol;Acc:MGI:2147274]	3.55	4	2.97	2.79	1309	1369	1332	960	Arap3	4970	0.8875	1.06452	1.43369	-0.172181	0.0901978	0.519735	-0.262379
ENSMUSG00000022602	6173	Arc	activity regulated cytoskeletal-associated protein [Source:MGI Symbol;Acc:MGI:88067]	5.82	5.85	4.81	4.34	1239	1156	1245	865	Arc	4505	0.994872	1.10829	1.34793	-0.00741747	0.148342	0.430742	-0.155759
ENSMUSG00000032096	4089	Arcn1	archain 1 [Source:MGI Symbol;Acc:MGI:2387591]	76.38	75.09	55.09	51.49	21364	19485	18721	13465	Arcn1	73035	1.01718	1.06992	1.45834	0.0245741	0.0974982	0.544329	-0.0729241
ENSMUSG00000042350	9407	Arel1	apoptosis resistant E3 ubiquitin protein ligase 1 [Source:MGI Symbol;Acc:MGI:1915747]	9.49	9.97	8.79	7.23	3648	3556	4106	2599	Arel1	13909	0.951856	1.21577	1.37898	-0.0711854	0.281868	0.463598	-0.353053
ENSMUSG00000048076	2795	Arf1	ADP-ribosylation factor 1 [Source:MGI Symbol;Acc:MGI:99431]	308.42	297.33	368.2	390.81	42618	38113	61817	50487	Arf1	193035	1.0373	0.942146	0.760804	0.0528313	-0.0859778	-0.394402	0.138809
ENSMUSG00000062421	8492	Arf2	ADP-ribosylation factor 2 [Source:MGI Symbol;Acc:MGI:99595]	47.91	49.57	49.37	52.3	7484	7183	9370	7638	Arf2	31675	0.966512	0.943977	0.947801	-0.0491404	-0.0831763	-0.0773437	0.0340359
ENSMUSG00000051853	7644	Arf3	ADP-ribosylation factor 3 [Source:MGI Symbol;Acc:MGI:99432]	59.33	60.7	71.88	69.66	14572	13828	21449	15995	Arf3	65844	0.97743	1.03187	0.871375	-0.0329347	0.0452599	-0.198634	-0.0781947
ENSMUSG00000021877	2800	Arf4	ADP-ribosylation factor 4 [Source:MGI Symbol;Acc:MGI:99433]	116.77	112.58	102.3	106.87	17092	15286	18194	14624	Arf4	65196	1.03722	0.957238	1.05343	0.0527191	-0.0630508	0.0750936	0.11577
ENSMUSG00000020440	6836	Arf5	ADP-ribosylation factor 5 [Source:MGI Symbol;Acc:MGI:99434]	138.87	140.72	119.71	125.85	10554	9921	11054	8942	Arf5	40471	0.986853	0.951212	1.11816	-0.0190924	-0.0721615	0.161122	0.0530691
ENSMUSG00000044147	5864	Arf6	ADP-ribosylation factor 6 [Source:MGI Symbol;Acc:MGI:99435]	47.51	47.58	43.01	47.53	12040	11186	13243	11261	Arf6	47730	0.998529	0.904902	1.00105	-0.00212407	-0.144166	0.00151687	0.142042
ENSMUSG00000027575	5860	Arfgap1	ADP-ribosylation factor GTPase activating protein 1 [Source:MGI Symbol;Acc:MGI:2183559]	20.69	20.72	19.49	18.67	3927	3648	4496	3313	Arfgap1	15384	0.998552	1.04392	1.1098	-0.00209036	0.0620122	0.150302	-0.0641025
ENSMUSG00000027255	6963	Arfgap2	ADP-ribosylation factor GTPase activating protein 2 [Source:MGI Symbol;Acc:MGI:1924288]	35.68	36.2	34.37	34.09	6968	6559	8156	6225	Arfgap2	27908	0.985635	1.00821	1.06189	-0.0208741	0.0118013	0.0866411	-0.0326753
ENSMUSG00000054277	2465	Arfgap3	ADP-ribosylation factor GTPase activating protein 3 [Source:MGI Symbol;Acc:MGI:1913501]	25.38	24.32	17.71	17.65	4644	4128	3938	3019	Arfgap3	15729	1.04359	1.0034	1.3779	0.0615488	0.00489603	0.462475	0.0566528
ENSMUSG00000067851	8438	Arfgef1	ADP-ribosylation factor guanine nucleotide-exchange factor 1(brefeldin A-inhibited) [Source:MGI Symbol;Acc:MGI:2442988]	23.58	24.38	13.23	11.27	11640	11160	7934	5200	Arfgef1	35934	0.967186	1.17391	2.16327	-0.0481344	0.231326	1.11321	-0.27946
ENSMUSG00000074582	10025	Arfgef2	ADP-ribosylation factor guanine nucleotide-exchange factor 2 (brefeldin A-inhibited) [Source:MGI Symbol;Acc:MGI:2139354]	8.42	8.98	7.82	6.57	5229	5175	5904	3817	Arfgef2	20125	0.937639	1.19026	1.36682	-0.0928952	0.251275	0.450822	-0.34417
ENSMUSG00000074513	10137	Arfip1	ADP-ribosylation factor interacting protein 1 [Source:MGI Symbol;Acc:MGI:1277120]	14.89	15.92	7.84	7.26	1372	1361	878	626	Arfip1	4237	0.935302	1.07989	2.19284	-0.0964966	0.110884	1.1328	-0.207381
ENSMUSG00000030881	6388	Arfip2	ADP-ribosylation factor interacting protein 2 [Source:MGI Symbol;Acc:MGI:1924182]	24.95	25.15	24.65	25.05	5512	5153	6615	5172	Arfip2	22452	0.992048	0.984032	1.00399	-0.0115186	-0.023223	0.0057478	0.0117044
ENSMUSG00000038671	3383	Arfrp1	ADP-ribosylation factor related protein 1 [Source:MGI Symbol;Acc:MGI:1923938]	26.04	25.36	31.22	33.4	4231	3822	6163	5073	Arfrp1	19289	1.02681	0.934731	0.759281	0.0381747	-0.0973776	-0.397293	0.135552
ENSMUSG00000040459	1464	Arglu1	arginine and glutamate rich 1 [Source:MGI Symbol;Acc:MGI:2442985]	99.89	92.56	22.62	23.83	11825	10165	3254	2637	Arglu1	27881	1.07919	0.949224	3.88418	0.109951	-0.07518	1.95761	0.185131
ENSMUSG00000027247	1882	Arhgap1	Rho GTPase activating protein 1 [Source:MGI Symbol;Acc:MGI:2445003]	16.87	15.91	21.59	20.8	3406	2979	5296	3925	Arhgap1	15606	1.06034	1.03798	0.764904	0.0845261	0.0537797	-0.38665	0.0307464
ENSMUSG00000037148	5076	Arhgap10	Rho GTPase activating protein 10 [Source:MGI Symbol;Acc:MGI:1925764]	14.2	14.13	13.55	12.31	3023	2790	3504	2451	Arhgap10	11768	1.00495	1.10073	1.14785	0.00712946	0.138462	0.198931	-0.131333
ENSMUSG00000041219	10603	Arhgap11a	Rho GTPase activating protein 11A [Source:MGI Symbol;Acc:MGI:2444300]	23.82	25.82	22.84	20.48	7417	7456	8641	5960	Arhgap11a	29474	0.922541	1.11523	1.26074	-0.116316	0.157347	0.334273	-0.273663
ENSMUSG00000041225	10145	Arhgap12	Rho GTPase activating protein 12 [Source:MGI Symbol;Acc:MGI:1922665]	7.77	8.31	5.27	4.32	1732	1720	1429	900	Arhgap12	5781	0.935018	1.21991	1.92361	-0.0969339	0.286772	0.943817	-0.383706
ENSMUSG00000030766	7798	Arhgap17	Rho GTPase activating protein 17 [Source:MGI Symbol;Acc:MGI:1917747]	9.16	9.39	10.02	9.01	2242	2132	2979	2061	Arhgap17	9414	0.975506	1.1121	1.04218	-0.0357776	0.153283	0.0595981	-0.189061
ENSMUSG00000039031	10782	Arhgap18	Rho GTPase activating protein 18 [Source:MGI Symbol;Acc:MGI:1921160]	1.76	1.92	1.83	1.93	451	456	569	462	Arhgap18	1938	0.916667	0.948187	0.994819	-0.125531	-0.0767572	-0.00749454	-0.0487737
ENSMUSG00000025154	9689	Arhgap19	Rho GTPase activating protein 19 [Source:MGI Symbol;Acc:MGI:1918335]	18.7	19.76	20	19.42	6495	6365	8437	6304	Arhgap19	27601	0.946356	1.02987	1.01751	-0.0795447	0.0424568	0.0250397	-0.122001
ENSMUSG00000036591	11028	Arhgap21	Rho GTPase activating protein 21 [Source:MGI Symbol;Acc:MGI:1918685]	22.91	25.27	19.67	16.23	10082	10314	10514	6676	Arhgap21	37586	0.906609	1.21195	1.55699	-0.141448	0.277334	0.638763	-0.418782
ENSMUSG00000063506	1382	Arhgap22	Rho GTPase activating protein 22 [Source:MGI Symbol;Acc:MGI:2443418]	7.64	7.05	9.69	9.22	1386	1187	2135	1563	Arhgap22	6271	1.08369	1.05098	0.764642	0.115949	0.0717299	-0.387143	0.0442195
ENSMUSG00000049807	11469	Arhgap23	Rho GTPase activating protein 23 [Source:MGI Symbol;Acc:MGI:3697726]	3.44	3.89	2.49	2.67	1279	1339	1124	927	Arhgap23	4669	0.884319	0.932584	1.45693	-0.177362	-0.100694	0.54293	-0.0766676
ENSMUSG00000036452	456	Arhgap26	Rho GTPase activating protein 26 [Source:MGI Symbol;Acc:MGI:1918552]	4.95	3.92	4.67	3.29	2767	2031	3174	1720	Arhgap26	9692	1.26276	1.41945	1.19149	0.336575	0.505335	0.252766	-0.16876
ENSMUSG00000034255	9053	Arhgap27	Rho GTPase activating protein 27 [Source:MGI Symbol;Acc:MGI:1916903]	0.23	0.24	0.23	0.17	56	54	69	39	Arhgap27	218	0.958333	1.35294	1.41176	-0.0614005	0.436099	0.4975	-0.4975
ENSMUSG00000024043	5648	Arhgap28	Rho GTPase activating protein 28 [Source:MGI Symbol;Acc:MGI:2147003]	0.27	0.27	0.66	0.63	102	94	301	221	Arhgap28	718	1	1.04762	0.428571	0	0.0671142	-1.22239	-0.0671142
ENSMUSG00000048865	9639	Arhgap30	Rho GTPase activating protein 30 [Source:MGI Symbol;Acc:MGI:2684948]	16.18	17.08	9.29	8.42	5097	4991	3557	2480	Arhgap30	16125	0.947307	1.10333	2.0285	-0.0780964	0.141858	1.02042	-0.219955
ENSMUSG00000036882	10407	Arhgap33	Rho GTPase activating protein 33 [Source:MGI Symbol;Acc:MGI:2673998]	13.04	14.05	17.31	13.24	3930	3927	6339	3731	Arhgap33	17927	0.928114	1.3074	1.06118	-0.107626	0.386703	0.085667	-0.494329
ENSMUSG00000033697	5451	Arhgap39	Rho GTPase activating protein 39 [Source:MGI Symbol;Acc:MGI:107858]	11.19	11.18	7.6	6.26	3616	3353	2984	1891	Arhgap39	11844	1.00089	1.21406	1.78594	0.00128985	0.279837	0.836686	-0.278547
ENSMUSG00000031389	1037	Arhgap4	Rho GTPase activating protein 4 [Source:MGI Symbol;Acc:MGI:2159577]	0.6	0.54	0.59	0.52	140	117	166	114	Arhgap4	537	1.11111	1.13462	1.03846	0.152003	0.182203	0.0544478	-0.0302002
ENSMUSG00000035133	8792	Arhgap5	Rho GTPase activating protein 5 [Source:MGI Symbol;Acc:MGI:1332637]	11.26	11.7	7.46	5.42	4128	3981	3323	1859	Arhgap5	13291	0.962393	1.37638	2.15867	-0.0553017	0.460883	1.11014	-0.516184
ENSMUSG00000040345	10455	Arhgap9	Rho GTPase activating protein 9 [Source:MGI Symbol;Acc:MGI:2143764]	0.38	0.41	0.68	0.8	48	48	103	94	Arhgap9	293	0.926829	0.85	0.5125	-0.109624	-0.234465	-0.964376	0.124841
ENSMUSG00000025132	4639	Arhgdia	Rho GDP dissociation inhibitor (GDI) alpha [Source:MGI Symbol;Acc:MGI:2178103]	461	456.2	412.38	392.03	59696	54800	64881	47460	Arhgdia	226837	1.01052	1.05191	1.16369	0.0151003	0.0730103	0.218702	-0.05791
ENSMUSG00000030220	10556	Arhgdib	Rho, GDP dissociation inhibitor (GDI) beta [Source:MGI Symbol;Acc:MGI:101940]	7.65	8.28	8.7	11.12	695	698	961	945	Arhgdib	3299	0.923913	0.782374	0.744604	-0.114171	-0.354069	-0.425454	0.239898
ENSMUSG00000073433	7367	Arhgdig	Rho GDP dissociation inhibitor (GDI) gamma [Source:MGI Symbol;Acc:MGI:108430]	14.58	14.87	31.29	34.49	1021	966	2662	2258	Arhgdig	6907	0.980498	0.907219	0.431139	-0.0284139	-0.140476	-1.21377	0.112063
ENSMUSG00000040940	8806	Arhgef1	Rho guanine nucleotide exchange factor (GEF) 1 [Source:MGI Symbol;Acc:MGI:1353510]	18.07	18.78	12.98	11.91	4281	4128	3735	2638	Arhgef1	14782	0.962194	1.08984	1.57683	-0.0556006	0.124117	0.657024	-0.179718
ENSMUSG00000071176	5567	Arhgef10	Rho guanine nucleotide exchange factor (GEF) 10 [Source:MGI Symbol;Acc:MGI:2444453]	7.03	7.03	6.01	4.78	2745	2544	2852	1744	Arhgef10	9885	1	1.25732	1.47071	0	0.330354	0.556514	-0.330354
ENSMUSG00000040964	12036	Arhgef10l	Rho guanine nucleotide exchange factor (GEF) 10-like [Source:MGI Symbol;Acc:MGI:1920004]	11.51	13.92	9.73	9.59	3643	4088	3743	2838	Arhgef10l	14312	0.826868	1.0146	1.45151	-0.274271	0.020909	0.537556	-0.29518
ENSMUSG00000041977	11506	Arhgef11	Rho guanine nucleotide exchange factor (GEF) 11 [Source:MGI Symbol;Acc:MGI:2441869]	8.67	9.83	3.3	2.38	3572	3754	1653	918	Arhgef11	9897	0.881994	1.38655	4.13025	-0.181159	0.471504	2.04623	-0.652664
ENSMUSG00000059495	9381	Arhgef12	Rho guanine nucleotide exchange factor (GEF) 12 [Source:MGI Symbol;Acc:MGI:1916882]	5.41	5.68	4.92	4.22	3492	3400	3856	2544	Arhgef12	13292	0.952465	1.16588	1.34597	-0.0702623	0.221415	0.428648	-0.291678
ENSMUSG00000052921	11593	Arhgef15	Rho guanine nucleotide exchange factor (GEF) 15 [Source:MGI Symbol;Acc:MGI:3045246]	0.21	0.24	0.4	0.5	61	64	142	135	Arhgef15	402	0.875	0.8	0.48	-0.192645	-0.321928	-1.05889	0.129283
ENSMUSG00000032875	9540	Arhgef17	Rho guanine nucleotide exchange factor (GEF) 17 [Source:MGI Symbol;Acc:MGI:2673002]	0.56	0.59	0.56	0.48	406	396	497	328	Arhgef17	1627	0.949153	1.16667	1.22917	-0.0752881	0.222392	0.297681	-0.297681
ENSMUSG00000004568	10623	Arhgef18	rho/rac guanine nucleotide exchange factor (GEF) 18 [Source:MGI Symbol;Acc:MGI:2142567]	18.42	19.98	17.74	15.95	6852	6893	8019	5546	Arhgef18	27310	0.921922	1.11223	1.25266	-0.117284	0.15345	0.325	-0.270733
ENSMUSG00000028919	12099	Arhgef19	Rho guanine nucleotide exchange factor (GEF) 19 [Source:MGI Symbol;Acc:MGI:1925912]	3.25	3.98	5.38	5.81	780	884	1567	1303	Arhgef19	4534	0.816583	0.92599	0.685026	-0.292329	-0.110932	-0.54577	-0.181397
ENSMUSG00000028059	8664	Arhgef2	rho/rac guanine nucleotide exchange factor (GEF) 2 [Source:MGI Symbol;Acc:MGI:103264]	33.35	34.59	38.55	36.15	10097	9717	14181	10234	Arhgef2	44229	0.964151	1.06639	0.956846	-0.0526683	0.0927352	-0.0636406	-0.145403
ENSMUSG00000019467	4983	Arhgef25	Rho guanine nucleotide exchange factor (GEF) 25 [Source:MGI Symbol;Acc:MGI:1277173]	14.38	14.29	18.96	17.09	2265	2089	3630	2517	Arhgef25	10501	1.0063	1.10942	0.836161	0.00905776	0.149807	-0.258146	-0.140749
ENSMUSG00000021662	12103	Arhgef28	Rho guanine nucleotide exchange factor (GEF) 28 [Source:MGI Symbol;Acc:MGI:1346016]	4.35	5.33	4.37	3.94	1922	2189	2347	1631	Arhgef28	8089	0.816135	1.10914	1.35279	-0.29312	0.149438	0.43594	-0.442558
ENSMUSG00000021895	1397	Arhgef3	Rho guanine nucleotide exchange factor (GEF) 3 [Source:MGI Symbol;Acc:MGI:1918954]	7.03	6.49	5.49	4.8	1770	1517	1679	1131	Arhgef3	6097	1.0832	1.14375	1.35208	0.115306	0.193772	0.435184	-0.0784655
ENSMUSG00000051517	9774	Arhgef39	Rho guanine nucleotide exchange factor (GEF) 39 [Source:MGI Symbol;Acc:MGI:3036286]	13.24	14.02	10.1	10.78	1518	1491	1407	1156	Arhgef39	5572	0.944365	0.93692	1.30056	-0.0825832	-0.0940019	0.379129	0.0114187
ENSMUSG00000037509	5640	Arhgef4	Rho guanine nucleotide exchange factor (GEF) 4 [Source:MGI Symbol;Acc:MGI:2442507]	1.61	1.61	2.87	2.68	367	340	794	570	Arhgef4	2071	1	1.0709	0.600746	0	0.0988177	-0.735172	-0.0988177
ENSMUSG00000004562	11604	Arhgef40	Rho guanine nucleotide exchange factor (GEF) 40 [Source:MGI Symbol;Acc:MGI:2685515]	9.44	10.8	13.01	12.61	3664	3891	6138	4577	Arhgef40	18270	0.874074	1.03172	0.856463	-0.194173	0.0450527	-0.223537	-0.239225
ENSMUSG00000031511	6327	Arhgef7	Rho guanine nucleotide exchange factor (GEF7) [Source:MGI Symbol;Acc:MGI:1860493]	11.06	11.14	12.17	9.01	3843	3590	5135	2927	Arhgef7	15495	0.992819	1.35072	1.2364	-0.0103978	0.43373	0.30615	-0.444128
ENSMUSG00000007880	9033	Arid1a	AT rich interactive domain 1A (SWI-like) [Source:MGI Symbol;Acc:MGI:1935147]	49.52	51.65	34.73	27.61	28664	27731	24423	14942	Arid1a	95760	0.958761	1.25788	1.8707	-0.060757	0.330992	0.903577	-0.391749
ENSMUSG00000069729	10347	Arid1b	AT rich interactive domain 1B (SWI-like) [Source:MGI Symbol;Acc:MGI:1926129]	8.6	9.25	6.48	5.42	6911	6894	6325	4073	Arid1b	24203	0.92973	1.19557	1.70664	-0.105117	0.257701	0.771161	-0.362818
ENSMUSG00000033237	7870	Arid2	AT rich interactive domain 2 (ARID, RFX-like) [Source:MGI Symbol;Acc:MGI:1924294]	23.36	23.97	9.86	8.65	14069	13392	7217	4873	Arid2	39551	0.974552	1.13988	2.7711	-0.0371896	0.188888	1.47046	-0.226077
ENSMUSG00000019564	10484	Arid3a	AT rich interactive domain 3A (BRIGHT-like) [Source:MGI Symbol;Acc:MGI:1328360]	9.39	10.14	7.58	6.74	3549	3556	3482	2384	Arid3a	12971	0.926036	1.12463	1.50445	-0.110861	0.169449	0.589237	-0.28031
ENSMUSG00000004661	12047	Arid3b	AT rich interactive domain 3B (BRIGHT-like) [Source:MGI Symbol;Acc:MGI:1930768]	4.92	5.96	5.35	4.91	1334	1498	1762	1243	Arid3b	5837	0.825503	1.08961	1.21385	-0.276654	0.123816	0.279589	-0.40047
ENSMUSG00000048118	11111	Arid4a	AT rich interactive domain 4A (RBP1-like) [Source:MGI Symbol;Acc:MGI:2444354]	5.58	6.18	2.89	2.54	1966	2022	1236	837	Arid4a	6061	0.902913	1.1378	2.43307	-0.147342	0.186241	1.28278	-0.333583
ENSMUSG00000039219	9811	Arid4b	AT rich interactive domain 4B (RBP1-like) [Source:MGI Symbol;Acc:MGI:2137512]	8.83	9.36	7.22	6.43	3657	3597	3631	2491	Arid4b	13376	0.943376	1.12286	1.45568	-0.0840951	0.16718	0.54169	-0.251275
ENSMUSG00000037447	8574	Arid5a	AT rich interactive domain 5A (MRF1-like) [Source:MGI Symbol;Acc:MGI:2443039]	1.39	1.44	1.35	1.08	452	436	533	330	Arid5a	1751	0.965278	1.25	1.33333	-0.0509839	0.321928	0.415037	-0.372912
ENSMUSG00000019947	9011	Arid5b	AT rich interactive domain 5B (MRF1-like) [Source:MGI Symbol;Acc:MGI:2175912]	1.17	1.22	0.64	0.53	372	358	246	158	Arid5b	1134	0.959016	1.20755	2.30189	-0.0603726	0.27208	1.20282	-0.332452
ENSMUSG00000025234	7250	Arih1	ariadne ubiquitin-conjugating enzyme E2 binding protein homolog 1 (Drosophila) [Source:MGI Symbol;Acc:MGI:1344363]	27.49	27.99	20.8	20.53	13553	12802	12459	9462	Arih1	48276	0.982136	1.01315	1.36337	-0.0260046	0.0188499	0.447178	-0.0448545
ENSMUSG00000064145	8399	Arih2	ariadne homolog 2 (Drosophila) [Source:MGI Symbol;Acc:MGI:1344361]	17.36	17.94	11.47	11.71	4661	4468	3741	2939	Arih2	15809	0.96767	0.979505	1.53202	-0.0474129	-0.0298757	0.615439	-0.0175373
ENSMUSG00000060904	4551	Arl1	ADP-ribosylation factor-like 1 [Source:MGI Symbol;Acc:MGI:99436]	31.76	31.4	53.71	55.5	4595	4214	9440	7506	Arl1	25755	1.01146	0.967748	0.565766	0.0164464	-0.0472971	-0.821723	0.0637434
ENSMUSG00000025870	11419	Arl10	ADP-ribosylation factor-like 10 [Source:MGI Symbol;Acc:MGI:1930788]	11.87	13.37	11.29	11.19	843	881	974	743	Arl10	3441	0.887809	1.00894	1.19482	-0.17168	0.0128354	0.256789	-0.184515
ENSMUSG00000022911	9180	Arl13b	ADP-ribosylation factor-like 13B [Source:MGI Symbol;Acc:MGI:1915396]	5.45	5.7	5.79	5.26	1350	1311	1744	1218	Arl13b	5623	0.95614	1.10076	1.08365	-0.0647057	0.138501	0.115899	-0.203206
ENSMUSG00000027122	8913	Arl14ep	ADP-ribosylation factor-like 14 effector protein [Source:MGI Symbol;Acc:MGI:1926020]	15.34	15.97	17.26	16.97	3592	3470	4910	3716	Arl14ep	15688	0.960551	1.01709	0.941072	-0.0580658	0.0244459	-0.0876223	-0.0825117
ENSMUSG00000042348	6219	Arl15	ADP-ribosylation factor-like 15 [Source:MGI Symbol;Acc:MGI:2442308]	6.77	6.81	5.82	5.77	1575	1470	1644	1255	Arl15	5944	0.994126	1.00867	1.18024	-0.00849896	0.0124478	0.239083	-0.0209468
ENSMUSG00000057594	8440	Arl16	ADP-ribosylation factor-like 16 [Source:MGI Symbol;Acc:MGI:1917567]	10.9	11.27	15.99	17.06	669	642	1193	979	Arl16	3483	0.967169	0.93728	0.66061	-0.0481594	-0.0934477	-0.59813	0.0452883
ENSMUSG00000024944	7489	Arl2	ADP-ribosylation factor-like 2 [Source:MGI Symbol;Acc:MGI:1928393]	31.48	32.15	68.67	71.86	2455	2326	6507	5240	Arl2	16528	0.97916	0.955608	0.447398	-0.0303832	-0.065509	-1.16037	0.0351258
ENSMUSG00000031776	9051	Arl2bp	ADP-ribosylation factor-like 2 binding protein [Source:MGI Symbol;Acc:MGI:1349429]	102.47	106.92	102.74	112.02	14350	13889	17481	14666	Arl2bp	60386	0.95838	0.917158	0.954472	-0.0613301	-0.124758	-0.0672246	0.0634282
ENSMUSG00000025035	4162	Arl3	ADP-ribosylation factor-like 3 [Source:MGI Symbol;Acc:MGI:1929699]	97.93	96.37	77.06	86.35	5392	4922	5155	4445	Arl3	19914	1.01619	0.892415	1.11604	0.0231668	-0.164214	0.158388	0.187381
ENSMUSG00000047446	7575	Arl4a	ADP-ribosylation factor-like 4A [Source:MGI Symbol;Acc:MGI:99437]	11.24	11.49	15.71	19.29	2932	2779	4978	4703	Arl4a	15392	0.978242	0.814412	0.595645	-0.0317368	-0.29617	-0.747474	0.264433
ENSMUSG00000034936	879	Arl4d	ADP-ribosylation factor-like 4D [Source:MGI Symbol;Acc:MGI:1933155]	8.17	7.18	15.46	14.09	776	632	1784	1251	Arl4d	4443	1.13788	1.09723	0.509581	0.186352	0.133869	-0.972616	0.0524835
ENSMUSG00000036093	6842	Arl5a	ADP-ribosylation factor-like 5A [Source:MGI Symbol;Acc:MGI:1922673]	10.49	10.63	11.38	11.72	3879	3645	5113	4051	Arl5a	16688	0.98683	0.97099	0.906997	-0.0191269	-0.042472	-0.140831	0.0233451
ENSMUSG00000017418	9975	Arl5b	ADP-ribosylation factor-like 5B [Source:MGI Symbol;Acc:MGI:1923119]	11.26	11.99	8.2	7.63	5511	5444	4875	3491	Arl5b	19321	0.939116	1.07471	1.57143	-0.0906248	0.103941	0.652077	-0.194566
ENSMUSG00000022722	4820	Arl6	ADP-ribosylation factor-like 6 [Source:MGI Symbol;Acc:MGI:1927136]	23.06	22.87	16.59	18.51	2705	2489	2364	2030	Arl6	9588	1.00831	0.896272	1.23555	0.0119361	-0.157991	0.305151	0.169927
ENSMUSG00000030654	10371	Arl6ip1	ADP-ribosylation factor-like 6 interacting protein 1 [Source:MGI Symbol;Acc:MGI:1858943]	89.35	96.16	83.02	90.64	13269	13248	14980	12585	Arl6ip1	54082	0.929181	0.915931	1.0609	-0.105969	-0.126689	0.085289	0.0207198
ENSMUSG00000029404	5470	Arl6ip4	ADP-ribosylation factor-like 6 interacting protein 4 [Source:MGI Symbol;Acc:MGI:1929500]	16.53	16.52	35.52	38.76	1346	1248	3514	2950	Arl6ip4	9058	1.00061	0.916409	0.426213	0.000873038	-0.125937	-1.23035	0.12681
ENSMUSG00000035199	5434	Arl6ip5	ADP-ribosylation factor-like 6 interacting protein 5 [Source:MGI Symbol;Acc:MGI:1929501]	61.24	61.17	63.29	66.95	6076	5630	7630	6210	Arl6ip5	25546	1.00114	0.945332	0.913667	0.00165001	-0.0811065	-0.13026	0.0827565
ENSMUSG00000026960	8592	Arl6ip6	ADP-ribosylation factor-like 6 interacting protein 6 [Source:MGI Symbol;Acc:MGI:1929507]	22.94	23.77	16.58	17.97	4084	3925	3586	2990	Arl6ip6	14585	0.965082	0.922649	1.32276	-0.0512765	-0.116146	0.403551	0.0648699
ENSMUSG00000026426	6527	Arl8a	ADP-ribosylation factor-like 8A [Source:MGI Symbol;Acc:MGI:1915974]	55.69	56.23	59.88	58.57	6600	6182	8623	6490	Arl8a	27895	0.990397	1.02237	0.960048	-0.0139218	0.0319123	-0.0588218	-0.0458341
ENSMUSG00000030105	6458	Arl8b	ADP-ribosylation factor-like 8B [Source:MGI Symbol;Acc:MGI:1914416]	58.86	59.38	45.57	45.54	12071	11296	11354	8730	Arl8b	43451	0.991243	1.00066	1.30391	-0.0126896	0.000950079	0.382843	-0.0136396
ENSMUSG00000027599	3951	Armc1	armadillo repeat containing 1 [Source:MGI Symbol;Acc:MGI:1921502]	29.48	28.93	9.05	9.83	5983	5446	2232	1864	Armc1	15525	1.01901	0.920651	2.94303	0.0271702	-0.119274	1.5573	0.146444
ENSMUSG00000038525	5483	Armc10	armadillo repeat containing 10 [Source:MGI Symbol;Acc:MGI:1914461]	22.52	22.51	16.94	18.19	3484	3230	3184	2631	Armc10	12529	1.00044	0.931281	1.23749	0.000640771	-0.102712	0.307421	0.103352
ENSMUSG00000071324	2077	Armc2	armadillo repeat containing 2 [Source:MGI Symbol;Acc:MGI:1916449]	0.78	0.74	0.38	0.33	263	230	157	103	Armc2	753	1.05405	1.15152	2.24242	0.0759489	0.203533	1.16506	-0.127585
ENSMUSG00000042178	4979	Armc5	armadillo repeat containing 5 [Source:MGI Symbol;Acc:MGI:2384586]	12.67	12.59	8.76	8.29	2850	2628	2395	1744	Armc5	9617	1.00635	1.05669	1.5187	0.00913824	0.0795588	0.602834	-0.0704205
ENSMUSG00000002343	3999	Armc6	armadillo repeat containing 6 [Source:MGI Symbol;Acc:MGI:1924063]	26.6	26.12	36.76	35.42	3831	3490	6433	4769	Armc6	18523	1.01838	1.03783	0.737436	0.0262713	0.0535726	-0.439409	-0.0273012
ENSMUSG00000057219	1513	Armc7	armadillo repeat containing 7 [Source:MGI Symbol;Acc:MGI:2679719]	4.96	4.61	5.48	5.2	781	673	1049	765	Armc7	3268	1.07592	1.05385	0.886538	0.105573	0.0756643	-0.173745	0.0299091
ENSMUSG00000032468	2421	Armc8	armadillo repeat containing 8 [Source:MGI Symbol;Acc:MGI:1921375]	8.91	8.53	8.51	8.58	2890	2566	3354	2601	Armc8	11411	1.04455	0.991841	0.994172	0.0628797	-0.0118185	-0.00843191	0.0746982
ENSMUSG00000062590	7945	Armc9	armadillo repeat containing 9 [Source:MGI Symbol;Acc:MGI:1926045]	2.96	3.04	3.17	3.15	1055	1006	1374	1049	Armc9	4484	0.973684	1.00635	0.965079	-0.0384741	0.00913101	-0.0512805	-0.0476052
ENSMUSG00000033460	8722	Armcx1	armadillo repeat containing, X-linked 1 [Source:MGI Symbol;Acc:MGI:1925498]	2.36	2.45	2.48	2.4	367	353	467	348	Armcx1	1535	0.963265	1.03333	1.02083	-0.0539949	0.0473057	0.0297473	-0.101301
ENSMUSG00000033436	10088	Armcx2	armadillo repeat containing, X-linked 2 [Source:MGI Symbol;Acc:MGI:1914666]	27.17	29.02	27.43	27.57	5725	5672	7022	5430	Armcx2	23849	0.936251	0.994922	1.05259	-0.095033	-0.00734465	0.0739483	-0.0876883
ENSMUSG00000049804	11078	Armcx4	armadillo repeat containing, X-linked 4 [Source:MGI Symbol;Acc:MGI:2147887]	1.23	1.36	1.13	0.87	696	715	779	461	Armcx4	2651	0.904412	1.29885	1.56322	-0.144948	0.377235	0.644519	-0.522184
ENSMUSG00000072969	7541	Armcx5	armadillo repeat containing, X-linked 5 [Source:MGI Symbol;Acc:MGI:2148026]	3.65	3.73	5.7	5.72	619	587	1175	907	Armcx5	3288	0.978552	0.996503	0.652098	-0.0312792	-0.00505323	-0.61684	-0.0262259
ENSMUSG00000015522	10579	Arnt	aryl hydrocarbon receptor nuclear translocator [Source:MGI Symbol;Acc:MGI:88071]	8.88	9.62	5.15	4.43	1677	1685	1181	781	Arnt	5324	0.923077	1.16253	2.17156	-0.115477	0.217266	1.11873	-0.332743
ENSMUSG00000055116	4228	Arntl	aryl hydrocarbon receptor nuclear translocator-like [Source:MGI Symbol;Acc:MGI:1096381]	5.97	5.88	5.22	4.84	1215	1110	1289	921	Arntl	4535	1.01531	1.07851	1.21488	0.0219148	0.109043	0.280809	-0.087128
ENSMUSG00000040187	6701	Arntl2	aryl hydrocarbon receptor nuclear translocator-like 2 [Source:MGI Symbol;Acc:MGI:2684845]	2.58	2.61	2.39	2.45	521	489	586	463	Arntl2	2059	0.988506	0.97551	1.06531	-0.0166787	-0.0357711	0.0912681	0.0190924
ENSMUSG00000029621	6281	Arpc1a	actin related protein 2/3 complex, subunit 1A [Source:MGI Symbol;Acc:MGI:1928896]	129.65	130.52	103.72	110.3	14618	13652	14209	11627	Arpc1a	54106	0.993334	0.940345	1.18332	-0.00964869	-0.0887387	0.242838	0.07909
ENSMUSG00000029622	7212	Arpc1b	actin related protein 2/3 complex, subunit 1B [Source:MGI Symbol;Acc:MGI:1343142]	44.79	45.58	93.85	94.44	6741	6364	17162	13289	Arpc1b	43556	0.982668	0.993753	0.482634	-0.0252243	-0.0090413	-1.051	-0.016183
ENSMUSG00000006304	7019	Arpc2	actin related protein 2/3 complex, subunit 2 [Source:MGI Symbol;Acc:MGI:1923959]	380.27	386.09	422	455.42	37649	35460	50764	42154	Arpc2	166027	0.984926	0.926617	0.847767	-0.0219131	-0.109955	-0.23826	0.0880416
ENSMUSG00000029465	6268	Arpc3	actin related protein 2/3 complex, subunit 3 [Source:MGI Symbol;Acc:MGI:1928375]	223.94	225.4	259.62	291.53	13558	12659	19098	16501	Arpc3	61816	0.993523	0.890543	0.773162	-0.00937527	-0.167243	-0.371157	0.157868
ENSMUSG00000079426	1740	Arpc4	actin related protein 2/3 complex, subunit 4 [Source:MGI Symbol;Acc:MGI:1915339]	45.74	42.94	109.17	111.24	7240	6304	20992	16460	Arpc4	50996	1.06521	0.981392	0.386012	0.0911342	-0.0270992	-1.37328	0.118233
ENSMUSG00000008475	3169	Arpc5	actin related protein 2/3 complex, subunit 5 [Source:MGI Symbol;Acc:MGI:1915021]	66.38	64.41	133.84	147.7	7660	6894	18764	15934	Arpc5	49252	1.03059	0.906161	0.436087	0.0434639	-0.14216	-1.19731	0.185624
ENSMUSG00000026755	3916	Arpc5l	actin related protein 2/3 complex, subunit 5-like [Source:MGI Symbol;Acc:MGI:1921442]	59.54	58.4	57.12	64.39	5182	4715	6041	5240	Arpc5l	21178	1.01952	0.887094	0.906973	0.0278909	-0.172841	-0.140868	0.200732
ENSMUSG00000007656	2501	Arpp19	cAMP-regulated phosphoprotein 19 [Source:MGI Symbol;Acc:MGI:1891691]	19.2	18.41	24.77	26.74	5354	4760	8391	6969	Arpp19	25474	1.04291	0.926328	0.688482	0.0606167	-0.110406	-0.53851	0.171022
ENSMUSG00000032503	711	Arpp21	cyclic AMP-regulated phosphoprotein, 21 [Source:MGI Symbol;Acc:MGI:107562]	8.13	6.96	2.15	1.55	1584	1258	510	282	Arpp21	3634	1.1681	1.3871	4.49032	0.224168	0.472068	2.16682	-0.2479
ENSMUSG00000018909	4443	Arrb1	arrestin, beta 1 [Source:MGI Symbol;Acc:MGI:99473]	12.01	11.86	8.65	7.19	6061	5550	5303	3392	Arrb1	20306	1.01265	1.20306	1.64951	0.0181321	0.266708	0.72204	-0.248576
ENSMUSG00000060216	6636	Arrb2	arrestin, beta 2 [Source:MGI Symbol;Acc:MGI:99474]	34.47	34.85	34.71	35.89	4417	4142	5404	4300	Arrb2	18263	0.989096	0.967122	0.971023	-0.0158174	-0.0482306	-0.0424233	0.0324132
ENSMUSG00000026972	9563	Arrdc1	arrestin domain containing 1 [Source:MGI Symbol;Acc:MGI:2446136]	5.37	5.66	8.47	8.77	618	605	1185	944	Arrdc1	3352	0.948763	0.965792	0.645382	-0.07588	-0.0502149	-0.631775	-0.0256651
ENSMUSG00000002910	1830	Arrdc2	arrestin domain containing 2 [Source:MGI Symbol;Acc:MGI:1918057]	5.64	5.31	4.08	4.44	916	800	805	674	Arrdc2	3195	1.06215	0.918919	1.19595	0.0869833	-0.121991	0.258152	0.208974
ENSMUSG00000074794	9943	Arrdc3	arrestin domain containing 3 [Source:MGI Symbol;Acc:MGI:2145242]	25.39	27.01	11.88	11.73	7304	7208	4151	3155	Arrdc3	21818	0.940022	1.01279	2.30264	-0.0892332	0.0183318	1.20329	-0.107565
ENSMUSG00000022620	8558	Arsa	arylsulfatase A [Source:MGI Symbol;Acc:MGI:88077]	4.75	4.92	7.19	7.09	1166	1119	2141	1625	Arsa	6051	0.965447	1.0141	0.693935	-0.0507308	0.0202061	-0.527127	-0.0709369
ENSMUSG00000042082	7540	Arsb	arylsulfatase B [Source:MGI Symbol;Acc:MGI:88075]	6.85	7	6.04	5.28	1901	1801	2037	1371	Arsb	7110	0.978571	1.14394	1.32576	-0.0312509	0.194011	0.406817	-0.225262
ENSMUSG00000020604	11710	Arsg	arylsulfatase G [Source:MGI Symbol;Acc:MGI:1921258]	2	2.31	2.19	2.23	459	492	611	478	Arsg	2040	0.865801	0.982063	1.03587	-0.207893	-0.0261128	0.0508491	-0.18178
ENSMUSG00000021592	4299	Arsk	arylsulfatase K [Source:MGI Symbol;Acc:MGI:1924291]	2.11	2.08	2.73	2.75	541	494	851	659	Arsk	2545	1.01442	0.992727	0.756364	0.0206595	-0.0105307	-0.402848	0.0311901
ENSMUSG00000034842	297	Art3	ADP-ribosyltransferase 3 [Source:MGI Symbol;Acc:MGI:1202729]	0.32	0.23	0.57	0.76	35	23	74	77	Art3	209	1.3913	0.75	0.302632	0.476438	-0.415037	-1.72437	0.891476
ENSMUSG00000070424	11398	Art5	ADP-ribosyltransferase 5 [Source:MGI Symbol;Acc:MGI:107948]	0.64	0.72	1.16	1.02	67	70	147	100	Art5	384	0.888889	1.13725	0.705882	-0.169925	0.185556	-0.5025	-0.355481
ENSMUSG00000028539	12045	Artn	artemin [Source:MGI Symbol;Acc:MGI:1333791]	1.47	1.78	0.94	0.97	223	250	173	138	Artn	784	0.825843	0.969072	1.83505	-0.276061	-0.045324	0.875821	-0.230737
ENSMUSG00000031982	941	Arv1	ARV1 homolog (yeast) [Source:MGI Symbol;Acc:MGI:1916115]	13.45	11.95	18.53	17.65	1069	881	1790	1312	Arv1	5052	1.12552	1.04986	0.677054	0.170596	0.0701947	-0.562658	0.100401
ENSMUSG00000000325	9513	Arvcf	armadillo repeat gene deleted in velo-cardio-facial syndrome [Source:MGI Symbol;Acc:MGI:109620]	18.14	19.1	13.21	12.86	5954	5818	5270	3948	Arvcf	20990	0.949738	1.02722	1.48523	-0.0743982	0.0387398	0.570682	-0.113138
ENSMUSG00000048355	3644	Arxes1	adipocyte-related X-chromosome expressed sequence 1 [Source:MGI Symbol;Acc:MGI:1923469]	14.54	14.21	16.37	17.21	902	818	1234	998	Arxes1	3952	1.02322	0.951191	0.825683	0.0331207	-0.0721928	-0.276341	0.105313
ENSMUSG00000048040	2008	Arxes2	adipocyte-related X-chromosome expressed sequence 2 [Source:MGI Symbol;Acc:MGI:1924226]	29.53	27.96	41.56	46.12	1748	1535	2989	2552	Arxes2	8824	1.05615	0.901127	0.606245	0.078817	-0.150197	-0.722028	0.229014
ENSMUSG00000003559	1910	As3mt	arsenic (+3 oxidation state) methyltransferase [Source:MGI Symbol;Acc:MGI:1929882]	40.96	38.68	29.34	29.28	4965	4350	4322	3319	As3mt	16956	1.05895	1.00205	1.32104	0.0826279	0.00295332	0.401672	0.0796746
ENSMUSG00000031591	4496	Asah1	N-acylsphingosine amidohydrolase 1 [Source:MGI Symbol;Acc:MGI:1277124]	54.56	53.91	54.67	54.83	10586	9703	12888	9945	Asah1	43122	1.01206	0.997082	0.983221	0.0172907	-0.0042161	-0.0244126	0.0215068
ENSMUSG00000024887	10813	Asah2	N-acylsphingosine amidohydrolase 2 [Source:MGI Symbol;Acc:MGI:1859310]	0.86	0.94	0.3	0.28	285	288	119	87	Asah2	779	0.914894	1.07143	3.35714	-0.128324	0.0995357	1.74723	-0.22786
ENSMUSG00000022377	1619	Asap1	ArfGAP with SH3 domain, ankyrin repeat and PH domain1 [Source:MGI Symbol;Acc:MGI:1342335]	37.68	35.2	25.29	21.18	12162	10539	9915	6392	Asap1	39008	1.07045	1.19405	1.66195	0.0982235	0.255864	0.732873	-0.157641
ENSMUSG00000052632	4644	Asap2	ArfGAP with SH3 domain, ankyrin repeat and PH domain 2 [Source:MGI Symbol;Acc:MGI:2685438]	12.63	12.5	9.55	7.65	4636	4255	4257	2623	Asap2	15771	1.0104	1.24837	1.63399	0.0149265	0.320041	0.708396	-0.305114
ENSMUSG00000036995	11504	Asap3	ArfGAP with SH3 domain, ankyrin repeat and PH domain 3 [Source:MGI Symbol;Acc:MGI:2684986]	0.15	0.17	0.12	0.16	45	47	43	44	Asap3	179	0.882353	0.75	1.0625	-0.180572	-0.415037	0.0874628	0.234465
ENSMUSG00000026311	7272	Asb1	ankyrin repeat and SOCS box-containing 1 [Source:MGI Symbol;Acc:MGI:1929735]	8.66	8.82	8.1	7.54	3652	3451	4149	2974	Asb1	14226	0.981859	1.07427	1.16976	-0.0264116	0.103357	0.226214	-0.129769
ENSMUSG00000033781	4218	Asb13	ankyrin repeat and SOCS box-containing 13 [Source:MGI Symbol;Acc:MGI:2145525]	9.86	9.71	9.1	9.16	1618	1478	1815	1406	Asb13	6317	1.01545	0.99345	1.06004	0.0221164	-0.00948105	0.0841237	0.0315974
ENSMUSG00000034768	328	Asb16	ankyrin repeat and SOCS box-containing 16 [Source:MGI Symbol;Acc:MGI:2654437]	0.34	0.25	0.22	0.29	67	46	54	54	Asb16	221	1.36	0.758621	0.862069	0.443607	-0.398549	-0.214125	0.842156
ENSMUSG00000021200	12449	Asb2	ankyrin repeat and SOCS box-containing 2 [Source:MGI Symbol;Acc:MGI:1929743]	0.13	0.18	1.93	1.96	25	31	440	345	Asb2	841	0.722222	0.984694	0.0918367	-0.469485	-0.0222528	-3.44478	-0.447232
ENSMUSG00000020305	5918	Asb3	ankyrin repeat and SOCS box-containing 3 [Source:MGI Symbol;Acc:MGI:1929749]	4.94	4.95	5.43	5.81	1119	1040	1495	1229	Asb3	4883	0.99798	0.934596	0.851979	-0.00291748	-0.097586	-0.23111	0.0946685
ENSMUSG00000031519	12265	Asb5	ankyrin repeat and SOCs box-containing 5 [Source:MGI Symbol;Acc:MGI:1923544]	0.46	0.59	0.14	0.19	50	60	19	19	Asb5	148	0.779661	0.736842	3.10526	-0.359081	-0.440573	1.63472	0.0814915
ENSMUSG00000039483	7753	Asb6	ankyrin repeat and SOCS box-containing 6 [Source:MGI Symbol;Acc:MGI:1919573]	15.46	15.84	15.93	15.61	4513	4289	5650	4260	Asb6	18712	0.97601	1.0205	1.01473	-0.035032	0.0292757	0.0211018	-0.0643077
ENSMUSG00000030509	5165	Asb7	ankyrin repeat and SOCS box-containing 7 [Source:MGI Symbol;Acc:MGI:2152835]	5.11	5.09	5.01	4.28	1772	1639	2111	1388	Asb7	6910	1.00393	1.17056	1.18925	0.00565764	0.2272	0.250055	-0.221542
ENSMUSG00000048175	7034	Asb8	ankyrin repeat and SOCS box-containing 8 [Source:MGI Symbol;Acc:MGI:1925791]	21.95	22.29	24.8	27.13	3403	3206	4673	3933	Asb8	15215	0.984747	0.914117	0.8216	-0.0221757	-0.129549	-0.283492	0.107373
ENSMUSG00000044475	1652	Ascc1	activating signal cointegrator 1 complex subunit 1 [Source:MGI Symbol;Acc:MGI:1916340]	42.1	39.38	23.89	25.25	4201	3645	2897	2356	Ascc1	13099	1.06907	0.946139	1.5596	0.0963571	-0.0798765	0.64118	0.176234
ENSMUSG00000020412	5327	Ascc2	activating signal cointegrator 1 complex subunit 2 [Source:MGI Symbol;Acc:MGI:1922702]	27.11	27.05	27.63	25.49	5023	4649	6219	4415	Ascc2	20306	1.00222	1.08395	1.0612	0.00319652	0.116304	0.0856972	-0.113108
ENSMUSG00000038774	4717	Ascc3	activating signal cointegrator 1 complex subunit 3 [Source:MGI Symbol;Acc:MGI:1925237]	14.94	14.8	10.88	9.68	7903	7266	6992	4789	Ascc3	26950	1.00946	1.12397	1.52893	0.013583	0.1686	0.612518	-0.155017
ENSMUSG00000019857	5313	Asf1a	ASF1 anti-silencing function 1 homolog A (S. cerevisiae) [Source:MGI Symbol;Acc:MGI:1913653]	26.11	26.05	23.69	27.54	3963	3668	4369	3908	Asf1a	15908	1.0023	0.860203	0.945897	0.00331908	-0.21725	-0.0802452	0.220569
ENSMUSG00000005470	9009	Asf1b	ASF1 anti-silencing function 1 homolog B (S. cerevisiae) [Source:MGI Symbol;Acc:MGI:1914179]	40.75	42.49	73	75.24	5048	4882	10986	8713	Asf1b	29629	0.959049	0.970229	0.564726	-0.0603233	-0.0436034	-0.824377	-0.0167199
ENSMUSG00000028053	8548	Ash1l	ash1 (absent, small, or homeotic)-like (Drosophila) [Source:MGI Symbol;Acc:MGI:2183158]	6.74	6.98	5.27	3.88	5388	5176	5115	2901	Ash1l	18580	0.965616	1.35825	1.79897	-0.0504784	0.441746	0.84717	-0.492225
ENSMUSG00000031575	7668	Ash2l	ash2 (absent, small, or homeotic)-like (Drosophila) [Source:MGI Symbol;Acc:MGI:1344416]	102.15	104.54	87.33	89.18	21712	20611	22551	17720	Ash2l	82594	0.977138	0.979255	1.17224	-0.0333659	-0.0302429	0.229263	-0.003123
ENSMUSG00000023017	12075	Asic1	acid-sensing (proton-gated) ion channel 1 [Source:MGI Symbol;Acc:MGI:1194915]	9.95	12.15	10.24	10.1	2631	2982	3292	2498	Asic1	11403	0.81893	1.01386	1.20297	-0.288188	0.0198604	0.266601	-0.308048
ENSMUSG00000038276	12576	Asic3	acid-sensing (proton-gated) ion channel 3 [Source:MGI Symbol;Acc:MGI:2159339]	0.17	0.26	0.12	0.13	23	33	20	17	Asic3	93	0.653846	0.923077	2	-0.612977	-0.115477	1	-0.4975
ENSMUSG00000033007	10022	Asic4	acid-sensing (proton-gated) ion channel family member 4 [Source:MGI Symbol;Acc:MGI:2652846]	8.59	9.16	2.01	2.02	1478	1462	421	325	Asic4	3686	0.937773	0.99505	4.53465	-0.0926895	-0.00715979	2.18099	-0.0855297
ENSMUSG00000028008	7	Asic5	acid-sensing (proton-gated) ion channel family member 5 [Source:MGI Symbol;Acc:MGI:1929259]	0.39	0.08	0.55	0.34	45	9	76	36	Asic5	166	4.875	1.61765	0.235294	2.2854	0.693897	-2.08746	1.59151
ENSMUSG00000025533	800	Asl	argininosuccinate lyase [Source:MGI Symbol;Acc:MGI:88084]	37.9	32.88	24.04	22.49	4792	3856	3693	2658	Asl	14999	1.15268	1.06892	1.46198	0.204988	0.0961532	0.547927	0.108834
ENSMUSG00000052456	4971	Asna1	arsA arsenite transporter, ATP-binding, homolog 1 (bacterial) [Source:MGI Symbol;Acc:MGI:1928379]	184.97	183.79	225.83	238.27	15823	14585	23472	19056	Asna1	72936	1.00642	0.94779	0.771352	0.00923303	-0.0773602	-0.374539	0.0865932
ENSMUSG00000029752	2833	Asns	asparagine synthetase [Source:MGI Symbol;Acc:MGI:1350929]	548.72	529.38	644.09	696.09	76293	68278	108806	90481	Asns	343858	1.03653	0.925297	0.760505	0.0517665	-0.112012	-0.39497	0.163778
ENSMUSG00000026095	6067	Asnsd1	asparagine synthetase domain containing 1 [Source:MGI Symbol;Acc:MGI:1917646]	34.03	34.16	32.13	34.47	5800	5402	6654	5493	Asnsd1	23349	0.996194	0.932115	0.991007	-0.00550082	-0.10142	-0.0130333	0.0959195
ENSMUSG00000037686	12682	Aspg	asparaginase homolog (S. cerevisiae) [Source:MGI Symbol;Acc:MGI:2144822]	0.2	0.37	0.21	0.3	38	65	49	54	Aspg	206	0.540541	0.7	1.23333	-0.887525	-0.514573	0.302563	-0.372952
ENSMUSG00000028207	7280	Asph	aspartate-beta-hydroxylase [Source:MGI Symbol;Acc:MGI:1914186]	9.68	9.86	5.27	4.96	3024	2858	2000	1448	Asph	9330	0.981744	1.0625	1.9879	-0.0265806	0.0874628	0.991248	-0.114043
ENSMUSG00000046378	577	Asphd1	aspartate beta-hydroxylase domain containing 1 [Source:MGI Symbol;Acc:MGI:2685014]	5.07	4.18	6.6	6.86	246	188	389	311	Asphd1	1134	1.21292	0.962099	0.609329	0.278483	-0.0557426	-0.714706	0.334225
ENSMUSG00000029348	3479	Asphd2	aspartate beta-hydroxylase domain containing 2 [Source:MGI Symbol;Acc:MGI:1920148]	9.68	9.44	23.16	23.34	1058	957	3077	2386	Asphd2	7478	1.02542	0.992288	0.404456	0.0362202	-0.0111693	-1.30595	0.0473895
ENSMUSG00000033952	8240	Aspm	asp (abnormal spindle)-like, microcephaly associated (Drosophila) [Source:MGI Symbol;Acc:MGI:1334448]	9.64	9.94	7.06	6.24	6743	6448	5995	4082	Aspm	23268	0.969819	1.13141	1.59295	-0.0442127	0.178122	0.6717	-0.222335
ENSMUSG00000025142	6644	Aspscr1	alveolar soft part sarcoma chromosome region, candidate 1 (human) [Source:MGI Symbol;Acc:MGI:1916188]	49.58	50.13	58.17	58.11	6254	5866	8916	6853	Aspscr1	27889	0.989029	1.00103	0.862674	-0.015916	0.00148885	-0.213112	-0.0174048
ENSMUSG00000024654	9133	Asrgl1	asparaginase like 1 [Source:MGI Symbol;Acc:MGI:1913764]	5.77	6.03	4.41	5.36	1671	1621	1552	1452	Asrgl1	6296	0.956882	0.822761	1.125	-0.0635867	-0.281454	0.169925	0.217868
ENSMUSG00000076441	2173	Ass1	argininosuccinate synthetase 1 [Source:MGI Symbol;Acc:MGI:88090]	9.57	9.1	4.29	4.29	1123	990	611	471	Ass1	3195	1.05165	1	2.12121	0.0726524	0	1.08489	0.0726524
ENSMUSG00000032567	8611	Aste1	asteroid homolog 1 (Drosophila) [Source:MGI Symbol;Acc:MGI:1913845]	1.92	1.99	2.75	2.62	358	345	625	457	Aste1	1785	0.964824	1.04962	0.759542	-0.0516621	0.0698648	-0.396798	-0.121527
ENSMUSG00000026587	9073	Astn1	astrotactin 1 [Source:MGI Symbol;Acc:MGI:1098567]	8.88	9.27	13.85	12.52	4517	4372	8555	5953	Astn1	23397	0.957929	1.10623	0.740415	-0.0620097	0.145651	-0.433593	-0.207661
ENSMUSG00000028373	681	Astn2	astrotactin 2 [Source:MGI Symbol;Acc:MGI:1889277]	0.6	0.51	0.77	0.64	208	164	325	207	Astn2	904	1.17647	1.20312	0.796875	0.234465	0.266787	-0.327575	-0.0323213
ENSMUSG00000040250	2486	Asun	asunder, spermatogenesis regulator [Source:MGI Symbol;Acc:MGI:1918427]	47.23	45.27	31.11	31.07	10127	9003	8105	6228	Asun	33463	1.0433	1.00129	1.45703	0.0611482	0.00185615	0.543033	0.0592921
ENSMUSG00000042548	8493	Asxl1	additional sex combs like 1 [Source:MGI Symbol;Acc:MGI:2684063]	21.91	22.67	19.27	17.19	10796	10362	11536	7921	Asxl1	40615	0.966476	1.121	1.31879	-0.0491949	0.164787	0.399215	-0.213982
ENSMUSG00000037486	5020	Asxl2	additional sex combs like 2 (Drosophila) [Source:MGI Symbol;Acc:MGI:1922552]	6.96	6.92	5.32	4.78	4379	4041	4071	2812	Asxl2	15303	1.00578	1.11297	1.4477	0.00831527	0.154416	0.533761	-0.1461
ENSMUSG00000010796	3223	Asz1	ankyrin repeat, SAM and basic leucine zipper domain containing 1 [Source:MGI Symbol;Acc:MGI:1921318]	85.51	83.05	73.47	76.86	10275	9257	10726	8634	Asz1	38892	1.02962	0.955894	1.08054	0.042113	-0.0650777	0.111747	0.107191
ENSMUSG00000013662	6172	Atad1	ATPase family, AAA domain containing 1 [Source:MGI Symbol;Acc:MGI:1915229]	38.83	39.03	44.56	44.35	7719	7198	10762	8243	Atad1	33922	0.994876	1.00474	0.880045	-0.00741176	0.00681513	-0.184351	-0.0142269
ENSMUSG00000022360	10429	Atad2	ATPase family, AAA domain containing 2 [Source:MGI Symbol;Acc:MGI:1917722]	34.43	37.12	25.94	24.08	13596	13596	12444	8889	Atad2	48525	0.927532	1.07724	1.54153	-0.108531	0.107343	0.624361	-0.215874
ENSMUSG00000052812	10055	Atad2b	ATPase family, AAA domain containing 2B [Source:MGI Symbol;Acc:MGI:2444798]	5.21	5.56	2.84	1.75	1720	1703	1139	540	Atad2b	5102	0.93705	1.62286	3.17714	-0.0938015	0.698536	1.66773	-0.792338
ENSMUSG00000029036	1669	Atad3a	ATPase family, AAA domain containing 3A [Source:MGI Symbol;Acc:MGI:1919214]	63.01	58.99	59.65	56.22	10609	9214	12204	8850	Atad3a	40877	1.06815	1.06101	1.04927	0.0951104	0.0854387	0.069387	0.00967172
ENSMUSG00000017550	8426	Atad5	ATPase family, AAA domain containing 5 [Source:MGI Symbol;Acc:MGI:2442925]	6.52	6.74	5.4	4.7	3352	3218	3373	2261	Atad5	12204	0.967359	1.14894	1.43404	-0.0478766	0.200299	0.520088	-0.248175
ENSMUSG00000024426	10225	Atat1	alpha tubulin acetyltransferase 1 [Source:MGI Symbol;Acc:MGI:1913869]	9.63	10.32	12.38	12.13	962	957	1503	1133	Atat1	4555	0.93314	1.02061	0.850783	-0.0998353	0.0294318	-0.233137	-0.129267
ENSMUSG00000034958	10516	Atcay	ataxia, cerebellar, Cayman type homolog (human) [Source:MGI Symbol;Acc:MGI:2448730]	13.82	14.94	8.44	8.03	3629	3639	2692	1972	Atcay	11932	0.925033	1.05106	1.86052	-0.112423	0.071843	0.895708	-0.184266
ENSMUSG00000030850	5803	Ate1	arginyltransferase 1 [Source:MGI Symbol;Acc:MGI:1333870]	21.45	21.47	14.54	13.76	7044	6541	5799	4223	Ate1	23607	0.999068	1.05669	1.56032	-0.00134454	0.0795468	0.641842	-0.0808913
ENSMUSG00000023027	5108	Atf1	activating transcription factor 1 [Source:MGI Symbol;Acc:MGI:1298366]	24.51	24.4	30.87	33.35	3977	3672	6086	5059	Atf1	18794	1.00451	0.925637	0.731634	0.00648934	-0.111481	-0.450806	0.117971
ENSMUSG00000027104	5183	Atf2	activating transcription factor 2 [Source:MGI Symbol;Acc:MGI:109349]	16.2	16.14	24.92	24.46	4763	4401	8900	6721	Atf2	24785	1.00372	1.01881	0.659853	0.00535323	0.0268797	-0.599784	-0.0215264
ENSMUSG00000026628	2196	Atf3	activating transcription factor 3 [Source:MGI Symbol;Acc:MGI:109384]	7.63	7.26	5.53	5.8	1052	928	926	747	Atf3	3653	1.05096	0.953448	1.25172	0.0717135	-0.0687734	0.323917	0.140487
ENSMUSG00000042406	6578	Atf4	activating transcription factor 4 [Source:MGI Symbol;Acc:MGI:88096]	578.84	584.75	732.25	818.83	69060	64717	106144	91332	Atf4	331253	0.989893	0.894264	0.714129	-0.0146553	-0.161228	-0.485744	0.146572
ENSMUSG00000038539	1799	Atf5	activating transcription factor 5 [Source:MGI Symbol;Acc:MGI:2141857]	42.46	39.94	44.64	43.21	5099	4449	6513	4851	Atf5	20912	1.06309	1.03309	0.924323	0.08827	0.0469718	-0.113531	0.0412982
ENSMUSG00000026663	3553	Atf6	activating transcription factor 6 [Source:MGI Symbol;Acc:MGI:1926157]	7.94	7.75	7.38	6.62	4195	3795	4733	3268	Atf6	15991	1.02452	1.1148	1.17069	0.0349427	0.15679	0.227365	-0.121847
ENSMUSG00000015461	2845	Atf6b	activating transcription factor 6 beta [Source:MGI Symbol;Acc:MGI:105121]	35.03	33.8	39.39	35.58	6190	5541	8457	5878	Atf6b	26066	1.03639	1.10708	0.949972	0.0515677	0.146763	-0.0740433	-0.0951952
ENSMUSG00000071584	7010	Atf7	activating transcription factor 7 [Source:MGI Symbol;Acc:MGI:2443472]	9.88	10.03	20.13	20.57	240	226	594	467	Atf7	1527	0.985045	0.97861	0.487603	-0.0217387	-0.0311946	-1.03622	0.00945596
ENSMUSG00000052414	10448	Atf7	activating transcription factor 7 [Source:MGI Symbol;Acc:MGI:2443472]	2.67	2.88	2.56	1.92	531	532	620	358	Atf7	2041	0.927083	1.33333	1.5	-0.109229	0.415037	0.584963	-0.524267
ENSMUSG00000053935	2741	Atf7ip	activating transcription factor 7 interacting protein [Source:MGI Symbol;Acc:MGI:1858965]	3.8	3.66	2.52	2.66	806	720	649	526	Atf7ip	2701	1.03825	0.947368	1.37594	0.0541558	-0.0780025	0.460417	0.132158
ENSMUSG00000030213	11432	Atf7ip	activating transcription factor 7 interacting protein [Source:MGI Symbol;Acc:MGI:1858965]	12.79	14.42	8.44	7.07	4078	4265	3268	2106	Atf7ip	13717	0.886963	1.19378	2.0396	-0.173055	0.255533	1.02829	-0.428588
ENSMUSG00000021619	4576	Atg10	autophagy related 10 [Source:MGI Symbol;Acc:MGI:1914045]	13.59	13.44	6.71	7.35	1497	1374	899	757	Atg10	4527	1.01116	0.912925	1.82857	0.0160123	-0.131431	0.870717	0.147444
ENSMUSG00000032905	3035	Atg12	autophagy related 12 [Source:MGI Symbol;Acc:MGI:1914776]	31.6	30.6	34.84	36.72	5498	4939	7365	5974	Atg12	23776	1.03268	0.948802	0.833333	0.0463929	-0.0758214	-0.263034	0.122214
ENSMUSG00000027244	9169	Atg13	autophagy related 13 [Source:MGI Symbol;Acc:MGI:1196429]	7.89	8.25	6.99	6.38	1967	1908	2118	1487	Atg13	7480	0.956364	1.09561	1.2931	-0.0643688	0.131736	0.370838	-0.196105
ENSMUSG00000037526	6068	Atg14	autophagy related 14 [Source:MGI Symbol;Acc:MGI:1261775]	5.23	5.25	5.65	5.57	1266	1179	1662	1261	Atg14	5368	0.99619	1.01436	0.942549	-0.00550648	0.0205735	-0.0853599	-0.02608
ENSMUSG00000026289	4817	Atg16l1	autophagy related 16-like 1 (S. cerevisiae) [Source:MGI Symbol;Acc:MGI:1924290]	20.62	20.45	20.07	20.43	4526	4164	5351	4192	Atg16l1	18233	1.00831	0.982379	1.00098	0.0119435	-0.0256486	0.00141164	0.0375921
ENSMUSG00000047767	6852	Atg16l2	autophagy related 16-like 2 (S. cerevisiae) [Source:MGI Symbol;Acc:MGI:1920933]	3.72	3.77	4.4	4.5	561	527	806	634	Atg16l2	2528	0.986737	0.977778	0.837778	-0.0192619	-0.0324215	-0.25536	0.0131596
ENSMUSG00000024773	1422	Atg2a	autophagy related 2A [Source:MGI Symbol;Acc:MGI:1916291]	3.06	2.83	2.22	1.73	1380	1181	1216	730	Atg2a	4507	1.08127	1.28324	1.63584	0.11273	0.359788	0.71003	-0.247058
ENSMUSG00000041341	2333	Atg2b	autophagy related 2B [Source:MGI Symbol;Acc:MGI:1923809]	11.65	11.13	6.27	5.31	8402	7443	5492	3582	Atg2b	24919	1.04672	1.18079	2.09605	0.0658764	0.239754	1.06767	-0.173877
ENSMUSG00000022663	2142	Atg3	autophagy related 3 [Source:MGI Symbol;Acc:MGI:1915091]	19.86	18.87	17.34	19.87	2840	2504	3013	2657	Atg3	11014	1.05246	0.872672	0.949673	0.0737712	-0.196488	-0.0744975	0.270259
ENSMUSG00000079418	7896	Atg4a	autophagy related 4A, cysteine peptidase [Source:MGI Symbol;Acc:MGI:2147903]	7.95	8.16	10.5	10.62	1219	1161	1957	1523	Atg4a	5860	0.974265	0.988701	0.768362	-0.0376143	-0.0163944	-0.380143	-0.0212199
ENSMUSG00000026280	5411	Atg4b	autophagy related 4B, cysteine peptidase [Source:MGI Symbol;Acc:MGI:1913865]	14.97	14.95	12.95	13.13	3143	2912	3304	2577	Atg4b	11936	1.00134	0.986291	1.13861	0.00192874	-0.0199148	0.187279	0.0218436
ENSMUSG00000028550	11353	Atg4c	autophagy related 4C, cysteine peptidase [Source:MGI Symbol;Acc:MGI:2651854]	1.31	1.47	1.46	1.29	283	294	385	260	Atg4c	1222	0.891156	1.13178	1.13953	-0.166249	0.178597	0.188445	-0.344847
ENSMUSG00000002820	9292	Atg4d	autophagy related 4D, cysteine peptidase [Source:MGI Symbol;Acc:MGI:2444308]	7.73	8.1	15.87	15.81	963	935	2400	1840	Atg4d	6138	0.954321	1.0038	0.512334	-0.0674535	0.00546476	-0.964844	-0.0729183
ENSMUSG00000038160	2000	Atg5	autophagy related 5 [Source:MGI Symbol;Acc:MGI:1277186]	21.72	20.56	12.56	13.22	3563	3129	2504	2028	Atg5	11224	1.05642	0.950076	1.55522	0.0791838	-0.0738857	0.637118	0.15307
ENSMUSG00000030314	3541	Atg7	autophagy related 7 [Source:MGI Symbol;Acc:MGI:1921494]	6.64	6.48	7.39	7.61	1647	1491	2227	1763	Atg7	7128	1.02469	0.971091	0.851511	0.0351894	-0.0423221	-0.231903	0.0775115
ENSMUSG00000033124	2606	Atg9a	autophagy related 9A [Source:MGI Symbol;Acc:MGI:2138446]	12.76	12.26	9.85	8.72	3376	3009	3168	2156	Atg9a	11709	1.04078	1.12959	1.40596	0.0576694	0.175796	0.491559	-0.118126
ENSMUSG00000038295	4210	Atg9b	autophagy related 9B [Source:MGI Symbol;Acc:MGI:2685420]	8.49	8.36	8.11	8	2182	1994	2532	1921	Atg9b	8629	1.01555	1.01375	1.045	0.0222616	0.0197019	0.0635029	0.0025597
ENSMUSG00000062031	11610	Athl1	ATH1, acid trehalase-like 1 (yeast) [Source:MGI Symbol;Acc:MGI:2444047]	2.35	2.69	7.16	7.1	490	522	1816	1387	Athl1	4215	0.873606	1.00845	0.378873	-0.194945	0.0121406	-1.40021	-0.207086
ENSMUSG00000026192	2493	Atic	5-aminoimidazole-4-carboxamide ribonucleotide formyltransferase/IMP cyclohydrolase [Source:MGI Symbol;Acc:MGI:1351352]	94.84	90.92	95.35	89.23	18793	16713	22957	16531	Atic	74994	1.04311	1.06859	1.01894	0.060898	0.0957041	0.0270688	-0.0348061
ENSMUSG00000021066	10240	Atl1	atlastin GTPase 1 [Source:MGI Symbol;Acc:MGI:1921241]	3.47	3.72	1.85	1.92	672	669	436	348	Atl1	2125	0.932796	0.963542	1.9375	-0.100367	-0.053581	0.954196	-0.0467859
ENSMUSG00000059811	2235	Atl2	atlastin GTPase 2 [Source:MGI Symbol;Acc:MGI:1929492]	22.07	21.02	23.53	21.75	5412	4781	7008	4986	Atl2	22187	1.04995	1.08184	0.966437	0.070324	0.113486	-0.0492527	-0.043162
ENSMUSG00000024759	10435	Atl3	atlastin GTPase 3 [Source:MGI Symbol;Acc:MGI:1924270]	5.11	5.51	3.99	3.56	2302	2304	2182	1500	Atl3	8288	0.927405	1.12079	1.54775	-0.108729	0.164512	0.630175	-0.273241
ENSMUSG00000034218	10099	Atm	ataxia telangiectasia mutated homolog (human) [Source:MGI Symbol;Acc:MGI:107202]	5.12	5.47	2.78	1.99	3628	3596	2394	1318	Atm	10936	0.936015	1.39698	2.74874	-0.095397	0.482316	1.45877	-0.577713
ENSMUSG00000047388	5987	Atmin	ATM interactor [Source:MGI Symbol;Acc:MGI:2682328]	17.53	17.58	15.5	14.29	6026	5607	6473	4592	Atmin	22698	0.997156	1.08467	1.23023	-0.00410907	0.117262	0.298929	-0.121371
ENSMUSG00000004263	7890	Atn1	atrophin 1 [Source:MGI Symbol;Acc:MGI:104725]	32.24	33.09	21.37	15.16	10068	9584	8106	4427	Atn1	32185	0.974312	1.40963	2.18272	-0.0375435	0.495317	1.12613	-0.532861
ENSMUSG00000037621	271	Atoh8	atonal homolog 8 (Drosophila) [Source:MGI Symbol;Acc:MGI:1918343]	15.94	11.22	21.44	15.82	2618	1709	4279	2430	Atoh8	11036	1.42068	1.35525	0.709229	0.506579	0.438555	-0.495677	0.0680236
ENSMUSG00000018585	6962	Atox1	ATX1 (antioxidant protein 1) homolog 1 (yeast) [Source:MGI Symbol;Acc:MGI:1333855]	137.26	139.26	149.7	165.98	4810	4527	6374	5438	Atox1	21149	0.985638	0.901916	0.839017	-0.0208697	-0.148935	-0.253228	0.128066
ENSMUSG00000037400	8998	Atp11b	ATPase, class VI, type 11B [Source:MGI Symbol;Acc:MGI:1923545]	9.39	9.79	6.16	5.49	3223	3116	2566	1762	Atp11b	10667	0.959142	1.12204	1.78324	-0.0601837	0.166124	0.834503	-0.226308
ENSMUSG00000062949	10286	Atp11c	ATPase, class VI, type 11C [Source:MGI Symbol;Acc:MGI:1859661]	4.35	4.67	7.01	6.51	1858	1849	3635	2597	Atp11c	9939	0.931478	1.0768	0.717358	-0.102407	0.106757	-0.479235	-0.209164
ENSMUSG00000031862	3532	Atp13a1	ATPase type 13A1 [Source:MGI Symbol;Acc:MGI:2180801]	33.06	32.26	31.61	28.32	9105	8241	10575	7291	Atp13a1	35212	1.0248	1.11617	1.13912	0.0353403	0.15856	0.187925	-0.123219
ENSMUSG00000036622	9846	Atp13a2	ATPase type 13A2 [Source:MGI Symbol;Acc:MGI:1922022]	18.17	19.28	22.56	19.4	5057	4978	7627	5047	Atp13a2	22709	0.942427	1.16289	0.993814	-0.0855466	0.21771	-0.0089516	-0.303257
ENSMUSG00000022533	9181	Atp13a3	ATPase type 13A3 [Source:MGI Symbol;Acc:MGI:2685387]	25.92	27.11	21.85	19.14	13398	12998	13718	9249	Atp13a3	49363	0.956105	1.14159	1.41641	-0.0647594	0.191042	0.502234	-0.255802
ENSMUSG00000033161	1267	Atp1a1	ATPase, Na+/K+ transporting, alpha 1 polypeptide [Source:MGI Symbol;Acc:MGI:88105]	283.57	259.92	246.95	218.01	71663	60933	75827	51507	Atp1a1	259930	1.09099	1.13275	1.19224	0.125637	0.179825	0.253673	-0.0541874
ENSMUSG00000040907	1478	Atp1a3	ATPase, Na+/K+ transporting, alpha 3 polypeptide [Source:MGI Symbol;Acc:MGI:88107]	34.31	31.82	35.59	26.41	9220	7932	11622	6636	Atp1a3	35410	1.07825	1.3476	1.20485	0.108695	0.430388	0.26885	-0.321692
ENSMUSG00000026576	1726	Atp1b1	ATPase, Na+/K+ transporting, beta 1 polypeptide [Source:MGI Symbol;Acc:MGI:88108]	9.22	8.65	12.52	11.55	1558	1356	2571	1825	Atp1b1	7310	1.0659	1.08398	0.748918	0.0920666	0.116342	-0.417121	-0.0242751
ENSMUSG00000041329	4497	Atp1b2	ATPase, Na+/K+ transporting, beta 2 polypeptide [Source:MGI Symbol;Acc:MGI:88109]	1.68	1.66	0.55	0.51	334	306	132	94	Atp1b2	866	1.01205	1.07843	3.2549	0.017278	0.108934	1.70261	-0.0916564
ENSMUSG00000032412	5980	Atp1b3	ATPase, Na+/K+ transporting, beta 3 polypeptide [Source:MGI Symbol;Acc:MGI:107788]	108.32	108.62	117.87	130.57	13710	12754	18127	15451	Atp1b3	60042	0.997238	0.902734	0.831891	-0.00399012	-0.147627	-0.265534	0.143637
ENSMUSG00000029467	6302	Atp2a2	ATPase, Ca++ transporting, cardiac muscle, slow twitch 2 [Source:MGI Symbol;Acc:MGI:88110]	107.77	108.51	98.79	89.42	43095	40251	47995	33429	Atp2a2	164770	0.99318	1.10479	1.21349	-0.00987237	0.143767	0.279159	-0.15364
ENSMUSG00000020788	1423	Atp2a3	ATPase, Ca++ transporting, ubiquitous [Source:MGI Symbol;Acc:MGI:1194503]	1.73	1.6	2.44	1.86	557	478	955	560	Atp2a3	2550	1.08125	1.31183	0.860215	0.1127	0.391579	-0.217231	-0.278878
ENSMUSG00000019943	11270	Atp2b1	ATPase, Ca++ transporting, plasma membrane 1 [Source:MGI Symbol;Acc:MGI:104653]	24.82	27.71	20.19	19.54	12520	12966	12371	9212	Atp2b1	47069	0.895706	1.03327	1.41812	-0.158904	0.0472104	0.503976	-0.206114
ENSMUSG00000031376	11290	Atp2b3	ATPase, Ca++ transporting, plasma membrane 3 [Source:MGI Symbol;Acc:MGI:1347353]	0.85	0.95	0.98	0.8	264	273	369	232	Atp2b3	1138	0.894737	1.225	1.1875	-0.160465	0.292782	0.247928	-0.453246
ENSMUSG00000026463	4014	Atp2b4	ATPase, Ca++ transporting, plasma membrane 4 [Source:MGI Symbol;Acc:MGI:88111]	4.48	4.4	3.53	3.15	2694	2459	2579	1772	Atp2b4	9504	1.01818	1.12063	1.39683	0.0259952	0.164316	0.482152	-0.138321
ENSMUSG00000032570	7772	Atp2c1	ATPase, Ca++-sequestering [Source:MGI Symbol;Acc:MGI:1889008]	11.64	11.93	13.35	12.42	3983	3788	5553	3975	Atp2c1	17299	0.975692	1.07488	0.960548	-0.035503	0.104175	-0.0580711	-0.139678
ENSMUSG00000025428	4876	Atp5a1	ATP synthase, H+ transporting, mitochondrial F1 complex, alpha subunit 1 [Source:MGI Symbol;Acc:MGI:88115]	583.57	579.2	561.17	586.03	100675	92691	117623	94516	Atp5a1	405505	1.00754	0.957579	0.988345	0.0108441	-0.0625366	-0.0169129	0.0733808
ENSMUSG00000025393	5228	Atp5b	ATP synthase, H+ transporting mitochondrial F1 complex, beta subunit [Source:MGI Symbol;Acc:MGI:107801]	1973.59	1967.31	2103.14	2216.9	262453	242690	339810	275617	Atp5b	1120570	1.00319	0.948685	0.887415	0.004598	-0.0759988	-0.172319	0.0805968
ENSMUSG00000025781	3149	Atp5c1	ATP synthase, H+ transporting, mitochondrial F1 complex, gamma polypeptide 1 [Source:MGI Symbol;Acc:MGI:1261437]	559.9	543.13	559.13	613.05	44547	40086	54049	45600	Atp5c1	184282	1.03088	0.912046	0.885947	0.0438716	-0.132821	-0.174707	0.176693
ENSMUSG00000003072	7067	Atp5d	ATP synthase, H+ transporting, mitochondrial F1 complex, delta subunit [Source:MGI Symbol;Acc:MGI:1913293]	220.72	224.2	234.1	264.19	21397	20162	27573	23944	Atp5d	93076	0.984478	0.886105	0.848632	-0.0225689	-0.174451	-0.23679	0.151882
ENSMUSG00000016252	2690	Atp5e	ATP synthase, H+ transporting, mitochondrial F1 complex, epsilon subunit [Source:MGI Symbol;Acc:MGI:1855697]	262.45	252.53	312.61	342.16	6954	6207	10064	8476	Atp5e	31701	1.03928	0.913637	0.738047	0.0555878	-0.130307	-0.438216	0.185895
ENSMUSG00000000563	4374	Atp5f1	ATP synthase, H+ transporting, mitochondrial F0 complex, subunit B1 [Source:MGI Symbol;Acc:MGI:1100495]	329.13	324.79	386.01	437.56	30687	28092	43728	38141	Atp5f1	140648	1.01336	0.882188	0.742275	0.0191503	-0.180843	-0.429974	0.199993
ENSMUSG00000006057	4068	Atp5g1	ATP synthase, H+ transporting, mitochondrial F0 complex, subunit c1 (subunit 9) [Source:MGI Symbol;Acc:MGI:107653]	52.39	51.49	62.06	68.05	16278	14839	23427	19765	Atp5g1	74309	1.01748	0.911976	0.75665	0.0249992	-0.132931	-0.402303	0.157931
ENSMUSG00000062683	3346	Atp5g2	ATP synthase, H+ transporting, mitochondrial F0 complex, subunit C2 (subunit 9) [Source:MGI Symbol;Acc:MGI:1915192]	697.37	678.72	839.86	932.17	27419	24755	40121	34265	Atp5g2	126560	1.02748	0.900973	0.728108	0.0391078	-0.150444	-0.457777	0.189552
ENSMUSG00000018770	2678	Atp5g3	ATP synthase, H+ transporting, mitochondrial F0 complex, subunit C3 (subunit 9) [Source:MGI Symbol;Acc:MGI:2442035]	965.76	929.07	1004.57	1179.94	45745	40823	57813	52251	Atp5g3	196632	1.03949	0.851374	0.787387	0.0558774	-0.232135	-0.344854	0.288013
ENSMUSG00000034566	3107	Atp5h	ATP synthase, H+ transporting, mitochondrial F0 complex, subunit d [Source:MGI Symbol;Acc:MGI:1918929]	328.25	318.19	384.79	468.94	3811	3427	5428	5090	Atp5h	17756	1.03162	0.820553	0.67853	0.0449065	-0.285332	-0.559515	0.330239
ENSMUSG00000022890	3333	Atp5j	ATP synthase, H+ transporting, mitochondrial F0 complex, subunit F [Source:MGI Symbol;Acc:MGI:107777]	198.11	192.74	228.14	258.57	8904	8036	12458	10865	Atp5j	40263	1.02786	0.882314	0.745407	0.0396457	-0.180635	-0.423899	0.220281
ENSMUSG00000038690	6028	Atp5j2	ATP synthase, H+ transporting, mitochondrial F0 complex, subunit F2 [Source:MGI Symbol;Acc:MGI:1927558]	359.01	360.19	393.6	472.2	22324	20777	29737	27451	Atp5j2	100289	0.996724	0.833545	0.762791	-0.0047341	-0.262668	-0.39064	0.257934
ENSMUSG00000050856	1307	Atp5k	ATP synthase, H+ transporting, mitochondrial F1F0 complex, subunit e [Source:MGI Symbol;Acc:MGI:106636]	440.58	404.73	627.32	708.97	10105	8611	17481	15202	Atp5k	51399	1.08858	0.884833	0.57087	0.122444	-0.176523	-0.808765	0.298967
ENSMUSG00000038717	8471	Atp5l	ATP synthase, H+ transporting, mitochondrial F0 complex, subunit g [Source:MGI Symbol;Acc:MGI:1351597]	223.65	231.33	292	332.78	3186	3057	5054	4432	Atp5l	15729	0.966801	0.877457	0.695144	-0.0487096	-0.1886	-0.524616	0.139891
ENSMUSG00000022956	2891	Atp5o	ATP synthase, H+ transporting, mitochondrial F1 complex, O subunit [Source:MGI Symbol;Acc:MGI:106341]	418.23	403.88	568.99	625.4	9503	8513	15708	13285	Atp5o	47009	1.03553	0.909802	0.645795	0.0503698	-0.136376	-0.630853	0.186746
ENSMUSG00000054894	7134	Atp5s	ATP synthase, H+ transporting, mitochondrial F0 complex, subunit s [Source:MGI Symbol;Acc:MGI:1915305]	3.6	3.66	4.9	5.58	368	347	609	534	Atp5s	1858	0.983607	0.878136	0.655914	-0.0238467	-0.187483	-0.608421	0.163637
ENSMUSG00000057229	1646	Atp5sl	ATP5S-like [Source:MGI Symbol;Acc:MGI:1913599]	7.55	7.06	8.33	7.86	1257	1090	1685	1224	Atp5sl	5256	1.06941	1.0598	0.898219	0.0968085	0.0837872	-0.154861	0.0130213
ENSMUSG00000019087	7116	Atp6ap1	ATPase, H+ transporting, lysosomal accessory protein 1 [Source:MGI Symbol;Acc:MGI:109629]	66.36	67.45	48	48.95	10115	9538	8890	6976	Atp6ap1	35519	0.98384	0.980592	1.37794	-0.0235046	-0.0282745	0.46251	0.0047699
ENSMUSG00000078958	8176	Atp6ap1l	ATPase, H+ transporting, lysosomal accessory protein 1-like [Source:MGI Symbol;Acc:MGI:3648665]	7.33	7.55	4.46	4.66	583	557	431	346	Atp6ap1l	1917	0.970861	0.957082	1.62017	-0.0426634	-0.0632862	0.696147	0.0206228
ENSMUSG00000031007	6722	Atp6ap2	ATPase, H+ transporting, lysosomal accessory protein 2 [Source:MGI Symbol;Acc:MGI:1917745]	37.82	38.27	37.5	39.27	6129	5752	7384	5949	Atp6ap2	25214	0.988241	0.954927	0.974535	-0.0170645	-0.066537	-0.0372137	0.0494725
ENSMUSG00000019302	10612	Atp6v0a1	ATPase, H+ transporting, lysosomal V0 subunit A1 [Source:MGI Symbol;Acc:MGI:103286]	35.58	38.58	34.58	31.34	10034	10091	11847	8262	Atp6v0a1	40234	0.92224	1.10338	1.23101	-0.116787	0.141933	0.299848	-0.258719
ENSMUSG00000038023	2963	Atp6v0a2	ATPase, H+ transporting, lysosomal V0 subunit A2 [Source:MGI Symbol;Acc:MGI:104855]	6.06	5.86	5.07	4.75	2267	2034	2305	1661	Atp6v0a2	8267	1.03413	1.06737	1.23368	0.0484171	0.0940582	0.302973	-0.0456411
ENSMUSG00000033379	3257	Atp6v0b	ATPase, H+ transporting, lysosomal V0 subunit B [Source:MGI Symbol;Acc:MGI:1890510]	105.01	102.03	136.43	150.3	7113	6411	11228	9518	Atp6v0b	34270	1.02921	0.907718	0.678842	0.0415333	-0.139684	-0.558852	0.181217
ENSMUSG00000024121	4657	Atp6v0c	ATPase, H+ transporting, lysosomal V0 subunit C [Source:MGI Symbol;Acc:MGI:88116]	286.48	283.59	325.58	355.23	23140	21249	31952	26825	Atp6v0c	103166	1.01019	0.916533	0.798328	0.0146278	-0.125741	-0.324947	0.140369
ENSMUSG00000013160	3960	Atp6v0d1	ATPase, H+ transporting, lysosomal V0 subunit D1 [Source:MGI Symbol;Acc:MGI:1201778]	112.84	110.75	118.93	126.46	12699	11562	16262	13305	Atp6v0d1	53828	1.01887	0.940455	0.875771	0.0269719	-0.0885684	-0.191374	0.11554
ENSMUSG00000015575	1658	Atp6v0e	ATPase, H+ transporting, lysosomal V0 subunit E [Source:MGI Symbol;Acc:MGI:1328318]	72.57	67.91	178.09	200.87	3851	3343	11482	9965	Atp6v0e	28641	1.06862	0.886593	0.338079	0.0957492	-0.173656	-1.56457	0.269405
ENSMUSG00000039347	4048	Atp6v0e2	ATPase, H+ transporting, lysosomal V0 subunit E2 [Source:MGI Symbol;Acc:MGI:1923502]	45.8	45	54	52.56	5816	5301	8333	6240	Atp6v0e2	25690	1.01778	1.0274	0.856164	0.0254226	0.0389941	-0.22404	-0.0135715
ENSMUSG00000052459	7377	Atp6v1a	ATPase, H+ transporting, lysosomal V1 subunit A [Source:MGI Symbol;Acc:MGI:1201780]	53.99	55.07	46.85	45.7	16095	15228	16967	12735	Atp6v1a	61025	0.980389	1.02516	1.20503	-0.0285744	0.0358549	0.269072	-0.0644293
ENSMUSG00000006273	1889	Atp6v1b2	ATPase, H+ transporting, lysosomal V1 subunit B2 [Source:MGI Symbol;Acc:MGI:109618]	115.76	109.2	87.64	90.18	22889	20030	21054	16671	Atp6v1b2	80644	1.06007	0.971834	1.21091	0.084164	-0.041218	0.276093	0.125382
ENSMUSG00000022295	4647	Atp6v1c1	ATPase, H+ transporting, lysosomal V1 subunit C1 [Source:MGI Symbol;Acc:MGI:1913585]	72.01	71.27	69.11	71.48	10505	9644	12248	9748	Atp6v1c1	42145	1.01038	0.966844	0.997062	0.0149023	-0.0486452	-0.00424471	0.0635475
ENSMUSG00000021114	7861	Atp6v1d	ATPase, H+ transporting, lysosomal V1 subunit D [Source:MGI Symbol;Acc:MGI:1921084]	76.29	78.27	64.68	70.38	7358	7002	7579	6346	Atp6v1d	28285	0.974703	0.919011	1.11211	-0.0369655	-0.121846	0.153294	0.0848804
ENSMUSG00000019210	2745	Atp6v1e1	ATPase, H+ transporting, lysosomal V1 subunit E1 [Source:MGI Symbol;Acc:MGI:894326]	110.37	106.31	100.94	107.66	9072	8106	10081	8273	Atp6v1e1	35532	1.03819	0.937581	0.987461	0.0540708	-0.0929843	-0.018205	0.147055
ENSMUSG00000004285	5031	Atp6v1f	ATPase, H+ transporting, lysosomal V1 subunit F [Source:MGI Symbol;Acc:MGI:1913394]	100.53	99.97	108.93	122.96	4683	4320	6165	5355	Atp6v1f	20523	1.0056	0.885898	0.813029	0.00805897	-0.174788	-0.298622	0.182847
ENSMUSG00000039105	5347	Atp6v1g1	ATPase, H+ transporting, lysosomal V1 subunit G1 [Source:MGI Symbol;Acc:MGI:1913540]	105.44	105.23	91.75	103.93	8156	7551	8623	7516	Atp6v1g1	31846	1.002	0.882806	1.01251	0.00287622	-0.179832	0.0179339	0.182708
ENSMUSG00000024403	3016	Atp6v1g2	ATPase, H+ transporting, lysosomal V1 subunit G2 [Source:MGI Symbol;Acc:MGI:1913487]	1.25	1.21	1.6	1.49	132	118	205	147	Atp6v1g2	602	1.03306	1.07383	0.812081	0.046921	0.10276	-0.300305	-0.0558385
ENSMUSG00000033793	2402	Atp6v1h	ATPase, H+ transporting, lysosomal V1 subunit H [Source:MGI Symbol;Acc:MGI:1914864]	64.67	61.89	65.83	72.69	8876	7880	10978	9328	Atp6v1h	37062	1.04492	0.905627	0.851424	0.0633903	-0.143012	-0.232051	0.206402
ENSMUSG00000033792	6830	Atp7a	ATPase, Cu++ transporting, alpha polypeptide [Source:MGI Symbol;Acc:MGI:99400]	3.79	3.84	1.67	0.92	1301	1223	695	296	Atp7a	3515	0.986979	1.81522	4.17391	-0.0189085	0.860142	2.0614	-0.879051
ENSMUSG00000006567	605	Atp7b	ATPase, Cu++ transporting, beta polypeptide [Source:MGI Symbol;Acc:MGI:103297]	0.24	0.2	0.34	0.25	110	86	192	107	Atp7b	495	1.2	1.36	0.8	0.263034	0.443607	-0.321928	-0.180572
ENSMUSG00000037685	10769	Atp8a1	ATPase, aminophospholipid transporter (APLT), class I, type 8A, member 1 [Source:MGI Symbol;Acc:MGI:1330848]	4.42	4.82	2.52	2.31	2559	2587	1775	1248	Atp8a1	8169	0.917012	1.09091	2.08658	-0.124987	0.125531	1.06114	-0.250518
ENSMUSG00000060671	10458	Atp8b2	ATPase, class I, type 8B, member 2 [Source:MGI Symbol;Acc:MGI:1859660]	10.89	11.75	14.32	12.21	4389	4392	7009	4598	Atp8b2	20388	0.926809	1.17281	0.962326	-0.109657	0.229968	-0.0554024	-0.339625
ENSMUSG00000003341	5658	Atp8b3	ATPase, class I, type 8B, member 3 [Source:MGI Symbol;Acc:MGI:1914581]	1.22	1.22	1.39	1.35	380	351	525	391	Atp8b3	1647	1	1.02963	0.903704	0	0.0421255	-0.146078	-0.0421255
ENSMUSG00000027546	10920	Atp9a	ATPase, class II, type 9A [Source:MGI Symbol;Acc:MGI:1330826]	0.92	1.01	0.33	0.28	228	232	100	65	Atp9a	625	0.910891	1.17857	3.60714	-0.13465	0.237039	1.85086	-0.371689
ENSMUSG00000024566	6216	Atp9b	ATPase, class II, type 9B [Source:MGI Symbol;Acc:MGI:1354757]	6.79	6.83	8.83	8.47	2136	1992	3373	2489	Atp9b	9990	0.994143	1.0425	0.806375	-0.008474	0.0600515	-0.310476	-0.0685255
ENSMUSG00000028710	10004	Atpaf1	ATP synthase mitochondrial F1 complex assembly factor 1 [Source:MGI Symbol;Acc:MGI:2180560]	6.52	6.95	7.65	7.99	981	969	1397	1123	Atpaf1	4470	0.938129	0.957447	0.869837	-0.092141	-0.0627358	-0.201183	-0.0294053
ENSMUSG00000042709	9953	Atpaf2	ATP synthase mitochondrial F1 complex assembly factor 2 [Source:MGI Symbol;Acc:MGI:2180561]	19.02	20.24	19.61	20.6	2295	2265	2875	2324	Atpaf2	9759	0.939723	0.951942	0.982524	-0.089692	-0.0710548	-0.025435	-0.0186372
ENSMUSG00000054428	7695	Atpif1	ATPase inhibitory factor 1 [Source:MGI Symbol;Acc:MGI:1196457]	416.28	426.2	412.54	481.34	14529	13799	17494	15706	Atpif1	61528	0.976725	0.857066	0.885445	-0.0339763	-0.222522	-0.175526	0.188546
ENSMUSG00000032409	6004	Atr	ataxia telangiectasia and Rad3 related [Source:MGI Symbol;Acc:MGI:108028]	6.54	6.56	5.11	4.15	3740	3477	3548	2218	Atr	12983	0.996951	1.23133	1.58072	-0.00440518	0.300212	0.660584	-0.304617
ENSMUSG00000013622	7094	Atraid	all-trans retinoic acid induced differentiation factor [Source:MGI Symbol;Acc:MGI:1918918]	35.23	35.8	31.19	35.01	2326	2193	2502	2161	Atraid	9182	0.984078	0.890888	1.02256	-0.0231551	-0.166684	0.0321925	0.143528
ENSMUSG00000025646	1925	Atrip	ATR interacting protein [Source:MGI Symbol;Acc:MGI:1925349]	6.68	6.31	6.22	6.1	1224	1074	1385	1045	Atrip	4728	1.05864	1.01967	1.03443	0.0822081	0.0281053	0.0488308	0.0541028
ENSMUSG00000027312	7105	Atrn	attractin [Source:MGI Symbol;Acc:MGI:1341628]	4.89	4.97	6.37	5.53	3027	2858	4792	3205	Atrn	13882	0.983903	1.1519	0.898734	-0.0234114	0.204014	-0.154034	-0.227425
ENSMUSG00000054843	7143	Atrnl1	attractin like 1 [Source:MGI Symbol;Acc:MGI:2147749]	10.12	10.29	6.75	5.96	4708	4440	3814	2594	Atrnl1	15556	0.983479	1.13255	1.72651	-0.0240337	0.179575	0.787859	-0.203609
ENSMUSG00000031229	9065	Atrx	alpha thalassemia/mental retardation syndrome X-linked homolog (human) [Source:MGI Symbol;Acc:MGI:103067]	14.2	14.82	7.74	6.43	10335	10008	6850	4375	Atrx	31568	0.958165	1.20373	2.30482	-0.0616545	0.267515	1.20465	-0.329169
ENSMUSG00000016541	4119	Atxn10	ataxin 10 [Source:MGI Symbol;Acc:MGI:1859293]	69.33	68.19	62.55	63.42	11734	10705	12862	10034	Atxn10	45335	1.01672	0.986282	1.07521	0.0239196	-0.019928	0.104622	0.0438476
ENSMUSG00000069895	4610	Atxn1l	ataxin 1-like [Source:MGI Symbol;Acc:MGI:3694797]	9.33	9.23	11.12	9.14	4970	4560	7194	4549	Atxn1l	21273	1.01083	1.21663	1.00985	0.0155464	0.282891	0.0141365	-0.267344
ENSMUSG00000042605	4823	Atxn2	ataxin 2 [Source:MGI Symbol;Acc:MGI:1277223]	24.41	24.21	20.03	16.86	7689	7073	7666	4965	Atxn2	27393	1.00826	1.18802	1.43594	0.0118692	0.248558	0.521999	-0.236689
ENSMUSG00000032637	4706	Atxn2l	ataxin 2-like [Source:MGI Symbol;Acc:MGI:2446242]	97.04	96.12	70.47	53.41	25347	23290	22362	13042	Atxn2l	84041	1.00957	1.31942	1.79966	0.0137429	0.399899	0.847727	-0.386156
ENSMUSG00000021189	7600	Atxn3	ataxin 3 [Source:MGI Symbol;Acc:MGI:1099442]	5.32	5.44	5.37	5.11	2014	1911	2469	1807	Atxn3	8201	0.977941	1.05088	1.06458	-0.0321804	0.0715988	0.0902834	-0.103779
ENSMUSG00000021738	7895	Atxn7	ataxin 7 [Source:MGI Symbol;Acc:MGI:2179277]	3.03	3.11	1.62	1.53	1463	1393	948	692	Atxn7	4496	0.974277	1.05882	2.03268	-0.0375968	0.0824622	1.02338	-0.120059
ENSMUSG00000020564	3754	Atxn7l1	ataxin 7-like 1 [Source:MGI Symbol;Acc:MGI:3584458]	0.47	0.46	0.52	0.47	94	85	127	88	Atxn7l1	394	1.02174	1.10638	0.978723	0.0310269	0.145851	-0.0310269	-0.114824
ENSMUSG00000048997	10089	Atxn7l2	ataxin 7-like 2 [Source:MGI Symbol;Acc:MGI:1919772]	7.49	8	6.41	6.01	1597	1583	1661	1198	Atxn7l2	6039	0.93625	1.06656	1.33111	-0.0950343	0.0929594	0.412635	-0.187994
ENSMUSG00000059995	5789	Atxn7l3	ataxin 7-like 3 [Source:MGI Symbol;Acc:MGI:3036270]	38.97	39	36.28	32.42	10151	9423	11483	7895	Atxn7l3	38952	0.999231	1.11906	1.20296	-0.00111019	0.16229	0.26659	-0.163401
ENSMUSG00000074748	7495	Atxn7l3b	ataxin 7-like 3B [Source:MGI Symbol;Acc:MGI:1914971]	25.74	26.29	30.28	27.9	6490	6149	9278	6576	Atxn7l3b	28493	0.979079	1.0853	0.942294	-0.0305021	0.1181	-0.085751	-0.148602
ENSMUSG00000059820	4007	AU019823	expressed sequence AU019823 [Source:MGI Symbol;Acc:MGI:2143205]	9.46	9.29	10.49	10.32	2099	1912	2826	2139	AU019823	8976	1.0183	1.01647	0.900194	0.0261616	0.0235717	-0.151692	0.00258988
ENSMUSG00000078584	5705	AU022252	expressed sequence AU022252 [Source:MGI Symbol;Acc:MGI:2140466]	1.96	1.96	1.92	2.11	933	867	1109	940	AU022252	3849	1	0.909953	0.92891	0	-0.136137	-0.106389	0.136137
ENSMUSG00000028830	10245	AU040320	expressed sequence AU040320 [Source:MGI Symbol;Acc:MGI:2140475]	10.67	11.44	11.76	9.11	3057	3042	4097	2442	AU040320	12638	0.932692	1.29089	1.25576	-0.100527	0.368365	0.328564	-0.468892
ENSMUSG00000078435	12427	AU041133	expressed sequence AU041133 [Source:MGI Symbol;Acc:MGI:2143755]	1.32	1.8	1.28	1.27	128	161	150	115	AU041133	554	0.733333	1.00787	1.41732	-0.447459	0.0113153	0.503168	-0.458774
ENSMUSG00000021460	10923	Auh	AU RNA binding protein/enoyl-coenzyme A hydratase [Source:MGI Symbol;Acc:MGI:1338011]	14.67	16.11	18.63	18.9	1328	1353	2049	1600	Auh	6330	0.910615	0.985714	0.852381	-0.135088	-0.0207586	-0.23043	-0.114329
ENSMUSG00000078521	8831	Aunip	aurora kinase A and ninein interacting protein [Source:MGI Symbol;Acc:MGI:1917135]	31.45	32.7	41.82	47.49	2746	2649	4437	3877	Aunip	13709	0.961774	0.880606	0.688566	-0.0562306	-0.183431	-0.538333	0.1272
ENSMUSG00000068328	2208	Aup1	ancient ubiquitous protein 1 [Source:MGI Symbol;Acc:MGI:107789]	54.33	51.71	68.86	69.65	5650	4988	8700	6772	Aup1	26110	1.05067	0.988658	0.742426	0.0713057	-0.0164572	-0.42968	0.0877629
ENSMUSG00000027496	7969	Aurka	aurora kinase A [Source:MGI Symbol;Acc:MGI:894678]	72.04	74.01	62.7	68.6	9523	9076	10071	8478	Aurka	37148	0.973382	0.913994	1.07886	-0.038922	-0.129743	0.109512	0.0908211
ENSMUSG00000065990	5316	Aurkaip1	aurora kinase A interacting protein 1 [Source:MGI Symbol;Acc:MGI:1913327]	83.06	82.87	99.67	116.58	6567	6078	9574	8617	Aurkaip1	30836	1.00229	0.854949	0.710842	0.00330395	-0.226089	-0.492398	0.229393
ENSMUSG00000020897	1863	Aurkb	aurora kinase B [Source:MGI Symbol;Acc:MGI:107168]	29.08	27.41	40.53	40.69	3691	3227	6251	4828	Aurkb	17997	1.06093	0.996068	0.67363	0.0853249	-0.00568411	-0.569972	0.091009
ENSMUSG00000029673	2168	Auts2	autism susceptibility candidate 2 [Source:MGI Symbol;Acc:MGI:1919847]	18.91	17.98	18.22	14.37	7648	6747	8957	5436	Auts2	28788	1.05172	1.26792	1.25122	0.0727563	0.342463	0.323333	-0.269707
ENSMUSG00000003604	6503	Aven	apoptosis, caspase activation inhibitor [Source:MGI Symbol;Acc:MGI:1921518]	14.83	14.97	11.98	12.77	4033	3776	3956	3247	Aven	15012	0.990648	0.938136	1.17228	-0.0135556	-0.0921306	0.229316	0.078575
ENSMUSG00000025432	1847	Avil	advillin [Source:MGI Symbol;Acc:MGI:1333798]	0.52	0.49	0.3	0.3	110	97	77	60	Avil	344	1.06122	1	1.63333	0.0857299	0	0.707819	0.0857299
[truncated: 10,861 more rows]
