# Supplementary material for: ARGLU1 is a transcriptional coactivator and splicing regulator important for stress hormone signaling and development
Source: Nucleic Acids Res. 2019 Jan 30;47(6):2856–70. doi: 10.1093/nar/gkz010 (PMC6451108; doi:10.1093/nar/gkz010)
Supplement: Supplementary Data [file gkz010_supplemental_files.zip › Table S2- gprofiler transcription.xlsx]

## Sheet: Table S2- gprofiler
Table S2. G:profiler analysis of basal transcriptional changes in N2a cells. Significantly enriched pathways are shown. siArglu1 vs. siControl Veh.
term ID	p-value	t name	Q&T list
GO:0007507	3.06e-09	heart development	PBRM1,PTCH1,ALPK3,ATM,DVL3,LMO4,MKL2,PKD1,PDLIM3,PKD2,ACTC1,ZMIZ1,ACE,ADAM19,RYR2,POPDC2,NIPBL,PLXND1,IFT122,MED12,EP300,TPM1,PTEN,NEXN,TGFBR1,POFUT1,BVES,MIB1,ARID1A,IFT172,RB1CC1,PTPRJ,PPP3CB,TNNT2,BMPR1A,SETD2,HDAC9,FZD2
GO:0048732	7.85e-06	gland development	PTCH1,IGF2R,MYB,IRS2,PLAU,LMO4,MKL2,PKD1,PKD2,PLXNA1,TET2,GATA2,PLXND1,UPF2,ARHGAP5,PLAUR,SOCS2,EIF2AK3,SLC12A2,IRS1,PTEN,TGFBR1,AACS,SPTBN1,DAG1,RB1CC1,BMPR1A,TPH1
GO:0032507	8.87e-06	maintenance of protein location in cell	SYNE2,ANK3,ANKRD13C,PKD1,PKD2,ARL2,DAG1,FLNA,VPS13A,SYNE1,GCC2,SRI,VPS13D
GO:0016568	2.42e-05	chromatin modification	CREBBP,DTX3L,MYB,ATM,TOX2,NCOR1,RCOR1,TNRC18,KAT2B,BMI1,ATRX,TET2,NIPBL,GATA2,KMT2D,GATAD2B,LPIN1,KMT2E,EP300,TET3,MAPK3,BPTF,ARID4A,PHF2,HUWE1,ARID1A,WAC,PAX5,BRD1,RBBP7
GO:0010638	2.61e-05	positive regulation of organelle organization	CNOT6,HAP1,MYB,CNOT6L,IQGAP2,NCOR1,KAT2B,FAS,ARPC4,DSTN,ARPC5,ATRX,NIPBL,WASF1,EIF4G3,LPIN1,CAMK2B,EP300,TPM1,MAPK3,PTEN,ARL2,CDC42EP5,S100A10,ARPC1B,MAP1B
GO:0003779	2.93e-05	actin binding	SYNE2,UTRN,IQGAP2,MKL2,ABLIM1,CNN1,ACE,TPM1,CCDC88A,NEXN,MYO18A,PPP1R9B,DAG1,FLNA,ARPC1B,SYNE1,EPB4.1,TNNT2,MAP1B
GO:0051651	3.04e-05	maintenance of location in cell	SYNE2,ANK3,ANKRD13C,PKD1,PKD2,ARL2,DAG1,FLNA,VPS13A,SYNE1,GCC2,SRI,VPS13D
GO:0045185	3.41e-05	maintenance of protein location	SYNE2,ANK3,ANKRD13C,PKD1,PKD2,ARL2,DAG1,FLNA,VPS13A,SYNE1,GCC2,SRI,VPS13D
GO:0090066	4.62e-05	regulation of anatomical structure size	ACTA2,IQGAP2,BMPR2,KAT2B,ARPC4,DSTN,RND2,DBH,ARPC5,ACE,WASF1,ARHGAP5,ARFGEF1,EP300,TPM1,PTEN,CDKL5,HMGCR,SLIT1,CDC42EP5,CFTR,ARPC1B,TMEM123,DEPTOR,RB1CC1,MAP1B
GO:0032535	5.1e-05	regulation of cellular component size	IQGAP2,BMPR2,ARPC4,DSTN,RND2,ARPC5,WASF1,ARHGAP5,ARFGEF1,EP300,TPM1,PTEN,CDKL5,SLIT1,CDC42EP5,ARPC1B,TMEM123,DEPTOR,RB1CC1,MAP1B
GO:0030036	6.49e-05	actin cytoskeleton organization	ABL2,CSRP1,IQGAP2,TNIK,ARPC4,DSTN,PDLIM3,ACTC1,ACTA1,ARPC5,WASF1,LPIN1,ARFGEF1,EP300,SORBS1,TPM1,CCDC88A,MYO18A,CELSR1,LRP1,CDC42EP5,PPP1R9B,FLNA,S100A10,ARPC1B,BAIAP2,EPB4.1,PDLIM7,TNNT2
GO:0005200	8.22e-05	structural constituent of cytoskeleton	ANK3,TPM2,ARPC4,ARPC5,TPM1,SPTBN1,ARPC1B,TNNT2
GO:0006325	0.000105	chromatin organization	CREBBP,DTX3L,MYB,ATM,TOX2,NCOR1,RCOR1,ARID2,TNRC18,KAT2B,BMI1,ATRX,TET2,NIPBL,GATA2,KMT2D,GATAD2B,LPIN1,KMT2E,EP300,TET3,MAPK3,BPTF,ARID4A,PHF2,HUWE1,ARID1A,WAC,PAX5,BRD1,RBBP7
GO:0016570	0.000143	histone modification	CREBBP,DTX3L,MYB,ATM,NCOR1,RCOR1,KAT2B,BMI1,TET2,NIPBL,GATA2,KMT2D,LPIN1,KMT2E,EP300,TET3,MAPK3,ARID4A,PHF2,HUWE1,WAC,PAX5,BRD1,SETD2,HDAC9
GO:0007265	0.000147	Ras protein signal transduction	ARHGEF11,ABL2,SOS1,SRGAP3,RASA3,DENND4C,SBF2,PPP2CB,PKP4,WASF1,ABCA1,TIAM1,RAP1B,ARFGEF1,CDKL5,C030046E11RIK,TIMP2,CELSR1,CDC42EP5,RAB26,BVES,RAP1GAP2,S100A10,BAIAP2,NET1,RASGRP2
GO:0032970	0.000186	regulation of actin filament-based process	CNN2,IQGAP2,ARPC4,DSTN,ARPC5,RYR2,WASF1,ARFGEF1,EP300,TPM1,CCDC88A,CELSR1,LRP1,CDC42EP5,S100A10,ARPC1B,BAIAP2,SRI,SCN1B,TNNT2
GO:0016569	0.00019	covalent chromatin modification	CREBBP,DTX3L,MYB,ATM,NCOR1,RCOR1,KAT2B,BMI1,TET2,NIPBL,GATA2,KMT2D,LPIN1,KMT2E,EP300,TET3,MAPK3,ARID4A,PHF2,HUWE1,WAC,PAX5,BRD1,SETD2,HDAC9
GO:0010256	0.000231	endomembrane system organization	SYNE2,PTCH1,VTI1B,ANK3,TNIK,DENND4C,KIFC3,AQP11,ABCA1,ARFGEF1,EIF2AK3,SORBS1,MAPK3,PTEN,MYO18A,MYL12A,RAB26,SPTBN1,DYNC2H1,S100A10,SYNE1,LYST,GCC2,CRB1,STXBP1,RAB2A
GO:0004532	0.000341	exoribonuclease activity	CNOT6,CNOT6L,XRN1,REXO2,USB1
GO:0016896	0.000341	exoribonuclease activity, producing 5'-phosphomonoesters	CNOT6,CNOT6L,XRN1,REXO2,USB1
GO:0007015	0.000384	actin filament organization	ABL2,IQGAP2,ARPC4,DSTN,PDLIM3,ACTC1,ACTA1,ARPC5,WASF1,ARFGEF1,SORBS1,TPM1,CDC42EP5,PPP1R9B,FLNA,S100A10,ARPC1B,BAIAP2,TNNT2
GO:0007264	0.000464	small GTPase mediated signal transduction	ARHGEF11,ABL2,SOS1,SRGAP3,RASA3,DENND4C,SBF2,PPP2CB,PKP4,WASF1,ABCA1,TIAM1,RAP1B,ARFGEF1,CDKL5,C030046E11RIK,TIMP2,CELSR1,CDC42EP5,RAB26,BVES,RAP1GAP2,S100A10,BAIAP2,NET1
GO:0040015	0.0005	negative regulation of multicellular organism growth	PTCH1,ANKRD26,SOCS2,RAI1,PLAC8
GO:0008134	0.000504	transcription factor binding	CREBBP,SPEN,NCOA2,TOX2,NCOR1,TFDP1,ARID2,KAT2B,LMO4,EGR1,NAB2,GATA2,RUNX2,LPIN1,MED12,LCOR,EP300,CBX5,SORBS1,TLE1,UBXN7,BPTF,FLNA,IFT172,CRY1,SRI,MED14,HDAC9
GO:0018205	0.000974	peptidyl-lysine modification	ATP7A,CREBBP,MYB,KAT2B,BMI1,TET2,GATA2,KMT2D,KMT2E,EP300,TET3,MAPK3,ARID4A,PAX5,BRD1,SETD2,HDAC9
GO:0051493	0.00111	regulation of cytoskeleton organization	IQGAP2,ARPC4,DSTN,PKD1,ARPC5,WASF1,ARFGEF1,EP300,TPM1,EML2,MAPK3,CCDC88A,NEXN,ARL2,CELSR1,LRP1,CDC42EP5,STMN4,S100A10,ARPC1B,BAIAP2,MAP1B
REAC:5956251	0.00123	Smooth Muscle Contraction	MYL9,ACTA2,MYL6,ACTG2,TPM2,SORBS1,TPM1
GO:0018076	0.00126	N-terminal peptidyl-lysine acetylation	CREBBP,KAT2B,EP300
GO:0010720	0.0014	positive regulation of cell development	ABL2,HAP1,TGFB1I1,SPEN,BMPR2,GLIPR2,KAT2B,FKBP1B,RND2,TLE6,ACE,GATA2,TIAM1,CAMK2B,SOCS2,EP300,CDKL5,TIMP2,CAMK1D,SETX,BCL9L,S100A10,BAIAP2,NET1,SCN1B,MAP1B,SYNJ1
GO:0004540	0.00163	ribonuclease activity	CNOT6,CNOT6L,XRN1,SMG6,REXO2,RPP40,USB1
GO:0060071	0.00183	Wnt signaling pathway, planar cell polarity pathway	ABL2,DVL3,MED12,CELSR1,ANKRD6,FZD2
GO:0002009	0.00185	morphogenesis of an epithelium	PTCH1,ATP7A,ABL2,TGFB1I1,DVL3,LMO4,PKD1,FST,PKD2,PLXNA1,RYR2,PLXND1,ZFP568,IFT122,MED12,SLC12A2,LHX1,CELSR1,ANKRD6,DAG1,MIB1,ARID1A,IFT172,NPNT,MYCN,SETD2,FZD2
GO:0061008	0.00191	hepaticobiliary system development	IGF2R,PLAU,MKL2,PKD1,PKD2,TET2,NIPBL,UPF2,AACS,RB1CC1
GO:0051235	0.00202	maintenance of location	SYNE2,ANK3,FKBP1B,ANKRD13C,PKD1,PKD2,RYR2,ARL2,HEXA,4932438A13RIK,DAG1,FLNA,VPS13A,SYNE1,CRY1,GCC2,SRI,VPS13D
GO:0090175	0.00223	regulation of establishment of planar polarity	ABL2,DVL3,MED12,CELSR1,ANKRD6,FZD2
GO:0001843	0.0023	neural tube closure	PTCH1,DVL3,LMO4,IFT122,MED12,CELSR1,ARID1A,IFT172,SETD2,FZD2
GO:0033275	0.00233	actin-myosin filament sliding	MYL6,ACTC1,TPM1,TNNT2
GO:0043254	0.00234	regulation of protein complex assembly	IQGAP2,LMO4,FAS,ARPC4,ARPC5,WASF1,ARFGEF1,TPM1,EML2,ATF7IP,NAPB,ARL2,FBLIM1,SETX,CDC42EP5,ARPC1B,STXBP1,MAP1B
GO:0001841	0.00247	neural tube formation	PTCH1,DVL3,LMO4,IFT122,MED12,CELSR1,MIB1,ARID1A,IFT172,SETD2,FZD2
GO:0060606	0.00252	tube closure	PTCH1,DVL3,LMO4,IFT122,MED12,CELSR1,ARID1A,IFT172,SETD2,FZD2
GO:0022604	0.00257	regulation of cell morphogenesis	HAP1,TGFB1I1,TNIK,BMPR2,GLIPR2,RND2,TIAM1,CAMK2B,EP300,WASF3,PTEN,BRWD1,CDKL5,SLIT1,MYL12A,CDC42EP5,BCL9L,BVES,S100A10,BAIAP2,SYNE1,EPB4.1,NET1,MAP1B
GO:2001252	0.00259	positive regulation of chromosome organization	MYB,NCOR1,KAT2B,ATRX,NIPBL,LPIN1,EP300,MAPK3,PTEN
GO:0010770	0.00263	positive regulation of cell morphogenesis involved in differentiation	TGFB1I1,BMPR2,GLIPR2,RND2,TIAM1,CAMK2B,EP300,CDKL5,BCL9L,S100A10,BAIAP2,NET1,MAP1B
GO:0008200	0.00268	ion channel inhibitor activity	VTI1B,FKBP1B,CCDC109B,PRPF18,CFTR,SCN1B
GO:0010975	0.0028	regulation of neuron projection development	ABL2,HAP1,TNIK,BMPR2,KAT2B,FKBP1B,RND2,TIAM1,CAMK2B,EP300,CCDC88A,PTEN,CDKL5,SLIT1,CAMK1D,LRP1,SETX,RAP1GAP2,BAIAP2,SYNE1,SCN1B,MAP1B
GO:0001501	0.00312	skeletal system development	ATP7A,BMPR2,PKD1,FST,BMI1,GLG1,NAB2,NIPBL,DDR2,RUNX2,EIF2AK3,EP300,SMAD5,ANKRD11,LHX1,MAPK3,TGFBR1,HEXA,ETL4,IFT172,FREM1,RAI1,BMPR1A,MYCN,SETD2
GO:0042826	0.00329	histone deacetylase binding	NCOR1,KAT2B,NIPBL,RUNX2,YWHAE,LPIN1,CBX5,TOP2B,CRY1,HDAC9
GO:0051962	0.00344	positive regulation of nervous system development	ABL2,HAP1,SPEN,BMPR2,KAT2B,FKBP1B,RND2,TLE6,ACE,GATA2,TIAM1,CAMK2B,SOCS2,EP300,WASF3,LHX1,CDKL5,TIMP2,CAMK1D,SETX,BAIAP2,SCN1B,MAP1B,SYNJ1
GO:0045666	0.00348	positive regulation of neuron differentiation	ABL2,HAP1,BMPR2,KAT2B,FKBP1B,RND2,TLE6,GATA2,TIAM1,CAMK2B,SOCS2,EP300,CDKL5,TIMP2,CAMK1D,SETX,BAIAP2,SCN1B,MAP1B
GO:0014020	0.00358	primary neural tube formation	PTCH1,DVL3,LMO4,IFT122,MED12,CELSR1,ARID1A,IFT172,SETD2,FZD2
GO:0032318	0.00362	regulation of Ras GTPase activity	SOS1,SRGAP3,RASA3,DENND4C,SBF2,PKP4,TIAM1,ARFGEF1,CDKL5,C030046E11RIK,CDC42EP5,BVES,RAP1GAP2,S100A10,NET1,RASGRP2
GO:0008361	0.00366	regulation of cell size	BMPR2,RND2,ARHGAP5,EP300,PTEN,CDKL5,SLIT1,TMEM123,DEPTOR,RB1CC1,MAP1B
GO:0016796	0.00379	exonuclease activity, active with either ribo- or deoxyribonucleic acids and producing 5'-phosphomonoesters	CNOT6,CNOT6L,XRN1,REXO2,USB1
GO:0016248	0.00381	channel inhibitor activity	VTI1B,FKBP1B,CCDC109B,PRPF18,CFTR,SCN1B
GO:0072594	0.00382	establishment of protein localization to organelle	VTI1B,PKD1,PKD2,RYR2,TSPAN17,NUP98,IFT122,EP300,MAPK3,TGFBR1,SPTBN1,DAG1,FLNA,VPS13A,GCC2,SRI,PPP3CB,VPS13D,BMPR1A,TIMM9,RAB6A
GO:0016331	0.00389	morphogenesis of embryonic epithelium	PTCH1,TGFB1I1,DVL3,LMO4,ZFP568,IFT122,MED12,CELSR1,MIB1,ARID1A,IFT172,SETD2,FZD2
GO:0017111	0.00407	nucleoside-triphosphatase activity	KIF1B,ATP7A,MYL6,RNF213,ATP6V0E,KIFC3,ACTC1,ABCA4,ATRX,AGAP1,ABCA1,RAP1B,ABCB9,ATF7IP,ARL2,TOP2B,RAB26,ABCB10,WRN,TRIM23,ATP9A,RAB2A,MX2
GO:0061448	0.0041	connective tissue development	ATP7A,BMPR2,EGR1,PKD1,GLG1,RUNX2,EIF2AK3,EP300,SMAD5,MAPK3,TGFBR1,ARRDC3,4932438A13RIK,BMPR1A,MYCN
GO:0005198	0.00413	structural molecule activity	AHNAK,MYL6,ANK3,TPM2,ARPC4,PDLIM3,ARPC5,NUP98,TPM1,NEXN,MRPL33,PXDN,BVES,SPTBN1,DAG1,ARPC1B,ITSN1,TNNT2
GO:0003007	0.00422	heart morphogenesis	PBRM1,PTCH1,DVL3,MKL2,PKD2,ACTC1,ZMIZ1,RYR2,NIPBL,PLXND1,TPM1,MIB1,IFT172,TNNT2,BMPR1A,FZD2
GO:0006605	0.00438	protein targeting	PTCH1,VTI1B,ANK3,PKD1,PKD2,YWHAE,NUP98,EP300,MAPK3,TGFBR1,MYL12A,CACNB1,SPTBN1,DAG1,FLNA,VPS13A,GCC2,SRI,PPP3CB,VPS13D,BMPR1A,TIMM9,RAB6A
KEGG:04350	0.00458	TGF-beta signaling pathway	CREBBP,BMPR2,TFDP1,FST,PPP2CB,INHBE,EP300,MAPK3,TGFBR1,BMPR1A
GO:0032412	0.0046	regulation of ion transmembrane transporter activity	GSG1L,AHNAK,HAP1,ANK3,FKBP1B,PKD2,RYR2,YWHAE,CACNB1,CFTR,SRI,SCN1B
GO:2001257	0.00464	regulation of cation channel activity	AHNAK,HAP1,ANK3,FKBP1B,PKD2,RYR2,CACNB1,SRI
GO:0034314	0.00474	Arp2/3 complex-mediated actin nucleation	IQGAP2,ARPC4,ARPC5,WASF1,ARPC1B
GO:1901019	0.00506	regulation of calcium ion transmembrane transporter activity	AHNAK,HAP1,FKBP1B,PKD2,RYR2,CACNB1,SRI
GO:0045778	0.0051	positive regulation of ossification	BMPR2,LECT1,NIPBL,DDR2,RUNX2,SMAD5,NPNT,PDLIM7,BMPR1A
GO:0044089	0.00516	positive regulation of cellular component biogenesis	CNOT6,HAP1,CNOT6L,IQGAP2,FAS,ARPC4,ARPC5,WASF1,EP300,TPM1,ARL2,TGFBR1,SETX,CDC42EP5,S100A10,ARPC1B,PTPRJ,MAP1B
GO:0032271	0.0053	regulation of protein polymerization	IQGAP2,ARPC4,ARPC5,WASF1,ARFGEF1,TPM1,EML2,ARL2,CDC42EP5,ARPC1B,MAP1B
GO:0019901	0.00546	protein kinase binding	UTRN,IRS2,TSACC,KAT2B,PKD1,ATN1,ACE,RYR2,CCND3,PJA2,EP300,SORBS1,RPS6KA3,IRS1,CCDC88A,PTEN,TOP2B,FLNA,PRKAB2,CRY1,RB1CC1,CDKN2C,PTPRJ,STXBP1,PTPRR,HDAC9
GO:0010976	0.00564	positive regulation of neuron projection development	ABL2,HAP1,BMPR2,KAT2B,FKBP1B,RND2,TIAM1,CAMK2B,EP300,CDKL5,CAMK1D,SETX,BAIAP2,SCN1B,MAP1B
GO:1903169	0.00574	regulation of calcium ion transmembrane transport	AHNAK,HAP1,FKBP1B,PKD2,RYR2,CACNB1,SRI
GO:0050769	0.00578	positive regulation of neurogenesis	ABL2,HAP1,SPEN,BMPR2,KAT2B,FKBP1B,RND2,TLE6,ACE,GATA2,TIAM1,CAMK2B,SOCS2,EP300,CDKL5,TIMP2,CAMK1D,SETX,BAIAP2,SCN1B,MAP1B,SYNJ1
GO:0090503	0.00586	RNA phosphodiester bond hydrolysis, exonucleolytic	CNOT6,CNOT6L,XRN1,REXO2,USB1
GO:0021533	0.00586	cell differentiation in hindbrain	ATP7A,GATA2,LHX1,NFIX,HERC1
GO:0030321	0.00607	transepithelial chloride transport	SLC12A2,P2RY6,CFTR
GO:0051764	0.00607	actin crosslink formation	FLNA,BAIAP2,TNNT2
GO:0048553	0.00607	negative regulation of metalloenzyme activity	ATP7A,TIMP3,TIMP2
GO:0006975	0.00607	DNA damage induced protein phosphorylation	ATM,MAPK3,CRY1
GO:0060315	0.00607	negative regulation of ryanodine-sensitive calcium-release channel activity	FKBP1B,PKD2,SRI
GO:0022898	0.00638	regulation of transmembrane transporter activity	GSG1L,AHNAK,HAP1,ANK3,FKBP1B,PKD2,RYR2,YWHAE,CACNB1,CFTR,SRI,SCN1B
GO:0046578	0.00671	regulation of Ras protein signal transduction	ABL2,SOS1,SRGAP3,RASA3,DENND4C,SBF2,PPP2CB,PKP4,ABCA1,TIAM1,ARFGEF1,CDKL5,C030046E11RIK,TIMP2,CDC42EP5,BVES,RAP1GAP2
GO:0032868	0.00671	response to insulin	IRS2,ANKRD26,DENND4C,KAT2B,EGR1,LPIN1,SOCS2,SORBS1,IRS1,CRY1,EIF4EBP2,HDAC9,SOGA1
GO:0032956	0.00692	regulation of actin cytoskeleton organization	IQGAP2,ARPC4,DSTN,ARPC5,WASF1,ARFGEF1,EP300,TPM1,CCDC88A,CELSR1,LRP1,CDC42EP5,S100A10,ARPC1B,BAIAP2
GO:0060562	0.00773	epithelial tube morphogenesis	PTCH1,DVL3,LMO4,PKD1,PKD2,RYR2,PLXND1,IFT122,MED12,SLC12A2,LHX1,CELSR1,DAG1,MIB1,ARID1A,IFT172,NPNT,MYCN,SETD2,FZD2
GO:0001889	0.00793	liver development	IGF2R,PLAU,MKL2,PKD1,PKD2,TET2,UPF2,AACS,RB1CC1
GO:0048568	0.00811	embryonic organ development	PTCH1,MYB,DVL3,MKL2,PKD1,BMI1,PKD2,RYR2,NIPBL,GATA2,ZFP568,RUNX2,IFT122,LHX1,BPTF,TGFBR1,CELSR1,MIB1,ARID1A,IFT172,BMPR1A,MYCN,SETD2,FZD2
GO:0051568	0.0083	histone H3-K4 methylation	MYB,TET2,KMT2D,KMT2E,TET3,ARID4A
GO:0032320	0.0088	positive regulation of Ras GTPase activity	SOS1,SRGAP3,RASA3,DENND4C,SBF2,PKP4,TIAM1,CDKL5,C030046E11RIK,CDC42EP5,RAP1GAP2,S100A10,NET1,RASGRP2
GO:0060314	0.00889	regulation of ryanodine-sensitive calcium-release channel activity	FKBP1B,PKD2,RYR2,SRI
GO:0072175	0.00921	epithelial tube formation	PTCH1,DVL3,LMO4,IFT122,MED12,CELSR1,MIB1,ARID1A,IFT172,SETD2,FZD2
GO:0001838	0.00921	embryonic epithelial tube formation	PTCH1,DVL3,LMO4,IFT122,MED12,CELSR1,MIB1,ARID1A,IFT172,SETD2,FZD2
GO:0022037	0.00937	metencephalon development	ATP7A,ABL2,HAP1,PCNT,PHOX2A,LHX1,NR2C2,NFIX,HERC1
GO:0001736	0.00955	establishment of planar polarity	ABL2,DVL3,MED12,CELSR1,ANKRD6,FZD2
GO:0051495	0.00983	positive regulation of cytoskeleton organization	IQGAP2,ARPC4,DSTN,ARPC5,WASF1,EP300,TPM1,ARL2,CDC42EP5,S100A10,ARPC1B,MAP1B
GO:0031346	0.00995	positive regulation of cell projection organization	ABL2,HAP1,BMPR2,KAT2B,FKBP1B,RND2,TIAM1,CAMK2B,EP300,CDKL5,TGFBR1,CAMK1D,SETX,CDC42EP5,BAIAP2,SCN1B,MAP1B
GO:0006338	0.00996	chromatin remodeling	MYB,TOX2,TNRC18,KAT2B,ATRX,GATAD2B,BPTF,ARID1A,RBBP7,BAHD1
GO:0009083	0.0104	branched-chain amino acid catabolic process	BCKDHB,BCKDK,BCAT2
GO:0007164	0.011	establishment of tissue polarity	ABL2,DVL3,MED12,CELSR1,ANKRD6,FZD2
KEGG:04520	0.0111	Adherens junction	CREBBP,EP300,WASF3,SORBS1,MAPK3,TGFBR1,BAIAP2,PTPRJ,PTPRB
GO:0016817	0.0114	hydrolase activity, acting on acid anhydrides	KIF1B,ATP7A,MYL6,RNF213,ATP6V0E,KIFC3,ACTC1,ABCA4,ATRX,AGAP1,ABCA1,RAP1B,ABCB9,ATF7IP,ARL2,TOP2B,RAB26,ABCB10,WRN,TRIM23,ATP9A,RAB2A,MX2
GO:0000175	0.0116	3'-5'-exoribonuclease activity	CNOT6,CNOT6L,REXO2,USB1
GO:0051216	0.0117	cartilage development	ATP7A,BMPR2,PKD1,GLG1,RUNX2,EIF2AK3,EP300,SMAD5,MAPK3,TGFBR1,BMPR1A,MYCN
GO:0032409	0.0117	regulation of transporter activity	GSG1L,AHNAK,HAP1,ANK3,FKBP1B,PKD2,RYR2,YWHAE,CACNB1,CFTR,SRI,SCN1B
GO:0016462	0.0122	pyrophosphatase activity	KIF1B,ATP7A,MYL6,RNF213,ATP6V0E,KIFC3,ACTC1,ABCA4,ATRX,AGAP1,ABCA1,RAP1B,ABCB9,ATF7IP,ARL2,TOP2B,RAB26,ABCB10,WRN,TRIM23,ATP9A,RAB2A,MX2
GO:0051056	0.0124	regulation of small GTPase mediated signal transduction	ABL2,SOS1,SRGAP3,RASA3,DENND4C,SBF2,PPP2CB,PKP4,ABCA1,TIAM1,ARFGEF1,CDKL5,C030046E11RIK,TIMP2,CDC42EP5,BVES
GO:0034968	0.0124	histone lysine methylation	MYB,TET2,KMT2D,KMT2E,TET3,ARID4A,PAX5,SETD2
GO:0030048	0.0124	actin filament-based movement	SYNE2,MYL6,ACTC1,RYR2,TPM1,SRI,SCN1B,TNNT2
GO:0021587	0.0125	cerebellum morphogenesis	ATP7A,ABL2,PCNT,LHX1,NFIX,HERC1
GO:0008408	0.0125	3'-5' exonuclease activity	CNOT6,CNOT6L,REXO2,USB1,WRN
GO:0016818	0.0126	hydrolase activity, acting on acid anhydrides, in phosphorus-containing anhydrides	KIF1B,ATP7A,MYL6,RNF213,ATP6V0E,KIFC3,ACTC1,ABCA4,ATRX,AGAP1,ABCA1,RAP1B,ABCB9,ATF7IP,ARL2,TOP2B,RAB26,ABCB10,WRN,TRIM23,ATP9A,RAB2A,MX2
GO:0003682	0.0126	chromatin binding	PBRM1,CREBBP,NCOA2,TOX2,NCOR1,TNRC18,KAT2B,CBFA2T3,TRIM66,BMI1,ATRX,NIPBL,GATA2,CIC,RUNX2,MED12,EP300,CBX5,TLE1,HMGN5,TOP2B,WAC,PLAC8
GO:0044057	0.0128	regulation of system process	BMPR2,KAT2B,FKBP1B,DBH,RYR2,POPDC2,ANXA6,EIF2AK3,EP300,WASF3,TPM1,PTEN,SP4,HMGCR,CMYA5,BVES,CFTR,CRY1,NPNT,SRI,SCN1B,TNNT2
GO:1903522	0.0132	regulation of blood circulation	BMPR2,KAT2B,FKBP1B,DBH,RYR2,POPDC2,TPM1,SP4,HMGCR,BVES,CFTR,SRI,SCN1B,TNNT2
GO:0007266	0.0139	Rho protein signal transduction	ARHGEF11,ABL2,SRGAP3,PKP4,ABCA1,TIAM1,ARFGEF1,CDKL5,CELSR1,CDC42EP5,BVES,S100A10
GO:0070252	0.0142	actin-mediated cell contraction	MYL6,ACTC1,RYR2,TPM1,SRI,SCN1B,TNNT2
GO:0021515	0.0142	cell differentiation in spinal cord	PTCH1,LMO4,GATA2,PHOX2A,LHX1,DYNC2H1,IFT172
REAC:5956375	0.0143	Axon guidance	ARHGEF11,MYL9,ABL2,MYL6,SOS1,PLXNC1,ARPC4,ABLIM1,ARPC5,PLXNA1,RHOC,PLXND1,TIAM1,TRIO,MAPK3,RPS6KA3,SLIT1,MYL12A,CACNB1,RANBP9,SPTBN1,ITSN1,SCN1B,COL4A2
GO:0044282	0.0145	small molecule catabolic process	IRS2,CPT1A,OXCT1,LPIN1,BCKDHB,IRS1,BCKDK,PTEN,BCAT2,MT3,EPM2A,PNPLA8,SYNJ1
GO:0045010	0.0147	actin nucleation	IQGAP2,ARPC4,ARPC5,WASF1,ARPC1B
GO:0032781	0.0147	positive regulation of ATPase activity	DNAJC10,RYR2,TPM1,TNNT2,RAB6A
GO:0031344	0.0147	regulation of cell projection organization	ABL2,HAP1,TNIK,BMPR2,KAT2B,FKBP1B,RND2,TIAM1,CAMK2B,EP300,CCDC88A,PTEN,CDKL5,TGFBR1,SLIT1,CAMK1D,LRP1,SETX,CDC42EP5,RAP1GAP2,BAIAP2,SYNE1,SCN1B,MAP1B
GO:0042975	0.0149	peroxisome proliferator activated receptor binding	CREBBP,NCOR1,LPIN1,EP300
GO:0008307	0.0149	structural constituent of muscle	MYL6,PDLIM3,NEXN,DAG1
GO:0031329	0.0152	regulation of cellular catabolic process	TNRC6B,ATM,IRS2,NCOR1,CPT1A,PKD1,USP34,USP29,USP43,SLIRP,TIMP3,IRS1,PTEN,C030046E11RIK,TIMP2,CST3,USP11,MT3,RB1CC1,WAC,CISD2,HERC1,SOGA1
GO:0048667	0.0156	cell morphogenesis involved in neuron differentiation	ATP7A,ABL2,ANK3,TNIK,BMPR2,ABLIM1,RND2,TIAM1,CAMK2B,EP300,LHX1,NRN1,PTEN,CDKL5,TOP2B,SLIT1,HEXA,DAG1,BAIAP2,SYNE1,SCN1B,STXBP1,DCDC2A,MAP1B
GO:0045669	0.0157	positive regulation of osteoblast differentiation	BMPR2,DDR2,RUNX2,SMAD5,NPNT,PDLIM7,BMPR1A
GO:0031058	0.0157	positive regulation of histone modification	MYB,NCOR1,KAT2B,NIPBL,LPIN1,EP300,MAPK3
GO:0090501	0.0157	RNA phosphodiester bond hydrolysis	CNOT6,CNOT6L,XRN1,SMG6,REXO2,RPP40,USB1
GO:0048589	0.0157	developmental growth	PTCH1,BMPR2,NCOR1,ANKRD26,PLAU,RND2,ZMIZ1,NIPBL,KMT2D,DDR2,ZFP568,MED12,SOCS2,EP300,SLC12A2,LHX1,PTEN,CDKL5,SLIT1,RAI1,MAP1B,PLAC8,BMPR1A
GO:0033044	0.0161	regulation of chromosome organization	MYB,ATM,NCOR1,KAT2B,ATRX,NIPBL,GATA2,LPIN1,EP300,CDC27,MAPK3,PTEN,PAX5
GO:0021549	0.0162	cerebellum development	ATP7A,ABL2,HAP1,PCNT,LHX1,NR2C2,NFIX,HERC1
GO:0061053	0.0162	somite development	PTCH1,ATM,MED12,EP300,LHX1,POFUT1,MIB1,BMPR1A
GO:0003712	0.0166	transcription cofactor activity	CREBBP,TGFB1I1,NCOA7,SPEN,NCOA2,NCOR1,KAT2B,MKL2,CBFA2T3,ATN1,LPIN1,MED12,KMT2E,EP300,TLE1,ATF7IP,SPTBN1,TLE2,MED14,HDAC9
GO:0009100	0.017	glycoprotein metabolic process	ATP7A,KAT2B,TET2,DPAGT1,ARFGEF1,EP300,TET3,MAN1C1,CST3,POFUT1,PHLDA1,MT3,TRIM23,GLCE,EDEM3
GO:0032869	0.0172	cellular response to insulin stimulus	IRS2,ANKRD26,DENND4C,KAT2B,LPIN1,SOCS2,SORBS1,IRS1,EIF4EBP2,HDAC9,SOGA1
GO:1903310	0.0174	positive regulation of chromatin modification	MYB,NCOR1,KAT2B,NIPBL,LPIN1,EP300,MAPK3
GO:0021915	0.0174	neural tube development	PTCH1,DVL3,LMO4,BMI1,IFT122,MED12,CELSR1,MIB1,ARID1A,IFT172,SETD2,FZD2
GO:0007030	0.0176	Golgi organization	KIFC3,ARFGEF1,MAPK3,MYO18A,DYNC2H1,SYNE1,GCC2,RAB2A
GO:0010769	0.0177	regulation of cell morphogenesis involved in differentiation	TGFB1I1,TNIK,BMPR2,GLIPR2,RND2,TIAM1,CAMK2B,EP300,PTEN,CDKL5,SLIT1,BCL9L,S100A10,BAIAP2,SYNE1,NET1,MAP1B
GO:0035567	0.0182	non-canonical Wnt signaling pathway	ABL2,DVL3,MED12,CELSR1,ANKRD6,FZD2
GO:0004722	0.0182	protein serine/threonine phosphatase activity	PPP2CB,PDP2,PTEN,PPM1J,PPP3CB,EPM2A
REAC:5956376	0.0182	Developmental Biology	ARHGEF11,MYL9,ABL2,MYL6,CREBBP,SOS1,NCOA2,NCOR1,PLXNC1,ARPC4,ABLIM1,ARPC5,PLXNA1,RHOC,PLXND1,TIAM1,MED12,EP300,TRIO,MAPK3,RPS6KA3,SLIT1,MYL12A,CACNB1,RANBP9,SPTBN1,ITSN1,SCN1B,MED14,COL4A2
GO:0014706	0.0184	striated muscle tissue development	MYL6,MKL2,EGR1,ACTC1,ACTA1,RYR2,POPDC2,ASB2,EP300,TPM1,PTEN,NEXN,HMGCR,BCL9L,BVES,RCAN1,ARID1A,PAX5,TNNT2,HDAC9
GO:0048608	0.0187	reproductive structure development	PBRM1,BMPR2,REC8,AKAP9,PKD1,FST,PKD2,ATRX,NIPBL,GATA2,ZFP568,PLAUR,LHX1,PTEN,BPTF,ARID4A,AFP,TGFBR1,PEG10,ARID1A,SETD2
GO:0018023	0.0187	peptidyl-lysine trimethylation	TET2,TET3,ARID4A,SETD2
GO:0008015	0.019	blood circulation	ACTA2,BMPR2,ABAT,KAT2B,FKBP1B,ACTC1,DBH,ACE,RYR2,POPDC2,TPM1,SMAD5,SP4,HMGCR,BVES,CFTR,PTPRJ,SRI,SCN1B,TNNT2
GO:0032092	0.0192	positive regulation of protein binding	ABL2,PKD1,ACE,PLXND1,EIF2AK3,EP300,EPB4.1
GO:0060047	0.0204	heart contraction	FKBP1B,ACTC1,ACE,RYR2,POPDC2,TPM1,SMAD5,SP4,BVES,SRI,SCN1B,TNNT2
GO:0021575	0.0205	hindbrain morphogenesis	ATP7A,ABL2,PCNT,LHX1,NFIX,HERC1
GO:0035148	0.0205	tube formation	PTCH1,DVL3,LMO4,IFT122,MED12,CELSR1,MIB1,ARID1A,IFT172,SETD2,FZD2
GO:0018022	0.0208	peptidyl-lysine methylation	MYB,TET2,KMT2D,KMT2E,TET3,ARID4A,PAX5,SETD2
GO:0003013	0.021	circulatory system process	ACTA2,BMPR2,ABAT,KAT2B,FKBP1B,ACTC1,DBH,ACE,RYR2,POPDC2,TPM1,SMAD5,SP4,HMGCR,BVES,CFTR,PTPRJ,SRI,SCN1B,TNNT2
GO:0007178	0.0211	transmembrane receptor protein serine/threonine kinase signaling pathway	TGFB1I1,BMPR2,EGR1,FST,GLG1,RYR2,RUNX2,INHBE,SMAD5,MAPK3,AFP,TGFBR1,PEG10,HEXA,BCL9L,SPTBN1,NPNT,BMPR1A
GO:0009101	0.0216	glycoprotein biosynthetic process	ATP7A,KAT2B,TET2,DPAGT1,ARFGEF1,EP300,TET3,MAN1C1,POFUT1,PHLDA1,MT3,TRIM23,GLCE
GO:0061458	0.022	reproductive system development	PBRM1,BMPR2,REC8,AKAP9,PKD1,FST,PKD2,ATRX,NIPBL,GATA2,ZFP568,PLAUR,LHX1,PTEN,BPTF,ARID4A,AFP,TGFBR1,PEG10,ARID1A,SETD2
KEGG:05206	0.0222	MicroRNAs in cancer	CREBBP,ATM,IRS2,SOS1,BMPR2,PLAU,BMI1,EP300,TIMP3,TPM1,IRS1,PTEN
GO:0003015	0.0227	heart process	FKBP1B,ACTC1,ACE,RYR2,POPDC2,TPM1,SMAD5,SP4,BVES,SRI,SCN1B,TNNT2
GO:0071709	0.0233	membrane assembly	ANK3,PTEN,SPTBN1,S100A10
GO:0007169	0.0233	transmembrane receptor protein tyrosine kinase signaling pathway	ABL2,HAP1,IRS2,SOS1,BMPR2,ANKRD26,LECT1,DDR2,TIAM1,RUNX2,SOCS2,EIF2AK3,SORBS1,CD63,IRS1,PTEN,LRP1,SETX,LEPROT,PTPRJ,EIF4EBP2,PTPRR,SOGA1
GO:0021696	0.0235	cerebellar cortex morphogenesis	ATP7A,PCNT,LHX1,NFIX,HERC1
GO:0004527	0.0235	exonuclease activity	CNOT6,CNOT6L,XRN1,REXO2,USB1
GO:0030049	0.0241	muscle filament sliding	MYL6,TPM1,TNNT2
GO:0055091	0.0241	phospholipid homeostasis	ABCA1,LYST,FABP3
GO:0032000	0.0241	positive regulation of fatty acid beta-oxidation	IRS2,CPT1A,IRS1
GO:0031657	0.0241	regulation of cyclin-dependent protein serine/threonine kinase activity involved in G1/S transition of mitotic cell cycle	PKD1,PKD2,PTEN
GO:0021510	0.0244	spinal cord development	PTCH1,LMO4,GATA2,IFT122,PHOX2A,LHX1,DYNC2H1,IFT172
GO:0032273	0.0244	positive regulation of protein polymerization	IQGAP2,ARPC4,ARPC5,WASF1,ARL2,CDC42EP5,ARPC1B,MAP1B
GO:0043434	0.025	response to peptide hormone	IRS2,ANKRD26,DENND4C,KAT2B,EGR1,CCND3,LPIN1,SOCS2,SORBS1,IRS1,LEPROT,CRY1,EIF4EBP2,HDAC9,SOGA1
GO:0014812	0.0254	muscle cell migration	TMSB4X,PLAU,PLXNA1,ACE,P2RY6,LRP1,NET1
GO:0021517	0.0257	ventral spinal cord development	PTCH1,LMO4,GATA2,PHOX2A,DYNC2H1,IFT172
GO:0046434	0.0261	organophosphate catabolic process	KIF1B,ATP7A,RNF213,ATP6V0E,KIFC3,ABCA4,AGAP1,ABCA1,RAP1B,ABCB9,ATF7IP,PTEN,TOP2B,PRDX6,RAB26,ABCB10,RAB2A,EPM2A,PNPLA8,MX2,SYNJ1,IGTP,RAB6A
GO:0060048	0.0263	cardiac muscle contraction	FKBP1B,ACTC1,RYR2,TPM1,SMAD5,SRI,SCN1B,TNNT2
GO:0000989	0.0266	transcription factor binding transcription factor activity	CREBBP,TGFB1I1,NCOA7,SPEN,NCOA2,NCOR1,KAT2B,MKL2,CBFA2T3,ATN1,LPIN1,MED12,KMT2E,EP300,TLE1,ATF7IP,SPTBN1,TLE2,CRY1,MED14,HDAC9
GO:1903018	0.0271	regulation of glycoprotein metabolic process	KAT2B,ARFGEF1,EP300,CST3,MT3
GO:0006342	0.0271	chromatin silencing	TNRC18,KMT2D,PHF2,ARID1A,BAHD1
GO:0001756	0.0278	somitogenesis	ATM,MED12,EP300,LHX1,POFUT1,MIB1,BMPR1A
GO:0000988	0.0283	protein binding transcription factor activity	CREBBP,TGFB1I1,NCOA7,SPEN,NCOA2,NCOR1,KAT2B,MKL2,CBFA2T3,ATN1,LPIN1,MED12,KMT2E,EP300,TLE1,ATF7IP,SPTBN1,TLE2,CRY1,MED14,HDAC9
GO:0051015	0.0284	actin filament binding	UTRN,IQGAP2,TPM1,NEXN,MYO18A,FLNA,ARPC1B,SYNE1
GO:0051220	0.0285	cytoplasmic sequestering of protein	PKD1,PKD2,FLNA,SRI
GO:0043241	0.0285	protein complex disassembly	ARID2,DSTN,TPM1,NAPB,SETX,STMN4,ARID1A,MAP1B,SYNJ1
GO:0034067	0.0285	protein localization to Golgi apparatus	VPS13A,GCC2,VPS13D,RAB6A
GO:0016358	0.0288	dendrite development	ATP7A,ABL2,TNIK,FAS,CAMK2B,PTEN,CDKL5,CAMK1D,PPP1R9B,BAIAP2,SYNE1,DCDC2A,MAP1B
GO:0031056	0.0305	regulation of histone modification	MYB,NCOR1,KAT2B,NIPBL,GATA2,LPIN1,EP300,MAPK3,PAX5
GO:0016311	0.0311	dephosphorylation	D10BWG1379E,MARF1,FKBP1B,PPP2CB,YWHAE,LPIN1,PDP2,PTEN,CMYA5,RCAN1,PPM1J,PTPRJ,NPNT,PTPRB,PPP3CB,EPM2A,PTPRR,SYNJ1
GO:0001738	0.0319	morphogenesis of a polarized epithelium	ABL2,DVL3,MED12,CELSR1,ANKRD6,FZD2
GO:0080182	0.0337	histone H3-K4 trimethylation	TET2,TET3,ARID4A
GO:0031987	0.0337	locomotion involved in locomotory behavior	ARRDC3,RCAN1,PPP3CB
GO:0007160	0.0337	cell-matrix adhesion	UTRN,PLAU,TIAM1,SORBS1,CD63,PTEN,DAG1,S100A10,PTPRJ,NPNT,FREM1
GO:0032555	0.0337	purine ribonucleotide binding	STK38L,N4BP2,ACTC1,POPDC2,ABCA1,ANXA6,RAP1B,ABCB9,MAPK3,BCKDK,ARL2,CDKL5,MYO18A,TGFBR1,RAB26,BVES,TRIM23,HK2,RAB2A,BMPR1A,SEPT3,MX2,RAB6A
GO:0048736	0.0339	appendage development	PTCH1,ATP7A,BMPR2,PCNT,ATRX,NIPBL,RUNX2,IFT122,DYNC2H1,IFT172,BMPR1A,MYCN
GO:0060173	0.0339	limb development	PTCH1,ATP7A,BMPR2,PCNT,ATRX,NIPBL,RUNX2,IFT122,DYNC2H1,IFT172,BMPR1A,MYCN
GO:0021697	0.0345	cerebellar cortex formation	ATP7A,LHX1,NFIX,HERC1
GO:0060537	0.0351	muscle tissue development	MYL6,MKL2,EGR1,ACTC1,ACTA1,RYR2,POPDC2,ASB2,EP300,TPM1,PTEN,NEXN,HMGCR,BCL9L,BVES,RCAN1,ARID1A,PAX5,TNNT2,HDAC9
GO:1901616	0.0354	organic hydroxy compound catabolic process	DBH,PTEN,MT3,EPM2A,PNPLA8,SYNJ1
GO:0014910	0.0354	regulation of smooth muscle cell migration	TMSB4X,PLAU,PLXNA1,ACE,P2RY6,LRP1
GO:0017076	0.0357	purine nucleotide binding	STK38L,N4BP2,ACTC1,POPDC2,ABCA1,ANXA6,RAP1B,ABCB9,MAPK3,BCKDK,ARL2,CDKL5,MYO18A,TGFBR1,RAB26,BVES,TRIM23,HK2,RAB2A,BMPR1A,SEPT3,MX2,RAB6A
GO:0000956	0.0361	nuclear-transcribed mRNA catabolic process	TNRC6B,CNOT6,ATM,CNOT6L,UPF2,XRN1,SMG6
GO:0009141	0.0375	nucleoside triphosphate metabolic process	KIF1B,ATP7A,RNF213,NME4,ATP6V0E,KIFC3,ABCA4,AGAP1,ABCA1,RRM2B,RAP1B,ABCB9,AK3,ATF7IP,TOP2B,RAB26,ABCB10,RAB2A,ATP5K,MX2,IGTP,RAB6A
GO:0035639	0.0382	purine ribonucleoside triphosphate binding	STK38L,N4BP2,ACTC1,ABCA1,ANXA6,RAP1B,ABCB9,MAPK3,BCKDK,ARL2,CDKL5,MYO18A,TGFBR1,RAB26,TRIM23,HK2,RAB2A,BMPR1A,SEPT3,MX2,RAB6A
GO:0071375	0.0391	cellular response to peptide hormone stimulus	IRS2,ANKRD26,DENND4C,KAT2B,LPIN1,SOCS2,SORBS1,IRS1,LEPROT,EIF4EBP2,HDAC9,SOGA1
GO:0034763	0.0392	negative regulation of transmembrane transport	IRS2,FKBP1B,PKD2,ACE,SRI,OAZ1
GO:0016079	0.0392	synaptic vesicle exocytosis	SNAPIN,RAP1B,NAPB,CPLX2,STXBP1,SYNJ1
GO:0008064	0.0394	regulation of actin polymerization or depolymerization	IQGAP2,ARPC4,DSTN,ARPC5,WASF1,ARFGEF1,TPM1,CDC42EP5,ARPC1B
GO:0051099	0.0394	positive regulation of binding	ABL2,KAT2B,PKD1,ACE,PLXND1,EIF2AK3,EP300,S100A10,EPB4.1
GO:0002053	0.0404	positive regulation of mesenchymal cell proliferation	IRS2,ARHGAP5,IRS1,BMPR1A,MYCN
GO:0072661	0.0413	protein targeting to plasma membrane	PTCH1,ANK3,MYL12A,SPTBN1
GO:0004683	0.0413	calmodulin-dependent protein kinase activity	CAMK2B,NEXN,CAMK1D,PNCK
GO:1903308	0.0419	regulation of chromatin modification	MYB,NCOR1,KAT2B,NIPBL,GATA2,LPIN1,EP300,MAPK3,PAX5
GO:0030832	0.0419	regulation of actin filament length	IQGAP2,ARPC4,DSTN,ARPC5,WASF1,ARFGEF1,TPM1,CDC42EP5,ARPC1B
GO:0035239	0.042	tube morphogenesis	PTCH1,DVL3,BMPR2,LMO4,PKD1,PKD2,RYR2,NIPBL,PLXND1,IFT122,MED12,SLC12A2,LHX1,CELSR1,DAG1,MIB1,ARID1A,IFT172,NPNT,BMPR1A,MYCN,SETD2,FZD2
GO:0030902	0.0427	hindbrain development	ATP7A,ABL2,HAP1,PCNT,GATA2,PHOX2A,LHX1,NR2C2,NFIX,HERC1
GO:0032553	0.0432	ribonucleotide binding	STK38L,N4BP2,ACTC1,POPDC2,ABCA1,ANXA6,RAP1B,ABCB9,MAPK3,BCKDK,ARL2,CDKL5,MYO18A,TGFBR1,RAB26,BVES,TRIM23,HK2,RAB2A,BMPR1A,SEPT3,MX2,RAB6A
GO:0035257	0.0446	nuclear hormone receptor binding	GRIP1,TGFB1I1,NCOA7,NCOA2,NCOR1,MED12,EP300,CRY1,MED14
GO:0003713	0.0449	transcription coactivator activity	CREBBP,TGFB1I1,NCOA7,NCOA2,KAT2B,MKL2,ATN1,LPIN1,MED12,KMT2E,EP300,SPTBN1,MED14
GO:1901653	0.045	cellular response to peptide	IRS2,ANKRD26,DENND4C,KAT2B,LPIN1,SOCS2,SORBS1,IRS1,LEPROT,EIF4EBP2,HDAC9,SOGA1
GO:0021953	0.045	central nervous system neuron differentiation	PTCH1,ATP7A,LMO4,GATA2,PHOX2A,LHX1,PTEN,DYNC2H1,IFT172,NFIX,SCN1B,HERC1
GO:0048552	0.0455	regulation of metalloenzyme activity	ATP7A,TIMP3,TIMP2
GO:0009081	0.0455	branched-chain amino acid metabolic process	BCKDHB,BCKDK,BCAT2
GO:0048812	0.0455	neuron projection morphogenesis	ATP7A,ABL2,ANK3,TNIK,BMPR2,ABLIM1,RND2,TIAM1,CAMK2B,EP300,LHX1,NRN1,PTEN,CDKL5,TOP2B,SLIT1,DAG1,BAIAP2,SYNE1,SCN1B,STXBP1,DCDC2A,MAP1B
GO:0060600	0.0455	dichotomous subdivision of an epithelial terminal unit	PLXNA1,PLXND1,CELSR1
GO:0051258	0.0459	protein polymerization	IQGAP2,ARPC4,ARPC5,WASF1,ARFGEF1,TPM1,EML2,ARL2,CDC42EP5,ARPC1B,MAP1B
GO:0016567	0.0468	protein ubiquitination	TRIM56,RNF213,DTX3L,BMI1,DZIP3,XIAP,PJA2,ASB2,HERC2,MED12,SPRTN,CDC27,PTEN,UBR4,TGFBR1,ARRDC3,HUWE1,MIB1,CRY1,WAC,UBE2E3,TRIM23,RASSF1
GO:0010876	0.0469	lipid localization	PTCH1,IRS2,NCOR1,ABCA4,ACE,ABCA1,LRP1,HEXA,4932438A13RIK,CFTR,CRY1,FABP3,ATP9A,TRIAP1,PNPLA8
GO:0043087	0.0494	regulation of GTPase activity	SOS1,D10BWG1379E,SRGAP3,RASA3,DENND4C,SBF2,PKP4,TIAM1,ARFGEF1,ARL2,CDKL5,C030046E11RIK,CDC42EP5,BVES,RAP1GAP2,S100A10,NET1,RASGRP2
GO:0002027	0.05	regulation of heart rate	FKBP1B,RYR2,POPDC2,TPM1,BVES,SRI,SCN1B
KEGG:05410	0.05	Hypertrophic cardiomyopathy (HCM)	TPM2,ACTC1,ACE,RYR2,TPM1,CACNB1,PRKAB2,TNNT2,TPM4
REAC:5956252	0.05	Muscle contraction	MYL9,ACTA2,MYL6,ACTG2,TPM2,SORBS1,TPM1,TNNT2
