# Supplementary material for: ARGLU1 is a transcriptional coactivator and splicing regulator important for stress hormone signaling and development
Source: Nucleic Acids Res. 2019 Jan 30;47(6):2856–70. doi: 10.1093/nar/gkz010 (PMC6451108; doi:10.1093/nar/gkz010)
Supplement: Supplementary Data [file gkz010_supplemental_files.zip › Table S3 - splicing.xlsx]

## Sheet: 1-siCon Dex vs. Veh_426 events
Table S3. N2a RNA-seq alternative splicing data set. siControl Dex vs. siControl Veh: 426 events with ∆PSI≥|15|																			208	Total events with increased PSI in response to Dex (12 overlap with siArglu1 Dex vs Veh)
The output of the table was simplified from the vast-tools output by hiding columns. The exact chromosome coordinates and quality of the events can be seen by unhiding the columns.																			218	Total events with decreased PSI in response to Dex (16 overlap with siArglu1 Dex vs Veh)
GENE - gene name; dLENGTH - length of the alternative sequence; COMPLEX - S,C1,C2,C3 (exon skipping), MIC (microexon), ALT3 (alternate acceptor), ALT5 (alternate donor).																			110	Cassette exon events with increased PSI in response to Dex (3 overlap with siArglu1 Dex vs Veh)
PSI - percent spliced in (for alternative exon), percent splice site usage (for Alt5 and Alt3)																			101	Cassette exon events with decreased PSI in response to Dex (8 overlap with siArglu1 Dex vs Veh)
Events highlighted in bold were also validated using one-step RT-PCR
GENE	EVENT	COORD	dLENGTH	FullCO	COMPLEX	PSI siArg_Dex	siArg_Dex.Q	PSI siArg_Veh	siArg_Veh.Q	PSI siCon_Dex	siCon_Dex.Q	PSI siCon_Veh	siCon_Veh.Q	∆PSI siCon Dex-siCon Veh
D3Ertd751e	ENSMUSG00000025766_MULTIEX1-3/3=C1-C2	chr3:41557646-41557697	52	chr3:41552655,41557646-41557697+41557845,41559971	C3*	76.34	OK,OK,VLOW,B2,C3	75	OK,OK,N,B2,C3	100	LOW,LOW,N,Bn,C3	62.16	VLOW,VLOW,N,B2,C2	37.84
Trerf1	ENSMUSG00000064043-29-20,29-19-2/2	chr17:47490646-47490867	36	chr17:47485805,47490682+47490646-47490867	Alt3	54.9	OK,OK,OK,51=51,S	23.53	LOW,LOW,LOW,34=34,S	60.42	OK,OK,OK,48=48,S	24.53	OK,OK,OK,53=53,S	35.89
Dlg2	ENSMUSG00000052572_CASSETTE2	chr7:99145676-99145831	156	chr7:99116766,99145676-99145831,99189308	S	67.94	OK,OK,OK,OK,S	57.57	OK,OK,OK,OK,S	82.38	LOW,LOW,LOW,OK,S	47.62	VLOW,VLOW,VLOW,OK,S	34.76
Tnnt2	ENSMUSG00000026414-MICROEX2-2/2	chr1:137738592-137738603	12	chr1:137737489,137738592-137738603,137740362+137742132	MIC_M	36.18	OK,SOK,OK,na,na	38.72	OK,OK,OK,na,na	47.22	LOW,OK,LOW,na,na	15.24	VLOW,LOW,VLOW,na,na	31.98
Pnpla6	ENSMUSG00000004565_MULTIEX1-1/2=C1-2	chr8:3516510-3516568	59	chr8:3515465+3515556+3515690,3516507+3516510-3516568,3516681	S*	73.91	LOW,LOW,LOW,OK,S	87.5	VLOW,VLOW,VLOW,B1,S	81.82	LOW,LOW,LOW,OK,S	51.02	LOW,LOW,LOW,OK,C1	30.8
Ppp4r1l-ps	ENSMUSG00000055897_MULTIEX2-7/7=5-C2	chr2:173425091-173425188	98	chr2:173434234,173425091-173425188,173422688	C1	47.27	OK,OK,OK,OK,S	55.56	LOW,LOW,LOW,OK,C1	61.11	VLOW,VLOW,VLOW,OK,S	30.61	LOW,LOW,VLOW,B1,C1	30.5
Mbtps1	ENSMUSG00000031835-0-1,0-0-2/2	chr8:122073458-122073606	49	chr8:122082546,122073458-122073606+122073557	Alt3	77.27	LOW,LOW,LOW,22=20,C1	63.64	LOW,LOW,LOW,22=21,S	89.47	VLOW,VLOW,VLOW,19=18,C1	59.09	LOW,LOW,LOW,22=22,S	30.38
Mzf1	ENSMUSG00000030380_CASSETTE1	chr7:13637532-13637715	184	chr7:13638092,13637532-13637715,13637152	S	78.95	LOW,LOW,LOW,OK,S	71.43	VLOW,VLOW,VLOW,OK,S	100	LOW,LOW,LOW,OK,S	69.81	OK,OK,OK,OK,S	30.19
Mll3	ENSMUSG00000038056-55-54,55-53,55-52-3/3	chr5:24800375-24800539	71	chr5:24801216,24800375-24800539+24800536+24800468	Alt3	57.96	OK,OK,OK,47=47,S	71.69	LOW,LOW,LOW,23=23,S	84.03	LOW,LOW,LOW,36=36,S	54.9	LOW,LOW,LOW,31=31,S	29.13
Rpl34	ENSMUSG00000062006-6-2,7-2,8-2,9-2-2/4	chr3:130432446-130432708	220	chr3:130432666+130432446+130432421+130432329-130432708,130432220	Alt5	62.16	LOW,LOW,LOW,37=31,C1	43.33	LOW,LOW,LOW,30=27,C1	57.14	LOW,LOW,LOW,21=20,S	30	LOW,LOW,VLOW,20=16,C1	27.14
1700021K19Rik	ENSMUSG00000035629_MULTIEX1-1/2=C1-2	chr16:32841623-32841667	45	chr16:32843084,32841623-32841667,32838439	S	8.15	OK,OK,OK,OK,S	22.22	OK,OK,OK,OK,S	56.7	OK,OK,OK,OK,S	29.79	OK,OK,OK,B1,S	26.91
C630020P19Rik	ENSMUSG00000086171_CASSETTE1	chr2:143364802-143364870	69	chr2:143367947,143364802-143364870,143363858	S	20.91	SOK,SOK,SOK,OK,S	18.58	SOK,SOK,SOK,OK,S	47.54	LOW,LOW,LOW,OK,S	21.62	OK,OK,OK,B1,S	25.92
Dnahc1	ENSMUSG00000019027_CASSETTE2	chr14:32078097-32078241	145	chr14:32078449,32078097-32078241,32077867	S	92.66	LOW,LOW,LOW,OK,S	100	N,N,N,OK,S	100	LOW,LOW,LOW,OK,S	74.44	LOW,LOW,LOW,OK,S	25.56
Zkscan3	ENSMUSG00000021327-0-4,0-3-2/2	chr13:21488308-21488446	3	chr13:21494541,21488308-21488446+21488443	Alt3	55	OK,OK,LOW,40=26,C2	53.57	LOW,LOW,LOW,28=23,C1	80.65	LOW,LOW,LOW,31=20,C2	55.26	LOW,LOW,LOW,38=27,C2	25.39
Mpdz	ENSMUSG00000028402_CASSETTE7	chr4:81004530-81004646	117	chr4:81005908,81004530-81004646,81002397+81002401	S	42.37	LOW,LOW,LOW,OK,S	51.22	VLOW,VLOW,VLOW,B1,S	81.18	OK,OK,OK,B1,S	55.81	OK,OK,OK,OK,S	25.37
Rg9mtd3	ENSMUSG00000035601-12-15,12-14-2/2	chr4:45327155-45327278	3	chr4:45321436,45327158+45327155-45327278	Alt3	97.79	OK,OK,OK,96=96,S	49.64	OK,SOK,OK,71=69,C3	65.69	OK,SOK,OK,68=67,C2	40.32	OK,SOK,OK,51=49,C3	25.37
Zfp266	ENSMUSG00000060510-0-0,1-0,2-0-2/3	chr9:20325788-	11	chr9:20325799+20325788+20325747-,20325563	Alt5	54.87	LOW,LOW,VLOW,27=14,C2	65.2	VLOW,VLOW,VLOW,16=11,C2	78.51	LOW,LOW,LOW,34=24,C2	53.19	LOW,LOW,LOW,28=23,C1	25.32
Popdc2	ENSMUSG00000022803_MULTIEX1-1/2=C1-2	chr16:38369570-38369678	109	chr16:38363233,38369570-38369678,38373905	S	85.88	OK,OK,OK,OK,S	77.14	LOW,LOW,LOW,OK,S	94.44	LOW,LOW,LOW,OK,S	69.23	N,N,N,OK,C1	25.21
Lrrc2	ENSMUSG00000032495-4-1,5-1-2/2	chr9:110860304-110860460	10	chr9:110860304-110860450+110860460,110863306	Alt5	17.24	LOW,LOW,LOW,29=27,C1	22.58	LOW,LOW,LOW,31=29,C1	40	LOW,LOW,LOW,30=28,C1	14.81	LOW,LOW,LOW,27=26,S	25.19
Ube2d2	ENSMUSG00000091896-6-9,6-8-2/2	chr18:35960928-35961021	42	chr18:35959683,35960970+35960928-35961021	Alt3	31.01	LOW,LOW,N,24=5,C3	15.81	LOW,LOW,N,27=3,C3	48.85	LOW,LOW,VLOW,30=10,C3	23.74	LOW,OK,N,39=9,C3	25.11
Nfat5	ENSMUSG00000003847_CASSETTE1	chr8:109862195-109862256	62	chr8:109848664,109862195-109862256,109862709	S	31.15	OK,OK,OK,OK,S	33.33	N,N,N,OK,S	62.71	OK,OK,OK,OK,S	37.7	LOW,LOW,LOW,B1,S	25.01
Prosapip1	ENSMUSG00000037703-7-5,8-5-2/2	chr2:130461509-130462363	63	chr2:130461572+130461509-130462363,130461200	Alt5	83.08	OK,OK,OK,65=65,S	78.57	OK,OK,OK,42=42,S	84.21	LOW,LOW,LOW,38=38,S	59.26	LOW,LOW,LOW,27=27,S	24.95
Chd9	ENSMUSG00000056608-56-46,56-45-2/2	chr8:93558804-93558964	3	chr8:93558143,93558807+93558804-93558964	Alt3	83.87	OK,OK,OK,62=62,S	71.88	LOW,LOW,LOW,32=32,S	83.6	OK,OK,OK,61=60,S	59.07	OK,OK,OK,66=65,S	24.53
Syt7	ENSMUSG00000024743_MULTIEX1-4/4=C1-C2	chr19:10504828-10504950	123	chr19:10492532,10504828-10504950,10510040	C2	31.03	OK,OK,LOW,B1,C2	42.86	N,N,N,Bn,C2	41.54	LOW,LOW,LOW,Bl,C2	17.46	OK,OK,OK,Bn,C1	24.08
Zfp143	ENSMUSG00000061079-6-7,6-6-2/2	chr7:117215633-117215716	3	chr7:117214969,117215636+117215633-117215716	Alt3	50	OK,OK,OK,42=42,S	55	LOW,LOW,LOW,20=20,S	61.54	LOW,LOW,LOW,39=39,S	37.5	OK,OK,OK,40=40,S	24.04
Aste1	ENSMUSG00000032567_MULTIEX1-4/5=3-5	chr9:105305048-105305106	59	chr9:105304016,105305048-105305106,105305726	S	21.52	OK,OK,OK,OK,S	18.42	OK,OK,OK,OK,C1	38.46	N,N,N,OK,S	14.89	OK,OK,OK,OK,S	23.57
Fxyd5	ENSMUSG00000009687-0-4,0-3-2/2	chr7:31826416-31826488	12	chr7:31827109,31826416-31826488+31826476	Alt3	26.1	LOW,LOW,LOW,30=30,S	18.78	LOW,LOW,LOW,26=26,S	57.63	VLOW,VLOW,VLOW,12=12,S	34.34	LOW,LOW,LOW,20=20,S	23.29
Cc2d1a	ENSMUSG00000036686-13-15,13-14,13-13-2/3	chr8:86662617-86662725	27	chr8:86663189,86662617-86662728+86662725+86662698	Alt3	48.57	OK,OK,OK,70=70,S	62.5	OK,OK,OK,40=40,S	60.27	OK,OK,OK,73=73,S	37.31	OK,OK,OK,67=67,S	22.96
Zfp384	ENSMUSG00000038346_MULTIEX1-2/5=1-3	chr6:124974523-124974570	48	chr6:124974288,124974432+124974523-124974570,124974764+124974860+124974881	S*	24.64	OK,OK,OK,Bl,C1	28.57	VLOW,VLOW,N,B2,C1	43.33	LOW,LOW,LOW,B2,S	20.48	OK,OK,OK,B2,C1	22.85
Rpl13a	ENSMUSG00000074129-23-26,24-26-2/2	chr7:52382579-52382644	2	chr7:52382581+52382579-52382644,52381907	Alt5	65.38	LOW,LOW,VLOW,26=16,C2	57.89	LOW,LOW,LOW,38=21,C2	58.33	LOW,LOW,N,24=8,C3	35.71	LOW,LOW,N,28=7,C3	22.62
Timm9	ENSMUSG00000021079-1-6,1-5-2/2	chr12:72232988-72233073	5	chr12:72237542,72232988-72233073+72233068	Alt3	85.24	OK,SOK,LOW,92=33,C2	76.03	OK,SOK,LOW,76=26,C2	80.25	SOK,SOK,LOW,103=27,C2	57.65	OK,SOK,VLOW,77=17,C3	22.6
Arntl2	ENSMUSG00000040187-13-16,13-15-2/2	chr6:146771616-146771676	30	chr6:146771217,146771646+146771616-146771676	Alt3	90.41	LOW,LOW,LOW,22=22,S	91.21	VLOW,VLOW,VLOW,12=12,S	96.35	LOW,LOW,LOW,29=29,S	73.88	LOW,LOW,LOW,20=20,S	22.47
Ppfia3	ENSMUSG00000003863-32-36,32-35,32-34,32-33-2/4	chr7:-52595387	15	chr7:52595559,-52595450+52595425+52595387+52595372	Alt3	75	OK,OK,OK,44=44,S	85.71	LOW,LOW,LOW,28=28,S	81.25	VLOW,VLOW,VLOW,16=16,S	58.82	LOW,LOW,LOW,34=34,S	22.43
Max	ENSMUSG00000059436-8-7,9-7,10-7,11-7-4/4	chr12:78040401-78040501	28	chr12:78040429+78040417+78040413+78040401-78040501,78039742	Alt5	10.42	VLOW,VLOW,VLOW,19=19,S	42.86	LOW,LOW,LOW,21=21,S	30.7	LOW,LOW,LOW,39=38,S	8.33	LOW,LOW,LOW,24=24,S	22.37
Rnf215	ENSMUSG00000003581_CASSETTE2	chr11:4037312-4037371	60	chr11:4036800,4037215+4037312-4037371,4039742	S*	59.14	OK,OK,OK,B1,S	73.91	LOW,LOW,LOW,OK,S	79.66	OK,OK,OK,OK,S	57.45	LOW,LOW,LOW,OK,S	22.21
Pnpla6	ENSMUSG00000004565-19-18,19-17,19-16,19-15-3/4	chr8:3524011-3524166	90	chr8:3523867,3524101+3524014+3524011+3523999-3524166	Alt3	56	OK,OK,OK,50=50,S	71.43	LOW,LOW,LOW,35=35,S	76.74	OK,OK,OK,43=43,S	54.55	LOW,LOW,LOW,33=33,S	22.19
Srgap3	ENSMUSG00000030257_MULTIEX1-2/3=C1-C2	chr6:112704565-112704667	103	chr6:112709743,112704565-112704667,112699416	ME(2-3[100=100])	84.65	OK,OK,OK,B1,S	94.81	OK,OK,OK,B1,S	100	SOK,SOK,SOK,B1,S	77.85	SOK,SOK,SOK,B1,C1	22.15
Sgsm2	ENSMUSG00000038351-5-9,5-8,6-9	chr11:74681483-74681628	146	chr11:74681726,74681483-74681628,74681247	C1	81.44	OK,OK,OK,OK,C1	86.05	OK,OK,OK,OK,C1	87.5	OK,OK,OK,OK,C1	65.43	OK,OK,OK,OK,C2	22.07
Slc27a3	ENSMUSG00000027932_MULTIEX1-1/2=C1-2	chr3:90192612-90192821	210	chr3:90193094,90192612-90192821+90192843,90192408	S*	68.42	OK,OK,OK,B1,S	67.21	OK,OK,OK,OK,C1	92.59	OK,OK,OK,B1,S	70.64	OK,OK,OK,OK,C1	21.95
Nek1	ENSMUSG00000031644-23-23,23-22-2/2	chr8:63551552-63551629	4	chr8:63551156,63551556+63551552-63551629	Alt3	70.34	LOW,SOK,VLOW,22=14,C2	72.73	VLOW,OK,N,11=8,C2	84.38	LOW,SOK,LOW,32=27,C1	62.56	LOW,SOK,VLOW,22=12,C2	21.82
Tmem150a	ENSMUSG00000055912_CASSETTE1	chr6:72306716-72306763	48	chr6:72306306,72306716-72306763,72307044	S	94.51	SOK,SOK,SOK,OK,S	93.55	SOK,SOK,SOK,OK,S	93.1	LOW,LOW,LOW,OK,S	71.43	VLOW,VLOW,VLOW,B1,S	21.67
Fam129c	ENSMUSG00000043243-20-29,20-28,20-27,20-26-4/4	chr8:74131404-	36	chr8:74130643,74131440+74131426+74131408+74131404-	Alt3	62.96	LOW,LOW,LOW,22=22,S	52.61	LOW,LOW,LOW,30=30,S	81.04	LOW,LOW,LOW,27=27,S	59.49	LOW,OK,LOW,30=29,C1	21.55
Daam1	ENSMUSG00000034574-0-3,1-3-2/2	chr12:-72932318	135	chr12:-72932183+72932318,72996714	Alt5	48.82	LOW,LOW,LOW,27=24,C1	70.4	VLOW,VLOW,N,10=8,C2	67.24	LOW,LOW,LOW,27=26,S	45.72	LOW,LOW,VLOW,20=19,S	21.52
Pigc	ENSMUSG00000026698-1-3,1-2-2/2	chr1:163900358-163900662	13	chr1:163899410,163900371+163900358-163900662	Alt3	52.08	OK,OK,OK,48=46,S	43.33	LOW,LOW,LOW,30=30,S	54.84	LOW,LOW,LOW,31=30,S	33.33	LOW,LOW,LOW,30=29,S	21.51
Sumo1	ENSMUSG00000026021-6-9,6-2,7-9	chr1:59709616-59709712	97	chr1:59712302,59701985+59709616-59709712,59701433	C2*	10.44	OK,OK,OK,B1,C1	18.68	LOW,LOW,LOW,OK,S	25.63	VLOW,VLOW,VLOW,Bn,C2	4.15	OK,OK,LOW,Bn,C1	21.48
Ubox5	ENSMUSG00000027300_MULTIEX2-1/3=C1-3	chr2:130454225-130454371	147	chr2:130455648+130455652,130454221+130454225-130454371,130430357+130430362	C2*	44.37	SOK,SOK,OK,OK,C2	52.17	OK,OK,OK,OK,C2	65.71	OK,OK,LOW,OK,C2	44.3	OK,OK,LOW,OK,C2	21.41
Zscan22	ENSMUSG00000054715-0-4,1-4,2-4-2/3	chr7:-13483292	66	chr7:-13483226+13483292+13483329,13491583	Alt5	26.32	LOW,LOW,LOW,38=34,C1	40	LOW,LOW,LOW,25=20,C1	51.85	LOW,LOW,VLOW,27=19,C2	30.77	LOW,LOW,LOW,26=23,C1	21.08
2310015A10Rik	ENSMUSG00000085644_MULTIEX1-2/2=C1-C2	chr12:81228053-81228183	131	chr12:81232801,81228053-81228183,81226113	S	9.33	OK,OK,OK,B1,S	14.29	LOW,LOW,LOW,OK,S	31.03	VLOW,VLOW,VLOW,OK,S	10	LOW,LOW,LOW,B1,S	21.03
Ndufs5	ENSMUSG00000028648-1-1,2-1,3-1-3/3	chr4:123395266-	85	chr4:123395351+123395279+123395266-,123393324	Alt5	27.59	LOW,LOW,LOW,29=29,S	11.11	LOW,LOW,LOW,27=27,S	36.36	LOW,LOW,LOW,33=33,S	15.38	LOW,LOW,LOW,26=26,S	20.98
Fam45a	ENSMUSG00000024993-0-2,0-1-2/2	chr19:60890495-60890643	20	chr19:60887576,60890515+60890495-60890643	Alt3	26.25	OK,OK,OK,80=80,S	15.69	OK,OK,OK,51=51,S	39.02	OK,OK,OK,41=41,S	18.18	OK,OK,OK,44=44,S	20.84
C2cd2	ENSMUSG00000045975-3-6,3-5,3-4-2/3	chr16:98107694-98107813	3	chr16:98111620,98107694-98107816+98107813+98107810	Alt3	20.48	LOW,LOW,LOW,34=30,C1	27.04	LOW,LOW,LOW,33=26,C2	42.18	LOW,LOW,LOW,33=24,C2	21.43	LOW,LOW,LOW,28=28,S	20.75
Fam116b	ENSMUSG00000015377_MULTIEX1-1/3=C1-3	chr15:89017386-89017428	43	chr15:89017578,89017386-89017428+89017480,89016857	C3*	85.54	OK,OK,N,B2,C2	88.1	OK,OK,N,B2,C3	85.71	LOW,LOW,N,Bn,C3	65	LOW,LOW,N,B2,C3	20.71
Xlr	ENSMUSG00000054626-0-0,1-0-2/2	chrX:51100801-	8	chrX:51100809+51100801-,51099445	Alt5	1.8	OK,SOK,OK,92=62,C3	2.84	OK,SOK,OK,82=57,C3	23.26	OK,SOK,OK,80=50,C3	2.6	OK,SOK,LOW,55=36,C3	20.66
Depdc5	ENSMUSG00000037426-33-39,33-38,33-37-2/3	chr5:33280197-33280353	95	chr5:33276664,33280292+33280197+33280170-33280353	Alt3	39.58	OK,OK,OK,48=48,S	45.61	LOW,LOW,LOW,33=32,S	50.94	OK,OK,OK,43=41,C1	30.38	OK,OK,OK,53=50,C1	20.56
Zfp799	ENSMUSG00000059000-0-0,1-0-2/2	chr17:32959013-	6	chr17:32959019+32959013-,32958783	Alt5	36.36	LOW,LOW,LOW,22=22,S	22.22	N,N,N,9=9,S	30	LOW,LOW,LOW,20=20,S	9.52	LOW,LOW,LOW,21=21,S	20.48
Dhx57	ENSMUSG00000035051-0-0,1-0-2/2	chr17:80689067-	329	chr17:80689396+80689067-,80680768	Alt5	44.23	OK,OK,OK,52=52,S	34.48	LOW,LOW,LOW,29=29,S	48.05	OK,OK,OK,77=77,S	27.69	OK,OK,OK,65=65,S	20.36
Zfp202	ENSMUSG00000025602-3-3,4-3-2/2	chr9:40014784-40015279	4	chr9:40014784-40015275+40015279,40015890	Alt5	74.29	LOW,LOW,LOW,35=35,S	70.83	LOW,LOW,LOW,24=24,S	90.48	LOW,LOW,LOW,21=21,S	70.37	LOW,LOW,LOW,27=27,S	20.11
Plxnb2	ENSMUSG00000036606-52-57,52-56-2/2	chr15:88986411-88986607	3	chr15:88986686,88986411-88986607+88986604	Alt3	73.47	OK,OK,OK,49=49,S	61.7	OK,OK,OK,47=47,S	72.73	LOW,LOW,LOW,22=22,S	52.63	VLOW,VLOW,VLOW,19=19,S	20.1
Sgsm2	ENSMUSG00000038351_MULTIEX2-1/3=C1-2	chr11:74680533-74680657	125	chr11:74681113,74680533-74680657,74680138	S	82.98	OK,OK,OK,OK,S	85.71	OK,OK,OK,OK,S	100	OK,OK,OK,OK,S	80	OK,OK,OK,OK,S	20
Ccdc106	ENSMUSG00000035228-2-6,2-5-2/2	chr7:5008942-5009261	159	chr7:5008569,5009101+5008942-5009261	Alt3	34.38	LOW,LOW,LOW,32=32,S	22.76	LOW,LOW,LOW,23=22,C2	31.03	LOW,LOW,LOW,29=29,S	11.11	LOW,LOW,LOW,36=36,S	19.92
4931408A02Rik	ENSMUSG00000039903_CASSETTE3	chr16:90890775-90890918	144	chr16:90876436,90890775-90890918,90894823	S	69.41	SOK,SOK,SOK,OK,S	68.52	OK,OK,OK,OK,S	66.93	SOK,SOK,SOK,OK,S	47.06	LOW,LOW,LOW,OK,S	19.87
Cyp39a1	ENSMUSG00000023963_CASSETTE1	chr17:43819897-43820046	150	chr17:43817247,43819897-43820046,43822135	S	100	OK,OK,OK,OK,S	100	VLOW,VLOW,VLOW,OK,S	93.55	LOW,LOW,LOW,OK,S	73.68	LOW,LOW,LOW,OK,S	19.87
Hspb2	ENSMUSG00000038086-0-1,0-0-2/2	chr9:-50559838	282	chr9:50560282,-50559838+50559556	Alt3	38.27	OK,OK,OK,81=81,S	26.09	OK,OK,OK,46=46,S	76.19	OK,OK,OK,42=42,S	56.41	LOW,LOW,LOW,39=39,S	19.78
C85492	ENSMUSG00000066235_MULTIEX1-2/3=C1-C2	chr9:121903963-121904068	106	chr9:121904994+121905068,121903963-121904068,121892919+121892941	C1	13.43	OK,OK,LOW,OK,C2	16.67	OK,OK,LOW,B2,C2	30.23	LOW,LOW,VLOW,B1,C2	10.53	LOW,LOW,VLOW,Bn,C2	19.7
Sfi1	ENSMUSG00000023764_MULTIEX1-3/5=C1-4	chr11:3034321-3034504	184	chr11:3035657+3035734,3034321-3034504,3033210	C3	84.85	SOK,SOK,N,B2,C3	70	OK,OK,N,B2,C3	90.48	OK,OK,N,Bl,C3	70.91	OK,OK,N,Bl,C3	19.57
Smurf2	ENSMUSG00000018363_CASSETTE3	chr11:106737215-106737253	39	chr11:106781495,106737215-106737253,106732924	S	73.09	OK,OK,OK,OK,S	79.93	LOW,LOW,LOW,OK,S	93.25	LOW,LOW,LOW,B1,S	73.7	OK,OK,OK,B1,S	19.55
Thoc6	ENSMUSG00000041319-0-2,1-2-2/2	chr17:23810801-	7	chr17:23810808+23810801-,23810706	Alt5	47.5	OK,OK,OK,40=40,S	41.18	LOW,LOW,LOW,34=34,S	52	OK,OK,OK,50=49,S	32.5	OK,OK,LOW,40=39,S	19.5
Slc16a13	ENSMUSG00000044367-0-2,0-0,1-2	chr11:70033697-70033840	144	chr11:70033981,70033697-70033840,70032832	S	75.6	OK,OK,OK,OK,C1	93.86	LOW,LOW,LOW,OK,C1	100	OK,OK,OK,OK,S	80.58	OK,OK,OK,OK,S	19.42
Trmt2b	ENSMUSG00000067369_MULTIEX1-4/5=3-5	chrX:130798266-130798400	135	chrX:130800800,130798266-130798400,130797423	S	86.67	OK,OK,OK,OK,C1	93.22	OK,OK,OK,B1,S	89.74	LOW,LOW,LOW,OK,S	70.37	VLOW,VLOW,VLOW,OK,S	19.37
8430406I07Rik	ENSMUSG00000027424-0-0,1-0,2-0,3-0-4/4	chr2:-144097079	329	chr2:-144096750+144096808+144096998+144097079,144097651	Alt5	11.11	OK,OK,OK,45=45,S	11.43	LOW,LOW,LOW,35=35,S	26.83	OK,OK,OK,41=41,S	7.5	OK,OK,OK,40=40,S	19.33
Cep152	ENSMUSG00000068394-5-9,5-8,5-7-3/3	chr2:125440024-125440167	38	chr2:125444109,125440024-125440167+125440164+125440129	Alt3	3.45	LOW,LOW,LOW,29=27,C1	0	N,N,N,9=9,S	19.23	LOW,LOW,LOW,26=25,S	0	LOW,LOW,LOW,20=20,S	19.23
Metap1d	ENSMUSG00000041921_MULTIEX1-2/3=C1-3	chr2:71338836-71338926	91	chr2:71291455,71338836-71338926,71344842	S	26.26	SOK,SOK,SOK,B1,S	23.81	OK,OK,OK,B1,S	30.56	OK,OK,OK,B1,S	11.36	OK,OK,OK,OK,S	19.2
Golga1	ENSMUSG00000026754-0-0,1-0-2/2	chr2:38920901-	44	chr2:38920945+38920901-,38920243	Alt5	60.87	LOW,LOW,LOW,23=23,S	50	VLOW,VLOW,VLOW,18=18,S	58.33	LOW,LOW,LOW,24=24,S	39.13	LOW,LOW,LOW,23=23,S	19.2
Tdrd7	ENSMUSG00000035517_CASSETTE2	chr4:46007179-46007396	218	chr4:46005142,46007179-46007396,46017989	S	82.05	OK,OK,OK,OK,S	93.55	LOW,LOW,LOW,OK,S	96.92	OK,OK,OK,OK,S	77.78	OK,OK,OK,OK,S	19.14
Btbd19	ENSMUSG00000073771_MULTIEX1-1/2=C1-2	chr4:116794019-116794087	69	chr4:116794824,116794019-116794087,116793934	S	84.31	OK,OK,OK,OK,C1	100	VLOW,VLOW,VLOW,OK,C1	93.65	OK,OK,OK,B1,C1	74.55	LOW,LOW,VLOW,B1,C1	19.1
Tatdn3	ENSMUSG00000026632-12-14,12-13-2/2	chr1:192873165-192873241	3	chr1:192876739,192873165-192873241+192873238	Alt3	32.3	OK,SOK,OK,93=89,S	46.86	OK,OK,OK,55=52,S	49.06	OK,OK,OK,61=58,S	30.09	OK,OK,OK,50=49,S	18.97
Gria2	ENSMUSG00000033981_MULTIEX1-2/3=C1-C2	chr3:80495242-80495356	115	chr3:80496207,80495242-80495356,80493273	C2	69.36	OK,OK,LOW,B1,C2	75	LOW,LOW,VLOW,OK,C2	70	LOW,LOW,VLOW,OK,C2	51.05	VLOW,VLOW,N,B2,C3	18.95
Atat1	ENSMUSG00000024426_MULTIEX1-2/2=1-C2	chr17:36035202-36035244	43	chr17:36035333,36035202-36035244+36035295,36034860	C1*	79.92	SOK,SOK,SOK,OK,C2	84.27	SOK,SOK,SOK,B1,C2	83.33	OK,OK,OK,OK,C2	64.41	OK,OK,OK,OK,C2	18.92
C87436	ENSMUSG00000046679_CASSETTE1	chr6:86389118-86389252	135	chr6:86388477+86388481+86388788+86388841,86389118-86389252,86393721	S	37.47	OK,OK,OK,B1,S	41.05	OK,OK,OK,OK,S	33.4	OK,OK,OK,B2,S	14.48	LOW,LOW,LOW,Bn,S	18.92
Spata6	ENSMUSG00000034401_MULTIEX1-2/6=C1-3	chr4:111420360-111420408	49	chr4:111392862,111420360-111420408,111440268	C3	95.45	LOW,LOW,N,Bn,C3	100	VLOW,VLOW,N,Bn,C3	90.91	OK,OK,N,Bl,C3	72	LOW,LOW,N,Bl,C2	18.91
Inpp4a	ENSMUSG00000026113-25-27,25-26,26-27	chr1:37446894-37447034	141	chr1:37446621,37446894-37447034,37449788	S	91.67	OK,OK,OK,OK,S	93.55	LOW,LOW,LOW,OK,S	100	OK,OK,OK,OK,S	81.13	OK,OK,OK,OK,S	18.87
Unc79	ENSMUSG00000021198_CASSETTE4	chr12:104334761-104334826	66	chr12:104333347,104334761-104334826,104342819	S	32.35	OK,OK,OK,OK,S	28.57	VLOW,VLOW,VLOW,OK,S	40.3	OK,OK,OK,B1,S	21.62	OK,OK,OK,B1,S	18.68
Wdr90	ENSMUSG00000073434_MULTIEX2-2/2=1-C2	chr17:25996964-25997078	115	chr17:25997317,25996964-25997078,25996870	S	95.24	OK,OK,OK,OK,S	87.5	N,N,N,OK,S	92.73	OK,OK,OK,OK,S	74.07	LOW,LOW,LOW,B1,S	18.66
Pet112l	ENSMUSG00000028085_MULTIEX1-8/10=7-10	chr3:85440846-85440979	134	chr3:85422935,85440846-85440979,85456203	C3	78.92	SOK,SOK,SOK,B2,C2	84.05	SOK,SOK,LOW,B2,C3	77.51	SOK,SOK,VLOW,B2,C3	58.85	SOK,SOK,OK,B2,C3	18.66
Gtf2e2	ENSMUSG00000031585-3-6,4-6,5-6-3/3	chr8:34842961-34843146	159	chr8:34842961-34842987+34843106+34843146,34846206	Alt5	31.07	OK,OK,OK,47=44,C1	13.01	LOW,LOW,LOW,24=24,S	44.26	OK,OK,OK,55=55,S	25.62	OK,OK,OK,59=56,C1	18.64
Pex10	ENSMUSG00000029047-0-0,1-0,2-0-2/3	chr4:-154441353	70	chr4:-154441283+154441353+154441378,154441932	Alt5	24.24	OK,OK,OK,99=99,S	14.06	OK,OK,OK,64=64,S	37.18	OK,OK,OK,78=78,S	18.64	OK,OK,OK,59=59,S	18.54
Rorc	ENSMUSG00000028150_MULTIEX1-2/4=C1-4	chr3:94195302-94195409	108	chr3:94193518,94195302-94195409,94196929+94196953	C3	74.19	OK,OK,N,Bn,C3	81.25	VLOW,VLOW,N,Bn,C3	94.12	LOW,LOW,N,OK,C3	75.61	LOW,LOW,N,Bn,C3	18.51
2510006D16Rik	ENSMUSG00000028797-5-5,6-5-2/2	chr4:129278651-129278869	92	chr4:129278651-129278777+129278869,129279439	Alt5	78.57	OK,OK,OK,56=52,C1	85.29	LOW,LOW,LOW,34=33,S	90.48	LOW,LOW,LOW,21=20,S	72	LOW,LOW,LOW,25=25,S	18.48
4933427D14Rik	ENSMUSG00000020807_CASSETTE1	chr11:72004780-72004846	67	chr11:72004921,72004780-72004846,72003260	S	12.5	OK,OK,OK,B1,S	9.09	VLOW,VLOW,VLOW,OK,S	23.08	OK,OK,OK,OK,S	4.62	OK,OK,OK,OK,S	18.46
Astn2	ENSMUSG00000028373-4-10,4-8,6-10	chr4:65720164-65720271	108	chr4:65780091,65720164-65720271,65653468	C2	94.64	OK,OK,N,OK,C3	90.25	OK,OK,N,B2,C3	100	OK,OK,VLOW,OK,C2	81.56	VLOW,VLOW,N,OK,C3	18.44
Rbm6	ENSMUSG00000032582_MULTIEX1-5/9=4-7	chr9:107749599-107749668	70	chr9:107753246,107749599-107749668,107703104	C3	67.12	OK,OK,N,B2,C2	35.85	LOW,LOW,N,B2,C3	55.88	LOW,LOW,VLOW,B1,C2	37.5	OK,OK,N,B2,C3	18.38
2310061I04Rik	ENSMUSG00000050705-1-6,2-6-2/2	chr17:36033925-36034018	65	chr17:36033990+36033925-36034018,36033017	Alt5	71.07	OK,OK,OK,54=54,S	78.47	LOW,LOW,LOW,34=34,S	86.27	OK,OK,OK,55=55,S	67.89	OK,OK,OK,48=47,S	18.38
Fam151b	ENSMUSG00000034334_MULTIEX1-2/3=C1-C2	chr13:93237900-93238117	218	chr13:93247783,93237900-93238117,93220207	C3	82.61	OK,OK,N,Bn,C3	94.59	LOW,LOW,N,Bn,C3	73.53	OK,OK,N,Bn,C3	55.17	LOW,LOW,VLOW,Bn,C3	18.36
Stx17	ENSMUSG00000061455-0-1,1-1-2/2	chr4:-48137938	108	chr4:-48137830+48137938,48144637	Alt5	28	LOW,LOW,LOW,25=25,S	30	LOW,LOW,LOW,20=20,S	33.33	N,N,N,9=9,S	15	LOW,LOW,LOW,20=20,S	18.33
Katnal1	ENSMUSG00000041298-6-12,7-12-2/2	chr5:149739912-149740186	190	chr5:149740102+149739912-149740186,149732988	Alt5	39.13	LOW,LOW,LOW,23=23,S	42.11	VLOW,VLOW,VLOW,19=17,C1	48.28	LOW,LOW,LOW,29=28,S	30	LOW,LOW,VLOW,20=19,S	18.28
Abl1	ENSMUSG00000026842_MULTIEX1-1/5=C1-4	chr2:31546075-31546279	205	chr2:31545462,31546075-31546279,31633854+31633857	C1	15.22	OK,OK,OK,Bn,C1	6.98	OK,OK,LOW,Bn,C1	20	LOW,LOW,LOW,B1,S	1.82	OK,OK,OK,Bn,C1	18.18
Arrdc2	ENSMUSG00000002910_MULTIEX1-2/3=1-3	chr8:73362878-73362944	67	chr8:73363027,73362878-73362944,73362740	S	86.36	LOW,LOW,LOW,OK,S	100	LOW,LOW,LOW,OK,C1	95.92	LOW,LOW,LOW,B1,C1	77.78	VLOW,VLOW,VLOW,OK,C1	18.14
Pvt1	ENSMUSG00000072566_MULTIEX1-2/4=1-4	chr15:61980794-61980907	114	chr15:61939020+61939062,61980794-61980907,62007022	C2	33.33	SOK,SOK,OK,B1,C2	30.37	OK,OK,OK,OK,C2	34.78	LOW,LOW,N,OK,C3	16.67	OK,OK,VLOW,B1,C3	18.11
BC017647	ENSMUSG00000037750-5-7,5-6-2/2	chr11:77967199-77967656	112	chr11:77956716,77967311+77967199-77967656	Alt3	48.31	OK,OK,OK,89=89,S	57.63	OK,OK,OK,59=59,S	75.34	OK,OK,OK,73=73,S	57.33	OK,OK,OK,75=75,S	18.01
Tsga14	ENSMUSG00000029790_MULTIEX1-1/4=C1-2	chr6:30621323-30621370	48	chr6:30630131,30621323-30621370,30617442	S	87.69	SOK,SOK,SOK,OK,S	94.81	OK,OK,OK,OK,S	100	OK,OK,OK,OK,S	82.02	OK,OK,OK,B1,S	17.98
Rad51l1	ENSMUSG00000059060-1-1,2-1,3-1,4-1,5-1-2/5	chr12:-80398409	39	chr12:-80398370+80398409+80398559+80398572+80398577,80401529	Alt5	57.89	VLOW,VLOW,VLOW,19=16,C1	62.5	LOW,LOW,VLOW,24=19,C2	70	LOW,LOW,LOW,30=26,C1	52.17	LOW,LOW,VLOW,23=19,C1	17.83
Hmgb3	ENSMUSG00000015217-2-4,2-3-2/2	chrX:68811228-68811382	4	chrX:68809412,68811232+68811228-68811382	Alt3	57.19	LOW,LOW,VLOW,29=10,C3	68.31	LOW,LOW,N,23=9,C3	66.32	OK,OK,LOW,43=25,C2	48.53	LOW,LOW,N,26=9,C3	17.79
AI837181	ENSMUSG00000047423-0-1,0-0-2/2	chr19:5425937-5427312	14	chr19:5425308,5425951+5425937-5427312	Alt3	13.79	OK,OK,OK,87=87,S	18.75	OK,OK,OK,64=64,S	23.38	OK,OK,OK,77=77,S	5.63	OK,OK,OK,71=71,S	17.75
Catsper2	ENSMUSG00000033486_MULTIEX1-6/7=5-C2	chr2:121225473-121225572	100	chr2:121225780,121225473-121225572,121223624	C3	22.53	OK,OK,N,OK,C3	17.01	OK,OK,N,OK,C3	39.97	OK,OK,N,Bn,C3	22.26	OK,OK,N,Bn,C3	17.71
Mga	ENSMUSG00000033943-20-19,20-18,20-17-3/3	chr2:119764228-119764487	147	chr2:119761402,119764375+119764319+119764228-119764487	Alt3	70.83	LOW,LOW,LOW,24=24,S	87.5	N,N,N,8=8,S	90.91	LOW,LOW,LOW,33=33,S	73.33	LOW,LOW,LOW,30=30,S	17.58
Agbl5	ENSMUSG00000029165_MULTIEX1-1/2=C1-2	chr5:31207482-31207528	47	chr5:31207188,31207391+31207482-31207528,31208004	S*	72.94	SOK,SOK,SOK,OK,S	84.96	SOK,SOK,SOK,OK,S	67.01	OK,OK,OK,OK,S	49.49	OK,OK,OK,OK,C1	17.52
Snapc4	ENSMUSG00000036281-20-24,21-24-2/2	chr2:26228251-26228345	28	chr2:26228279+26228251-26228345,26226400	Alt5	84.02	OK,OK,OK,81=81,S	78.1	OK,OK,OK,49=49,S	81.08	OK,OK,OK,91=91,S	63.62	OK,OK,OK,67=67,S	17.46
Cep57l1	ENSMUSG00000019813-12-10,12-9-2/2	chr10:41462848-41463027	29	chr10:41465577,41462848-41463027+41462998	Alt3	93.37	OK,OK,OK,82=82,S	88.19	OK,OK,OK,55=55,S	97.75	OK,OK,OK,97=96,S	80.33	OK,OK,OK,82=81,S	17.42
Uqcr11	ENSMUSG00000020163-1-1,2-1,3-1-2/3	chr10:79869245-	57	chr10:79869302+79869245+79868987-,79867031	Alt5	97.14	LOW,LOW,LOW,35=35,S	74.19	LOW,LOW,LOW,31=31,S	100	LOW,LOW,LOW,30=30,S	82.61	LOW,LOW,LOW,23=23,S	17.39
Gnb1l	ENSMUSG00000000884-5-12,5-11-2/2	chr16:18544204-18544318	4	chr16:18541190,18544208+18544204-18544318	Alt3	85.22	LOW,LOW,LOW,33=33,S	86.99	LOW,LOW,LOW,30=29,S	92.88	OK,OK,OK,41=41,S	75.52	OK,OK,LOW,40=38,S	17.36
Slc35b2	ENSMUSG00000037089-2-5,2-4-2/2	chr17:45702149-45703003	464	chr17:45702028,45702613+45702149-45703003	Alt3	11.32	SOK,SOK,SOK,106=106,S	11.84	OK,OK,OK,76=76,S	22.58	LOW,LOW,LOW,31=31,S	5.26	LOW,OK,LOW,38=38,S	17.32
Pnkp	ENSMUSG00000002963_MULTIEX1-4/7=3-C2	chr7:52115258-52115315	58	chr7:52115172,52115258-52115315,52116359	C3	91.95	SOK,SOK,N,B2,C3	90.91	SOK,SOK,N,B2,C2	94.44	OK,OK,N,B2,C3	77.14	OK,OK,N,B2,C3	17.3
Rbm6	ENSMUSG00000032582_MULTIEX1-4/9=3-7	chr9:107753246-107753335	90	chr9:107754456,107753246-107753335,107703104	C3	62.86	LOW,LOW,N,Bn,C3	23.4	LOW,LOW,N,Bn,C3	53.85	LOW,LOW,N,Bl,C3	36.59	OK,OK,N,Bn,C3	17.26
1700088E04Rik	ENSMUSG00000033029-1-1,2-1-2/2	chr15:78971199-78971422	112	chr15:78971311+78971199-78971422,78969730	Alt5	2.22	OK,OK,OK,45=41,C1	0	LOW,LOW,LOW,25=25,S	17.24	LOW,LOW,LOW,29=28,S	0	LOW,LOW,LOW,26=25,S	17.24
Pla2g15	ENSMUSG00000031903-5-5,5-4-2/2	chr8:108684984-108685208	125	chr8:108684579,108685109+108684984-108685208	Alt3	92.78	OK,OK,OK,97=97,S	85.53	OK,OK,OK,76=76,S	100	LOW,LOW,LOW,29=29,S	82.76	LOW,LOW,LOW,29=29,S	17.24
Catsper2	ENSMUSG00000033486_MULTIEX1-1/7=C1-4	chr2:121235874-121235942	69	chr2:121236113,121235874-121235942,121232189	C3	100	OK,OK,N,B2,C3	86.97	OK,OK,N,Bl,C3	87.88	LOW,LOW,N,B2,C2	70.73	LOW,LOW,N,Bn,C2	17.15
Fancg	ENSMUSG00000028453-15-17,15-16-2/2	chr4:43017616-43017905	25	chr4:43018083,43017616-43017905+43017880	Alt3	90.92	OK,OK,OK,44=43,S	82.5	LOW,LOW,LOW,23=22,S	95.01	LOW,LOW,VLOW,20=19,C1	77.89	LOW,LOW,VLOW,23=18,C2	17.12
BC067068	ENSMUSG00000036009_MULTIEX2-1/6=C1-3	chr10:105273183-105273276	94	chr10:105278132,105273183-105273276,105270071	S	30.28	OK,OK,OK,B1,S	27.27	OK,OK,OK,OK,S	38.78	LOW,LOW,LOW,B1,S	21.74	OK,OK,OK,OK,S	17.04
Spsb2	ENSMUSG00000038451-1-3,2-3,3-3-3/3	chr6:124758937-124759048	75	chr6:124758937-124758973+124759000+124759048,124759245	Alt5	84.91	LOW,LOW,LOW,35=35,S	85.71	LOW,LOW,LOW,31=31,S	86.79	LOW,LOW,LOW,26=26,S	69.77	LOW,LOW,LOW,21=21,S	17.02
Papd4	ENSMUSG00000042167_MULTIEX2-1/2=C1-C2	chr13:93947050-93947213	164	chr13:93954034,93947050-93947213,93945565	C3	90	LOW,LOW,N,B2,C3	80.49	LOW,LOW,N,Bl,C2	90.7	LOW,LOW,N,B2,C2	73.68	VLOW,VLOW,N,Bl,C2	17.02
Zscan18	ENSMUSG00000070822_CASSETTE1	chr7:13357013-13357091	79	chr7:13357358,13357013-13357091,13356242	S	80.39	OK,OK,OK,OK,S	73.91	N,N,N,OK,S	71.83	OK,OK,OK,OK,S	54.84	LOW,LOW,LOW,B1,S	16.99
0610010F05Rik	ENSMUSG00000042208_MULTIEX2-2/3=C1-3	chr11:23531518-23531555	38	chr11:23533481+23533493,23531518-23531555,23531334	C1	23.89	LOW,LOW,LOW,OK,C1	22.03	VLOW,VLOW,VLOW,B1,C1	23.22	OK,OK,OK,B2,C1	6.3	OK,OK,OK,B1,C1	16.92
Srcap	ENSMUSG00000053877-19-15,19-14-2/2	chr7:134672649-134672738	3	chr7:134672003,134672652+134672649-134672738	Alt3	58.94	OK,OK,OK,43=43,S	54.66	LOW,LOW,LOW,26=26,S	58.41	OK,SOK,OK,92=92,S	41.49	OK,OK,OK,86=85,S	16.92
S100a1	ENSMUSG00000044080-0-2,0-1,3-2	chr3:90315918-90316071	154	chr3:90318123,90315918-90316071,90315286	S	88.24	OK,OK,OK,OK,S	90	OK,OK,OK,OK,S	93.1	LOW,LOW,LOW,OK,S	76.19	LOW,LOW,LOW,OK,S	16.91
Zfp397	ENSMUSG00000024276-0-0,1-0,2-0,3-0,4-0,5-0-5/6	chr18:-24113524	162	chr18:-24113362+24113387+24113391+24113509+24113524+24113684,24114840	Alt5	25.81	LOW,LOW,LOW,31=31,S	31.58	VLOW,VLOW,VLOW,19=17,C1	45.45	LOW,LOW,LOW,22=21,S	28.57	LOW,LOW,LOW,28=27,S	16.88
Kntc1	ENSMUSG00000029414_CASSETTE1	chr5:124205683-124205803	121	chr5:124204006,124205683-124205803,124207808	S	84	OK,OK,OK,OK,S	77.14	LOW,LOW,LOW,OK,S	87.23	OK,OK,OK,OK,S	70.37	OK,OK,OK,B1,S	16.86
Pcsk4	ENSMUSG00000020131_MULTIEX1-2/2=1-C2	chr10:79784826-79784954	129	chr10:79785469,79784826-79784954,79784666+79784696	S	37.5	OK,OK,OK,OK,S	35.9	OK,OK,OK,OK,S	41.82	LOW,LOW,LOW,OK,S	25	LOW,LOW,LOW,B1,S	16.82
Cep55	ENSMUSG00000024989-3-2,4-2,5-2,6-2-3/4	chr19:38131900-38132032	90	chr19:38131900-38131942+38131970+38132032+38132056,38132279	Alt5	54.26	SOK,SOK,SOK,129=129,S	55.07	OK,OK,OK,69=69,S	50.5	SOK,SOK,SOK,101=101,S	33.71	OK,OK,OK,89=89,S	16.79
Pi4ka	ENSMUSG00000041720-71-73,72-73-2/2	chr16:17280810-17280893	3	chr16:17280813+17280810-17280893,17280713	Alt5	64.04	OK,SOK,VLOW,51=19,C2	71.15	OK,SOK,LOW,82=37,C2	58.33	OK,SOK,VLOW,44=14,C2	41.54	OK,SOK,N,47=9,C3	16.79
BC046404	ENSMUSG00000046417_MULTIEX1-2/2=C1-C2	chr11:62422705-62422817	113	chr11:62433936,62422705-62422817,62419748	S	86.36	OK,OK,OK,OK,S	87.1	OK,OK,OK,OK,S	95.92	OK,OK,OK,OK,S	79.17	LOW,LOW,LOW,OK,S	16.75
Brwd3	ENSMUSG00000063663_CASSETTE1	chrX:105944622-105944780	159	chrX:105945570,105944622-105944780,105939109	S	44.93	LOW,LOW,LOW,OK,S	62.96	VLOW,VLOW,VLOW,OK,S	77.36	OK,OK,OK,OK,S	60.61	OK,OK,OK,OK,S	16.75
Map4k5	ENSMUSG00000034761-34-32,35-32-2/2	chr12:70916742-70916919	4	chr12:70916746+70916742-70916919,70914191	Alt5	66.99	OK,SOK,OK,73=73,S	47.2	OK,OK,OK,43=43,S	69.09	OK,SOK,OK,80=79,S	52.34	OK,SOK,OK,93=92,S	16.75
Usp6nl	ENSMUSG00000039046-4-6,4-5-2/2	chr2:6321121-6321365	205	chr2:6315601,6321326+6321121-6321365	Alt3	11.87	LOW,LOW,LOW,24=24,S	12.67	VLOW,VLOW,VLOW,15=14,C1	19.51	OK,OK,OK,44=42,S	2.78	LOW,LOW,LOW,34=33,S	16.73
Tbl1xr1	ENSMUSG00000027630_MULTIEX1-1/5=C1-4	chr3:21988335-21988444	110	chr3:21975876,21988335-21988444,22047864	C1	33.33	VLOW,VLOW,VLOW,OK,C1	14.29	LOW,LOW,VLOW,OK,C2	25.49	LOW,LOW,LOW,OK,C1	8.77	OK,OK,OK,B1,S	16.72
Lrrc28	ENSMUSG00000030556_MULTIEX1-5/8=4-6	chr7:74724576-74724636	61	chr7:74762879,74724576-74724636,74704855+74704950	C1	7.5	OK,OK,OK,Bn,C1	13.51	OK,OK,OK,B1,C1	23.08	VLOW,VLOW,N,B1,C2	6.37	OK,OK,LOW,OK,C1	16.71
Meis2	ENSMUSG00000027210-24-30,24-29-2/2	chr2:115693005-115693115	21	chr2:115694481,115693005-115693115+115693094	Alt3	31.6	SOK,SOK,SOK,212=212,S	41.96	SOK,SOK,SOK,112=112,S	45.71	SOK,SOK,SOK,105=105,S	29.01	SOK,SOK,SOK,131=131,S	16.7
C030048B08Rik	ENSMUSG00000040302_CASSETTE1	chr5:3595255-3595445	191	chr5:3595966,3595255-3595445,3591815	S	97.78	OK,OK,OK,OK,S	94.74	OK,OK,OK,OK,S	100	OK,OK,OK,OK,S	83.33	OK,OK,OK,OK,S	16.67
Prkcz	ENSMUSG00000029053_MULTIEX1-2/3=C1-C2	chr4:154642293-154642372	80	chr4:154645308,154642293-154642372,154636926	C3	34.12	OK,OK,LOW,Bn,C3	29.11	OK,OK,LOW,Bn,C3	36.67	LOW,LOW,VLOW,Bn,C3	20	OK,OK,VLOW,Bn,C3	16.67
C2cd2	ENSMUSG00000045975-3-4,4-4-2/2	chr16:98111612-98111724	8	chr16:98111620+98111612-98111724,98107816	Alt5	0	LOW,LOW,LOW,30=25,C1	10.34	LOW,LOW,LOW,29=21,C2	16.67	LOW,LOW,VLOW,30=17,C2	0	LOW,LOW,LOW,28=22,C2	16.67
Rpl32	ENSMUSG00000057841-1-0,2-0,3-0-3/3	chr6:115758346-	366	chr6:115758712+115758381+115758346-,115757920	Alt5	21.15	OK,OK,OK,52=51,S	43.18	OK,OK,OK,44=44,S	54.17	LOW,LOW,LOW,24=24,S	37.5	OK,OK,OK,40=40,S	16.67
Zfp276	ENSMUSG00000001065-6-5,7-5-2/2	chr8:125782228-125782289	32	chr8:125782228-125782257+125782289,125783331	Alt5	67.31	OK,OK,OK,52=52,S	61.29	LOW,LOW,LOW,31=31,S	80.56	LOW,LOW,LOW,36=36,S	63.89	LOW,LOW,LOW,36=36,S	16.67
Edem3	ENSMUSG00000043019-15-18,16-18-2/2	chr1:153652980-153653133	57	chr1:153652980-153653076+153653133,153654496	Alt5	79.31	LOW,LOW,LOW,29=29,S	80	VLOW,VLOW,VLOW,15=15,S	79.59	OK,OK,OK,49=49,S	63.04	OK,OK,OK,46=46,S	16.55
Grin1	ENSMUSG00000026959-26-26,26-25,26-24-3/3	chr2:25147578-25148004	359	chr2:25149958,25147578-25148004+25147648+25147645	Alt3	65.61	LOW,LOW,LOW,35=21,C2	59.5	LOW,LOW,VLOW,30=18,C2	66.55	LOW,LOW,VLOW,24=15,C2	50	N,N,N,8=2,C3	16.55
Edem2	ENSMUSG00000038312-10-11,11-11-2/2	chr2:155538448-155538859	7	chr2:155538455+155538448-155538859,155536704	Alt5	85.19	LOW,LOW,LOW,27=27,S	52.94	VLOW,VLOW,VLOW,17=17,S	80.77	LOW,LOW,LOW,26=26,S	64.29	LOW,LOW,LOW,28=28,S	16.48
Gm2382	ENSMUSG00000079427_MULTIEX1-2/4=C1-C2	chr9:88610326-88610587	262	chr9:88614497,88610326-88610587,88583823	S	87.95	SOK,SOK,SOK,OK,C1	95.24	SOK,SOK,SOK,OK,C1	91.67	SOK,SOK,SOK,OK,S	75.22	OK,OK,OK,OK,C1	16.45
Fam129c	ENSMUSG00000043243-19-26,20-26-2/2	chr8:74130560-74130643	4	chr8:74130560-74130639+74130643,74131404	Alt5	100	LOW,LOW,VLOW,22=14,C2	100	LOW,LOW,VLOW,30=16,C2	100	LOW,LOW,LOW,27=22,C1	83.6	LOW,OK,LOW,30=24,C2	16.4
Pnkp	ENSMUSG00000002963_MULTIEX1-2/7=C1-3	chr7:52113823-52114119	297	chr7:52112924,52113823-52114119,52115093	C2	86.21	SOK,SOK,LOW,B2,C2	84.75	SOK,SOK,N,B2,C2	79.07	OK,OK,N,B2,C2	62.67	OK,OK,N,B2,C2	16.4
Fbrsl1	ENSMUSG00000043323_CASSETTE3	chr5:110805421-110805489	69	chr5:110806376,110805421-110805489,110805301	S	79.92	SOK,SOK,SOK,OK,S	73.75	OK,OK,OK,OK,S	84.87	OK,OK,OK,B1,S	68.48	OK,SOK,OK,OK,S	16.39
Zc3h13	ENSMUSG00000022000-0-3,0-2,0-1-2/3	chr14:75691379-75691501	20	chr14:75684472,75691399+75691379+75691376-75691501	Alt3	22.05	LOW,LOW,LOW,26=25,S	19.08	VLOW,VLOW,VLOW,15=14,C1	28.89	LOW,LOW,LOW,30=27,C1	12.5	LOW,OK,LOW,38=38,S	16.39
Fam151b	ENSMUSG00000034334_MULTIEX1-3/3=C1-C2	chr13:93236932-93237067	136	chr13:93247783,93236932-93237067,93220207	C2	92	OK,OK,N,B2,C2	95.83	OK,OK,N,B2,C2	80	OK,OK,N,B2,C2	63.64	OK,OK,VLOW,B2,C2	16.36
Zfp952	ENSMUSG00000053390_MULTIEX1-4/4=3-C2	chr17:33139468-33139577	110	chr17:33138963,33139468-33139577,33139703	S	27.87	OK,OK,OK,B1,S	15	LOW,LOW,LOW,B1,S	18.37	OK,OK,OK,OK,S	2.04	OK,OK,OK,Bn,S	16.33
Gnb1l	ENSMUSG00000000884_MULTIEX1-3/8=C1-6	chr16:18541065-18541190	126	chr16:18499233,18541065-18541190,18548186	C3	81.82	SOK,SOK,N,B1,C3	79.75	OK,OK,N,OK,C3	89.8	OK,OK,N,OK,C3	73.47	OK,OK,N,Bn,C3	16.33
Syngap1	ENSMUSG00000067629-5-9,5-8,5-7,5-6-4/4	chr17:27096347-27096790	207	chr17:27095166,27096554+27096383+27096380+27096347-27096790	Alt3	71.43	LOW,LOW,LOW,21=21,S	75	N,N,N,8=8,S	91.3	LOW,LOW,LOW,23=23,S	75	LOW,LOW,LOW,24=24,S	16.3
Fzd6	ENSMUSG00000022297-0-0,1-0-2/2	chr15:-38838035	57	chr15:-38837978+38838035,38838771	Alt5	12.5	LOW,LOW,LOW,24=24,S	36.84	VLOW,VLOW,VLOW,19=19,S	51.28	LOW,LOW,LOW,39=39,S	35	OK,OK,OK,40=40,S	16.28
Clip1	ENSMUSG00000049550-13-15,14-15-2/2	chr5:124080234-124081178	228	chr5:124080462+124080234-124081178,124077419	Alt5	52.19	OK,OK,OK,68=62,C1	60.69	OK,OK,OK,50=44,C1	67.63	SOK,SOK,SOK,103=101,S	51.36	OK,OK,OK,79=78,S	16.27
Mta3	ENSMUSG00000055817-23-17,23-16,23-15,23-14-3/4	chr17:84188261-84188382	30	chr17:84183675,84188291+84188288+84188261+84188258-84188382	Alt3	72.26	SOK,SOK,SOK,184=181,S	65.29	SOK,SOK,SOK,138=136,S	76.47	SOK,SOK,SOK,126=126,S	60.22	SOK,SOK,SOK,133=132,S	16.25
Rprd1b	ENSMUSG00000027651-4-5,4-4-2/2	chr2:157873652-157873764	3	chr2:157869275,157873655+157873652-157873764	Alt3	55.81	SOK,SOK,SOK,129=129,S	55.56	OK,OK,OK,72=72,S	70.49	SOK,SOK,SOK,122=122,S	54.26	OK,SOK,OK,94=94,S	16.23
Spag1	ENSMUSG00000037617-19-20,19-19-2/2	chr15:36164043-36164424	13	chr15:36163098,36164056+36164043-36164424	Alt3	5.56	OK,OK,OK,54=54,S	2.56	LOW,LOW,LOW,39=39,S	19.15	OK,OK,OK,47=47,S	2.94	LOW,LOW,LOW,34=34,S	16.21
Hsd3b7	ENSMUSG00000042289-16-31,17-31-2/2	chr7:134944641-134944877	117	chr7:134944641-134944760+134944877,134944975	Alt5	13.96	LOW,LOW,LOW,36=33,C1	9.14	LOW,LOW,LOW,22=20,C1	24.37	LOW,LOW,LOW,29=20,C2	8.17	LOW,LOW,VLOW,25=16,C2	16.2
Dhx35	ENSMUSG00000027655-7-7,7-6,7-5-2/3	chr2:158641166-158641270	7	chr2:158632736,158641173+158641166+158641146-158641270	Alt3	91.31	OK,OK,OK,69=67,S	97.56	OK,OK,OK,41=40,S	97.83	OK,OK,OK,46=46,S	81.63	OK,OK,OK,49=49,S	16.2
Zfp788	ENSMUSG00000074165-4-4,4-3-2/2	chr7:48902853-48902918	8	chr7:48898802,48902861+48902853-48902918	Alt3	51.92	OK,OK,VLOW,52=16,C3	53.33	LOW,LOW,VLOW,30=15,C2	64.71	LOW,LOW,VLOW,34=18,C2	48.57	LOW,LOW,VLOW,35=17,C3	16.14
Ppm1e	ENSMUSG00000046442_MULTIEX1-2/3=1-C2	chr11:87050934-87051077	144	chr11:87054105,87050934-87051077,87045430	C3	95.35	OK,OK,N,Bl,C3	100	LOW,LOW,N,Bn,C3	100	OK,OK,N,B2,C3	83.87	OK,OK,N,B2,C3	16.13
Ap1g2	ENSMUSG00000040701_CASSETTE2	chr14:55724143-55724267	125	chr14:55724762+55724888,55724143-55724267,55724006	S	100	OK,OK,OK,OK,S	94.74	LOW,LOW,LOW,OK,S	92.59	VLOW,VLOW,VLOW,OK,S	76.47	OK,OK,OK,OK,S	16.12
Shox2	ENSMUSG00000027833-7-9,7-8-2/2	chr3:-66777865	36	chr3:66779366,-66777865+66777829	Alt3	17.14	LOW,LOW,LOW,35=35,S	50	LOW,LOW,LOW,24=24,S	33.93	OK,OK,OK,56=56,S	17.86	LOW,LOW,LOW,28=28,S	16.07
Kdm4b	ENSMUSG00000024201-18-20,18-19,18-18-2/3	chr17:56534213-56534312	6	chr17:56533529,56534219+56534213+56534192-56534312	Alt3	25.64	LOW,OK,LOW,39=39,S	25.93	LOW,LOW,LOW,27=27,S	34.59	OK,OK,OK,78=78,S	18.54	OK,OK,OK,70=70,S	16.05
Edf1	ENSMUSG00000015092-5-7,6-7,7-7-3/3	chr2:25416105-25416259	39	chr2:25416105-25416220+25416252+25416259,25417371	Alt5	15.62	OK,OK,OK,59=49,C1	15.23	OK,OK,LOW,47=39,C1	20.47	LOW,LOW,LOW,30=25,C1	4.45	LOW,LOW,VLOW,23=18,C2	16.02
Whsc1l1	ENSMUSG00000054823-19-17,20-17-2/2	chr8:26789188-26789318	4	chr8:26789188-26789314+26789318,26790338	Alt5	100	OK,OK,OK,40=40,S	100	LOW,LOW,LOW,30=30,S	100	OK,OK,OK,47=47,S	83.99	OK,OK,OK,52=51,S	16.01
8430427H17Rik	ENSMUSG00000061411-28-26,29-26-2/2	chr2:153246268-153246545	18	chr2:153246286+153246268-153246545,153243881	Alt5	54.57	OK,OK,OK,52=52,S	70.87	LOW,LOW,LOW,37=37,S	69.37	OK,OK,OK,64=64,S	53.42	OK,OK,OK,74=74,S	15.95
Tubgcp4	ENSMUSG00000027263-21-26,21-25-2/2	chr2:121015560-121015701	3	chr2:121015205,121015563+121015560-121015701	Alt3	58.24	OK,OK,OK,91=91,S	53.7	OK,OK,OK,54=54,S	66.98	SOK,SOK,SOK,106=106,S	51.04	OK,OK,OK,96=96,S	15.94
Pja1	ENSMUSG00000034403-1-7,1-6,1-5-2/3	chrX:96663462-96663653	6	chrX:96665956,96663462-96663939+96663653+96663647	Alt3	76	LOW,LOW,LOW,25=25,S	75	LOW,LOW,LOW,20=20,S	92.86	LOW,LOW,LOW,28=28,S	76.92	LOW,LOW,LOW,26=26,S	15.94
Oprl1	ENSMUSG00000027584_MULTIEX1-5/5=C1-C2	chr2:181453082-181453437	356	chr2:181449934+181450194,181453082-181453437,181453519	C2	86.44	OK,OK,N,B2,C2	89.29	OK,OK,N,B2,C3	94.03	OK,OK,N,B2,C2	78.18	OK,OK,N,B2,C2	15.85
Mrps10	ENSMUSG00000034729_MULTIEX1-7/7=5-C2	chr17:47514709-47514798	90	chr17:47512058,47514709-47514798,47515151	ME(6-7[100=99])	7.69	OK,OK,N,OK,C3	10	OK,OK,N,B1,C3	38.03	OK,OK,N,B2,C2	22.22	OK,OK,N,B2,C3	15.81
Zbtb7a	ENSMUSG00000035011-1-6,2-6-2/2	chr10:80599323-80599444	40	chr10:80599323-80599404+80599444,80606707	Alt5	31.03	LOW,LOW,LOW,29=29,S	38.71	LOW,LOW,LOW,31=31,S	58.67	LOW,LOW,LOW,29=28,S	42.86	LOW,LOW,LOW,28=28,S	15.81
Pigo	ENSMUSG00000028454-16-21,16-20,16-19,16-18-3/4	chr4:43032084-43032311	7	chr4:43032519,43032084-43032327+43032311+43032307+43032304	Alt3	17.14	OK,OK,OK,70=70,S	7.32	OK,OK,OK,41=41,S	19.51	OK,OK,OK,41=41,S	3.7	OK,OK,OK,54=53,S	15.81
Xpnpep3	ENSMUSG00000022401_MULTIEX1-2/2=1-C2	chr15:81267144-81267206	63	chr15:81261322,81267144-81267206,81268497	S	97.53	OK,OK,OK,OK,C1	100	LOW,LOW,LOW,OK,S	100	OK,OK,OK,OK,S	84.21	LOW,LOW,LOW,OK,S	15.79
Zfhx2	ENSMUSG00000040721-9-6,10-6-2/2	chr14:55688946-55689034	30	chr14:55688976+55688946-55689034,55687145	Alt5	4	LOW,LOW,LOW,25=25,S	9.09	VLOW,VLOW,VLOW,11=11,S	19.35	LOW,LOW,LOW,31=31,S	3.57	LOW,LOW,LOW,28=28,S	15.78
Hspa4	ENSMUSG00000020361-24-23,25-23-2/2	chr11:53081093-53081371	32	chr11:53081125+53081093-53081371,53080620	Alt5	78.26	LOW,LOW,N,23=6,C3	93.33	VLOW,VLOW,N,15=4,C3	85	LOW,LOW,N,20=3,C3	69.23	LOW,LOW,VLOW,26=12,C3	15.77
Lrrc45	ENSMUSG00000025145_MULTIEX1-2/2=C1-C2	chr11:120580354-120580446	93	chr11:120579867,120580354-120580446,120580780	C2	94.2	OK,OK,LOW,B1,C1	92.98	OK,OK,VLOW,B2,C1	93.18	OK,OK,VLOW,B2,C1	77.5	OK,OK,VLOW,B2,C1	15.68
Dennd1a	ENSMUSG00000035392_MULTIEX2-4/12=3-5	chr2:37992446-37992495	50	chr2:38015327,37992446-37992495,37982168	C1	86.36	OK,OK,LOW,OK,C1	94.87	OK,OK,LOW,OK,C1	96.77	OK,OK,OK,OK,S	81.13	LOW,LOW,LOW,B1,C1	15.64
Dzip1	ENSMUSG00000042156-12-16,12-15-2/2	chr14:119308656-119308793	3	chr14:119310564,119308656-119308793+119308790	Alt3	87.93	OK,OK,OK,58=58,S	83.33	LOW,LOW,LOW,30=30,S	90.63	LOW,LOW,LOW,32=32,S	75	LOW,LOW,LOW,36=36,S	15.63
Nktr	ENSMUSG00000032525_CASSETTE1	chr9:121639115-121639142	28	chr9:121638798,121639115-121639142,121640596	S	50.46	OK,OK,OK,B1,S	58.14	N,LOW,N,OK,S	57.95	OK,OK,OK,OK,S	42.37	OK,OK,OK,B1,S	15.58
Acvr2b	ENSMUSG00000061393-4-4,4-3-2/2	chr9:119337319-119337470	24	chr9:119337194,119337343+119337319-119337470	Alt3	81.55	SOK,SOK,SOK,103=103,S	77.78	OK,OK,OK,45=45,S	83.87	OK,OK,OK,62=62,S	68.29	OK,OK,OK,41=41,S	15.58
Cald1	ENSMUSG00000029761_CASSETTE1	chr6:34612128-34612216	89	chr6:34548665,34612128-34612216,34635963	S	81.04	SOK,SOK,SOK,OK,S	83.33	SOK,SOK,SOK,OK,S	78.26	LOW,LOW,LOW,OK,S	62.71	OK,OK,OK,OK,S	15.55
Recql4	ENSMUSG00000033762-8-9,8-8-2/2	chr15:76538555-76538656	3	chr15:76538757,76538555-76538656+76538653	Alt3	10.66	OK,OK,OK,64=62,S	16.67	OK,OK,OK,41=40,S	19.15	OK,OK,OK,51=49,S	3.6	OK,OK,OK,54=52,S	15.55
Mul1	ENSMUSG00000041241-4-6,5-6,6-6-2/3	chr4:137994157-137994277	1	chr4:137994157-137994276+137994277+137994323,137994866	Alt5	46.58	LOW,SOK,LOW,37=26,C3	39.31	LOW,SOK,VLOW,24=15,C3	51.39	LOW,SOK,LOW,35=24,C2	35.84	LOW,SOK,VLOW,33=19,C3	15.55
Pnkp	ENSMUSG00000002963_MULTIEX1-3/7=2-4	chr7:52115093-52115172	80	chr7:52114119,52115093-52115172,52115258	S	92.86	SOK,SOK,SOK,OK,C1	91.3	SOK,SOK,SOK,OK,C1	90.8	OK,OK,OK,OK,C1	75.31	OK,OK,OK,OK,C1	15.49
Rbm6	ENSMUSG00000032582_MULTIEX1-6/9=5-7	chr9:107735765-107735838	74	chr9:107749599,107735765-107735838,107703104	C2	55.88	LOW,LOW,LOW,OK,C2	45.76	LOW,LOW,VLOW,B1,C2	46.34	OK,OK,LOW,B1,C2	30.86	OK,OK,VLOW,B1,C2	15.48
Cyp4f13	ENSMUSG00000024055-18-16,18-15,20-16	chr17:33062269-33062351	83	chr17:33062482,33062269-33062351,33061899	S	100	OK,OK,OK,OK,S	100	OK,OK,OK,OK,S	100	VLOW,VLOW,VLOW,OK,S	84.55	LOW,LOW,LOW,OK,S	15.45
Madd	ENSMUSG00000040687-2-7,3-7-2/2	chr2:91022949-91023005	4	chr2:91022953+91022949-91023005,91019478	Alt5	12.12	LOW,LOW,LOW,33=33,S	10	LOW,LOW,LOW,20=20,S	17.99	OK,OK,OK,50=49,S	2.56	LOW,LOW,LOW,39=39,S	15.43
Rad51c	ENSMUSG00000007646_MULTIEX1-1/3=C1-C2	chr11:87203336-87203402	67	chr11:87208768,87203336-87203402,87194394	C3	85.03	SOK,SOK,VLOW,B2,C3	87.83	SOK,SOK,N,B2,C2	88.98	SOK,SOK,N,B2,C2	73.58	SOK,SOK,OK,B2,C2	15.4
Tacc2	ENSMUSG00000030852-11-12,11-8,13-12	chr7:137818116-137818253	138	chr7:137806655,137818116-137818253,137860217	C2	89.5	SOK,SOK,SOK,OK,C1	100	OK,OK,OK,OK,C1	87.86	SOK,SOK,SOK,OK,C1	72.46	SOK,SOK,OK,OK,C1	15.4
2310079F23Rik	ENSMUSG00000029097-1-3,1-2,1-1-2/3	chr5:35915467-35915542	2	chr5:35916729,35915467-35915571+35915542+35915540	Alt3	14.63	OK,OK,OK,41=41,S	28.57	OK,OK,OK,42=42,S	17.78	OK,OK,OK,45=45,S	2.38	OK,OK,OK,42=42,S	15.4
AC111135.1	ENSMUSG00000090626_MULTIEX1-2/3=1-C2	chr9:72321465-72321599	135	chr9:72325544,72321465-72321599,72309797	C1	91.49	SOK,SOK,SOK,B1,C1	93.39	SOK,SOK,OK,B1,C1	97.65	OK,OK,OK,B1,C1	82.28	OK,OK,OK,B1,C1	15.37
Tmbim6	ENSMUSG00000023010-1-8,1-5,5-8	chr15:99230088-99230302	215	chr15:99223814,99230088-99230302,99232011	C3	34.23	OK,OK,OK,B2,C1	27.4	OK,OK,OK,Bl,C1	46.11	OK,OK,LOW,B2,C1	30.75	OK,OK,OK,B2,C1	15.36
Prpf4b	ENSMUSG00000021413_CASSETTE2	chr13:34994499-34994544	46	chr13:34994000,34994499-34994544,34995056	S	78.88	SOK,SOK,SOK,OK,S	81.29	SOK,SOK,SOK,OK,S	88.06	OK,OK,OK,OK,S	72.73	LOW,LOW,LOW,OK,S	15.33
Aim2	ENSMUSG00000037860_MULTIEX1-4/4=3-C2	chr1:175357890-175358029	140	chr1:175350817,175357890-175358029,175382959	C1	86.3	OK,OK,OK,OK,S	72.88	OK,OK,OK,OK,S	84.13	OK,OK,OK,OK,S	68.83	OK,OK,OK,OK,S	15.3
Ggps1	ENSMUSG00000021302-1-3,1-2,1-1-3/3	chr13:14151586-14151724	7	chr13:14155473,14151586-14151724+14151720+14151717	Alt3	45.65	OK,OK,OK,46=46,S	57.5	OK,OK,OK,40=40,S	61.11	VLOW,VLOW,VLOW,18=18,S	45.83	LOW,LOW,LOW,24=24,S	15.28
Pnkp	ENSMUSG00000002963_MULTIEX1-6/7=5-7	chr7:52115730-52115801	72	chr7:52115554,52115730-52115801,52116233	S	91.11	SOK,SOK,SOK,OK,C1	88.46	OK,OK,OK,OK,C1	92.59	OK,OK,OK,OK,C1	77.42	OK,OK,OK,OK,C2	15.17
Tmem68	ENSMUSG00000028232-0-3,0-1,2-3	chr4:3497468-3497519	52	chr4:3501851,3497468-3497519,3496899	S	81.97	OK,OK,OK,OK,C1	94.06	LOW,LOW,LOW,OK,S	100	OK,OK,OK,OK,S	84.84	OK,OK,OK,OK,C1	15.16
Traf3	ENSMUSG00000021277_MULTIEX1-2/2=C1-C2	chr12:112458022-112458132	111	chr12:112404813,112458022-112458132,112475773	C1	82.3	SOK,SOK,LOW,B2,C1	100	LOW,LOW,N,B2,C2	90.77	OK,OK,OK,B1,C2	75.61	OK,OK,VLOW,B2,C2	15.16
Utp20	ENSMUSG00000004356-22-18,22-17,23-18	chr10:88267268-88267426	159	chr10:88268881,88267268-88267426,88263938	S	100	OK,OK,OK,OK,S	91.26	LOW,LOW,LOW,B1,S	97.96	SOK,SOK,OK,OK,S	82.81	OK,OK,OK,OK,C1	15.15
Ptprs	ENSMUSG00000013236_MULTIEX1-4/8=3-C2	chr17:56567362-56567555	194	chr17:56568275,56567362-56567555,56564400	C3	65.38	OK,SOK,N,B2,C3	52.9	VLOW,LOW,N,Bn,C3	90.96	OK,OK,N,B2,C3	75.84	OK,OK,N,B2,C3	15.12
Aars	ENSMUSG00000031960-2-8,3-8,4-8-3/3	chr8:113557816-113557919	75	chr8:113557816-113557844+113557915+113557919,113560809	Alt5	13	OK,OK,OK,45=42,C1	10.2	LOW,LOW,LOW,28=21,C2	20.82	LOW,OK,LOW,32=30,C1	5.71	LOW,OK,LOW,36=32,C1	15.11
AU019823	ENSMUSG00000059820_CASSETTE1	chr9:50424763-50424789	27	chr9:50425333,50424763-50424789,50423664	S	20.31	OK,SOK,OK,B2,S	9.78	OK,OK,OK,Bn,S	35.55	OK,OK,OK,B2,S	20.45	OK,OK,OK,B2,S	15.1
BC055111	ENSMUSG00000054362_CASSETTE1	chr4:106284018-106284179	162	chr4:106285714,106284018-106284179,106283130	S	82.98	OK,OK,OK,OK,S	95.45	OK,OK,OK,OK,S	100	LOW,LOW,LOW,OK,S	85	LOW,LOW,LOW,OK,S	15
Nckap5l	ENSMUSG00000023009-1-2,2-2-2/2	chr15:99266458-99266518	18	chr15:99266476+99266458-99266518,99264620	Alt5	69.57	LOW,LOW,LOW,23=20,C1	76.92	VLOW,VLOW,VLOW,13=13,S	70	LOW,LOW,VLOW,20=18,C1	55	LOW,LOW,VLOW,20=18,C1	15
Sirt4	ENSMUSG00000029524-2-3,3-3-2/2	chr5:115932584-115932865	49	chr5:115932633+115932584-115932865,115930534	Alt5	17.39	OK,OK,OK,46=46,S	14.71	LOW,LOW,LOW,34=34,S	15	LOW,LOW,LOW,20=20,S	0	VLOW,VLOW,VLOW,19=19,S	15
Ppp2r5c	ENSMUSG00000017843-28-24,28-22,29-24	chr12:111812955-111813071	117	chr12:111808978,111812955-111813071,111818611	C2	33.98	LOW,LOW,LOW,B1,C2	20.31	LOW,LOW,VLOW,OK,C2	24.97	LOW,LOW,LOW,OK,C1	9.97	LOW,LOW,LOW,Bn,C1	15
Heatr5a	ENSMUSG00000035181_CASSETTE3	chr12:53059840-53060051	212	chr12:53062420,53059840-53060051,53058174	S	94.29	LOW,LOW,LOW,OK,S	92.31	VLOW,VLOW,VLOW,OK,S	85	LOW,LOW,LOW,OK,S	100	OK,OK,OK,OK,S	-15
Vps37d	ENSMUSG00000043614_MULTIEX1-2/2=C1-C2	chr5:135550264-135550346	83	chr5:135553932,135550264-135550346,135549853	C2	89.66	OK,OK,N,B2,C2	81.4	LOW,LOW,N,Bl,C3	85	LOW,LOW,N,Bl,C2	100	OK,OK,N,B2,C2	-15
Scaper	ENSMUSG00000034007-12-13,13-13-2/2	chr9:55712193-55712411	18	chr9:55712211+55712193-55712411,55707725	Alt5	25	LOW,LOW,LOW,28=28,S	12.5	LOW,LOW,LOW,24=24,S	0	LOW,LOW,LOW,23=23,S	15	LOW,LOW,VLOW,20=19,S	-15
Snx21	ENSMUSG00000050373-1-3,2-3-2/2	chr2:164612294-164612355	7	chr2:164612294-164612348+164612355,164617213	Alt5	96.97	LOW,LOW,N,33=5,C3	90.91	LOW,LOW,N,22=2,C3	85	LOW,LOW,N,20=1,C3	100	VLOW,VLOW,N,12=0,C3	-15
Pot1a	ENSMUSG00000029676_MULTIEX1-2/2=1-C2	chr6:25748009-25748055	47	chr6:25750284,25748009-25748055,25744674	S	67.69	SOK,SOK,OK,OK,C1	63.83	OK,OK,OK,OK,C1	59.78	SOK,SOK,SOK,OK,C1	74.81	SOK,SOK,SOK,OK,C1	-15.03
Spata7	ENSMUSG00000021007_MULTIEX1-2/6=C1-3	chr12:99872434-99872529	96	chr12:99870247,99872434-99872529,99875776	C1	53.04	OK,OK,OK,OK,C1	60.66	LOW,LOW,LOW,OK,S	53.09	OK,OK,OK,OK,C1	68.12	LOW,LOW,LOW,B1,C1	-15.03
Pbx4	ENSMUSG00000031860-3-4,3-3-2/2	chr8:72388723-72388876	74	chr8:72383052,72388797+72388723-72388876	Alt3	63.64	LOW,LOW,LOW,22=21,S	42.11	VLOW,VLOW,VLOW,19=18,C1	61.6	LOW,LOW,LOW,39=31,C2	76.64	LOW,LOW,LOW,34=20,C2	-15.04
Nop56	ENSMUSG00000027405-27-27,28-27,29-27,30-27-2/4	chr2:130104149-130104267	47	chr2:130104149-130104220+130104267+130104272+130104306,130104633	Alt5	30.64	SOK,SOK,SOK,145=145,S	31.32	SOK,SOK,SOK,109=109,S	30.8	OK,SOK,OK,97=97,S	45.9	OK,OK,OK,53=53,S	-15.1
Mpdz	ENSMUSG00000028402_MULTIEX1-2/2=1-C2	chr4:80959404-80959502	99	chr4:80963498,80959404-80959502,80956223	C1	45.45	OK,OK,OK,OK,C1	46.94	VLOW,VLOW,VLOW,OK,C1	60.82	OK,OK,OK,OK,C1	75.93	OK,OK,OK,OK,C1	-15.11
Ppip5k1	ENSMUSG00000033526_MULTIEX1-1/3=C1-C2	chr2:121153381-121153506	126	chr2:121157294,121153381-121153506,121147528	C2	90.91	OK,OK,OK,OK,C1	91.84	OK,OK,LOW,OK,C2	84.81	OK,OK,OK,OK,C1	100	OK,OK,OK,OK,C1	-15.19
Tcfe3	ENSMUSG00000000134_MULTIEX1-1/3=C1-2	chrX:7341075-7341124	50	chrX:7339756+7340115+7340186,7341075-7341124+7341154,7342633	S*	16.67	OK,OK,OK,Bl,S	22.81	OK,OK,OK,Bn,S	2.44	OK,OK,OK,Bn,S	17.65	OK,OK,OK,B2,S	-15.21
Cygb	ENSMUSG00000020810-2-2,3-2-2/2	chr11:116510586-116510760	11	chr11:116510597+116510586-116510760,116508306	Alt5	6.67	LOW,LOW,LOW,30=30,S	3.33	LOW,LOW,LOW,30=30,S	4.76	LOW,LOW,LOW,21=21,S	20	VLOW,VLOW,VLOW,15=15,S	-15.24
Ccbl1	ENSMUSG00000039648_MULTIEX1-2/2=1-C2	chr2:30042707-30042827	121	chr2:30043209,30042707-30042827,30042429	S	82.54	SOK,SOK,SOK,OK,S	64.84	OK,OK,OK,OK,S	62.79	OK,OK,OK,OK,S	78.08	OK,OK,OK,B1,S	-15.29
Rbms3	ENSMUSG00000039607_MULTIEX1-5/7=4-6	chr9:116537008-116537055	48	chr9:116545487,116537008-116537055,116495213	S	58.55	SOK,SOK,SOK,OK,S	56.16	SOK,SOK,SOK,OK,C1	56.67	LOW,LOW,LOW,OK,C1	72	LOW,LOW,LOW,OK,C1	-15.33
Ppip5k1	ENSMUSG00000033526_MULTIEX1-2/3=1-C2	chr2:121152588-121152650	63	chr2:121153381,121152588-121152650,121147528	C1	34.65	OK,OK,OK,OK,C1	36.17	LOW,LOW,VLOW,OK,C1	22.89	OK,OK,OK,OK,C1	38.24	OK,OK,OK,OK,S	-15.35
Dalrd3	ENSMUSG00000019039_CASSETTE2	chr9:108474272-108474448	177	chr9:108474195,108474272-108474448,108474518	S	85.96	OK,OK,OK,OK,S	86.67	VLOW,VLOW,VLOW,OK,S	84.62	OK,OK,OK,OK,S	100	LOW,LOW,LOW,OK,S	-15.38
Zfyve26	ENSMUSG00000066440_MULTIEX1-23/38=22-24	chr12:80362565-80362811	247	chr12:80364760,80362565-80362811,80361886	S	92.31	OK,OK,OK,OK,S	93.75	LOW,LOW,LOW,OK,S	84.62	OK,OK,OK,OK,S	100	OK,OK,OK,OK,S	-15.38
Daam1	ENSMUSG00000034574_CASSETTE1	chr12:73059734-73059760	27	chr12:73053546,73059734-73059760,73060793	S	25.78	OK,SOK,OK,OK,S	15.7	OK,OK,OK,OK,S	43.5	OK,OK,OK,OK,S	58.88	OK,OK,OK,OK,S	-15.38
Sin3b	ENSMUSG00000031622-23-20,24-20-2/2	chr8:75277444-75277536	6	chr8:75277444-75277530+75277536,75280372	Alt5	91.56	LOW,LOW,LOW,25=23,C1	80.64	VLOW,VLOW,VLOW,16=13,C1	77.95	LOW,LOW,LOW,38=29,C2	93.4	LOW,LOW,LOW,32=29,C1	-15.45
Magi3	ENSMUSG00000052539_CASSETTE1	chr3:103820525-103820615	91	chr3:103821424,103820525-103820615,103819991	S	51.58	OK,OK,OK,OK,S	66.67	LOW,LOW,LOW,B1,S	55.96	OK,OK,OK,OK,S	71.43	SOK,SOK,SOK,OK,S	-15.47
Ddhd2	ENSMUSG00000061313-1-0,2-0,3-0-2/3	chr8:26864658-	81	chr8:26864739+26864658+26864515-,26863645	Alt5	24.32	OK,OK,OK,74=74,S	12.77	OK,OK,OK,47=47,S	20.73	OK,OK,OK,82=82,S	36.23	OK,OK,OK,69=69,S	-15.5
Cant1	ENSMUSG00000025575-0-1,1-1-2/2	chr11:118280244-	42	chr11:118280286+118280244-,118278968	Alt5	92.17	OK,OK,OK,51=45,C1	100	LOW,LOW,VLOW,20=11,C2	80.65	LOW,LOW,LOW,31=27,C1	96.15	LOW,LOW,LOW,26=26,S	-15.5
Mta3	ENSMUSG00000055817-23-17,23-16,23-15,23-14-4/4	chr17:84188258-84188382	33	chr17:84183675,84188291+84188288+84188261+84188258-84188382	Alt3	26.65	SOK,SOK,SOK,184=181,S	34.71	SOK,SOK,SOK,138=136,S	23.53	SOK,SOK,SOK,126=126,S	39.03	SOK,SOK,SOK,133=132,S	-15.5
Ezh1	ENSMUSG00000006920-2-3,2-2-2/2	chr11:101078557-101078682	5	chr11:101079968,101078557-101078682+101078677	Alt3	19.97	LOW,LOW,LOW,21=21,S	0	VLOW,VLOW,VLOW,12=12,S	8.12	LOW,LOW,LOW,26=26,S	23.63	LOW,LOW,LOW,31=31,S	-15.51
Pex26	ENSMUSG00000067825-10-10,10-9-2/2	chr6:121143530-121143765	3	chr6:121140265,121143533+121143530-121143765	Alt3	87.5	LOW,LOW,LOW,24=24,S	69.23	VLOW,VLOW,VLOW,13=13,S	79.07	OK,OK,OK,43=43,S	94.59	LOW,LOW,LOW,37=37,S	-15.52
Pfkfb1	ENSMUSG00000025271_MULTIEX2-1/2=C1-2	chrX:147070486-147070605	120	chrX:147069170,147070486-147070605,147074124	S	4.95	SOK,SOK,OK,OK,C1	4.9	OK,OK,OK,B1,C1	15.49	OK,OK,OK,OK,S	31.03	OK,OK,OK,B1,S	-15.54
1700012B15Rik	ENSMUSG00000079179-6-7,6-6,7-7	chr12:3247352-3247438	87	chr12:3241578,3247352-3247438,3249739	C2	91.46	SOK,SOK,SOK,OK,C2	93.48	SOK,SOK,OK,OK,C2	79.24	OK,OK,OK,OK,C2	94.78	OK,OK,OK,OK,C2	-15.54
Iqce	ENSMUSG00000036555_MULTIEX2-3/3=2-C2	chr5:141161999-141162048	50	chr5:141162282,141161999-141162048,141159493	S	81.08	OK,OK,OK,OK,S	92.59	OK,OK,OK,OK,S	69.01	OK,OK,OK,OK,S	84.62	OK,OK,OK,OK,S	-15.61
Dlg1	ENSMUSG00000022770_MULTIEX1-2/3=1-3	chr16:31771843-31771941	99	chr16:31743356,31771843-31771941,31781868	S	24.29	SOK,SOK,SOK,OK,S	13.95	OK,OK,OK,OK,S	25	SOK,SOK,SOK,OK,S	40.62	SOK,SOK,SOK,OK,S	-15.62
Casp9	ENSMUSG00000028914-0-3,0-2-2/2	chr4:141352350-141352489	3	chr4:141349901,141352353+141352350-141352489	Alt3	82.95	OK,OK,OK,88=85,S	89.8	OK,OK,OK,49=49,S	76.27	OK,OK,OK,59=58,S	91.89	OK,OK,OK,74=74,S	-15.62
Atp9b	ENSMUSG00000024566_MULTIEX1-10/11=9-11	chr18:81033094-81033170	77	chr18:81041266,81033094-81033170,81005511	S	84.85	OK,OK,OK,OK,S	100	OK,OK,OK,OK,S	68.97	OK,OK,OK,OK,S	84.62	OK,OK,LOW,OK,C1	-15.65
Pja1	ENSMUSG00000034403-1-7,1-6,1-5-3/3	chrX:96663462-96663939	292	chrX:96665956,96663462-96663939+96663653+96663647	Alt3	24	LOW,LOW,LOW,25=25,S	25	LOW,LOW,LOW,20=20,S	3.57	LOW,LOW,LOW,28=28,S	19.23	LOW,LOW,LOW,26=26,S	-15.66
Slc25a40	ENSMUSG00000054099_MULTIEX2-2/2=1-C2	chr5:8449613-8449694	82	chr5:8447407,8449613-8449694,8452746	S	87.1	OK,OK,OK,OK,S	64.44	LOW,LOW,LOW,OK,S	81.54	OK,OK,OK,OK,S	97.22	OK,OK,OK,OK,S	-15.68
Mul1	ENSMUSG00000041241-5-6,5-5-2/2	chr4:137994865-	1	chr4:137994277,137994866+137994865-	Alt3	49.88	OK,SOK,VLOW,57=10,C3	57.63	LOW,SOK,N,36=6,C3	46.69	OK,SOK,VLOW,42=12,C2	62.39	LOW,SOK,N,37=8,C3	-15.7
Map3k5	ENSMUSG00000071369_CASSETTE3	chr10:19787635-19787742	108	chr10:19778896,19787635-19787742,19796288	S	93.94	LOW,LOW,LOW,OK,S	64.71	N,N,N,OK,S	79.49	LOW,LOW,LOW,B1,S	95.24	OK,OK,OK,OK,S	-15.75
Zfp949	ENSMUSG00000032425_MULTIEX1-1/2=C1-2	chr9:88447554-88447674	121	chr9:88443138+88443346,88447500+88447554-88447674+88447699,88449214	S*	91.67	VLOW,VLOW,VLOW,B1,S	93.55	LOW,LOW,LOW,OK,S	84.21	LOW,LOW,LOW,OK,S	100	LOW,LOW,LOW,OK,S	-15.79
E130307A14Rik	ENSMUSG00000087177_MULTIEX1-8/9=7-C2	chr10:39352756-39352822	67	chr10:39359370,39352756-39352822,39342533	C2	36.36	OK,OK,N,OK,C3	43.4	LOW,LOW,N,B1,C2	33.33	LOW,LOW,N,B1,C3	49.15	LOW,LOW,VLOW,OK,C2	-15.82
Nfib	ENSMUSG00000008575-21-19,21-18,22-19	chr4:81956207-81956295	89	chr4:81966378,81956207-81956295,81942715	C3	39.66	OK,OK,OK,OK,C2	40.56	OK,OK,LOW,OK,C2	16.05	OK,OK,N,OK,C3	31.9	OK,OK,N,OK,C3	-15.85
Tnpo2	ENSMUSG00000031691-0-2,0-1-2/2	chr8:87562234-87562388	43	chr8:87560876,87562277+87562234-87562388	Alt3	37.16	OK,OK,OK,74=58,C2	45.43	LOW,LOW,LOW,39=30,C2	38.82	OK,OK,OK,81=69,C1	54.67	OK,OK,OK,65=53,C1	-15.85
Tpra1	ENSMUSG00000002871_MULTIEX2-3/3=2-C2	chr6:88860542-88860644	103	chr6:88860395,88860542-88860644,88860791	S	75.76	SOK,SOK,SOK,OK,S	79.49	OK,OK,OK,OK,S	78.95	SOK,SOK,SOK,B1,S	94.81	OK,OK,OK,OK,S	-15.86
4930578N16Rik	ENSMUSG00000070883_MULTIEX1-5/6=4-C2	chr2:69614187-69614326	140	chr2:69616117,69614187-69614326,69599943	C2	69.57	LOW,LOW,VLOW,OK,C2	100	VLOW,VLOW,VLOW,B1,C2	75.61	LOW,LOW,N,B2,C2	91.49	OK,OK,VLOW,B1,C2	-15.88
Ralgapb	ENSMUSG00000027652-21-22,21-21-2/2	chr2:158275913-158276046	12	chr2:158274185,158275925+158275913-158276046	Alt3	85.29	LOW,LOW,LOW,34=34,S	76.92	LOW,LOW,LOW,26=26,S	71.43	OK,OK,OK,70=70,S	87.32	OK,OK,OK,71=71,S	-15.89
Slc24a6	ENSMUSG00000032754_MULTIEX1-3/3=2-C2	chr5:120981090-120981157	68	chr5:120980405,120981090-120981157,120982869	C1	59.63	OK,OK,OK,OK,C2	46.34	OK,OK,OK,OK,C2	57.38	LOW,LOW,LOW,OK,C2	73.33	LOW,LOW,LOW,OK,C1	-15.95
Pvt1	ENSMUSG00000072566_MULTIEX1-4/4=1-C2	chr15:62007022-62007103	82	chr15:61939020+61939062,62007022-62007103,62073729	C2	93.42	SOK,SOK,OK,OK,C2	78.86	SOK,SOK,OK,OK,C2	84	OK,OK,VLOW,B1,C2	100	OK,OK,LOW,OK,C2	-16
Mfsd8	ENSMUSG00000025759_CASSETTE2	chr3:40634546-40634601	56	chr3:40635935,40634546-40634601,40630904	S	94.04	LOW,LOW,LOW,OK,S	100	LOW,LOW,LOW,OK,S	83.99	LOW,LOW,LOW,OK,S	100	N,N,N,OK,S	-16.01
Dhx37	ENSMUSG00000029480-11-13,11-12,12-13	chr5:125905309-125905404	96	chr5:125905792,125905309-125905404,125905071	S	86.2	SOK,SOK,SOK,OK,S	84.13	OK,OK,OK,OK,S	79.88	SOK,SOK,SOK,OK,S	96.02	SOK,SOK,SOK,OK,S	-16.14
Fancg	ENSMUSG00000028453-15-16,16-16-2/2	chr4:43018079-43018144	4	chr4:43018083+43018079-43018144,43017905	Alt5	4.64	OK,OK,OK,45=40,C1	4.1	LOW,LOW,VLOW,25=19,C2	5.14	LOW,LOW,VLOW,20=19,S	21.29	LOW,LOW,VLOW,24=18,C2	-16.15
Crlf2	ENSMUSG00000033467-1-1,1-0-2/2	chr5:109986537-109986768	135	chr5:109987824,109986537-109986768+109986633	Alt3	31.18	OK,OK,OK,93=92,S	22.22	OK,OK,OK,81=79,S	30.26	OK,OK,OK,76=75,S	46.43	OK,OK,OK,56=54,S	-16.17
Meis3	ENSMUSG00000041420_MULTIEX1-4/4=3-C2	chr7:16764351-16764449	99	chr7:16764144,16764300+16764351-16764449,16767390	S*	77.14	OK,OK,OK,B1,C1	95.35	OK,OK,LOW,OK,C1	83.78	LOW,LOW,LOW,OK,C1	100	LOW,LOW,VLOW,B1,C1	-16.22
Adc	ENSMUSG00000028789_MULTIEX1-1/3=C1-C2	chr4:128639328-128639445	118	chr4:128639545,128639328-128639445+128639448,128628016	C3*	95.35	SOK,SOK,VLOW,B2,C3	89.58	OK,OK,VLOW,B1,C2	72.97	OK,OK,N,B2,C3	89.19	OK,OK,VLOW,B1,C2	-16.22
Ankrd16	ENSMUSG00000047909-3-7,4-7,5-7,6-7,7-7-2/5	chr2:11701304-11701524	74	chr2:11701304-11701450+11701524+11701711+11701755+11701817,11703104	Alt5	65	OK,OK,OK,60=60,S	69.44	LOW,LOW,LOW,36=36,S	52.83	OK,OK,OK,53=53,S	69.05	OK,OK,OK,42=42,S	-16.22
Klhl25	ENSMUSG00000055652-0-0,1-0,2-0-2/3	chr7:-82993359	58	chr7:-82993301+82993359+82993370,83010223	Alt5	79.53	LOW,LOW,LOW,25=23,C1	77.27	VLOW,VLOW,VLOW,18=17,C1	60.18	LOW,LOW,LOW,23=23,S	76.4	LOW,LOW,LOW,26=26,S	-16.22
Ktn1	ENSMUSG00000021843-49-48,50-48,51-48-2/3	chr14:48353830-48353939	83	chr14:48353830-48353856+48353939+48353945,48355775	Alt5	76.77	OK,OK,OK,80=80,S	68.76	OK,OK,OK,91=91,S	51.75	OK,OK,OK,60=60,S	67.98	OK,OK,OK,49=49,S	-16.23
Tbc1d16	ENSMUSG00000039976-8-8,8-7-2/2	chr11:119017957-119018124	3	chr11:119019054,119017957-119018124+119018121	Alt3	45.24	OK,OK,OK,42=42,S	38.89	VLOW,VLOW,VLOW,18=18,S	24.49	OK,OK,OK,49=49,S	40.74	OK,OK,OK,54=54,S	-16.25
Zfp568	ENSMUSG00000074221-13-12,13-11-2/2	chr7:30798859-30798908	3	chr7:30783229,30798862+30798859-30798908	Alt3	77.26	OK,OK,OK,43=43,S	36.38	VLOW,VLOW,VLOW,14=14,S	63.47	OK,OK,OK,43=43,S	79.88	LOW,LOW,LOW,34=34,S	-16.41
Ranbp17	ENSMUSG00000040594_CASSETTE4	chr11:33400680-33400770	91	chr11:33404682,33400680-33400770,33393417	S	86.11	OK,OK,OK,OK,S	86.67	OK,OK,OK,OK,S	68.42	OK,OK,OK,OK,S	84.85	OK,OK,OK,OK,S	-16.43
BC029214	ENSMUSG00000047617-8-11,8-10-2/2	chr2:25315335-25315435	56	chr2:25315529,25315335-25315435+25315379	Alt3	21.88	OK,OK,OK,91=90,S	22.73	OK,OK,OK,66=66,S	9.8	OK,OK,OK,51=51,S	26.23	OK,OK,OK,61=61,S	-16.43
Inppl1	ENSMUSG00000032737-1-3,2-3,3-3-2/3	chr7:108986179-108986338	56	chr7:108986235+108986179+108986025-108986338,108985465	Alt5	21.23	LOW,LOW,LOW,33=31,C1	21.08	VLOW,VLOW,VLOW,19=18,C1	11.1	LOW,LOW,LOW,27=26,S	27.6	LOW,LOW,LOW,29=26,C1	-16.5
Otud6b	ENSMUSG00000040550_MULTIEX1-1/2=C1-C2	chr4:14749839-14749915	77	chr4:14752646,14749839-14749915+14749919,14745635	C1*	94.87	LOW,LOW,LOW,OK,S	80.49	VLOW,VLOW,VLOW,B1,S	77.78	OK,OK,OK,OK,S	94.29	LOW,LOW,LOW,OK,S	-16.51
Slc25a39	ENSMUSG00000018677-2-13,3-13-2/2	chr11:102268552-102268629	12	chr11:102268564+102268552-102268629,102267968	Alt5	62.22	OK,OK,OK,45=45,S	69.23	LOW,OK,LOW,39=39,S	45.24	OK,OK,OK,42=42,S	61.76	LOW,LOW,LOW,34=34,S	-16.52
Slc35b4	ENSMUSG00000018999_CASSETTE2	chr6:34122628-34122755	128	chr6:34126778,34122628-34122755,34120574	S	20.3	OK,OK,OK,OK,S	21.05	OK,OK,OK,OK,S	14.29	OK,OK,OK,B1,S	30.86	OK,OK,OK,OK,S	-16.57
Klhl18	ENSMUSG00000054792_MULTIEX1-5/7=3-C2	chr9:110341402-110341562	161	chr9:110349178,110341402-110341562,110335042	C2	84.13	OK,OK,N,B2,C2	100	OK,OK,N,B2,C2	74.47	LOW,LOW,N,Bl,C3	91.04	OK,OK,N,B2,C2	-16.57
Arhgef12	ENSMUSG00000059495-14-13,14-12-2/2	chr9:42816099-42816194	3	chr9:42818262,42816099-42816194+42816191	Alt3	67.86	LOW,LOW,LOW,28=27,S	50	VLOW,VLOW,VLOW,12=12,S	54.84	LOW,LOW,LOW,31=31,S	71.43	LOW,LOW,LOW,28=28,S	-16.59
D19Ertd386e	ENSMUSG00000025184_MULTIEX1-1/2=C1-2	chr19:42656410-42656480	71	chr19:42650691,42656410-42656480,42657315	S	97.78	OK,OK,OK,OK,S	94.52	OK,OK,OK,OK,S	76.47	OK,OK,OK,OK,S	93.1	OK,OK,OK,OK,S	-16.63
Auts2	ENSMUSG00000029673-19-19,19-18-2/2	chr5:131950793-131951046	3	chr5:131952423,131950793-131951046+131951043	Alt3	65.26	OK,SOK,OK,95=95,S	62.07	LOW,LOW,LOW,29=29,S	61.86	OK,SOK,OK,97=97,S	78.49	OK,SOK,OK,93=93,S	-16.63
Pfkfb1	ENSMUSG00000025271_CASSETTE2	chrX:147059700-147059907	208	chrX:147056746,147059700-147059907,147063283	S	97.63	SOK,SOK,SOK,OK,S	94.37	SOK,SOK,SOK,OK,S	79.1	OK,OK,OK,OK,S	95.74	OK,OK,OK,OK,S	-16.64
Map3k6	ENSMUSG00000028862-0-0,1-0-2/2	chr4:-132797569	223	chr4:-132797346+132797569,132798733	Alt5	6.25	LOW,LOW,LOW,32=32,S	0	N,N,N,8=8,S	0	LOW,LOW,LOW,21=21,S	16.67	LOW,LOW,LOW,24=24,S	-16.67
Crlf2	ENSMUSG00000033467-5-7,5-6,5-5-2/3	chr5:109984526-109984679	33	chr5:109985038,109984526-109984778+109984679+109984646	Alt3	16.67	LOW,LOW,LOW,30=30,S	9.09	LOW,LOW,LOW,22=22,S	0	LOW,LOW,LOW,29=29,S	16.67	VLOW,VLOW,VLOW,18=18,S	-16.67
Tmtc1	ENSMUSG00000030306-2-3,2-2,3-3	chr6:148364232-148364305	74	chr6:148374329,148364232-148364305,148361340	S	73.66	LOW,LOW,LOW,OK,C1	77.51	VLOW,VLOW,VLOW,OK,S	55.03	OK,OK,OK,OK,C1	71.71	LOW,LOW,LOW,OK,S	-16.68
Anp32b	ENSMUSG00000028333-9-12,9-11,9-10,9-9,9-8,9-7,9-6-4/7	chr4:46482782-46482840	39	chr4:46481659,46482821+46482818+46482800+46482782+46482770+46482761+46482758-46482840	Alt3	15.44	SOK,SOK,SOK,114=106,C1	12.67	OK,SOK,OK,82=82,S	7.84	OK,SOK,OK,93=87,C1	24.53	OK,OK,OK,77=75,S	-16.69
Slc12a8	ENSMUSG00000035506_MULTIEX2-1/3=C1-C2	chr16:33646649-33646746	98	chr16:33625261,33646649-33646746,33663011	C3	74.07	LOW,LOW,N,B2,C2	74.47	OK,OK,N,B2,C2	75.61	LOW,LOW,N,B2,C2	92.31	OK,OK,N,B2,C2	-16.7
Klhl18	ENSMUSG00000054792_MULTIEX1-3/7=2-5	chr9:110349178-110349376	199	chr9:110353224,110349178-110349376,110341562	C1	91.67	OK,OK,OK,OK,C1	100	LOW,LOW,LOW,OK,S	76.74	LOW,LOW,LOW,OK,C1	93.44	OK,OK,OK,B1,C1	-16.7
Nfib	ENSMUSG00000008575-16-17,16-16,20-17	chr4:81969449-81969614	166	chr4:81973633,81969449-81969614,81966460	C3	61.17	SOK,SOK,OK,B1,C2	60.51	OK,OK,OK,OK,C2	31.4	OK,OK,VLOW,B1,C3	48.13	OK,OK,OK,OK,C2	-16.73
Akap13	ENSMUSG00000066406-38-38,38-37,38-36-2/3	chr7:82870857-82871006	3	chr7:82870298,82870860+82870857+82870854-82871006	Alt3	8.11	LOW,LOW,LOW,37=37,S	15.38	VLOW,VLOW,VLOW,13=13,S	5	OK,OK,OK,40=40,S	21.74	OK,OK,OK,46=46,S	-16.74
Pi4ka	ENSMUSG00000041720-71-73,71-72-2/2	chr16:-17280716	3	chr16:17280813,-17280716+17280713	Alt3	35.96	OK,SOK,LOW,51=32,C3	28.85	OK,SOK,OK,82=45,C3	41.67	OK,SOK,LOW,44=30,C3	58.46	OK,SOK,LOW,47=38,C2	-16.79
Zfp187	ENSMUSG00000022228_MULTIEX1-1/2=C1-C2	chr13:21541143-21541202	60	chr13:21541310,21541143-21541202,21539763	C2	36.26	OK,OK,OK,B2,C2	45.45	VLOW,VLOW,N,B1,C1	61.22	OK,OK,LOW,B2,C2	78.08	OK,OK,N,B2,C2	-16.86
Thoc7	ENSMUSG00000053453-7-3,8-3,9-3-2/3	chr14:14789994-14790145	74	chr14:14790068+14789994+14789974-14790145,14787170	Alt5	32.75	OK,OK,OK,43=40,C1	7.98	LOW,LOW,LOW,38=37,S	7.49	OK,OK,OK,67=63,C1	24.38	OK,OK,OK,58=56,S	-16.89
Gria2	ENSMUSG00000033981_MULTIEX1-3/3=C1-C2	chr3:80494326-80494440	115	chr3:80496207,80494326-80494440,80493273	C2	77.28	OK,OK,LOW,B1,C2	55	VLOW,VLOW,N,OK,C3	78.46	OK,OK,VLOW,B2,C2	95.45	OK,OK,LOW,OK,C2	-16.99
Dcaf11	ENSMUSG00000022214-1-11,4-11-2/2	chr14:56179371-56179655	191	chr14:56179371-56179464+56179655,56180047	Alt5	4.14	LOW,OK,VLOW,31=13,C3	6.3	LOW,LOW,VLOW,22=10,C3	11.26	LOW,OK,VLOW,28=11,C3	28.3	LOW,OK,VLOW,37=18,C3	-17.04
Ccdc77	ENSMUSG00000030177_MULTIEX1-2/5=1-4	chr6:120289153-120289216	64	chr6:120291991,120289153-120289216,120284935	C3	60.61	OK,OK,N,Bl,C3	75	LOW,LOW,N,Bn,C3	63.64	VLOW,VLOW,N,B2,C3	80.77	LOW,LOW,N,Bn,C3	-17.13
Fam161b	ENSMUSG00000021234-4-6,4-5,5-6	chr12:85689556-85689720	165	chr12:85694750,85689556-85689720,85689326	S	96.88	OK,OK,OK,OK,S	91.49	OK,OK,OK,OK,S	82.86	LOW,LOW,LOW,OK,S	100	LOW,LOW,LOW,OK,S	-17.14
Zmym1	ENSMUSG00000043872-14-13,14-12-2/2	chr4:-126727150	294	chr4:126727808,-126727150+126726856	Alt3	85.45	OK,OK,OK,55=55,S	76.47	LOW,LOW,LOW,34=34,S	75.68	LOW,OK,LOW,37=37,S	92.86	LOW,LOW,LOW,28=28,S	-17.18
AW146020	ENSMUSG00000035125-0-1,0-0,1-1	chr6:81875760-81875888	129	chr6:81873932,81875760-81875888,81880662	S	100	OK,OK,OK,OK,S	100	VLOW,VLOW,VLOW,OK,S	82.79	OK,OK,OK,OK,C1	100	OK,OK,OK,OK,S	-17.21
2310035C23Rik	ENSMUSG00000026319-24-28,24-27,24-26-3/3	chr1:107627778-107627857	12	chr1:107624565,107627790+107627787+107627778-107627857	Alt3	63.68	LOW,LOW,LOW,28=28,S	70.16	LOW,LOW,LOW,34=34,S	72.26	OK,OK,OK,55=55,S	89.47	LOW,LOW,LOW,39=39,S	-17.21
6230409E13Rik	ENSMUSG00000028246_MULTIEX1-3/4=2-4	chr4:21885591-21885814	224	chr4:21876035,21885591-21885814,21909533	C1	45.88	OK,OK,OK,OK,C1	57.14	VLOW,VLOW,VLOW,B1,C1	44.33	OK,OK,OK,OK,C1	61.54	OK,OK,OK,OK,C1	-17.21
Zfp426	ENSMUSG00000059475-6-9,6-8,6-7,6-5-2/4	chr9:20282577-20282698	96	chr9:20290774,20282577-20282723+20282711+20282698+20282602	Alt3	89.38	LOW,LOW,LOW,29=23,C2	100	VLOW,VLOW,N,12=8,C2	79.57	LOW,LOW,LOW,33=20,C2	96.79	LOW,LOW,LOW,32=25,C2	-17.22
Tbc1d16	ENSMUSG00000039976-5-5,5-4,6-5	chr11:119036661-119036705	45	chr11:119070085,119036661-119036705+119036708,119020206	S*	22.39	OK,OK,OK,B2,S	21.21	VLOW,VLOW,VLOW,B2,S	20	OK,OK,OK,B1,S	37.25	LOW,LOW,LOW,B1,S	-17.25
Zfp7	ENSMUSG00000033669-0-0,1-0-2/2	chr15:-76710027	244	chr15:-76709783+76710027,76711169	Alt5	23.81	OK,OK,OK,63=62,S	34.62	LOW,LOW,LOW,26=26,S	34.09	OK,OK,OK,44=42,S	51.35	LOW,LOW,LOW,37=36,S	-17.26
Zbtb49	ENSMUSG00000029127_MULTIEX1-3/4=1-4	chr5:38601857-38601903	47	chr5:38604547,38601857-38601903,38597201	C1	86.05	LOW,LOW,VLOW,B1,C1	57.14	VLOW,VLOW,N,OK,C2	60	LOW,LOW,VLOW,B1,C1	77.27	LOW,LOW,VLOW,B1,C2	-17.27
Sbf2	ENSMUSG00000038371-0-1,0-0-2/2	chr7:117703772-117703860	3	chr7:117758221,117703772-117703860+117703857	Alt3	70.97	LOW,LOW,LOW,31=31,S	84.62	VLOW,VLOW,VLOW,13=13,S	79.03	OK,OK,OK,62=62,S	96.3	LOW,LOW,LOW,27=27,S	-17.27
Slc8a1	ENSMUSG00000054640_MULTIEX1-2/3=C1-C2	chr17:81844209-81844312	104	chr17:82047149,81844209-81844312,81841130	ME(1-2[98=100])	83.72	OK,SOK,OK,B1,C2	91.73	VLOW,OK,VLOW,B1,C1	82.72	OK,SOK,OK,OK,C2	100	OK,OK,OK,OK,C1	-17.28
Rnf146	ENSMUSG00000038876-0-2,1-2-2/2	chr10:29081770-	20	chr10:29081790+29081770-,29074253	Alt5	66.59	SOK,SOK,OK,114=79,C2	62.91	OK,OK,OK,89=58,C2	60.61	SOK,SOK,OK,140=77,C2	77.92	SOK,SOK,OK,100=57,C2	-17.31
Glrx3	ENSMUSG00000031068-16-20,16-19,17-20	chr7:144658368-144658436	69	chr7:144656710,144658368-144658436,144659616	C3	71.45	LOW,LOW,N,Bl,C2	83.74	OK,OK,N,Bl,C3	69.04	LOW,LOW,N,Bl,C2	86.41	LOW,OK,N,Bl,C2	-17.37
Zfp398	ENSMUSG00000062519_CASSETTE1	chr6:47790251-47790646	396	chr6:47785919,47790251-47790646,47808928	S	100	LOW,LOW,LOW,OK,S	83.33	VLOW,VLOW,VLOW,OK,S	74.47	LOW,LOW,LOW,OK,S	91.84	OK,OK,OK,OK,S	-17.37
Fam78b	ENSMUSG00000060568-2-1,3-1,4-1-2/3	chr1:169008668-169009598	2	chr1:169008668-169009596+169009598+169009916,169018109	Alt5	32.14	LOW,LOW,LOW,28=28,S	68.42	VLOW,VLOW,VLOW,19=19,S	34.62	LOW,LOW,LOW,26=26,S	52	LOW,LOW,LOW,25=25,S	-17.38
Ggps1	ENSMUSG00000021302-2-4,3-4-2/2	chr13:14151191-14151717	395	chr13:14151586+14151191-14151717,14150155	Alt5	26.76	OK,OK,OK,71=71,S	15.56	OK,OK,OK,45=45,S	5.88	LOW,LOW,LOW,34=34,S	23.33	LOW,LOW,LOW,30=30,S	-17.45
Fkbp1a	ENSMUSG00000032966-1-4,1-3-2/2	chr2:151369642-151369876	107	chr2:151368601,151369749+151369642-151369876	Alt3	47.83	LOW,LOW,LOW,23=23,S	52.17	LOW,LOW,LOW,23=23,S	23.4	OK,OK,OK,47=47,S	40.91	OK,OK,OK,44=44,S	-17.51
Atr	ENSMUSG00000032409_CASSETTE3	chr9:95791182-95791275	94	chr9:95788662,95791182-95791275,95793834	S	62.67	LOW,LOW,LOW,B1,S	89.47	VLOW,VLOW,VLOW,B1,S	77.22	OK,OK,OK,OK,S	94.74	OK,OK,OK,OK,S	-17.52
Fancl	ENSMUSG00000004018_MULTIEX1-1/4=C1-C2	chr11:26297746-26297804	59	chr11:26287310,26297746-26297804,26322408	C2	100	LOW,LOW,N,B2,C2	68.42	N,N,N,Bn,C3	62.96	LOW,LOW,N,B2,C2	80.49	LOW,LOW,N,B2,C2	-17.53
Ilvbl	ENSMUSG00000032763-16-19,16-18,17-19	chr10:78046375-78046446	72	chr10:78046279,78046375-78046446,78046623	S	100	OK,OK,OK,OK,S	89.97	OK,OK,OK,OK,S	73.81	OK,OK,OK,OK,C1	91.36	OK,OK,OK,OK,S	-17.55
Bicd1	ENSMUSG00000003452_MULTIEX1-1/2=C1-2	chr6:149468875-149469068	194	chr6:149467635+149467745,149468875-149469068,149498872	C2	31.43	OK,OK,VLOW,B1,C3	36.96	OK,OK,VLOW,OK,C3	24.05	OK,OK,LOW,B1,C2	41.77	OK,OK,VLOW,OK,C2	-17.72
Ccdc66	ENSMUSG00000046753_MULTIEX2-2/2=1-C2	chr14:28313427-28313868	442	chr14:28318824,28313427-28313868,28312075	C1	70.35	OK,OK,VLOW,B2,C2	70.19	VLOW,VLOW,N,B2,C2	60.13	LOW,LOW,N,B2,C2	77.86	OK,OK,VLOW,B1,C2	-17.73
Bnc2	ENSMUSG00000028487-12-11,12-9,13-11	chr4:83937168-83937229	62	chr4:83937597,83923810+83937168-83937229,83922351	C1*	0	LOW,LOW,LOW,Bn,C1	0	LOW,LOW,LOW,Bn,C1	2.45	LOW,LOW,LOW,Bn,C1	20.18	N,N,N,B1,C2	-17.73
Klhl28	ENSMUSG00000020948-0-2,0-0,1-2	chr12:66057826-66058724	899	chr12:66066396,66057826-66058724,66052806	S	100	LOW,OK,LOW,OK,S	79.33	N,N,N,B1,C1	82.26	LOW,LOW,LOW,OK,S	100	LOW,LOW,LOW,B1,S	-17.74
Slc38a6	ENSMUSG00000044712_MULTIEX2-2/3=1-3	chr12:74444656-74444735	80	chr12:74442747,74444656-74444735,74445780	S	88.89	LOW,LOW,LOW,OK,S	58.82	VLOW,VLOW,VLOW,B1,S	82.22	LOW,LOW,LOW,B1,S	100	LOW,LOW,LOW,OK,S	-17.78
Lcor	ENSMUSG00000025019_MULTIEX1-3/6=2-4	chr19:41620365-41620497	133	chr19:41603130,41620365-41620497,41626939	C1	78.38	LOW,LOW,LOW,OK,C1	86.67	LOW,LOW,VLOW,OK,C2	68.89	LOW,LOW,LOW,OK,C2	86.67	OK,OK,LOW,OK,C2	-17.78
2310067B10Rik	ENSMUSG00000020747-26-22,26-21-2/2	chr11:115652281-115652442	66	chr11:115651648,115652347+115652281-115652442	Alt3	62.5	OK,OK,OK,88=88,S	65.96	OK,OK,OK,47=47,S	55.56	OK,OK,OK,81=81,S	73.34	OK,OK,OK,75=74,S	-17.78
Edf1	ENSMUSG00000015092-5-7,6-7,7-7-2/3	chr2:25416105-25416252	32	chr2:25416105-25416220+25416252+25416259,25417371	Alt5	1.74	OK,OK,OK,59=49,C1	8.7	OK,OK,LOW,47=39,C1	0	LOW,LOW,LOW,30=25,C1	17.79	LOW,LOW,VLOW,23=18,C2	-17.79
Dzip1	ENSMUSG00000042156_CASSETTE2	chr14:119295073-119295129	57	chr14:119299208,119295073-119295129,119291054	S	62.91	SOK,SOK,SOK,OK,S	76.19	OK,OK,OK,B1,S	61.9	OK,OK,OK,OK,S	79.78	OK,OK,OK,OK,S	-17.88
Zfp646	ENSMUSG00000049739_CASSETTE1	chr7:135021417-135021621	205	chr7:135020726,135021417-135021621,135022084	S	100	LOW,LOW,LOW,B1,S	94.59	LOW,LOW,LOW,B1,S	78.79	VLOW,VLOW,VLOW,B2,S	96.92	LOW,LOW,LOW,B2,S	-18.13
Itpr1	ENSMUSG00000030102_CASSETTE2	chr6:108315293-108315337	45	chr6:108313699,108315293-108315337,108319005	S	70.73	LOW,LOW,LOW,OK,S	81.78	N,N,N,OK,S	41.1	LOW,LOW,LOW,OK,S	59.3	LOW,LOW,LOW,OK,S	-18.2
Bbx	ENSMUSG00000022641-16-11,16-10-2/2	chr16:50274660-50274902	114	chr16:50280482,50274660-50274902+50274788	Alt3	96.43	LOW,LOW,LOW,28=28,S	92.31	VLOW,VLOW,VLOW,13=13,S	77.42	LOW,LOW,LOW,31=31,S	95.65	LOW,LOW,LOW,23=23,S	-18.23
Meis3	ENSMUSG00000041420-14-17,15-17-2/2	chr7:16770797-16770870	4	chr7:16770797-16770866+16770870,16771406	Alt5	24	OK,OK,OK,50=50,S	19.44	LOW,LOW,LOW,36=36,S	11.76	VLOW,VLOW,VLOW,17=17,S	30	LOW,LOW,VLOW,20=19,S	-18.24
Timm9	ENSMUSG00000021079-1-6,2-6-2/2	chr12:72237537-	5	chr12:72237542+72237537-,72233068	Alt5	10.2	SOK,SOK,N,220=7,C3	17.42	SOK,SOK,VLOW,171=10,C3	17.58	SOK,SOK,N,135=9,C3	35.84	SOK,SOK,VLOW,120=17,C3	-18.26
Arntl	ENSMUSG00000055116_MULTIEX1-1/2=C1-C2	chr7:120418140-120418267	128	chr7:120378210,120418140-120418267,120424164	C3	56.52	OK,OK,VLOW,B2,C2	70.73	LOW,LOW,N,B2,C2	51.43	OK,OK,N,Bl,C3	69.7	OK,OK,N,B2,C2	-18.27
Dnhd1	ENSMUSG00000030882-17-23,17-22,18-23	chr7:112831293-112831450	158	chr7:112826904,112831293-112831450,112832147	S	81.15	OK,OK,OK,OK,C1	85.27	OK,OK,OK,OK,C1	46.11	LOW,LOW,LOW,OK,C2	64.44	OK,OK,OK,OK,C2	-18.33
BC068281	ENSMUSG00000051721_MULTIEX1-1/2=C1-2	chr12:4855669-4855919	251	chr12:4850257,4855669-4855919+4855996,4856933	S*	36.75	OK,OK,OK,B2,S	40	OK,OK,OK,B2,S	26	OK,OK,OK,B2,S	44.44	VLOW,VLOW,VLOW,B2,S	-18.44
Fam60a	ENSMUSG00000039985-2-7,3-7-2/2	chr6:148893111-148893334	161	chr6:148893272+148893111-148893334,148881670	Alt5	86.96	LOW,LOW,LOW,23=23,S	81.82	VLOW,VLOW,VLOW,11=11,S	72	LOW,LOW,LOW,25=25,S	90.48	LOW,LOW,VLOW,21=19,C1	-18.48
B230217C12Rik	ENSMUSG00000089676-1-2,2-2-2/2	chr11:97702607-97702890	12	chr11:97702607-97702878+97702890,97703498	Alt5	74.07	LOW,LOW,LOW,27=27,S	68.18	LOW,LOW,LOW,22=22,S	48.15	LOW,LOW,LOW,27=27,S	66.67	VLOW,VLOW,VLOW,12=12,S	-18.52
9130206I24Rik	ENSMUSG00000085399_CASSETTE1	chr4:114584775-114586479	1705	chr4:114582263,114584775-114586479,114588794	S	11.43	OK,OK,OK,B1,S	14.29	OK,OK,OK,B2,S	5	LOW,LOW,LOW,Bn,S	23.53	VLOW,VLOW,VLOW,B2,S	-18.53
Depdc5	ENSMUSG00000037426-33-39,33-38,33-37-3/3	chr5:33280170-33280353	122	chr5:33276664,33280292+33280197+33280170-33280353	Alt3	60.42	OK,OK,OK,48=48,S	54.39	LOW,LOW,LOW,33=32,S	49.06	OK,OK,OK,43=41,C1	67.74	OK,OK,OK,53=50,C1	-18.68
Atp11c	ENSMUSG00000062949-31-35,31-34,35-35	chrX:57482325-57482429	105	chrX:57489734,57482325-57482429,57478970	C1	74.67	SOK,SOK,SOK,OK,S	73.08	SOK,SOK,SOK,OK,C1	56.99	OK,OK,LOW,OK,C1	75.68	OK,OK,OK,OK,S	-18.69
Inpp5k	ENSMUSG00000006127_MULTIEX1-1/4=C1-2	chr11:75458930-75459119	190	chr11:75453067,75458930-75459119,75460288	S	78.95	OK,OK,OK,OK,S	79.17	LOW,LOW,LOW,B1,S	81.25	VLOW,VLOW,VLOW,OK,C1	100	LOW,LOW,LOW,OK,S	-18.75
Clcn3	ENSMUSG00000004319-0-5,0-0,1-5	chr8:63454529-63454704	176	chr8:63461573,63454529-63454704,63420211	S	52.68	SOK,SOK,SOK,B1,S	42.49	OK,OK,OK,B1,S	33.38	SOK,SOK,SOK,OK,S	52.15	SOK,SOK,SOK,OK,S	-18.77
Taok3	ENSMUSG00000061288_CASSETTE1	chr5:117635536-117635620	85	chr5:117570348,117635536-117635620,117643638	S	91.49	OK,OK,OK,OK,S	73.91	VLOW,VLOW,VLOW,OK,S	69.23	OK,OK,OK,OK,S	88	OK,OK,OK,OK,S	-18.77
Nova1	ENSMUSG00000021047-7-7,7-6-2/2	chr12:47812773-47812906	3	chr12:47814485,47812773-47812906+47812903	Alt3	90	LOW,LOW,LOW,30=30,S	77.27	LOW,LOW,LOW,22=22,S	72.41	LOW,LOW,LOW,29=29,S	91.3	LOW,LOW,LOW,23=23,S	-18.89
Dgka	ENSMUSG00000025357_CASSETTE4	chr10:128170321-128170440	120	chr10:128170621,128170321-128170440,128170153	S	77.78	LOW,LOW,LOW,OK,S	100	N,N,N,B1,S	75.61	LOW,LOW,LOW,OK,S	94.74	LOW,LOW,LOW,OK,S	-19.13
Pnpla6	ENSMUSG00000004565-19-18,19-17,19-16,19-15-4/4	chr8:3523999-3524166	102	chr8:3523867,3524101+3524014+3524011+3523999-3524166	Alt3	44	OK,OK,OK,50=50,S	28.57	LOW,LOW,LOW,35=35,S	23.26	OK,OK,OK,43=43,S	42.42	LOW,LOW,LOW,33=33,S	-19.16
Paxip1	ENSMUSG00000002221-6-2,7-2-2/2	chr5:28110221-28110313	49	chr5:28110270+28110221-28110313,28108025	Alt5	7.89	LOW,LOW,LOW,38=37,S	5.26	VLOW,VLOW,VLOW,19=18,C1	0	LOW,LOW,LOW,22=22,S	19.23	LOW,LOW,LOW,26=26,S	-19.23
Fkbpl	ENSMUSG00000033739-0-2,0-1,0-0-2/3	chr17:34782190-	7	chr17:34781898,34782197+34782190+34782124-	Alt3	88.89	OK,OK,OK,45=45,S	94.23	OK,OK,OK,52=52,S	75	OK,OK,OK,48=48,S	94.23	OK,OK,OK,52=52,S	-19.23
Slc4a7	ENSMUSG00000021733_CASSETTE1	chr14:15594862-15595036	175	chr14:15592855,15594862-15595036,15598091	S	66.1	LOW,LOW,LOW,OK,S	66.67	N,N,N,B2,S	65.62	OK,OK,OK,OK,S	84.91	OK,OK,OK,OK,S	-19.29
G2e3	ENSMUSG00000035293_MULTIEX1-4/4=2-C2	chr12:52466242-52466546	305	chr12:52464533,52466242-52466546,52468739+52468762	S	71.59	SOK,SOK,SOK,OK,S	74.19	SOK,SOK,SOK,OK,C1	61.38	SOK,SOK,SOK,OK,S	80.7	SOK,SOK,OK,OK,S	-19.32
Kif15	ENSMUSG00000036768_MULTIEX1-5/6=4-6	chr9:122880807-122880904	98	chr9:122875104,122880807-122880904,122884767	S	84.73	OK,OK,OK,OK,S	86.33	LOW,LOW,LOW,OK,S	71.77	LOW,LOW,LOW,B1,C1	91.11	OK,OK,OK,OK,S	-19.34
Zfp187	ENSMUSG00000022228_MULTIEX1-2/2=C1-C2	chr13:21540036-21540353	318	chr13:21541310,21540036-21540353,21539763	C2	33.33	OK,OK,OK,Bl,C2	42.11	VLOW,VLOW,N,Bn,C1	64.91	OK,OK,LOW,B2,C2	84.27	OK,OK,N,B2,C2	-19.36
Zfp62	ENSMUSG00000046311_MULTIEX1-5/6=4-C2	chr11:49027725-49027820	96	chr11:49027144+49027148,49027725-49027820,49028566	C1	31.82	LOW,LOW,VLOW,OK,C1	26.32	VLOW,VLOW,VLOW,OK,S	20.55	OK,OK,OK,OK,S	40	LOW,LOW,LOW,OK,C1	-19.45
Chd5	ENSMUSG00000005045_CASSETTE2	chr4:151759833-151759947	115	chr4:151759705,151759833-151759947,151760058	S	71.43	OK,OK,OK,OK,S	73.91	LOW,LOW,LOW,OK,S	61.9	LOW,LOW,LOW,OK,S	81.4	LOW,LOW,LOW,OK,S	-19.5
Dclre1c	ENSMUSG00000026648-6-9,7-9-2/2	chr2:3354302-3354362	4	chr2:3354302-3354358+3354362,3354948	Alt5	90.72	LOW,LOW,VLOW,21=19,C1	86.07	VLOW,VLOW,VLOW,14=14,S	80.46	LOW,LOW,VLOW,20=19,S	100	LOW,LOW,LOW,21=21,S	-19.54
Srebf2	ENSMUSG00000022463-32-30,32-29,33-30	chr15:82034130-82034266	137	chr15:82033726,82034130-82034266,82034402	C2	89.74	OK,OK,N,B2,C3	100	LOW,LOW,N,Bl,C2	56.36	VLOW,VLOW,N,Bn,C2	75.93	LOW,LOW,N,B2,C2	-19.57
Zfp266	ENSMUSG00000060510_MULTIEX1-1/4=C1-2	chr9:20325464-20325563	100	chr9:20325788+20325799,20325464-20325563,20312629	S	61.76	OK,OK,OK,OK,S	73.33	LOW,LOW,LOW,OK,C1	71.79	OK,OK,OK,OK,C1	91.43	OK,OK,OK,OK,C1	-19.64
Mavs	ENSMUSG00000037523-0-0,1-0-2/2	chr2:-131060091	228	chr2:-131059863+131060091,131064472	Alt5	36.36	LOW,LOW,VLOW,22=18,C1	7.14	VLOW,VLOW,VLOW,14=13,C1	10.34	LOW,LOW,LOW,29=28,S	30	LOW,LOW,LOW,30=27,C1	-19.66
St18	ENSMUSG00000033740-4-14,4-12,5-14	chr1:6742377-6742449	73	chr1:6727738,6742377-6742449,6743075	C3	22.06	LOW,LOW,N,B1,C3	0	N,N,N,Bn,C3	12.82	OK,OK,N,B1,C3	32.54	LOW,LOW,N,OK,C2	-19.72
Mpst	ENSMUSG00000071711-1-3,2-3,3-3-3/3	chr15:78237231-78237460	202	chr15:78237231-78237258+78237293+78237460,78240473	Alt5	40.54	LOW,LOW,LOW,23=22,S	38.89	N,N,N,8=8,S	51.47	LOW,LOW,LOW,26=26,S	71.22	LOW,LOW,LOW,20=20,S	-19.75
2410089E03Rik	ENSMUSG00000039801-37-34,37-33-2/2	chr15:8172337-8172407	3	chr15:8171949,8172340+8172337-8172407	Alt3	89.19	LOW,LOW,LOW,29=28,S	91.88	VLOW,VLOW,VLOW,13=13,S	76.44	LOW,LOW,LOW,22=20,C1	96.19	LOW,LOW,LOW,27=26,S	-19.75
Fdps	ENSMUSG00000059743-0-1,1-1,2-1,3-1-2/4	chr3:88905678-	106	chr3:88905784+88905678+88905603+88905577-,88905058	Alt5	9.09	LOW,LOW,N,22=9,C3	18.64	VLOW,VLOW,N,16=6,C3	9.65	LOW,LOW,VLOW,31=12,C3	29.41	LOW,LOW,VLOW,34=12,C3	-19.76
Mll3	ENSMUSG00000038056-55-54,55-53,55-52-2/3	chr5:24800375-24800536	68	chr5:24801216,24800375-24800539+24800536+24800468	Alt3	40.04	OK,OK,OK,47=47,S	19.88	LOW,LOW,LOW,23=23,S	15.97	LOW,LOW,LOW,36=36,S	35.95	LOW,LOW,LOW,31=31,S	-19.98
Igf2bp3	ENSMUSG00000029814_MULTIEX1-7/7=C1-C2	chr6:49057341-49057463	123	chr6:49164296,49057341-49057463,49055697+49055704	C2	93.55	LOW,LOW,N,Bl,C2	100	VLOW,VLOW,N,Bn,C2	80	LOW,LOW,N,Bn,C3	100	LOW,LOW,N,Bl,C2	-20
Stac2	ENSMUSG00000017400-3-6,3-5,4-6	chr11:97903843-97903933	91	chr11:97904071,97903843-97903933,97902893	S	96.83	OK,OK,OK,OK,S	95.12	OK,OK,OK,OK,S	72.09	LOW,LOW,LOW,OK,C1	92.31	VLOW,VLOW,VLOW,B1,S	-20.22
Ftsj1	ENSMUSG00000031171-11-14,11-13-2/2	chrX:7822678-7822781	6	chrX:7823462,7822678-7822781+7822775	Alt3	16	LOW,LOW,LOW,25=25,S	30.43	LOW,LOW,LOW,23=23,S	13.04	LOW,LOW,LOW,23=23,S	33.33	LOW,LOW,LOW,24=23,S	-20.29
Rfxank	ENSMUSG00000036120-8-9,8-8,9-9	chr8:72658125-72658205	81	chr8:72658511,72658125-72658205,72657362	S	76.81	OK,OK,OK,OK,S	89.52	OK,OK,OK,OK,S	71.03	OK,OK,OK,OK,S	91.36	OK,OK,OK,OK,S	-20.33
Glrx	ENSMUSG00000021591-2-3,2-2,2-1-2/3	chr13:75986692-	4	chr13:75984746,75986696+75986692+75986674-	Alt3	82.76	OK,OK,OK,43=43,S	100	OK,OK,OK,59=59,S	79.53	LOW,OK,LOW,35=35,S	100	LOW,LOW,LOW,29=29,S	-20.47
Slc9a5	ENSMUSG00000014786-14-12,15-12-2/2	chr8:107882274-107882423	20	chr8:107882274-107882403+107882423,107882992	Alt5	0	LOW,LOW,LOW,30=29,S	16.22	VLOW,LOW,VLOW,19=19,S	4.12	LOW,LOW,LOW,25=25,S	24.69	LOW,LOW,LOW,33=32,S	-20.57
Abhd1	ENSMUSG00000006638_CASSETTE2	chr5:31256252-31256364	113	chr5:31256085,31256252-31256364,31256464	S	89.15	SOK,SOK,SOK,OK,S	79.71	OK,OK,OK,OK,S	71.88	OK,OK,OK,OK,S	92.45	OK,OK,OK,OK,S	-20.57
Arhgef12	ENSMUSG00000059495_MULTIEX1-1/3=C1-2	chr9:42848623-42848679	57	chr9:42850674,42848623-42848679,42835378	S	56.36	LOW,LOW,LOW,OK,S	36.36	VLOW,VLOW,VLOW,OK,S	38.03	OK,OK,OK,OK,S	58.62	LOW,LOW,LOW,OK,S	-20.59
Agtpbp1	ENSMUSG00000021557_CASSETTE1	chr13:59619014-59619051	38	chr13:59626507,59619014-59619051,59615656	S	63.3	OK,OK,OK,B1,S	65.75	LOW,LOW,LOW,B1,S	66.08	OK,OK,OK,OK,S	86.78	SOK,SOK,SOK,OK,S	-20.7
Grin1	ENSMUSG00000026959-26-26,26-25,26-24-2/3	chr2:25147578-25147648	3	chr2:25149958,25147578-25148004+25147648+25147645	Alt3	34.39	LOW,LOW,LOW,35=21,C2	40.5	LOW,LOW,VLOW,30=18,C2	29.21	LOW,LOW,VLOW,24=15,C2	50	N,N,N,8=2,C3	-20.79
Ptma	ENSMUSG00000026238-7-14,8-14,9-14-3/3	chr1:88426031-88426127	36	chr1:88426031-88426091+88426121+88426127,88426540	Alt5	42.09	OK,OK,LOW,43=28,C3	47.52	OK,OK,LOW,46=31,C3	20.84	OK,OK,VLOW,42=18,C3	41.82	OK,OK,LOW,48=26,C3	-20.98
Slc12a8	ENSMUSG00000035506_MULTIEX2-2/3=1-C2	chr16:33649904-33650021	118	chr16:33646746,33649904-33650021,33663011	C3	67.44	LOW,LOW,N,Bn,C3	67.44	LOW,LOW,N,Bn,C3	68.18	LOW,LOW,N,Bn,C3	89.19	LOW,LOW,N,Bl,C3	-21.01
Plxnb1	ENSMUSG00000053646-11-11,12-11-2/2	chr9:109006127-109006287	4	chr9:109006127-109006283+109006287,109006542	Alt5	33.33	LOW,LOW,LOW,24=24,S	0	N,N,N,3=3,S	11.11	LOW,LOW,LOW,36=36,S	32.14	LOW,LOW,LOW,28=28,S	-21.03
Lrrc28	ENSMUSG00000030556_MULTIEX1-6/8=4-7	chr7:74704744-74704855	112	chr7:74762879,74704744-74704855+74704950,74690354	S*	88.51	OK,OK,OK,OK,S	84.62	OK,OK,OK,OK,S	70.59	VLOW,VLOW,VLOW,B1,C1	91.67	OK,OK,OK,OK,C1	-21.08
Fbxo11	ENSMUSG00000005371-5-3,5-2-2/2	chr17:88413746-88413890	3	chr17:88414739,88413746-88413890+88413887	Alt3	66.65	OK,OK,OK,50=50,S	55.72	LOW,LOW,LOW,20=20,S	56.43	OK,OK,OK,70=70,S	77.56	OK,OK,OK,61=61,S	-21.13
Ggcx	ENSMUSG00000053460_CASSETTE4	chr6:72377892-72378043	152	chr6:72377167,72377892-72378043,72378452	S	77.19	SOK,SOK,SOK,OK,S	73.08	OK,OK,OK,OK,S	47.83	OK,OK,OK,OK,S	69.01	OK,OK,OK,OK,S	-21.18
Slc24a6	ENSMUSG00000032754_MULTIEX1-2/3=1-C2	chr5:120980325-120980405	81	chr5:120979672,120980325-120980405,120982869	C2	59.26	OK,OK,LOW,B2,C2	52.17	OK,OK,LOW,B2,C2	58.73	LOW,LOW,VLOW,B2,C2	80	OK,OK,N,B2,C2	-21.27
Zfp346	ENSMUSG00000021481-6-8,6-7-2/2	chr13:55223643-55223839	48	chr13:55216985,55223691+55223643-55223839	Alt3	69.11	OK,SOK,OK,68=53,C1	62.6	OK,OK,LOW,50=33,C2	47.3	OK,OK,OK,53=40,C1	68.63	OK,OK,LOW,47=36,C1	-21.33
Arfgap3	ENSMUSG00000054277-9-9,9-8-2/2	chr15:83154534-83154583	3	chr15:83158035,83154534-83154583+83154580	Alt3	71.88	OK,OK,OK,64=64,S	69.7	LOW,LOW,LOW,33=33,S	58.33	OK,OK,OK,84=83,S	80	OK,OK,OK,85=84,S	-21.67
2010001A14Rik	ENSMUSG00000087165_MULTIEX1-3/3=2-C2	chr11:57609528-57609675	148	chr11:57609814,57609528-57609675,57609296	C2	72.06	SOK,SOK,OK,B1,C2	53.23	OK,OK,OK,OK,C2	55.56	LOW,LOW,LOW,OK,C1	77.27	LOW,LOW,LOW,OK,C2	-21.71
0610010F05Rik	ENSMUSG00000042208-10-9,10-8-2/2	chr11:23522436-23522529	4	chr11:23524936,23522436-23522529+23522525	Alt3	83.49	OK,OK,OK,60=60,S	100	LOW,LOW,LOW,35=35,S	78.21	OK,SOK,OK,78=77,C1	100	OK,OK,OK,78=78,S	-21.79
Kctd7	ENSMUSG00000034110-0-1,0-0-2/2	chr5:130623847-130624040	77	chr5:130621096,130623924+130623847-130624040	Alt3	4.65	OK,OK,OK,43=43,S	5.88	VLOW,VLOW,VLOW,17=17,S	0	LOW,LOW,LOW,20=20,S	21.88	LOW,LOW,LOW,32=32,S	-21.88
Zfp239	ENSMUSG00000042097-1-5,1-4,3-5	chr6:117816413-117816592	180	chr6:117813160,117816413-117816592,117816839	C3	45.24	OK,OK,VLOW,OK,C3	29.41	LOW,LOW,N,B1,C3	38.03	OK,OK,N,OK,C3	60	LOW,LOW,N,B1,C3	-21.97
Slc24a2	ENSMUSG00000037996-4-8,4-7,6-8	chr4:86722023-86722061	39	chr4:86822066,86722023-86722061,86719200	C2	82.71	LOW,LOW,N,B1,C3	73.22	LOW,LOW,VLOW,OK,C2	77.37	VLOW,VLOW,N,B2,C3	100	OK,OK,N,B2,C2	-22.63
Cep152	ENSMUSG00000068394-5-9,5-8,5-7-2/3	chr2:125440024-125440164	35	chr2:125444109,125440024-125440167+125440164+125440129	Alt3	65.52	LOW,LOW,LOW,29=27,C1	55.56	N,N,N,9=9,S	42.31	LOW,LOW,LOW,26=25,S	65	LOW,LOW,LOW,20=20,S	-22.69
Nek1	ENSMUSG00000031644-23-22,24-22-2/2	chr8:63551073-63551160	4	chr8:63551073-63551156+63551160,63551552	Alt5	30.79	LOW,SOK,VLOW,22=16,C2	27.27	VLOW,OK,N,11=8,C2	15.62	LOW,SOK,LOW,32=27,C1	38.37	LOW,SOK,VLOW,23=14,C2	-22.75
Zc3h13	ENSMUSG00000022000-0-3,0-2,0-1-3/3	chr14:75691376-75691501	23	chr14:75684472,75691399+75691379+75691376-75691501	Alt3	77.95	LOW,LOW,LOW,26=25,S	80.92	VLOW,VLOW,VLOW,15=14,C1	64.69	LOW,LOW,LOW,30=27,C1	87.5	LOW,OK,LOW,38=38,S	-22.81
Cks2	ENSMUSG00000062248-2-2,2-1-2/2	chr13:51744954-51745081	18	chr13:51740876,51744972+51744954-51745081	Alt3	90.9	LOW,LOW,LOW,31=21,C2	80.54	LOW,LOW,LOW,34=20,C2	74.46	OK,OK,LOW,48=30,C2	97.37	LOW,LOW,LOW,35=29,C1	-22.91
Syngap1	ENSMUSG00000067629-13-18,13-17-2/2	chr17:27103815-27103918	13	chr17:27101983,27103828+27103815-27103918	Alt3	34.78	LOW,LOW,LOW,23=23,S	55.56	VLOW,VLOW,VLOW,18=18,S	31.25	LOW,LOW,LOW,32=32,S	54.17	LOW,LOW,LOW,24=24,S	-22.92
Mfap3	ENSMUSG00000020522-0-1,1-1,2-1-2/3	chr11:-57332250	36	chr11:-57332214+57332250+57332339,57341361	Alt5	25	LOW,LOW,LOW,24=24,S	13.33	VLOW,VLOW,VLOW,15=15,S	12	LOW,LOW,LOW,25=25,S	35	LOW,LOW,VLOW,20=19,C1	-23
Ppfia3	ENSMUSG00000003863-32-36,32-35,32-34,32-33-3/4	chr7:-52595425	53	chr7:52595559,-52595450+52595425+52595387+52595372	Alt3	15.91	OK,OK,OK,44=44,S	7.14	LOW,LOW,LOW,28=28,S	6.25	VLOW,VLOW,VLOW,16=16,S	29.41	LOW,LOW,LOW,34=34,S	-23.16
Hacl1	ENSMUSG00000021884-13-14,13-13,14-14	chr14:32436025-32436160	136	chr14:32439526,32436025-32436160,32434294	S	95.45	OK,OK,LOW,OK,C1	100	LOW,LOW,LOW,OK,S	76.47	N,N,N,OK,C1	100	LOW,LOW,LOW,OK,S	-23.53
Cul9	ENSMUSG00000040327_CASSETTE1	chr17:46656961-46657189	229	chr17:46657431,46656961-46657189,46656880	S	100	LOW,LOW,LOW,B1,S	100	LOW,LOW,LOW,B1,S	71.43	LOW,LOW,LOW,OK,S	95	LOW,LOW,LOW,OK,S	-23.57
3830403N18Rik	ENSMUSG00000031125-0-1,0-0-2/2	chrX:53391148-53391273	48	chrX:53389802,53391196+53391148-53391273	Alt3	63.75	OK,OK,OK,53=48,C1	60.81	OK,OK,OK,47=44,S	76.42	OK,OK,OK,48=42,C1	100	OK,OK,OK,47=41,C1	-23.58
Rpl10a	ENSMUSG00000037805-6-11,6-10,6-9,6-8,6-7-4/5	chr17:28467502-28467642	37	chr17:28466467,28467539+28467517+28467514+28467502+28467475-28467642	Alt3	42.05	OK,OK,OK,88=88,S	40.91	OK,OK,OK,88=88,S	38.33	OK,OK,OK,60=60,S	62.12	OK,OK,OK,66=66,S	-23.79
Tyk2	ENSMUSG00000032175_MULTIEX1-1/2=C1-2	chr9:20919636-20919723	88	chr9:20919816,20919636-20919723,20918764	S	93.44	OK,OK,OK,OK,S	89.19	LOW,LOW,LOW,OK,C1	76.19	LOW,LOW,LOW,OK,S	100	VLOW,VLOW,VLOW,B1,S	-23.81
Notch2	ENSMUSG00000027878-27-26,28-26-2/2	chr3:97939249-97940065	311	chr3:97939249-97939754+97940065,97941198	Alt5	4.88	LOW,LOW,LOW,23=23,S	16.61	LOW,LOW,LOW,20=20,S	7.72	LOW,LOW,LOW,29=29,S	31.74	LOW,LOW,LOW,24=24,S	-24.02
Ncor1	ENSMUSG00000018501-63-69,63-67,64-69	chr11:62147165-62147658	494	chr11:62147998,62147165-62147658,62144426	C1	81.82	SOK,SOK,SOK,OK,C1	100	SOK,SOK,SOK,OK,S	54.79	SOK,SOK,SOK,OK,C2	79.07	SOK,SOK,SOK,OK,C1	-24.28
Cacna1b	ENSMUSG00000004113-11-10,11-9-2/2	chr2:24573550-24573642	3	chr2:24574565,24573550-24573642+24573639	Alt3	60.87	LOW,LOW,LOW,23=23,S	84.62	VLOW,VLOW,VLOW,13=13,S	46.67	LOW,LOW,LOW,30=30,S	71.05	LOW,LOW,LOW,38=38,S	-24.38
Tfpi	ENSMUSG00000027082-0-8,1-8-2/2	chr2:84316848-	50	chr2:84316898+84316848-,84313956	Alt5	51.24	OK,OK,LOW,45=39,C1	37.93	LOW,LOW,LOW,29=29,S	40.62	LOW,LOW,LOW,32=32,S	65	LOW,LOW,LOW,20=20,S	-24.38
Pnpla7	ENSMUSG00000036833_CASSETTE3	chr2:24894357-24894420	64	chr2:24885176,24894357-24894420,24895123	S	84.62	OK,OK,OK,OK,S	94.87	OK,OK,OK,OK,S	75.61	LOW,LOW,LOW,OK,S	100	OK,OK,OK,OK,S	-24.39
Armcx1	ENSMUSG00000033460-3-7,5-7-2/2	chrX:131253459-131253647	116	chrX:131253459-131253531+131253647,131254166	Alt5	11.11	VLOW,VLOW,VLOW,18=18,S	12.5	LOW,LOW,LOW,24=24,S	13.64	LOW,LOW,LOW,22=22,S	38.18	LOW,LOW,LOW,21=20,S	-24.54
Tmem38b	ENSMUSG00000028420_MULTIEX1-2/5=C1-3	chr4:53853499-53853655	157	chr4:53839092,53853499-53853655,53861738+53861770	S	75.22	OK,OK,OK,OK,S	81.08	OK,OK,OK,OK,S	55.84	OK,OK,OK,OK,S	80.65	OK,OK,OK,OK,S	-24.81
Rfxank	ENSMUSG00000036120-4-5,5-5-2/2	chr8:72659435-72659513	30	chr8:72659465+72659435-72659513,72659290	Alt5	24.78	LOW,LOW,LOW,33=33,S	35.66	LOW,LOW,LOW,20=20,S	10.8	VLOW,VLOW,VLOW,19=19,S	35.66	LOW,LOW,LOW,20=20,S	-24.86
Harbi1	ENSMUSG00000027243-0-0,1-0,2-0-3/3	chr2:-91551408	276	chr2:-91551132+91551222+91551408,91552237	Alt5	60.61	LOW,LOW,LOW,33=33,S	66.67	VLOW,VLOW,VLOW,18=18,S	50	LOW,LOW,LOW,34=34,S	75	LOW,LOW,LOW,24=24,S	-25
Max	ENSMUSG00000059436-8-7,9-7,10-7,11-7-2/4	chr12:78040417-78040501	12	chr12:78040429+78040417+78040413+78040401-78040501,78039742	Alt5	78.18	VLOW,VLOW,VLOW,19=19,S	57.14	LOW,LOW,LOW,21=21,S	66.51	LOW,LOW,LOW,39=38,S	91.67	LOW,LOW,LOW,24=24,S	-25.16
Tmtc1	ENSMUSG00000030306_MULTIEX1-3/5=2-4	chr6:148233379-148233492	114	chr6:148243037,148233379-148233492,148220041	S	78.12	LOW,LOW,LOW,B1,S	87.5	N,N,N,B1,C1	64.56	OK,OK,OK,OK,S	90	LOW,LOW,LOW,B1,C1	-25.44
Ndufaf1	ENSMUSG00000027305-0-0,1-0,2-0,3-0-3/4	chr2:119488345-	171	chr2:119488516+119488495+119488345+119488329-,119486395	Alt5	41.46	OK,OK,OK,94=92,S	60	OK,OK,OK,65=65,S	53.06	OK,OK,OK,49=49,S	78.62	OK,OK,OK,47=46,S	-25.56
8430406I07Rik	ENSMUSG00000027424-0-0,1-0,2-0,3-0-2/4	chr2:-144096808	58	chr2:-144096750+144096808+144096998+144097079,144097651	Alt5	60	OK,OK,OK,45=45,S	51.43	LOW,LOW,LOW,35=35,S	36.59	OK,OK,OK,41=41,S	62.5	OK,OK,OK,40=40,S	-25.91
Myo9b	ENSMUSG00000004677-50-54,50-53-2/2	chr8:73883457-	106	chr8:73883351,73883563+73883457-	Alt3	56.76	LOW,LOW,LOW,37=37,S	35	LOW,LOW,LOW,20=20,S	24	LOW,LOW,LOW,25=25,S	50	LOW,LOW,LOW,22=22,S	-26
Zfp219	ENSMUSG00000049295-2-6,3-6,4-6-3/3	chr14:52639170-52640049	253	chr14:52639423+52639272+52639170-52640049,52629733	Alt5	71.43	LOW,LOW,VLOW,28=14,C2	80	LOW,LOW,N,25=9,C3	48.48	LOW,LOW,VLOW,33=14,C3	75	LOW,LOW,VLOW,32=17,C2	-26.52
Stk30	ENSMUSG00000056458_MULTIEX2-3/3=2-C2	chr12:112064652-112064722	71	chr12:112066251,112064652-112064722,112053419	C1	87.76	OK,OK,OK,OK,C1	88.89	LOW,LOW,LOW,OK,S	41.82	LOW,LOW,VLOW,OK,C2	68.75	VLOW,VLOW,VLOW,OK,C1	-26.93
Ptpn4	ENSMUSG00000026384_MULTIEX2-5/6=4-6	chr1:121662006-121662058	53	chr1:121662455,121662006-121662058,121661728	C1	84.62	OK,OK,OK,OK,C1	83.33	VLOW,VLOW,N,B1,C1	68.89	LOW,LOW,VLOW,B1,C2	95.92	OK,OK,OK,OK,S	-27.03
C2cd2	ENSMUSG00000045975-3-6,3-5,3-4-3/3	chr16:98107694-98107816	6	chr16:98111620,98107694-98107816+98107813+98107810	Alt3	73.13	LOW,LOW,LOW,34=30,C1	63.1	LOW,LOW,LOW,33=26,C2	51.22	LOW,LOW,LOW,33=24,C2	78.57	LOW,LOW,LOW,28=28,S	-27.35
Atp2b1	ENSMUSG00000019943-10-7,11-7-2/2	chr10:98453696-98453836	4	chr10:98453696-98453832+98453836,98457178	Alt5	83.15	SOK,SOK,N,104=2,C3	100	OK,OK,N,66=0,C3	72.29	SOK,SOK,N,140=5,C3	100	SOK,SOK,N,134=0,C3	-27.71
Hps1	ENSMUSG00000025188-0-1,1-1-2/2	chr19:42854228-	176	chr19:42854404+42854228-,42853136	Alt5	26.76	OK,OK,OK,71=71,S	19.05	OK,OK,OK,42=42,S	10.34	LOW,LOW,LOW,29=29,S	38.1	OK,OK,OK,42=42,S	-27.76
2310035K24Rik	ENSMUSG00000068264-1-6,1-5,3-6	chr2:131036999-131037209	211	chr2:131036417,131036999-131037209,131038183	S	58.19	SOK,SOK,SOK,OK,S	55.56	OK,OK,OK,OK,S	46.51	OK,OK,OK,OK,S	74.6	OK,OK,OK,OK,S	-28.09
Gpatch8	ENSMUSG00000034621_MULTIEX1-3/9=1-4	chr11:102392627-102392644	18	chr11:102399596,102392627-102392644,102389480	C1	25.6	OK,OK,OK,B1,C1	21.46	OK,OK,OK,B1,C1	14.02	OK,OK,OK,OK,S	42.49	OK,OK,OK,OK,C1	-28.47
Pcnxl3	ENSMUSG00000054874-8-9,8-8-2/2	chr19:5684290-5684468	3	chr19:5684549,5684290-5684468+5684465	Alt3	71.29	LOW,LOW,LOW,32=32,S	52.61	VLOW,VLOW,VLOW,15=15,S	44.11	LOW,LOW,LOW,29=29,S	72.76	LOW,LOW,LOW,30=30,S	-28.65
Zfp746	ENSMUSG00000057691-6-7,6-6-2/2	chr6:-48014951	3	chr6:48016428,-48014951+48014948	Alt3	56.55	LOW,LOW,LOW,28=26,C1	37.82	LOW,LOW,LOW,26=25,S	20.37	OK,OK,OK,48=45,C1	49.28	LOW,LOW,LOW,38=36,C1	-28.91
Ggps1	ENSMUSG00000021302-1-3,1-2,1-1-2/3	chr13:14151586-14151720	3	chr13:14155473,14151586-14151724+14151720+14151717	Alt3	13.04	OK,OK,OK,46=46,S	12.5	OK,OK,OK,40=40,S	0	VLOW,VLOW,VLOW,18=18,S	29.17	LOW,LOW,LOW,24=24,S	-29.17
Raph1	ENSMUSG00000026014_MULTIEX1-2/3=C1-C2	chr1:60545967-60547165	1199	chr1:60550382,60545967-60547165,60540184	C1	26.25	SOK,SOK,OK,B2,S	14.29	OK,OK,OK,Bl,S	37.84	OK,OK,OK,B2,S	67.27	N,N,N,B2,S	-29.43
Stk30	ENSMUSG00000056458_MULTIEX2-2/3=1-C2	chr12:112066251-112066340	90	chr12:112072336,112066251-112066340,112053419	C2	85.71	LOW,LOW,N,Bl,C3	94.29	LOW,LOW,N,B2,C2	43.86	LOW,LOW,N,B2,C3	73.33	VLOW,VLOW,N,B2,C3	-29.47
4930455C21Rik	ENSMUSG00000002846-11-4,11-3-2/2	chr16:38516744-38517047	93	chr16:38518451,38516744-38517047+38516954	Alt3	46.27	OK,OK,OK,67=67,S	28.07	OK,OK,OK,57=57,S	22.73	LOW,LOW,LOW,22=22,S	52.38	LOW,LOW,LOW,21=21,S	-29.65
Nfib	ENSMUSG00000008575-19-17,20-17-2/2	chr4:81969449-81969614	27	chr4:81969476+81969449-81969614,81966460	Alt5	61.03	OK,OK,LOW,41=39,C1	65.59	LOW,LOW,LOW,29=27,C1	57.14	VLOW,VLOW,VLOW,14=13,C1	88.46	LOW,LOW,LOW,26=26,S	-31.32
Actn2	ENSMUSG00000052374_MULTIEX1-1/2=C1-2	chr13:12388742-12388827	86	chr13:12393202,12388742-12388827,12386669	S	12	OK,OK,OK,OK,S	23.33	OK,OK,OK,OK,S	8.33	OK,OK,OK,B1,S	40	N,N,N,Bn,S	-31.67
Apaf1	ENSMUSG00000019979-0-2,0-1,0-0-2/3	chr10:90542632-90542833	23	chr10:90544928,90542632-90542876+90542833+90542810	Alt3	31.82	LOW,LOW,LOW,22=22,S	28.57	N,N,N,7=7,S	20.83	LOW,LOW,LOW,24=24,S	52.94	LOW,LOW,LOW,34=34,S	-32.11
Mthfsd	ENSMUSG00000031816-1-2,2-2-2/2	chr8:123631891-	203	chr8:123632094+123631891-,123630873	Alt5	10.89	OK,OK,OK,55=51,C1	13.42	LOW,LOW,LOW,30=29,S	5.87	VLOW,VLOW,VLOW,17=16,C1	38.1	LOW,LOW,LOW,21=21,S	-32.23
Mapk4	ENSMUSG00000024558-1-5,1-4-2/2	chr18:74220045-74220230	5	chr18:74224494,74220045-74220230+74220225	Alt3	64	OK,OK,OK,50=48,S	64.91	OK,OK,OK,57=52,C1	53.33	VLOW,VLOW,VLOW,15=10,C2	85.71	LOW,LOW,VLOW,21=17,C1	-32.38
Fam129c	ENSMUSG00000043243-20-29,20-28,20-27,20-26-3/4	chr8:74131408-	32	chr8:74130643,74131440+74131426+74131408+74131404-	Alt3	0	LOW,LOW,LOW,22=22,S	0	LOW,LOW,LOW,30=30,S	0	LOW,LOW,LOW,27=27,S	32.79	LOW,OK,LOW,30=29,C1	-32.79
Lrrc28	ENSMUSG00000030556-6-8,6-7-2/2	chr7:74704744-74704950	95	chr7:74762879,74704744-74704950+74704855	Alt3	68.75	LOW,LOW,LOW,32=30,C1	80	LOW,LOW,LOW,30=27,C1	42.86	N,N,N,7=6,C1	90.35	LOW,LOW,VLOW,21=19,C1	-47.49
Rpl7a	ENSMUSG00000062647-1-5,1-4-2/2	chr2:26767539-26767675	34	chr2:26766646,26767573+26767539-26767675	Alt3	58.82	LOW,LOW,LOW,34=20,C2	54.55	LOW,LOW,VLOW,33=18,C2	42.31	LOW,LOW,VLOW,26=12,C3	90.48	LOW,LOW,VLOW,21=19,C1	-48.17
Ptma	ENSMUSG00000026238-9-16,9-15,9-14,9-13-3/4	chr1:88426540-	39	chr1:88426127,88426579+88426567+88426540+88426522-	Alt3	76.61	OK,SOK,LOW,74=26,C3	59.29	OK,SOK,LOW,67=31,C3	50.15	OK,SOK,VLOW,66=17,C3	100	OK,OK,LOW,66=26,C3	-49.85

## Sheet: 2-siArg Dex vs. Veh_551events
Table S3. N2a RNA-seq alternative splicing data set. siArglu1 Dex vs. siArglu1 Veh: 551 events with ∆PSI≥|15|																			299	Total events with increased PSI in response to Dex (12 overlap with siControl Dex vs. Veh)
The output of the table was simplified from the vast-tools output by hiding columns. The exact chromosome coordinates and quality of the events can be seen by unhiding the columns.																			252	Total events with decreased PSI in response to Dex (16 overlap with siControl Dex vs Veh)
GENE - gene name; dLENGTH - length of the alternative sequence; COMPLEX - S,C1,C2,C3 (exon skipping), MIC (microexon), ALT3 (alternate acceptor), ALT5 (alternate donor).																			158	Cassette exon events with increased PSI in response to Dex (3 overlap with siControl Dex vs Veh)
PSI - percent spliced in (for alternative exon), percent splice site usage (for Alt5 and Alt3)																			122	Cassette exon events with decreased PSI in response to Dex (8 overlap with siControl Dex vs Veh)
Events highlighted in bold were also validated using one-step RT-PCR
GENE	EVENT	COORD	dLENGTH	FullCO	COMPLEX	PSI siArg_Dex	siArg_Dex.Q	PSI siArg_Veh	siArg_Veh.Q	PSI siCon_Dex	siCon_Dex.Q	PSI siCon_Veh	siCon_Veh.Q	∆PSI siArg Dex - siArg Veh
Heatr7a	ENSMUSG00000022558-26-30,26-28,27-30	chr15:76257942-76258086	145	chr15:76257646,76257942-76258086,76258332	S	100	SOK,SOK,SOK,OK,S	51.72	OK,SOK,OK,OK,S	96.99	SOK,SOK,SOK,OK,S	100	SOK,SOK,SOK,OK,S	48.28
Rg9mtd3	ENSMUSG00000035601-12-15,12-14-2/2	chr4:45327155-45327278	3	chr4:45321436,45327158+45327155-45327278	Alt3	97.79	OK,OK,OK,96=96,S	49.64	OK,SOK,OK,71=69,C3	65.69	OK,SOK,OK,68=67,C2	40.32	OK,SOK,OK,51=49,C3	48.15
Zmynd19	ENSMUSG00000026974-1-1,2-1-2/2	chr2:24805730-24806132	138	chr2:24805730-24805994+24806132,24806993	Alt5	58.33	LOW,LOW,LOW,24=24,S	16.67	VLOW,VLOW,VLOW,12=12,S	56	LOW,LOW,LOW,25=25,S	62.5	LOW,LOW,LOW,24=24,S	41.66
Zfp568	ENSMUSG00000074221-13-12,13-11-2/2	chr7:30798859-30798908	3	chr7:30783229,30798862+30798859-30798908	Alt3	77.26	OK,OK,OK,43=43,S	36.38	VLOW,VLOW,VLOW,14=14,S	63.47	OK,OK,OK,43=43,S	79.88	LOW,LOW,LOW,34=34,S	40.88
Bend7	ENSMUSG00000048186-5-8,5-7-2/2	chr2:4673766-4674037	50	chr2:4670704,4673816+4673766-4674037	Alt3	95.83	LOW,LOW,LOW,24=24,S	55.56	N,N,N,9=9,S	87.5	LOW,LOW,LOW,32=32,S	86.11	LOW,LOW,LOW,36=36,S	40.27
Rbm6	ENSMUSG00000032582_MULTIEX1-4/9=3-7	chr9:107753246-107753335	90	chr9:107754456,107753246-107753335,107703104	C3	62.86	LOW,LOW,N,Bn,C3	23.4	LOW,LOW,N,Bn,C3	53.85	LOW,LOW,N,Bl,C3	36.59	OK,OK,N,Bn,C3	39.46
Mttp	ENSMUSG00000028158-2-4,2-3-2/2	chr3:137796964-137797102	3	chr3:137801866,137796964-137797102+137797099	Alt3	51.52	LOW,LOW,LOW,33=29,C1	15.38	VLOW,VLOW,VLOW,13=10,C2	33.33	LOW,LOW,LOW,33=28,C1	31.03	LOW,LOW,LOW,29=25,C1	36.14
Ercc5	ENSMUSG00000026048-0-4,1-4,2-4,3-4-4/4	chr1:-44204995	185	chr1:-44204810+44204982+44204991+44204995,44213782	Alt5	66.33	LOW,LOW,VLOW,24=19,C2	30.34	VLOW,VLOW,N,13=6,C3	69.46	OK,OK,LOW,40=33,C1	66.59	LOW,LOW,LOW,27=21,C2	35.99
Spopl	ENSMUSG00000026771_MULTIEX1-1/2=C1-2	chr2:23400964-23401099	136	chr2:23427363,23400964-23401099,23400794	C1	85.07	OK,OK,OK,OK,C1	50	VLOW,VLOW,VLOW,B1,C1	69.7	OK,OK,OK,OK,C1	64.29	LOW,LOW,LOW,B1,C1	35.07
Pcnxl3	ENSMUSG00000054874-12-16,13-16-2/2	chr19:5683277-5683343	30	chr19:5683307+5683277-5683343,5681553	Alt5	100	LOW,LOW,LOW,30=21,C2	65.89	VLOW,VLOW,N,13=7,C2	88.56	LOW,LOW,VLOW,30=19,C2	87.64	LOW,LOW,VLOW,28=16,C2	34.11
Kifc3	ENSMUSG00000031788_MULTIEX1-2/2=C1-C2	chr8:97650426-97650607	182	chr8:97658617,97650426-97650607,97634659	C2	71.43	OK,OK,VLOW,B2,C2	37.66	OK,OK,OK,B2,C1	42.42	SOK,SOK,SOK,B2,C2	40.94	SOK,SOK,SOK,B2,C2	33.77
Plxnb1	ENSMUSG00000053646-11-11,12-11-2/2	chr9:109006127-109006287	4	chr9:109006127-109006283+109006287,109006542	Alt5	33.33	LOW,LOW,LOW,24=24,S	0	N,N,N,3=3,S	11.11	LOW,LOW,LOW,36=36,S	32.14	LOW,LOW,LOW,28=28,S	33.33
Lcorl	ENSMUSG00000015882_MULTIEX1-2/5=1-3	chr5:46167659-46167738	80	chr5:46186532,46167659-46167738,46166730+46166760	S	96.92	OK,OK,OK,OK,S	63.64	LOW,LOW,LOW,OK,C1	83.51	OK,OK,OK,OK,C1	93.44	SOK,SOK,SOK,OK,S	33.28
Otud4	ENSMUSG00000036990-13-17,13-16,13-15-2/3	chr8:82184940-82185034	37	chr8:82183361,82184977+82184940+82184937-82185034	Alt3	37.31	OK,OK,OK,67=64,S	4.55	LOW,LOW,LOW,22=22,S	25.93	OK,OK,OK,54=53,S	37.93	OK,OK,OK,58=57,S	32.76
Tstd2	ENSMUSG00000035495-1-8,1-7-2/2	chr4:46148374-46148466	3	chr4:46151252,46148374-46148466+46148463	Alt3	89.89	OK,OK,LOW,42=25,C2	57.33	VLOW,LOW,VLOW,18=11,C2	72.83	LOW,OK,LOW,37=22,C2	87.47	LOW,LOW,VLOW,26=12,C2	32.56
Edem2	ENSMUSG00000038312-10-11,11-11-2/2	chr2:155538448-155538859	7	chr2:155538455+155538448-155538859,155536704	Alt5	85.19	LOW,LOW,LOW,27=27,S	52.94	VLOW,VLOW,VLOW,17=17,S	80.77	LOW,LOW,LOW,26=26,S	64.29	LOW,LOW,LOW,28=28,S	32.25
Kifc3	ENSMUSG00000031788_MULTIEX1-1/2=C1-C2	chr8:97653096-97653234	139	chr8:97658617,97653096-97653234,97634659	C2	68.57	OK,OK,VLOW,B2,C2	36.59	OK,OK,OK,B2,C2	44.57	SOK,SOK,SOK,B2,C1	41.41	SOK,SOK,SOK,B2,C2	31.98
Hdhd2	ENSMUSG00000025421-9-13,9-12-2/2	chr18:77193715-77193794	2	chr18:77189960,77193717+77193715-77193794	Alt3	44.3	LOW,SOK,VLOW,38=16,C3	12.47	LOW,SOK,N,25=3,C3	51.61	LOW,SOK,VLOW,31=16,C2	44.44	LOW,SOK,VLOW,36=16,C3	31.83
Fancl	ENSMUSG00000004018_MULTIEX1-1/4=C1-C2	chr11:26297746-26297804	59	chr11:26287310,26297746-26297804,26322408	C2	100	LOW,LOW,N,B2,C2	68.42	N,N,N,Bn,C3	62.96	LOW,LOW,N,B2,C2	80.49	LOW,LOW,N,B2,C2	31.58
Dag1	ENSMUSG00000039952-1-2,2-2-2/2	chr9:108165812-108166067	144	chr9:108165956+108165812-108166067,108155488	Alt5	56.52	LOW,LOW,LOW,23=22,S	25	N,N,N,4=4,S	40.62	LOW,LOW,LOW,32=30,C1	46.67	LOW,LOW,LOW,30=26,C1	31.52
Trerf1	ENSMUSG00000064043-29-20,29-19-2/2	chr17:47490646-47490867	36	chr17:47485805,47490682+47490646-47490867	Alt3	54.9	OK,OK,OK,51=51,S	23.53	LOW,LOW,LOW,34=34,S	60.42	OK,OK,OK,48=48,S	24.53	OK,OK,OK,53=53,S	31.37
Rbm6	ENSMUSG00000032582_MULTIEX1-5/9=4-7	chr9:107749599-107749668	70	chr9:107753246,107749599-107749668,107703104	C3	67.12	OK,OK,N,B2,C2	35.85	LOW,LOW,N,B2,C3	55.88	LOW,LOW,VLOW,B1,C2	37.5	OK,OK,N,B2,C3	31.27
Adnp	ENSMUSG00000051149-1-4,1-3,4-4	chr2:168024259-168024413	155	chr2:168030100,168024259-168024413,168023529	C1	91.32	OK,OK,LOW,OK,C1	60.08	N,N,N,OK,C1	93.34	OK,OK,OK,OK,C1	84.03	OK,OK,LOW,OK,C1	31.24
Dmpk	ENSMUSG00000030409_CASSETTE5	chr7:19676278-19676389	112	chr7:19674345,19676278-19676389,19677004+19677030	S	93.1	LOW,LOW,LOW,OK,S	62.5	N,N,N,B2,S	77.78	LOW,LOW,LOW,OK,S	76.19	LOW,LOW,LOW,B1,S	30.6
Tmem229b	ENSMUSG00000046157-6-5,6-4-2/2	chr12:-80066163	3	chr12:80078748,-80066163+80066160	Alt3	46.43	LOW,OK,LOW,38=38,S	16	VLOW,VLOW,VLOW,16=15,C1	48.18	LOW,LOW,LOW,30=29,S	58.04	LOW,OK,LOW,37=36,S	30.43
Galt	ENSMUSG00000036073-3-7,3-6-2/2	chr4:41703217-41703295	3	chr4:41703003,41703220+41703217-41703295	Alt3	35	LOW,LOW,LOW,20=20,S	4.76	LOW,LOW,LOW,21=21,S	20.83	LOW,LOW,LOW,24=24,S	11.11	LOW,LOW,LOW,27=27,S	30.24
Slc38a6	ENSMUSG00000044712_MULTIEX2-2/3=1-3	chr12:74444656-74444735	80	chr12:74442747,74444656-74444735,74445780	S	88.89	LOW,LOW,LOW,OK,S	58.82	VLOW,VLOW,VLOW,B1,S	82.22	LOW,LOW,LOW,B1,S	100	LOW,LOW,LOW,OK,S	30.07
Lrsam1	ENSMUSG00000026792-1-2,1-0-2/2	chr2:32816594-32816775	77	chr2:32817082,32816594-32816775+32816698	Alt3	70	LOW,LOW,VLOW,20=15,C2	40	VLOW,VLOW,N,10=5,C2	73.33	LOW,LOW,LOW,30=25,C1	72.22	LOW,LOW,LOW,36=25,C2	30
Lemd3	ENSMUSG00000048661_MULTIEX1-1/9=C1-2	chr10:120389274-120389311	38	chr10:120414840,120389274-120389311,120386419	S	100	OK,OK,OK,OK,S	70.34	VLOW,VLOW,VLOW,OK,C1	91.67	OK,OK,OK,OK,S	89.89	OK,OK,OK,OK,S	29.66
Phf20l1	ENSMUSG00000072501-0-0,1-0-2/2	chr15:-66409409	4	chr15:-66409405+66409409,66411631	Alt5	100	LOW,LOW,LOW,30=30,S	70.59	LOW,LOW,LOW,22=22,S	85.07	OK,SOK,OK,63=57,C2	100	OK,OK,OK,58=56,C2	29.41
Lrrc57	ENSMUSG00000027286-2-4,3-4,4-4-2/3	chr2:120435010-120435038	7	chr2:120435017+120435010+120434925-120435038,120434759	Alt5	72.22	LOW,LOW,LOW,36=36,S	42.86	LOW,LOW,LOW,28=28,S	59.38	LOW,LOW,LOW,32=32,S	57.14	LOW,LOW,LOW,21=21,S	29.36
Mdm4	ENSMUSG00000054387-4-5,4-4-2/2	chr1:134909246-134909291	3	chr1:134915354,134909246-134909291+134909288	Alt3	60	OK,OK,OK,57=56,S	30.73	LOW,LOW,LOW,25=24,S	48.53	LOW,LOW,LOW,32=32,S	48.53	LOW,LOW,LOW,30=29,S	29.27
Jmjd1c	ENSMUSG00000037876-2-3,2-2,5-3	chr10:66652484-66652597	114	chr10:66620819,66652484-66652597,66678018	C1	86.93	LOW,LOW,VLOW,OK,S	57.69	N,N,N,OK,S	79.39	OK,OK,OK,OK,S	83.22	OK,OK,OK,OK,S	29.24
Map3k5	ENSMUSG00000071369_CASSETTE3	chr10:19787635-19787742	108	chr10:19778896,19787635-19787742,19796288	S	93.94	LOW,LOW,LOW,OK,S	64.71	N,N,N,OK,S	79.49	LOW,LOW,LOW,B1,S	95.24	OK,OK,OK,OK,S	29.23
Mavs	ENSMUSG00000037523-0-0,1-0-2/2	chr2:-131060091	228	chr2:-131059863+131060091,131064472	Alt5	36.36	LOW,LOW,VLOW,22=18,C1	7.14	VLOW,VLOW,VLOW,14=13,C1	10.34	LOW,LOW,LOW,29=28,S	30	LOW,LOW,LOW,30=27,C1	29.22
Ubxn7	ENSMUSG00000053774-5-3,6-3-2/2	chr16:32367430-32367499	4	chr16:32367430-32367495+32367499,32369401	Alt5	28.96	LOW,SOK,VLOW,22=16,C2	0	VLOW,SOK,VLOW,12=12,S	13.33	LOW,SOK,LOW,30=26,C1	18.68	LOW,SOK,LOW,33=26,C1	28.96
Zbtb49	ENSMUSG00000029127_MULTIEX1-3/4=1-4	chr5:38601857-38601903	47	chr5:38604547,38601857-38601903,38597201	C1	86.05	LOW,LOW,VLOW,B1,C1	57.14	VLOW,VLOW,N,OK,C2	60	LOW,LOW,VLOW,B1,C1	77.27	LOW,LOW,VLOW,B1,C2	28.91
Akap9	ENSMUSG00000040407_CASSETTE1	chr5:3971902-3972037	136	chr5:3970737,3971902-3972037,3972756	S	100	LOW,LOW,LOW,OK,S	71.43	N,N,N,B1,S	93.94	OK,OK,OK,OK,S	100	OK,OK,OK,OK,S	28.57
Slc35b3	ENSMUSG00000021432_MULTIEX1-5/5=4-C2	chr13:39034928-39035035	108	chr13:39036369,39034928-39035035,39031841	C1	91.3	OK,OK,LOW,OK,C2	62.79	LOW,LOW,VLOW,OK,C2	76.47	LOW,LOW,VLOW,OK,C2	71.88	OK,OK,OK,OK,C2	28.51
Mapksp1	ENSMUSG00000091512-1-0,2-0,4-0,6-0-3/4	chr3:-137581613	26	chr3:-137581587+137581591+137581613+137581656,137581837	Alt5	78.26	LOW,LOW,LOW,23=23,S	50	VLOW,VLOW,VLOW,16=16,S	62.96	LOW,LOW,LOW,27=27,S	60	LOW,LOW,LOW,25=25,S	28.26
Kdm4c	ENSMUSG00000028397-1-6,1-2,8-6	chr4:73908713-73908873	161	chr4:73897990,73908713-73908873,73917098	C1	100	LOW,LOW,LOW,OK,C1	71.75	N,N,N,OK,S	85.14	OK,OK,OK,OK,S	89.36	LOW,LOW,LOW,OK,C1	28.25
Zfp426	ENSMUSG00000059475_MULTIEX1-5/6=4-6	chr9:20279355-20279477	123	chr9:20280840,20279351+20279355-20279477+20279496+20279519,20277552	S*	88.24	LOW,LOW,LOW,B1,S	60	VLOW,VLOW,VLOW,OK,C1	93.44	OK,OK,OK,OK,S	91.55	OK,OK,OK,OK,S	28.24
Fmnl1	ENSMUSG00000055805-19-17,19-16-2/2	chr11:103054762-103055049	3	chr11:103054516,103054765+103054762-103055049	Alt3	82.76	LOW,LOW,LOW,29=29,S	54.55	VLOW,VLOW,VLOW,11=11,S	82.05	LOW,LOW,LOW,39=39,S	70.97	LOW,LOW,LOW,31=31,S	28.21
Qrich1	ENSMUSG00000006673-0-1,0-0-2/2	chr9:108421034-108421157	64	chr9:108419571,108421098+108421034-108421157	Alt3	43.33	LOW,LOW,LOW,30=20,C2	15.15	LOW,LOW,VLOW,33=19,C2	22.5	OK,OK,LOW,40=31,C2	34.78	OK,OK,LOW,46=24,C2	28.18
E130307A14Rik	ENSMUSG00000087177_MULTIEX1-9/9=8-C2	chr10:39342709-39342897	189	chr10:39352756,39342709-39342897,39342533	C2	60	OK,OK,VLOW,OK,C2	32	LOW,LOW,N,OK,C2	28.81	OK,OK,N,B1,C2	33.33	LOW,LOW,VLOW,B1,C2	28
Aftph	ENSMUSG00000049659-11-13,11-12-2/2	chr11:20596754-20596924	90	chr11:20598316,20596754-20596924+20596834	Alt3	28	LOW,LOW,LOW,25=25,S	0	VLOW,VLOW,VLOW,14=14,S	23.81	OK,OK,OK,42=42,S	19.15	OK,OK,OK,47=47,S	28
Tnrc18	ENSMUSG00000039477-14-12,14-11-2/2	chr5:143535361-143535790	3	chr5:143536951,143535361-143535790+143535787	Alt3	94.59	LOW,LOW,LOW,37=37,S	66.67	VLOW,VLOW,VLOW,18=18,S	88.24	OK,OK,OK,68=68,S	94.74	OK,OK,OK,57=57,S	27.92
Csnk1g1	ENSMUSG00000032384-6-6,6-5,8-6	chr9:65806136-65806528	393	chr9:65797871,65806136-65806528,65821286	C1	100	LOW,LOW,LOW,OK,C1	72.3	VLOW,VLOW,N,OK,C2	100	LOW,LOW,LOW,OK,C2	100	OK,OK,LOW,B1,C1	27.7
Dlg1	ENSMUSG00000022770-34-40,34-39-2/2	chr16:31854739-31854774	15	chr16:31853970,31854754+31854739-31854774	Alt3	84.38	LOW,LOW,LOW,29=29,S	57.14	LOW,LOW,LOW,26=26,S	73.68	LOW,LOW,LOW,32=32,S	67.74	LOW,LOW,LOW,25=25,S	27.24
2610015P09Rik	ENSMUSG00000022701_MULTIEX1-1/2=C1-2	chr16:43892266-43892304	39	chr16:43890151,43892266-43892304,43898203	C1	49.86	OK,OK,OK,OK,C1	22.76	VLOW,VLOW,N,B1,C2	31.53	LOW,LOW,VLOW,B1,C1	37.55	OK,OK,VLOW,OK,C2	27.1
Cnnm2	ENSMUSG00000064105_MULTIEX1-6/7=5-7	chr19:46946146-46946211	66	chr19:46943121,46946146-46946211,46951698	S	89.47	LOW,LOW,LOW,OK,S	62.5	VLOW,VLOW,VLOW,OK,S	89.47	LOW,LOW,LOW,OK,S	86.05	OK,OK,OK,OK,S	26.97
Clock	ENSMUSG00000029238_CASSETTE3	chr5:76695382-76695441	60	chr5:76695825,76695382-76695441,76694964	S	100	OK,OK,OK,OK,S	73.33	N,N,N,OK,S	91.43	OK,OK,OK,OK,S	100	OK,OK,OK,OK,S	26.67
Phc1	ENSMUSG00000040669-MICROEX1	chr6:122288490-122288498	9	chr6:122289616,122288490-122288498,122287033	MIC_S	26.54	OK,OK,OK,na,na	0	OK,OK,OK,na,na	32.65	OK,OK,OK,na,na	22.64	OK,OK,OK,na,na	26.54
Mll5	ENSMUSG00000029004_CASSETTE4	chr5:23001804-23002058	255	chr5:22999325,23001804-23002058,23002222	S	88.99	SOK,SOK,SOK,OK,S	62.96	LOW,LOW,LOW,OK,S	78.61	SOK,SOK,SOK,OK,S	75.44	SOK,SOK,SOK,OK,S	26.03
Spnb4	ENSMUSG00000011751-36-33,36-32,37-33	chr7:28155421-28155625	205	chr7:28156893,28155421-28155625,28154588	S	100	OK,OK,OK,OK,S	74.68	N,N,N,OK,S	95.17	OK,OK,OK,OK,S	100	OK,OK,OK,OK,S	25.32
Zfp397	ENSMUSG00000024276-0-0,1-0,2-0,3-0,4-0,5-0-6/6	chr18:-24113684	322	chr18:-24113362+24113387+24113391+24113509+24113524+24113684,24114840	Alt5	51.61	LOW,LOW,LOW,31=31,S	26.32	VLOW,VLOW,VLOW,19=17,C1	31.82	LOW,LOW,LOW,22=21,S	42.86	LOW,LOW,LOW,28=27,S	25.29
Mical1	ENSMUSG00000019823-7-7,7-6-2/2	chr10:41199132-41199305	69	chr10:41198873,41199201+41199132-41199305	Alt3	53.12	LOW,LOW,LOW,32=32,S	28	LOW,LOW,LOW,25=25,S	32.26	LOW,LOW,LOW,31=31,S	35.48	LOW,LOW,LOW,31=30,S	25.12
Efha2	ENSMUSG00000039478_MULTIEX1-2/2=1-C2	chr8:41444764-41444802	39	chr8:41442281,41444764-41444802,41451503	S	87.04	OK,SOK,OK,OK,S	62.13	OK,OK,OK,OK,S	96.8	SOK,SOK,SOK,OK,S	93.99	SOK,SOK,SOK,OK,S	24.91
Thoc7	ENSMUSG00000053453-7-3,8-3,9-3-2/3	chr14:14789994-14790145	74	chr14:14790068+14789994+14789974-14790145,14787170	Alt5	32.75	OK,OK,OK,43=40,C1	7.98	LOW,LOW,LOW,38=37,S	7.49	OK,OK,OK,67=63,C1	24.38	OK,OK,OK,58=56,S	24.77
Crtc3	ENSMUSG00000030527_CASSETTE1	chr7:87761351-87761451	101	chr7:87763480,87761351-87761451,87754818	S	100	LOW,OK,LOW,OK,S	75.26	VLOW,VLOW,VLOW,B1,S	84.24	LOW,OK,LOW,OK,S	94.54	LOW,OK,LOW,OK,S	24.74
Zfp219	ENSMUSG00000049295-6-6,7-6-2/2	chr14:52634181-52634727	442	chr14:52634623+52634181-52634727,52629733	Alt5	57.89	LOW,LOW,LOW,38=38,S	33.33	LOW,LOW,LOW,21=21,S	18.18	OK,OK,OK,44=43,S	22.22	LOW,LOW,LOW,27=26,S	24.56
Sdccag8	ENSMUSG00000026504-2-3,2-2,3-3	chr1:178759001-178759114	114	chr1:178756415,178759001-178759114,178761188	C1	74.42	OK,OK,OK,B1,C1	49.87	VLOW,VLOW,N,B1,C2	52.12	OK,OK,LOW,B1,C2	65.42	OK,OK,OK,OK,C2	24.55
Cldnd1	ENSMUSG00000022744-0-2,0-1,0-0-2/3	chr16:58729286-58729336	7	chr16:58728197,58729293+58729286+58729271-58729336	Alt3	76.32	LOW,LOW,LOW,38=38,S	52	LOW,LOW,LOW,25=25,S	70.37	OK,OK,OK,54=54,S	65.75	OK,OK,OK,73=73,S	24.32
Gabpb2	ENSMUSG00000038766_MULTIEX1-2/2=C1-C2	chr3:95012762-95012858	97	chr3:95021463+95021511+95021784,95012762-95012858,95010524	C2	54.72	LOW,LOW,N,B2,C2	30.77	LOW,LOW,N,Bn,C2	40	VLOW,VLOW,N,OK,C2	41.18	LOW,LOW,N,Bl,C2	23.95
Zfp426	ENSMUSG00000059475_MULTIEX1-6/6=5-C2	chr9:20277472-20277552	81	chr9:20279351+20279355,20277472-20277552,20276225	S	100	OK,OK,LOW,B1,C1	76.19	LOW,LOW,VLOW,B1,C1	100	OK,OK,OK,OK,S	96.97	OK,OK,OK,OK,S	23.81
Myst4	ENSMUSG00000021767-32-27,32-26-2/2	chr14:22487553-22489794	3	chr14:22483970,22487556+22487553-22489794	Alt3	100	OK,OK,OK,55=55,S	76.19	LOW,LOW,LOW,23=23,S	94.47	OK,OK,OK,66=66,S	92.77	OK,OK,OK,61=61,S	23.81
Tmem194b	ENSMUSG00000043015_MULTIEX1-1/5=C1-5	chr1:52697673-52697904	232	chr1:52694324,52697673-52697904,52702105	C2	80	OK,OK,N,B2,C2	56.25	N,N,N,Bn,C3	54.84	LOW,LOW,N,Bn,C3	53.85	LOW,LOW,N,Bn,C3	23.75
Pcnt	ENSMUSG00000001151-15-15,15-14-2/2	chr10:75881105-75881314	3	chr10:75882723,75881105-75881314+75881311	Alt3	28.93	OK,OK,OK,43=43,S	5.24	VLOW,LOW,VLOW,18=18,S	35.88	OK,OK,OK,75=75,S	41.77	OK,SOK,OK,97=97,S	23.69
Adc	ENSMUSG00000028789_MULTIEX1-3/3=2-C2	chr4:128637028-128637201	174	chr4:128638607,128637028-128637201,128628016	C1	37.31	OK,OK,VLOW,B1,C2	13.64	LOW,LOW,N,B1,C3	30.61	LOW,LOW,N,B1,C2	21.74	LOW,LOW,N,B1,C2	23.67
Pbrm1	ENSMUSG00000042323-3-9,3-4,9-9	chr14:31838684-31838836	153	chr14:31832888,31838684-31838836,31840634	C3	94.07	OK,OK,N,B2,C2	70.45	VLOW,VLOW,N,Bn,C3	98.06	SOK,SOK,N,B2,C2	98.55	SOK,SOK,N,B2,C2	23.62
Aak1	ENSMUSG00000057230_MULTIEX2-5/6=C1-C2	chr6:86936264-86936368	105	chr6:86917367,86936258+86936264-86936368,86945834	C3*	44.62	LOW,LOW,VLOW,B1,C3	21.05	LOW,LOW,VLOW,Bn,C2	30.86	OK,OK,LOW,B1,C3	24.71	OK,OK,OK,B1,C3	23.57
Klhl12	ENSMUSG00000026455-0-2,0-1,0-0-3/3	chr1:136355005-136355243	124	chr1:136352242,136355129+136355043+136355005-136355243	Alt3	58.06	LOW,LOW,LOW,31=31,S	34.62	LOW,LOW,LOW,26=26,S	47.37	LOW,LOW,LOW,38=38,S	39.29	LOW,LOW,LOW,28=28,S	23.44
Crocc	ENSMUSG00000040860_CASSETTE1	chr4:140577569-140577732	164	chr4:140577959,140577569-140577732,140576404	S	91.67	OK,OK,OK,B1,S	68.42	LOW,LOW,LOW,OK,S	83.61	OK,OK,OK,OK,S	88.46	OK,OK,OK,OK,S	23.25
St3gal3	ENSMUSG00000028538_MULTIEX2-2/5=1-3	chr4:117727255-117727302	48	chr4:117780154,117727255-117727302,117704487	S	86.67	OK,OK,OK,OK,S	63.64	LOW,LOW,LOW,B1,S	61.7	LOW,LOW,LOW,OK,C1	75	LOW,LOW,LOW,OK,C1	23.03
Alg11	ENSMUSG00000063362-2-2,3-2,4-2-2/3	chr8:23172442-23172592	4	chr8:23172442-23172588+23172592+23172980,23175472	Alt5	43.02	OK,OK,OK,86=78,C1	20	LOW,LOW,LOW,35=31,C1	50	OK,OK,OK,90=90,S	41.18	OK,OK,OK,68=62,C1	23.02
Uqcr11	ENSMUSG00000020163-1-1,2-1,3-1-2/3	chr10:79869245-	57	chr10:79869302+79869245+79868987-,79867031	Alt5	97.14	LOW,LOW,LOW,35=35,S	74.19	LOW,LOW,LOW,31=31,S	100	LOW,LOW,LOW,30=30,S	82.61	LOW,LOW,LOW,23=23,S	22.95
Rev3l	ENSMUSG00000019841-12-15,12-14,13-15	chr10:39526641-39526789	149	chr10:39526552,39526641-39526789,39533777	S	86.8	LOW,LOW,VLOW,OK,S	63.93	N,N,N,OK,S	93.48	OK,OK,OK,OK,S	95.29	OK,OK,OK,OK,S	22.87
Fbf1	ENSMUSG00000020776-29-27,29-26,29-25-2/3	chr11:116013791-116014258	163	chr11:116015267,116013791-116014261+116014258+116014095	Alt3	43.53	OK,OK,OK,85=85,S	20.75	OK,OK,OK,53=53,S	27.91	OK,OK,OK,86=86,S	28.74	OK,OK,OK,87=87,S	22.78
Slc25a40	ENSMUSG00000054099_MULTIEX2-2/2=1-C2	chr5:8449613-8449694	82	chr5:8447407,8449613-8449694,8452746	S	87.1	OK,OK,OK,OK,S	64.44	LOW,LOW,LOW,OK,S	81.54	OK,OK,OK,OK,S	97.22	OK,OK,OK,OK,S	22.66
1810074P20Rik	ENSMUSG00000040359-0-1,0-0-2/2	chr4:25207770-25207915	49	chr4:25208823,25207770-25207915+25207866	Alt3	96.53	LOW,LOW,LOW,28=28,S	73.9	VLOW,VLOW,VLOW,15=15,S	86.87	OK,OK,OK,52=52,S	92.84	OK,OK,OK,68=68,S	22.63
Vwa5b2	ENSMUSG00000046613_CASSETTE3	chr16:20596248-20596403	156	chr16:20595893,20596248-20596403,20597093	S	56.31	LOW,LOW,LOW,OK,S	33.69	LOW,LOW,LOW,B1,S	58.42	OK,OK,OK,OK,S	67.87	OK,OK,OK,OK,S	22.62
2610507B11Rik	ENSMUSG00000010277-8-7,8-6,10-7	chr11:78078681-78078741	61	chr11:78078084,78078681-78078741,78079075	S	82.85	SOK,SOK,SOK,OK,C1	60.32	OK,OK,OK,OK,C2	85.64	SOK,SOK,SOK,OK,C1	84.96	SOK,SOK,SOK,OK,C1	22.53
Gen1	ENSMUSG00000051235_MULTIEX2-1/2=C1-2	chr12:11269213-11269399	187	chr12:11272393+11272527,11269213-11269399,11267809+11267874	S	72.41	OK,OK,OK,OK,C1	50	N,N,N,OK,C1	56.67	LOW,LOW,LOW,OK,C1	63.08	OK,OK,OK,OK,C1	22.41
Anks3	ENSMUSG00000022515_MULTIEX2-2/9=C1-3	chr16:4958061-4958259	199	chr16:4964213,4958061-4958259,4957855	C2	67.86	SOK,SOK,SOK,B2,C2	45.45	SOK,SOK,OK,B2,C2	63.22	SOK,SOK,OK,B2,C2	56.94	SOK,SOK,OK,B2,C2	22.41
Gria2	ENSMUSG00000033981_MULTIEX1-3/3=C1-C2	chr3:80494326-80494440	115	chr3:80496207,80494326-80494440,80493273	C2	77.28	OK,OK,LOW,B1,C2	55	VLOW,VLOW,N,OK,C3	78.46	OK,OK,VLOW,B2,C2	95.45	OK,OK,LOW,OK,C2	22.28
Zfp462	ENSMUSG00000060206-16-11,16-10-2/2	chr4:55029686-55029757	3	chr4:55027719,55029689+55029686-55029757	Alt3	95	LOW,LOW,LOW,20=20,S	72.73	VLOW,VLOW,VLOW,11=11,S	86.21	LOW,LOW,LOW,29=29,S	86.36	LOW,LOW,LOW,22=22,S	22.27
Bend7	ENSMUSG00000048186_CASSETTE1	chr2:4641527-4641610	84	chr2:4639338,4641527-4641610,4665265	S	100	VLOW,VLOW,VLOW,B1,S	77.78	LOW,LOW,LOW,OK,S	100	OK,OK,OK,OK,S	87.5	OK,OK,OK,OK,S	22.22
Tmtc1	ENSMUSG00000030306-20-17,21-17-2/2	chr6:148195925-148196060	9	chr6:148195934+148195925-148196060,148195400	Alt5	100	LOW,LOW,LOW,27=27,S	77.78	N,N,N,9=9,S	95.12	OK,OK,OK,41=41,S	96.15	LOW,LOW,LOW,26=26,S	22.22
Zfp532	ENSMUSG00000042439_MULTIEX1-8/8=7-C2	chr18:65816005-65816286	282	chr18:65811376,65816005-65816286,65842549	C2	88.24	OK,OK,OK,OK,C1	66.04	LOW,LOW,LOW,OK,C2	59.32	OK,OK,OK,OK,C2	50	OK,OK,OK,OK,C2	22.2
Lrrc61	ENSMUSG00000073096-0-0,1-0,2-0-3/3	chr6:-48504981	89	chr6:-48504892+48504960+48504981,48506954	Alt5	80.43	OK,OK,LOW,46=29,C2	58.33	LOW,LOW,VLOW,24=15,C2	71.43	OK,OK,OK,63=47,C2	67.65	OK,OK,OK,68=53,C2	22.1
Folr1	ENSMUSG00000001827-4-14,4-13,4-12,4-11,4-10-3/5	chr7:109016979-109017065	84	chr7:109017671,109016979-109017098+109017068+109017065+109016984+109016981	Alt3	72.07	LOW,LOW,LOW,24=23,C1	50	VLOW,VLOW,VLOW,16=16,S	53.77	LOW,LOW,LOW,38=37,C1	56.55	OK,OK,OK,51=47,C1	22.07
St18	ENSMUSG00000033740-4-14,4-12,5-14	chr1:6742377-6742449	73	chr1:6727738,6742377-6742449,6743075	C3	22.06	LOW,LOW,N,B1,C3	0	N,N,N,Bn,C3	12.82	OK,OK,N,B1,C3	32.54	LOW,LOW,N,OK,C2	22.06
Slc20a2	ENSMUSG00000037656-13-15,14-15-2/2	chr8:23669414-23669530	4	chr8:23669414-23669526+23669530,23670969	Alt5	100	SOK,SOK,SOK,107=107,S	77.99	OK,OK,OK,63=63,S	100	OK,OK,OK,84=84,S	85.23	SOK,SOK,SOK,102=102,S	22.01
Zfp516	ENSMUSG00000058881-17-6,17-5,18-6	chr18:83163862-83163929	68	chr18:83162581,83163862-83163929,83170665	C1	100	OK,OK,OK,OK,S	78.14	LOW,LOW,LOW,OK,C1	91.53	OK,OK,OK,OK,S	96.86	OK,OK,OK,B1,S	21.86
Arfgef2	ENSMUSG00000074582_CASSETTE1	chr2:166668185-166668253	69	chr2:166661957,166668185-166668253,166670950	S	91.04	OK,OK,OK,OK,S	69.23	VLOW,VLOW,VLOW,OK,S	71.79	OK,OK,OK,OK,S	69.86	OK,OK,OK,OK,S	21.81
Nsun6	ENSMUSG00000026707_CASSETTE2	chr2:14961360-14961469	110	chr2:14963854,14961360-14961469,14959854	S	88.46	OK,OK,OK,OK,S	66.67	OK,OK,OK,OK,S	80	SOK,SOK,SOK,OK,S	83.72	OK,OK,OK,OK,S	21.79
Myo9b	ENSMUSG00000004677-50-54,50-53-2/2	chr8:73883457-	106	chr8:73883351,73883563+73883457-	Alt3	56.76	LOW,LOW,LOW,37=37,S	35	LOW,LOW,LOW,20=20,S	24	LOW,LOW,LOW,25=25,S	50	LOW,LOW,LOW,22=22,S	21.76
Slx4	ENSMUSG00000039738-19-18,19-17,19-16-2/3	chr16:3984991-3987181	5	chr16:3987915,3984991-3987447+3987181+3987176	Alt3	21.57	LOW,OK,LOW,39=39,S	0	VLOW,VLOW,VLOW,18=18,S	6.86	OK,OK,OK,54=54,S	7.32	LOW,OK,LOW,38=38,S	21.57
Dis3l2	ENSMUSG00000053333-6-11,6-8,11-11	chr1:88687991-88688032	42	chr1:88656964,88687991-88688032,88717797	C1	35.85	LOW,LOW,LOW,OK,C1	14.29	VLOW,VLOW,VLOW,B1,C1	29.63	LOW,LOW,LOW,OK,S	25.37	OK,OK,OK,OK,C1	21.56
Pbx4	ENSMUSG00000031860-3-4,3-3-2/2	chr8:72388723-72388876	74	chr8:72383052,72388797+72388723-72388876	Alt3	63.64	LOW,LOW,LOW,22=21,S	42.11	VLOW,VLOW,VLOW,19=18,C1	61.6	LOW,LOW,LOW,39=31,C2	76.64	LOW,LOW,LOW,34=20,C2	21.53
Vps24	ENSMUSG00000053119_MULTIEX1-1/5=C1-3	chr6:71502393-71502453	61	chr6:71493961+71494027,71502393-71502453,71510891	C2	45.64	OK,OK,OK,Bl,C2	24.16	OK,OK,OK,Bn,C2	26.41	OK,OK,OK,Bn,C2	29.93	OK,OK,OK,Bn,C2	21.48
Mll3	ENSMUSG00000038056-56-57,56-56,56-55-3/3	chr5:24798925-24799066	72	chr5:24800375,24798925-24799066+24799063+24798994	Alt3	82.56	OK,OK,LOW,41=20,C3	61.25	LOW,LOW,VLOW,26=15,C2	84.33	OK,OK,LOW,45=22,C3	94.24	OK,OK,LOW,52=31,C2	21.31
BC065397	ENSMUSG00000087368_MULTIEX2-1/2=C1-2	chrX:133294957-133295114	158	chrX:133294457,133294957-133295114,133296530	S	82.22	OK,OK,OK,OK,S	61.04	OK,OK,OK,OK,C1	79.41	OK,OK,OK,OK,C1	83.87	OK,OK,OK,OK,C1	21.18
Phf20	ENSMUSG00000038116_CASSETTE1	chr2:156079962-156080046	85	chr2:156077683,156079962-156080046,156090017	S	94.44	LOW,LOW,LOW,OK,S	73.33	VLOW,VLOW,VLOW,OK,S	93.55	OK,OK,OK,OK,S	96.88	OK,OK,OK,OK,S	21.11
Slc12a8	ENSMUSG00000035506-11-20,11-19,14-20	chr16:33617194-33617340	147	chr16:33608318,33617194-33617340+33625261,33624640	S*	85.37	LOW,LOW,LOW,OK,S	64.29	VLOW,VLOW,VLOW,OK,S	82.22	OK,OK,OK,OK,S	80.49	LOW,LOW,LOW,OK,S	21.08
Max	ENSMUSG00000059436-8-7,9-7,10-7,11-7-2/4	chr12:78040417-78040501	12	chr12:78040429+78040417+78040413+78040401-78040501,78039742	Alt5	78.18	VLOW,VLOW,VLOW,19=19,S	57.14	LOW,LOW,LOW,21=21,S	66.51	LOW,LOW,LOW,39=38,S	91.67	LOW,LOW,LOW,24=24,S	21.04
Zfp512	ENSMUSG00000062761_MULTIEX1-3/3=2-C2	chr5:31769695-31769819	125	chr5:31769048,31769695-31769819,31770527	S	96.43	SOK,SOK,SOK,OK,S	75.41	SOK,SOK,SOK,OK,C1	92.57	SOK,SOK,SOK,OK,S	94.74	SOK,SOK,SOK,OK,S	21.02
Stambpl1	ENSMUSG00000024776-0-7,1-7-2/2	chr19:-34267121	36	chr19:-34267085+34267121,34294677	Alt5	78.05	OK,OK,LOW,41=39,S	57.14	OK,OK,OK,42=41,S	70.83	OK,OK,OK,48=47,S	58.33	LOW,LOW,LOW,36=36,S	20.91
Lrsam1	ENSMUSG00000026792-0-0,1-0,2-0,3-0-2/4	chr2:32817082-	8	chr2:32817090+32817082+32817060+32816855-,32816775	Alt5	62.5	LOW,LOW,VLOW,24=14,C2	41.67	VLOW,VLOW,N,12=4,C3	73.53	LOW,LOW,LOW,34=22,C2	69.44	LOW,LOW,LOW,36=26,C2	20.83
Gpatch2	ENSMUSG00000039210_MULTIEX2-2/4=C1-3	chr1:189140403-189140442	40	chr1:189128276,189140403-189140442,189146163	S	73.88	OK,OK,OK,OK,C1	53.08	LOW,LOW,LOW,OK,C1	82.68	OK,OK,OK,OK,S	89.05	OK,OK,OK,OK,S	20.8
Klhl28	ENSMUSG00000020948-0-2,0-0,1-2	chr12:66057826-66058724	899	chr12:66066396,66057826-66058724,66052806	S	100	LOW,OK,LOW,OK,S	79.33	N,N,N,B1,C1	82.26	LOW,LOW,LOW,OK,S	100	LOW,LOW,LOW,B1,S	20.67
Flnc	ENSMUSG00000068699_CASSETTE1	chr6:29402799-29402897	99	chr6:29402380,29402799-29402897,29403199	S	93.44	OK,OK,OK,OK,S	72.97	LOW,LOW,LOW,OK,S	64.56	OK,OK,OK,OK,S	75.51	OK,OK,OK,OK,S	20.47
S100pbp	ENSMUSG00000040928-7-6,8-6-2/2	chr4:128859453-128859774	123	chr4:128859576+128859453-128859774,128859344	Alt5	37.04	LOW,LOW,LOW,27=27,S	16.67	VLOW,VLOW,VLOW,12=12,S	32.61	OK,OK,OK,46=46,S	31.25	LOW,LOW,LOW,32=32,S	20.37
Zfp426	ENSMUSG00000059475-7-14,7-11,9-14	chr9:20280840-20280922	83	chr9:20282577,20280840-20280922,20279477	C1	100	LOW,OK,LOW,OK,C1	79.68	VLOW,LOW,VLOW,OK,C1	100	LOW,OK,LOW,OK,C1	100	OK,OK,OK,OK,C1	20.32
Plxna3	ENSMUSG00000031398-18-22,18-21,19-22	chrX:71581340-71581530	191	chrX:71581205,71581340-71581530,71581616	S	69.83	LOW,LOW,LOW,B1,S	49.56	N,N,N,OK,C1	75.88	OK,OK,OK,OK,S	76.85	LOW,LOW,LOW,B1,S	20.27
Anks3	ENSMUSG00000022515_MULTIEX2-1/9=C1-3	chr16:4960490-4960661	172	chr16:4964213,4960490-4960661,4957855	C2	59.09	SOK,SOK,OK,B1,C2	38.85	SOK,SOK,OK,B2,C2	62.34	SOK,SOK,OK,B2,C2	53.37	SOK,SOK,OK,B2,C2	20.24
Hemk1	ENSMUSG00000032579-5-2,6-2,7-2-2/3	chr9:107239370-107239709	24	chr9:107239394+107239370+107239332-107239709,107238994	Alt5	28.57	OK,OK,OK,49=49,S	8.33	LOW,LOW,LOW,36=36,S	25.53	OK,OK,OK,47=47,S	23.08	OK,OK,OK,52=52,S	20.24
Mll3	ENSMUSG00000038056-55-54,55-53,55-52-2/3	chr5:24800375-24800536	68	chr5:24801216,24800375-24800539+24800536+24800468	Alt3	40.04	OK,OK,OK,47=47,S	19.88	LOW,LOW,LOW,23=23,S	15.97	LOW,LOW,LOW,36=36,S	35.95	LOW,LOW,LOW,31=31,S	20.16
Zfp532	ENSMUSG00000042439_MULTIEX1-5/8=4-C2	chr18:65798404-65798585	182	chr18:65784988,65798404-65798585,65842549	C2	85.51	OK,OK,N,B2,C3	65.38	LOW,LOW,N,Bl,C3	66.32	OK,OK,VLOW,B2,C2	71.43	OK,OK,VLOW,B2,C2	20.13
A630007B06Rik	ENSMUSG00000035173-6-7,7-7-2/2	chr19:56882468-56882680	83	chr19:56882551+56882468-56882680,56881575	Alt5	82.56	OK,OK,LOW,40=33,C1	62.5	N,N,N,8=8,S	89.74	LOW,OK,LOW,39=38,S	76.92	LOW,LOW,LOW,26=26,S	20.06
Arhgef12	ENSMUSG00000059495_MULTIEX1-1/3=C1-2	chr9:42848623-42848679	57	chr9:42850674,42848623-42848679,42835378	S	56.36	LOW,LOW,LOW,OK,S	36.36	VLOW,VLOW,VLOW,OK,S	38.03	OK,OK,OK,OK,S	58.62	LOW,LOW,LOW,OK,S	20
St3gal3	ENSMUSG00000028538-0-0,1-0,2-0-3/3	chr4:117806995-	344	chr4:117807339+117807009+117806995-,117780298	Alt5	60	OK,OK,OK,50=49,S	40	LOW,LOW,LOW,30=30,S	62.16	LOW,LOW,LOW,37=36,S	59.26	LOW,LOW,LOW,27=27,S	20
Asb1	ENSMUSG00000026311-0-3,0-2-2/2	chr1:93440728-93440874	5	chr1:93437441,93440733+93440728-93440874	Alt3	57.14	OK,OK,OK,42=42,S	37.14	LOW,LOW,LOW,35=35,S	48.08	OK,OK,OK,52=52,S	42.11	LOW,LOW,LOW,38=38,S	20
Ezh1	ENSMUSG00000006920-2-3,2-2-2/2	chr11:101078557-101078682	5	chr11:101079968,101078557-101078682+101078677	Alt3	19.97	LOW,LOW,LOW,21=21,S	0	VLOW,VLOW,VLOW,12=12,S	8.12	LOW,LOW,LOW,26=26,S	23.63	LOW,LOW,LOW,31=31,S	19.97
Bid	ENSMUSG00000004446-0-2,0-1,4-2	chr6:120856447-120856581	135	chr6:120866752,120856447-120856581,120851806	S	38.46	OK,OK,OK,B1,C1	18.52	VLOW,VLOW,VLOW,OK,S	9.28	OK,OK,OK,Bn,C1	13.68	OK,OK,OK,B1,S	19.94
BC028528	ENSMUSG00000038543_CASSETTE1	chr3:95688893-95688991	99	chr3:95692064,95688893-95688991+95688994,95688160	S*	80.23	LOW,LOW,LOW,OK,S	60.39	LOW,LOW,LOW,OK,S	75.34	LOW,LOW,LOW,OK,S	67.14	LOW,LOW,LOW,OK,S	19.84
Gripap1	ENSMUSG00000031153_CASSETTE1	chrX:7377662-7377709	48	chrX:7377467,7377662-7377709,7378303	S	60.48	OK,OK,OK,OK,S	40.65	LOW,OK,LOW,OK,S	42.8	LOW,OK,LOW,OK,S	45.38	LOW,OK,LOW,OK,S	19.83
Hps5	ENSMUSG00000014418-25-29,26-29-2/2	chr7:54028490-54028544	38	chr7:54028528+54028490-54028544,54027913	Alt5	75.83	LOW,OK,LOW,35=35,S	56.03	VLOW,LOW,VLOW,16=15,S	85.47	OK,OK,OK,42=42,S	100	OK,OK,OK,41=40,S	19.8
Map4k5	ENSMUSG00000034761-34-32,35-32-2/2	chr12:70916742-70916919	4	chr12:70916746+70916742-70916919,70914191	Alt5	66.99	OK,SOK,OK,73=73,S	47.2	OK,OK,OK,43=43,S	69.09	OK,SOK,OK,80=79,S	52.34	OK,SOK,OK,93=92,S	19.79
Prr14	ENSMUSG00000030822_CASSETTE1	chr7:134615420-134615491	72	chr7:134614633,134615219+134615420-134615491,134615612	S*	73.16	SOK,SOK,SOK,B1,S	53.46	OK,OK,OK,B1,S	61.89	SOK,SOK,SOK,B1,S	64.56	SOK,SOK,SOK,B1,S	19.7
Rims4	ENSMUSG00000035226-0-2,0-1-2/2	chr2:163704830-163704968	3	chr2:163744323,163704830-163704968+163704965	Alt3	72.41	OK,OK,OK,58=58,S	52.78	LOW,LOW,LOW,36=36,S	60.47	OK,OK,OK,43=43,S	71.79	LOW,LOW,LOW,39=39,S	19.63
Jak2	ENSMUSG00000024789-9-11,10-11-2/2	chr19:29356807-29357128	95	chr19:29356807-29357033+29357128,29358032	Alt5	78.68	LOW,LOW,LOW,24=23,S	59.3	VLOW,VLOW,VLOW,10=10,S	58.39	LOW,LOW,LOW,22=22,S	61.22	LOW,LOW,LOW,21=21,S	19.38
Iqcg	ENSMUSG00000035578-10-4,10-3,15-4	chr16:33040850-33040978	129	chr16:33045606,33040850-33040978,33035708	C1	100	OK,OK,N,B1,C2	80.72	VLOW,VLOW,N,B1,C2	100	OK,OK,VLOW,B1,C2	100	OK,OK,VLOW,B1,C2	19.28
Src	ENSMUSG00000027646_CASSETTE3	chr2:157284579-157284596	18	chr2:157284369,157284579-157284596,157288446	S	29.91	OK,OK,OK,OK,S	10.66	OK,OK,OK,Bn,S	30.26	OK,OK,OK,OK,S	34.65	OK,OK,OK,OK,S	19.25
Taz	ENSMUSG00000009995-15-20,15-19-2/2	chrX:71533787-71533831	3	chrX:71533558,71533790+71533787-71533831	Alt3	25.64	LOW,LOW,LOW,39=39,S	6.45	LOW,LOW,LOW,31=30,S	11.54	LOW,LOW,LOW,26=26,S	20	LOW,LOW,LOW,25=25,S	19.19
Il18bp	ENSMUSG00000070427-4-8,4-7-2/2	chr7:109164792-109164915	34	chr7:109165264,109164792-109164915+109164881	Alt3	65	OK,OK,OK,40=40,S	45.83	LOW,LOW,LOW,24=24,S	65.38	LOW,LOW,LOW,26=26,S	52.31	LOW,LOW,LOW,21=20,S	19.17
Cpeb4	ENSMUSG00000020300_MULTIEX1-1/2=C1-C2	chr11:31808825-31808875	51	chr11:31789939,31808825-31808875,31820409	C1	52.38	OK,OK,OK,B1,C1	33.25	VLOW,LOW,VLOW,OK,C2	44.56	OK,OK,VLOW,B1,C2	35.47	OK,OK,OK,B1,C2	19.13
Nadsyn1	ENSMUSG00000031090-20-16,21-16-2/2	chr7:150989870-150990054	49	chr7:150989919+150989870-150990054,150989207	Alt5	25.55	LOW,LOW,VLOW,20=15,C2	6.42	VLOW,VLOW,VLOW,16=12,C2	14.14	LOW,LOW,VLOW,29=10,C3	10.26	LOW,LOW,VLOW,20=12,C2	19.13
Clock	ENSMUSG00000029238_CASSETTE4	chr5:76702984-76703068	85	chr5:76732449,76702984-76703068,76695914	S	94.12	LOW,LOW,LOW,OK,S	75	N,N,N,OK,S	87.23	OK,OK,OK,OK,S	84.62	OK,OK,OK,OK,S	19.12
Ehbp1	ENSMUSG00000042302-12-14,12-13-2/2	chr11:22046535-22046703	75	chr11:22051070,22046535-22046703+22046628	Alt3	37.46	OK,OK,OK,52=47,C1	18.35	LOW,LOW,LOW,28=27,S	32.51	OK,OK,OK,50=48,S	38.04	OK,OK,LOW,40=38,S	19.11
5730419I09Rik	ENSMUSG00000030279_MULTIEX1-8/9=7-9	chr6:142967848-142967949	102	chr6:142968844,142967848-142967949,142966593	C2	75.26	OK,OK,OK,OK,C1	56.16	OK,OK,OK,OK,C1	59.42	SOK,SOK,OK,OK,C1	57.14	OK,OK,OK,OK,C2	19.1
Ulk4	ENSMUSG00000040936_CASSETTE4	chr9:121113842-121113925	84	chr9:121117275,121113842-121113925,121101913	S	100	OK,OK,OK,OK,S	80.95	VLOW,VLOW,VLOW,OK,S	89.19	LOW,LOW,LOW,OK,S	100	LOW,LOW,LOW,B1,S	19.05
Nr1d2	ENSMUSG00000021775_MULTIEX1-1/4=C1-C2	chr14:19054501-19054767	267	chr14:19071325,19054501-19054767,19044478	C1	100	OK,OK,N,B2,C2	80.95	LOW,LOW,N,B2,C2	88.89	OK,OK,N,B2,C2	87.34	OK,OK,N,B2,C2	19.05
Sfi1	ENSMUSG00000023764_MULTIEX2-20/22=18-21	chr11:3043263-3043339	77	chr11:3044220,3043263-3043339,3042413	C1	100	SOK,SOK,SOK,OK,S	80.95	LOW,LOW,LOW,OK,C1	100	LOW,LOW,LOW,OK,C1	95.65	OK,OK,OK,OK,S	19.05
Zscan22	ENSMUSG00000054715-0-4,1-4,2-4-3/3	chr7:-13483329	103	chr7:-13483226+13483292+13483329,13491583	Alt5	71.05	LOW,LOW,LOW,38=34,C1	52	LOW,LOW,LOW,25=20,C1	48.15	LOW,LOW,VLOW,27=19,C2	61.54	LOW,LOW,LOW,26=23,C1	19.05
Tbl1xr1	ENSMUSG00000027630_MULTIEX1-1/5=C1-4	chr3:21988335-21988444	110	chr3:21975876,21988335-21988444,22047864	C1	33.33	VLOW,VLOW,VLOW,OK,C1	14.29	LOW,LOW,VLOW,OK,C2	25.49	LOW,LOW,LOW,OK,C1	8.77	OK,OK,OK,B1,S	19.04
Sgip1	ENSMUSG00000028524_MULTIEX2-2/2=C1-C2	chr4:102607151-102607210	60	chr4:102601517,102607151-102607210,102628704	S	88.24	LOW,LOW,LOW,B1,C1	69.23	VLOW,VLOW,VLOW,B1,S	60	OK,OK,OK,B1,S	68.63	LOW,LOW,LOW,B1,S	19.01
Nop58	ENSMUSG00000026020-5-9,5-8,5-7,5-6,5-5-2/5	chr1:59749456-59749572	68	chr1:59749233,59749524+59749456+59749396+59749321+59749299-59749572	Alt3	93.02	OK,OK,OK,43=43,S	74.07	LOW,LOW,LOW,27=27,S	74.79	OK,OK,OK,44=44,S	67.35	OK,OK,OK,43=43,S	18.95
Pip5k1a	ENSMUSG00000028126-0-6,0-5,0-4-2/3	chr3:94886713-94886747	3	chr3:94910298,94886713-94886750+94886747+94886744	Alt3	63.45	OK,OK,LOW,41=39,S	44.52	LOW,LOW,LOW,31=30,S	57.49	OK,OK,OK,51=50,S	49.17	OK,OK,OK,75=72,S	18.93
Scyl3	ENSMUSG00000026584-2-7,2-6,2-5-3/3	chr1:165864763-165864948	61	chr1:165863824,165864824+165864821+165864763-165864948	Alt3	89.47	OK,OK,OK,57=57,S	70.59	LOW,LOW,LOW,34=34,S	86.67	OK,OK,OK,75=75,S	78.57	OK,OK,OK,56=56,S	18.88
2010001A14Rik	ENSMUSG00000087165_MULTIEX1-3/3=2-C2	chr11:57609528-57609675	148	chr11:57609814,57609528-57609675,57609296	C2	72.06	SOK,SOK,OK,B1,C2	53.23	OK,OK,OK,OK,C2	55.56	LOW,LOW,LOW,OK,C1	77.27	LOW,LOW,LOW,OK,C2	18.83
Rpl34	ENSMUSG00000062006-6-2,7-2,8-2,9-2-2/4	chr3:130432446-130432708	220	chr3:130432666+130432446+130432421+130432329-130432708,130432220	Alt5	62.16	LOW,LOW,LOW,37=31,C1	43.33	LOW,LOW,LOW,30=27,C1	57.14	LOW,LOW,LOW,21=20,S	30	LOW,LOW,VLOW,20=16,C1	18.83
Hcn3	ENSMUSG00000028051-2-2,3-2,4-2-3/3	chr3:88956515-88956695	149	chr3:88956664+88956553+88956515-88956695,88955508	Alt5	18.75	OK,OK,OK,48=48,S	0	LOW,LOW,LOW,24=24,S	15	LOW,LOW,LOW,20=20,S	7.69	LOW,LOW,LOW,26=26,S	18.75
Zfp746	ENSMUSG00000057691-6-7,6-6-2/2	chr6:-48014951	3	chr6:48016428,-48014951+48014948	Alt3	56.55	LOW,LOW,LOW,28=26,C1	37.82	LOW,LOW,LOW,26=25,S	20.37	OK,OK,OK,48=45,C1	49.28	LOW,LOW,LOW,38=36,C1	18.73
Lemd3	ENSMUSG00000048661_MULTIEX1-2/9=C1-7	chr10:120386353-120386419	67	chr10:120414840,120386353-120386419,120369085	C3	100	OK,OK,N,Bn,C3	81.28	LOW,LOW,N,Bn,C3	90.83	OK,OK,N,Bn,C3	95.19	OK,OK,N,Bn,C3	18.72
Adc	ENSMUSG00000028789_MULTIEX1-2/3=1-C2	chr4:128638607-128638803	197	chr4:128639328,128638607-128638803,128628016	C2	81.2	SOK,SOK,LOW,B2,C1	62.5	LOW,LOW,VLOW,B2,C1	67.57	OK,OK,VLOW,B2,C2	66.15	OK,OK,VLOW,B1,C2	18.7
Golga4	ENSMUSG00000038708_CASSETTE2	chr9:118446360-118446443	84	chr9:118446061,118446360-118446443,118447995	S	73.68	OK,OK,OK,OK,S	55	VLOW,VLOW,VLOW,OK,S	60.76	SOK,SOK,SOK,OK,S	68.06	SOK,SOK,SOK,OK,S	18.68
Pcnxl3	ENSMUSG00000054874-8-9,8-8-2/2	chr19:5684290-5684468	3	chr19:5684549,5684290-5684468+5684465	Alt3	71.29	LOW,LOW,LOW,32=32,S	52.61	VLOW,VLOW,VLOW,15=15,S	44.11	LOW,LOW,LOW,29=29,S	72.76	LOW,LOW,LOW,30=30,S	18.68
Dmxl2	ENSMUSG00000041268-36-34,36-33-2/2	chr9:54244047-54244177	3	chr9:54245854,54244047-54244177+54244174	Alt3	82.05	LOW,OK,LOW,39=39,S	63.42	LOW,LOW,LOW,33=31,C1	71.29	OK,OK,OK,49=48,S	80.81	OK,OK,OK,73=71,S	18.63
Mpst	ENSMUSG00000071711-1-3,2-3,3-3-2/3	chr15:78237231-78237293	35	chr15:78237231-78237258+78237293+78237460,78240473	Alt5	55.21	LOW,LOW,LOW,23=22,S	36.67	N,N,N,8=8,S	37.33	LOW,LOW,LOW,26=26,S	28.78	LOW,LOW,LOW,20=20,S	18.54
Ralgps1	ENSMUSG00000038831_MULTIEX2-3/7=2-4	chr2:33180173-33180223	51	chr2:33192033,33180173-33180223,33140428	S	96.3	OK,OK,OK,OK,C1	77.78	VLOW,VLOW,N,OK,C1	100	LOW,LOW,LOW,OK,S	90.91	OK,OK,OK,OK,S	18.52
Dhx57	ENSMUSG00000035051_MULTIEX2-2/4=C1-3	chr17:80677582-80677721	140	chr17:80680536,80677563+80677582-80677721,80675375	S*	90.91	OK,OK,OK,OK,S	72.41	OK,OK,OK,OK,C1	74.71	SOK,SOK,SOK,OK,C1	83.45	SOK,SOK,SOK,OK,C1	18.5
St6galnac6	ENSMUSG00000026811-20-19,20-18-2/2	chr2:32474860-	4	chr2:32474124,32474864+32474860-	Alt3	97.3	SOK,SOK,SOK,277=272,C1	78.88	SOK,SOK,SOK,207=206,S	96.51	SOK,SOK,SOK,189=182,C2	96.07	SOK,SOK,SOK,184=180,C1	18.42
Luc7l2	ENSMUSG00000029823-18-16,18-15,19-16	chr6:38521042-38521088	47	chr6:38520604,38521042-38521088,38525889	C3	95.24	LOW,LOW,N,B2,C3	76.92	VLOW,VLOW,N,Bn,C3	96.08	LOW,LOW,N,B2,C3	100	OK,OK,N,Bl,C3	18.32
Senp6	ENSMUSG00000034252-5-9,5-8-2/2	chr9:79946693-79946713	7	chr9:79941448,79946700+79946693-79946713	Alt3	100	OK,OK,OK,63=62,S	81.68	OK,OK,OK,40=40,S	100	OK,OK,OK,79=76,S	100	SOK,SOK,SOK,103=101,S	18.32
Prrg2	ENSMUSG00000007837_MULTIEX1-5/5=4-C2	chr7:52312113-52312254	142	chr7:52315342,52312113-52312254,52310017	S	96.29	OK,OK,OK,OK,C1	77.98	LOW,LOW,LOW,OK,S	87.14	VLOW,VLOW,VLOW,B1,C1	100	LOW,LOW,VLOW,B1,C1	18.31
Btbd19	ENSMUSG00000073771_MULTIEX2-1/2=C1-C2	chr4:116797109-116797331	223	chr4:116797934,116797109-116797331+116797336,116796387	C2*	21.74	LOW,LOW,N,OK,C2	3.45	VLOW,VLOW,N,Bn,C2	10.34	OK,OK,VLOW,OK,C2	13.04	OK,OK,N,OK,C2	18.29
Repin1	ENSMUSG00000052751-0-2,0-1-2/2	chr6:48544790-48544975	71	chr6:48544051,48544861+48544790-48544975	Alt3	59.72	OK,OK,OK,61=61,S	41.44	LOW,LOW,LOW,27=27,S	50.72	OK,OK,OK,62=62,S	45.79	OK,OK,OK,71=71,S	18.28
Pex26	ENSMUSG00000067825-10-10,10-9-2/2	chr6:121143530-121143765	3	chr6:121140265,121143533+121143530-121143765	Alt3	87.5	LOW,LOW,LOW,24=24,S	69.23	VLOW,VLOW,VLOW,13=13,S	79.07	OK,OK,OK,43=43,S	94.59	LOW,LOW,LOW,37=37,S	18.27
Sdr39u1	ENSMUSG00000022223-1-0,2-0-2/2	chr14:56518864-	163	chr14:56519027+56518864-,56518757	Alt5	36.11	LOW,LOW,LOW,36=36,S	17.86	LOW,LOW,LOW,28=27,S	21.62	LOW,LOW,LOW,37=37,S	26.47	LOW,LOW,LOW,34=34,S	18.25
4930455C21Rik	ENSMUSG00000002846-11-4,11-3-2/2	chr16:38516744-38517047	93	chr16:38518451,38516744-38517047+38516954	Alt3	46.27	OK,OK,OK,67=67,S	28.07	OK,OK,OK,57=57,S	22.73	LOW,LOW,LOW,22=22,S	52.38	LOW,LOW,LOW,21=21,S	18.2
Exoc6b	ENSMUSG00000033769-17-12,17-11,18-12	chr6:84808382-84808502	121	chr6:84810167,84808382-84808502,84805540	S	100	LOW,LOW,LOW,OK,S	81.82	N,N,N,OK,S	90.7	OK,OK,OK,OK,S	95.45	LOW,LOW,LOW,B1,S	18.18
Hspa12a	ENSMUSG00000025092_MULTIEX1-3/4=C1-C2	chr19:58879891-58879995	105	chr19:58895490,58879891-58879995,58875406	C3	100	LOW,LOW,N,Bn,C3	81.82	VLOW,VLOW,N,Bn,C3	100	OK,OK,N,Bn,C3	100	OK,OK,N,Bn,C3	18.18
Zfp532	ENSMUSG00000042439_MULTIEX1-7/8=6-C2	chr18:65811214-65811376	163	chr18:65804023,65811214-65811376,65842549	C3	78.95	OK,OK,N,B2,C3	60.78	LOW,LOW,N,Bn,C3	52.63	OK,OK,VLOW,B2,C3	44.33	OK,OK,VLOW,Bl,C3	18.17
Atf6	ENSMUSG00000026663-13-17,13-16-2/2	chr1:172717477-172717591	3	chr1:172718739,172717477-172717591+172717588	Alt3	87.8	OK,OK,OK,82=82,S	69.64	OK,OK,OK,56=56,S	82.35	OK,OK,OK,85=85,S	83.33	OK,OK,OK,90=90,S	18.16
Dag1	ENSMUSG00000039952-5-6,6-6,7-6-2/3	chr9:108155432-108155488	5	chr9:108155437+108155432+108155340-108155488,108120741	Alt5	97.44	LOW,LOW,LOW,39=38,S	79.31	LOW,LOW,LOW,29=29,S	82.61	OK,OK,OK,69=68,S	91.53	OK,OK,OK,59=59,S	18.13
Gtf2e2	ENSMUSG00000031585-3-6,4-6,5-6-3/3	chr8:34842961-34843146	159	chr8:34842961-34842987+34843106+34843146,34846206	Alt5	31.07	OK,OK,OK,47=44,C1	13.01	LOW,LOW,LOW,24=24,S	44.26	OK,OK,OK,55=55,S	25.62	OK,OK,OK,59=56,C1	18.06
BC023814	ENSMUSG00000004896-4-8,4-7-2/2	chr3:87731485-87731677	40	chr3:87731846,87731485-87731677+87731637	Alt3	71.08	OK,OK,OK,83=83,S	53.12	LOW,LOW,LOW,32=32,S	62.71	OK,OK,OK,59=59,S	59.62	OK,OK,OK,52=52,S	17.96
Arhgef12	ENSMUSG00000059495-14-13,14-12-2/2	chr9:42816099-42816194	3	chr9:42818262,42816099-42816194+42816191	Alt3	67.86	LOW,LOW,LOW,28=27,S	50	VLOW,VLOW,VLOW,12=12,S	54.84	LOW,LOW,LOW,31=31,S	71.43	LOW,LOW,LOW,28=28,S	17.86
Sfmbt2	ENSMUSG00000061186_CASSETTE1	chr2:10499156-10499254	99	chr2:10497138,10499156-10499254,10499442	S	52.73	LOW,LOW,LOW,OK,S	34.88	VLOW,VLOW,VLOW,OK,S	52.33	SOK,SOK,SOK,OK,S	42.48	SOK,SOK,SOK,OK,S	17.85
Spats1	ENSMUSG00000023935_MULTIEX1-3/3=2-C2	chr17:45589627-45589689	63	chr17:45591040,45589627-45589689,45586499	C1	33.79	OK,OK,OK,OK,C2	15.97	OK,OK,OK,OK,C2	18.81	OK,OK,LOW,OK,C2	22.67	OK,OK,LOW,OK,C2	17.82
4632415K11Rik	ENSMUSG00000034105-0-0,1-0-2/2	chr8:122302046-	214	chr8:122302260+122302046-,122297340	Alt5	36.84	LOW,LOW,LOW,38=38,S	19.05	LOW,LOW,LOW,21=21,S	29.41	LOW,LOW,LOW,34=34,S	35.14	LOW,LOW,LOW,37=37,S	17.79
Zc3h14	ENSMUSG00000021012-11-15,11-14-2/2	chr12:100017318-100017477	33	chr12:100002188,100017351+100017318-100017477	Alt3	79.31	LOW,LOW,LOW,29=23,C2	61.54	VLOW,VLOW,N,13=8,C2	75	LOW,LOW,LOW,28=21,C2	84.38	LOW,LOW,LOW,32=27,C1	17.77
3110052M02Rik	ENSMUSG00000035868_CASSETTE2	chr17:21793146-21793299	154	chr17:21789312,21793063+21793146-21793299,21794486	S*	92.22	OK,OK,OK,OK,S	74.49	SOK,SOK,SOK,OK,S	100	OK,OK,OK,OK,S	100	OK,OK,OK,B1,S	17.73
Kifc3	ENSMUSG00000031788-6-4,6-3-2/2	chr8:97653096-97653234	3	chr8:97658617,97653096-97653234+97653231	Alt3	96.88	LOW,LOW,LOW,32=32,S	79.17	LOW,LOW,LOW,24=24,S	93.51	OK,OK,OK,77=77,S	92.65	OK,OK,OK,68=68,S	17.71
Ccbl1	ENSMUSG00000039648_MULTIEX1-2/2=1-C2	chr2:30042707-30042827	121	chr2:30043209,30042707-30042827,30042429	S	82.54	SOK,SOK,SOK,OK,S	64.84	OK,OK,OK,OK,S	62.79	OK,OK,OK,OK,S	78.08	OK,OK,OK,B1,S	17.7
Wdr81	ENSMUSG00000045374-9-7,10-7,11-7,12-7-2/4	chr11:75261366-75261531	55	chr11:75261421+75261366+75261337+75261333-75261531,75259595	Alt5	94.12	LOW,LOW,LOW,35=35,S	76.42	VLOW,VLOW,VLOW,18=18,S	92.01	LOW,LOW,LOW,28=28,S	78.41	LOW,LOW,LOW,25=25,S	17.7
Taok3	ENSMUSG00000061288_CASSETTE1	chr5:117635536-117635620	85	chr5:117570348,117635536-117635620,117643638	S	91.49	OK,OK,OK,OK,S	73.91	VLOW,VLOW,VLOW,OK,S	69.23	OK,OK,OK,OK,S	88	OK,OK,OK,OK,S	17.58
Dos	ENSMUSG00000035640_CASSETTE2	chr10:79599435-79599488	54	chr10:79599619,79599408+79599435-79599488,79599239+79599287	S*	80.28	OK,OK,OK,OK,S	62.71	LOW,LOW,LOW,OK,S	51.02	OK,OK,OK,OK,S	48.31	OK,OK,OK,OK,S	17.57
Eml5	ENSMUSG00000051166-5-6,5-5-2/2	chr12:100112717-100112852	4	chr12:100114337,100112717-100112852+100112848	Alt3	100	LOW,LOW,LOW,32=31,S	82.47	N,N,N,6=6,S	100	LOW,LOW,LOW,31=29,C1	100	LOW,LOW,LOW,35=35,S	17.53
Nin	ENSMUSG00000021068_CASSETTE2	chr12:71143119-71145239	2121	chr12:71146134,71142796+71143119-71145239,71141867	S*	64.72	OK,OK,OK,OK,S	47.23	VLOW,VLOW,VLOW,OK,S	48.81	LOW,LOW,LOW,OK,S	45.9	LOW,LOW,LOW,OK,S	17.49
Unc5a	ENSMUSG00000025876-1-2,1-1-2/2	chr13:55097155-55097301	3	chr13:55092462,55097158+55097155-55097301	Alt3	26.92	OK,OK,OK,78=78,S	9.52	OK,OK,OK,42=42,S	15.58	OK,OK,OK,77=77,S	24.74	OK,OK,OK,97=97,S	17.4
Cyth1	ENSMUSG00000017132-MICROEX2	chr11:118041516-118041518	3	chr11:118043534,118041516-118041518,118038610	MIC_S	71.36	OK,OK,OK,na,na	53.96	LOW,LOW,LOW,na,na	55.41	OK,OK,OK,na,na	62.42	OK,OK,OK,na,na	17.4
Aasdh	ENSMUSG00000055923_CASSETTE3	chr5:77313111-77313226	116	chr5:77315072+77315155,77313111-77313226,77312087	S	100	LOW,LOW,LOW,OK,S	82.61	VLOW,VLOW,VLOW,OK,S	92.45	LOW,LOW,LOW,B1,S	100	LOW,LOW,LOW,B1,S	17.39
Wrn	ENSMUSG00000031583_MULTIEX2-19/25=18-20	chr8:34416126-34416232	107	chr8:34421183,34416126-34416232,34405563	S	100	OK,OK,OK,OK,S	82.61	VLOW,VLOW,VLOW,OK,S	92.59	OK,OK,OK,OK,S	97.4	OK,OK,OK,OK,S	17.39
Hspa12a	ENSMUSG00000025092_MULTIEX1-2/4=C1-C2	chr19:58880516-58880602	87	chr19:58895490,58880516-58880602,58875406	C3	100	LOW,LOW,N,Bn,C3	82.61	VLOW,VLOW,N,Bn,C3	100	OK,OK,N,Bn,C3	100	OK,OK,N,Bn,C3	17.39
Phf20l1	ENSMUSG00000072501-27-28,27-27,27-26-2/3	chr15:66471475-66471637	7	chr15:66468594,66471482+66471475+66471472-66471637	Alt3	100	OK,OK,OK,44=44,S	82.61	LOW,LOW,LOW,23=23,S	94.03	OK,OK,OK,67=67,S	96.23	OK,OK,OK,53=53,S	17.39
Pign	ENSMUSG00000056536-20-18,21-18-2/2	chr1:107494245-107494427	5	chr1:107494250+107494245-107494427,107488338	Alt5	86.02	LOW,LOW,LOW,34=34,S	68.67	LOW,LOW,LOW,32=27,C1	83.36	OK,OK,OK,47=45,S	90.88	OK,OK,OK,44=42,S	17.35
Ptma	ENSMUSG00000026238-9-16,9-15,9-14,9-13-3/4	chr1:88426540-	39	chr1:88426127,88426579+88426567+88426540+88426522-	Alt3	76.61	OK,SOK,LOW,74=26,C3	59.29	OK,SOK,LOW,67=31,C3	50.15	OK,SOK,VLOW,66=17,C3	100	OK,OK,LOW,66=26,C3	17.32
Herc1	ENSMUSG00000038664-37-40,37-39-2/2	chr9:66289710-66289886	3	chr9:66287713,66289713+66289710-66289886	Alt3	61.04	OK,OK,OK,77=77,S	43.75	LOW,LOW,LOW,32=32,S	51.43	SOK,SOK,SOK,105=105,S	56.3	SOK,SOK,SOK,135=135,S	17.29
Zkscan5	ENSMUSG00000055991_MULTIEX1-2/3=C1-C2	chr5:145972615-145972697	83	chr5:145968577,145972615-145972697,145979156	C3	97.75	OK,OK,N,B2,C2	80.49	OK,OK,N,B2,C2	97.37	OK,OK,N,B2,C2	89.87	OK,OK,N,B2,C2	17.26
Iffo1	ENSMUSG00000038271_MULTIEX1-3/3=C1-C2	chr6:125103060-125103180	121	chr6:125101534+125101543,125103060-125103180,125103425+125103428	C2	85.56	SOK,SOK,N,B2,C2	68.31	SOK,SOK,N,B2,C2	83.27	SOK,SOK,N,B2,C2	92.38	SOK,SOK,N,B2,C2	17.25
Dmrta2	ENSMUSG00000047143-0-0,1-0,2-0-2/3	chr4:-109650941	4	chr4:-109650937+109650941+109651208,109652460	Alt5	66.36	LOW,LOW,LOW,35=35,S	49.11	LOW,LOW,LOW,31=31,S	54.14	OK,OK,OK,58=58,S	57.53	OK,OK,OK,44=44,S	17.25
Zfp213	ENSMUSG00000071256-0-0,1-0,2-0,3-0-3/4	chr17:23700803-	133	chr17:23700936+23700818+23700803+23700733-,23698627	Alt5	17.24	LOW,LOW,LOW,29=29,S	0	VLOW,VLOW,VLOW,19=19,S	8.93	OK,OK,OK,56=56,S	16.22	LOW,LOW,LOW,37=37,S	17.24
2610020H08Rik	ENSMUSG00000030924_MULTIEX2-7/7=6-C2	chr7:126988897-126989015	119	chr7:126987960,126988897-126989015,126992246	C1	48.45	OK,OK,OK,OK,C2	31.25	OK,OK,LOW,OK,C3	31.15	OK,OK,N,B1,C3	37.5	OK,OK,VLOW,OK,C3	17.2
Shisa7	ENSMUSG00000053550_CASSETTE1	chr7:4783275-4783325	51	chr7:4785832,4783275-4783325,4782510	S	23.08	LOW,LOW,LOW,OK,S	5.88	N,N,N,Bn,S	9.8	OK,OK,OK,OK,S	7.69	OK,OK,OK,B1,S	17.2
Zfat	ENSMUSG00000022335-19-16,20-16-2/2	chr15:67942006-67942124	33	chr15:67942039+67942006-67942124,67936641	Alt5	27.97	OK,OK,OK,49=48,S	10.83	VLOW,VLOW,VLOW,18=18,S	28.5	OK,OK,OK,55=55,S	31.19	OK,OK,OK,44=44,S	17.14
Ptprg	ENSMUSG00000021745-7-8,7-5,10-8	chr14:12869855-12869950	96	chr14:12795236,12869855-12869950,12923929	S	67.12	OK,OK,OK,OK,C1	50	N,N,N,OK,C2	54.67	OK,OK,OK,OK,C2	55.56	OK,OK,OK,OK,C2	17.12
Zcchc6	ENSMUSG00000035248-0-0,1-0,2-0-2/3	chr13:59924337-	105	chr13:59924442+59924337+59923994-,59923471	Alt5	17.07	OK,OK,OK,41=41,S	0	VLOW,VLOW,VLOW,19=19,S	5.17	OK,OK,OK,58=58,S	12.7	OK,OK,OK,63=63,S	17.07
Ybey	ENSMUSG00000033126-0-2,0-1,1-2	chr10:75930902-75931131	230	chr10:75931519,75930902-75931131,75929110	S	100	OK,OK,OK,OK,S	82.98	OK,OK,OK,OK,S	92.73	OK,OK,OK,OK,S	90	LOW,LOW,LOW,OK,S	17.02
Tnrc6b	ENSMUSG00000047888-10-12,10-11,11-12	chr15:80713374-80713532	159	chr15:80711636,80713374-80713532,80714637	S	70.3	LOW,OK,LOW,OK,S	53.33	N,N,N,OK,S	81.71	OK,OK,OK,OK,S	76.14	OK,OK,OK,OK,S	16.97
Ttc15	ENSMUSG00000020628-0-0,1-0-2/2	chr12:29435027-	167	chr12:29435194+29435027-,29432401	Alt5	73.68	LOW,LOW,LOW,38=38,S	56.76	LOW,LOW,LOW,37=37,S	60	OK,OK,OK,55=54,S	58.62	OK,OK,OK,58=58,S	16.92
Mpdz	ENSMUSG00000028402-21-25,21-24-2/2	chr4:80994534-80994648	54	chr4:80994906,80994534-80994648+80994594	Alt3	40	LOW,LOW,LOW,30=30,S	23.08	VLOW,VLOW,VLOW,13=13,S	41.38	LOW,LOW,LOW,29=29,S	41.67	LOW,LOW,LOW,36=36,S	16.92
Rad51l1	ENSMUSG00000059060-1-1,2-1,3-1,4-1,5-1-5/5	chr12:-80398577	207	chr12:-80398370+80398409+80398559+80398572+80398577,80401529	Alt5	21.05	VLOW,VLOW,VLOW,19=16,C1	4.17	LOW,LOW,VLOW,24=19,C2	6.67	LOW,LOW,LOW,30=26,C1	8.7	LOW,LOW,VLOW,23=19,C1	16.88
Traf2	ENSMUSG00000026942-1-3,2-3-2/2	chr2:25394365-25394536	21	chr2:25394386+25394365-25394536,25392669	Alt5	37.58	SOK,SOK,SOK,118=111,C1	20.71	OK,OK,OK,83=77,C1	32.81	OK,OK,OK,97=90,C1	22.37	OK,OK,OK,86=84,S	16.87
Zbtb24	ENSMUSG00000019826-5-3,5-2-2/2	chr10:41175479-41175562	5	chr10:41175001,41175484+41175479-41175562	Alt3	100	LOW,LOW,LOW,28=28,S	83.17	LOW,LOW,LOW,29=28,S	86.07	LOW,LOW,LOW,21=20,S	100	VLOW,VLOW,VLOW,15=14,C1	16.83
Nudt13	ENSMUSG00000021809_MULTIEX1-7/8=6-8	chr14:21126455-21126586	132	chr14:21125588,21126455-21126586,21126915	S	39.53	VLOW,VLOW,VLOW,OK,S	22.73	LOW,LOW,LOW,OK,S	12	OK,OK,OK,OK,S	17.65	OK,OK,OK,OK,S	16.8
Diap1	ENSMUSG00000024456_MULTIEX1-2/2=C1-C2	chr18:38066042-38066068	27	chr18:38094856,38066042-38066068,38064813	S	100	LOW,OK,LOW,OK,S	83.22	VLOW,LOW,VLOW,OK,S	97.15	OK,OK,OK,OK,S	92.06	OK,OK,OK,OK,S	16.78
Pdcd4	ENSMUSG00000024975-4-2,4-1,5-2	chr19:53978546-53978668	123	chr19:53978358,53978546-53978668,53981939	C3	26.98	OK,OK,N,Bl,C3	10.2	OK,OK,N,Bn,C3	6.85	OK,OK,N,Bn,C3	6.87	OK,OK,N,Bn,C3	16.78
Arnt	ENSMUSG00000015522_MULTIEX1-2/4=1-3	chr3:95256507-95256551	45	chr3:95252405,95256507-95256551,95264299	S	100	OK,OK,OK,OK,S	83.33	VLOW,VLOW,VLOW,OK,C1	95.24	OK,OK,OK,OK,S	100	OK,OK,OK,OK,S	16.67
Spg11	ENSMUSG00000033396_MULTIEX2-2/3=1-3	chr2:121910631-121910776	146	chr2:121912599,121910631-121910776,121909297	S	96.67	OK,OK,OK,OK,S	80	VLOW,VLOW,VLOW,B1,C1	84.13	OK,OK,OK,B1,C1	95.56	OK,OK,OK,OK,S	16.67
Zfp398	ENSMUSG00000062519_CASSETTE1	chr6:47790251-47790646	396	chr6:47785919,47790251-47790646,47808928	S	100	LOW,LOW,LOW,OK,S	83.33	VLOW,VLOW,VLOW,OK,S	74.47	LOW,LOW,LOW,OK,S	91.84	OK,OK,OK,OK,S	16.67
Sfi1	ENSMUSG00000023764_MULTIEX2-18/22=17-21	chr11:3044220-3044295	76	chr11:3044795,3044220-3044295,3042413	C3	100	SOK,SOK,N,B2,C3	83.33	OK,OK,N,B2,C2	96.3	OK,OK,N,B2,C2	100	OK,OK,N,B2,C3	16.67
Ube2l3	ENSMUSG00000038965_MULTIEX1-2/3=1-3	chr16:17171856-17171954	99	chr16:17176505,17171856-17171954,17160269	C2	46.67	N,N,N,OK,C2	30	OK,OK,N,B2,C3	13.21	OK,OK,N,B2,C3	21.95	LOW,LOW,N,B1,C3	16.67
Ispd	ENSMUSG00000043153-0-0,1-0-2/2	chr12:-37108890	279	chr12:-37108611+37108890,37116933	Alt5	16.67	LOW,LOW,LOW,24=24,S	0	VLOW,VLOW,VLOW,13=13,S	3.03	LOW,LOW,LOW,33=33,S	7.14	LOW,LOW,LOW,28=28,S	16.67
Hdac4	ENSMUSG00000026313-1-5,1-3,5-5	chr1:93951478-93951549	72	chr1:94044833,93951478-93951549,93926773	S	100	OK,OK,OK,OK,C1	83.37	VLOW,VLOW,VLOW,OK,S	100	OK,OK,LOW,OK,C1	100	OK,OK,OK,OK,S	16.63
Obsl1	ENSMUSG00000026211_CASSETTE1	chr1:75488803-75488917	115	chr1:75489081,75488642+75488803-75488917,75488032	S*	34.56	OK,OK,OK,OK,S	17.94	OK,OK,OK,OK,S	27.35	OK,OK,OK,OK,S	21.81	OK,OK,OK,OK,S	16.62
Mfge8	ENSMUSG00000030605_CASSETTE1	chr7:86288164-86288274	111	chr7:86290133,86288164-86288274,86287936	S	29.55	OK,OK,OK,OK,S	12.94	OK,OK,OK,B1,S	14.29	VLOW,VLOW,VLOW,OK,S	13.51	LOW,LOW,LOW,OK,S	16.61
Pgap2	ENSMUSG00000030990-6-27,6-23,9-27	chr7:109371893-109372004	112	chr7:109371664,109371893-109372004,109374785	C2	86.39	OK,SOK,OK,OK,C2	69.78	OK,OK,LOW,B1,C2	80.97	OK,OK,VLOW,B1,C2	70.8	OK,OK,LOW,B1,C2	16.61
Ndufs5	ENSMUSG00000028648-1-1,2-1,3-1-3/3	chr4:123395266-	85	chr4:123395351+123395279+123395266-,123393324	Alt5	27.59	LOW,LOW,LOW,29=29,S	11.11	LOW,LOW,LOW,27=27,S	36.36	LOW,LOW,LOW,33=33,S	15.38	LOW,LOW,LOW,26=26,S	16.48
Aak1	ENSMUSG00000057230_MULTIEX2-6/6=C1-C2	chr6:86937198-86945058	7861	chr6:86917367,86937198-86945058,86945834	C3	25	OK,OK,VLOW,Bn,C3	8.57	LOW,LOW,VLOW,Bn,C2	12.33	OK,OK,LOW,Bn,C3	9.33	OK,OK,OK,Bn,C2	16.43
Dnmt3b	ENSMUSG00000027478_CASSETTE2	chr2:153487879-153487940	62	chr2:153487338,153487879-153487940,153488450	S	94.2	OK,OK,OK,OK,S	77.78	LOW,LOW,LOW,OK,S	83.33	OK,OK,OK,OK,S	70.49	OK,OK,OK,OK,S	16.42
Fes	ENSMUSG00000053158-11-11,11-10,11-9-3/3	chr7:87527199-87527317	41	chr7:87527407,87527199-87527317+87527282+87527276	Alt3	30	LOW,LOW,LOW,32=32,S	13.58	LOW,LOW,LOW,28=28,S	18.76	OK,OK,OK,61=61,S	21.79	OK,OK,OK,57=57,S	16.42
Zkscan5	ENSMUSG00000055991_MULTIEX1-3/3=C1-C2	chr5:145973374-145973464	91	chr5:145968577,145973358+145973374-145973464+145973509,145979156	C2*	95.6	OK,OK,N,B2,C2	79.22	OK,OK,N,B2,C3	97.06	OK,OK,N,B2,C3	85.54	OK,OK,N,B2,C2	16.38
Sema4c	ENSMUSG00000026121-2-5,3-5-2/2	chr1:36613342-36613774	306	chr1:36613648+36613342-36613774,36612925	Alt5	74.55	LOW,LOW,VLOW,23=14,C2	58.26	N,N,N,7=2,C3	79.33	LOW,LOW,VLOW,28=11,C3	74.93	LOW,LOW,VLOW,23=10,C3	16.29
Pcnx	ENSMUSG00000021140-7-11,7-9,10-11	chr12:83034518-83034702	185	chr12:83029361,83034518-83034702,83047918	C2	46.1	SOK,SOK,OK,B1,C2	29.82	OK,OK,N,B1,C3	31.17	SOK,SOK,OK,OK,C3	31.37	OK,OK,VLOW,B1,C3	16.28
Otud7b	ENSMUSG00000038495_MULTIEX1-2/2=C1-C2	chr3:95934154-95934177	24	chr3:95908551+95908742,95934154-95934177+95934266,95940397	ME(1-2[94=100])	40.05	OK,OK,LOW,B1,C1	23.81	LOW,LOW,LOW,B1,S	39.29	LOW,LOW,LOW,OK,S	41.94	LOW,LOW,LOW,OK,S	16.24
Ispd	ENSMUSG00000043153_MULTIEX1-2/2=1-C2	chr12:37152876-37153025	150	chr12:37117209,37152876-37153025,37199689	S	100	OK,OK,OK,OK,S	83.78	LOW,LOW,LOW,OK,S	97.75	OK,OK,OK,OK,S	97.3	OK,OK,OK,OK,S	16.22
Ecsit	ENSMUSG00000066839-0-0,1-0,2-0-3/3	chr9:21889793-	8	chr9:21889801+21889797+21889793-,21888652	Alt5	54.53	SOK,SOK,SOK,145=123,C2	38.31	SOK,SOK,OK,115=91,C2	36.18	OK,OK,OK,84=67,C2	41.53	OK,OK,OK,76=63,C2	16.22
Btrc	ENSMUSG00000025217-0-4,0-3,5-4	chr19:45481035-45481076	42	chr19:45438376,45481035-45481076,45497623	C2	41.18	OK,OK,VLOW,OK,C2	24.98	OK,OK,VLOW,OK,C2	19.4	OK,OK,N,OK,C3	25.58	OK,OK,VLOW,B1,C3	16.2
Efcab7	ENSMUSG00000073791-5-9,5-7,7-9	chr4:99561427-99561568	142	chr4:99551392,99561427-99561568,99569952	C1	100	OK,OK,OK,OK,S	83.81	OK,OK,OK,OK,C1	92.76	OK,OK,OK,OK,S	87.34	OK,OK,OK,B1,C1	16.19
Atp6ap1l	ENSMUSG00000078958-3-3,3-2-2/2	chr13:91038246-91038551	88	chr13:91039099,91038246-91038551+91038463	Alt3	21.74	LOW,LOW,LOW,23=23,S	5.56	VLOW,VLOW,VLOW,18=18,S	15	OK,OK,OK,40=40,S	10.42	OK,OK,OK,48=46,S	16.18
Fbrsl1	ENSMUSG00000043323_MULTIEX1-1/2=C1-2	chr5:110807448-110807516	69	chr5:110807913,110807448-110807516,110807274	S	20.93	LOW,LOW,LOW,Bn,S	4.76	VLOW,VLOW,VLOW,Bn,S	18.18	LOW,LOW,LOW,B1,S	12	OK,OK,OK,Bn,S	16.17
Tsc1	ENSMUSG00000026812-0-2,1-2-2/2	chr2:-28496839	29	chr2:-28496810+28496839,28507689	Alt5	70	LOW,LOW,LOW,20=20,S	53.85	VLOW,VLOW,VLOW,13=13,S	65.52	LOW,LOW,LOW,29=27,C1	56.52	LOW,LOW,LOW,23=23,S	16.15
Unc80	ENSMUSG00000055567-16-13,17-13-2/2	chr1:66568029-66568175	15	chr1:66568029-66568160+66568175,66572217	Alt5	74.36	OK,OK,OK,42=40,S	58.29	LOW,LOW,LOW,33=32,S	72.09	OK,OK,OK,42=42,S	73.37	OK,OK,OK,44=44,S	16.07
Lrch2	ENSMUSG00000031290_MULTIEX1-2/2=C1-C2	chrX:143931310-143931375	66	chrX:143937927,143931310-143931375,143926630	C1	64.91	LOW,LOW,LOW,OK,S	48.84	VLOW,VLOW,VLOW,OK,C1	53.12	LOW,LOW,LOW,B1,C1	49.3	LOW,LOW,LOW,B1,C1	16.07
Ttll7	ENSMUSG00000036745_CASSETTE1	chr3:146604783-146604857	75	chr3:146603141,146604783-146604857,146606970	S	28.4	OK,OK,OK,OK,S	12.36	OK,OK,OK,B1,S	20.93	OK,OK,OK,OK,S	20	LOW,LOW,LOW,OK,S	16.04
Tmem143	ENSMUSG00000002781_MULTIEX1-4/4=3-C2	chr7:53163477-53163607	131	chr7:53162482,53163477-53163607,53164692	S	92.37	SOK,SOK,SOK,OK,S	76.34	OK,OK,OK,B1,S	91.74	SOK,SOK,SOK,OK,S	96.55	SOK,SOK,SOK,OK,S	16.03
Tmem194b	ENSMUSG00000043015_MULTIEX1-2/5=C1-5	chr1:52698015-52698087	73	chr1:52694324,52698015-52698087,52702105	C3	79.17	LOW,LOW,N,Bn,C3	63.16	VLOW,VLOW,N,Bn,C3	62.16	OK,OK,N,Bn,C3	56.36	LOW,LOW,N,Bn,C3	16.01
Klhl28	ENSMUSG00000020948-1-3,1-2,2-3	chr12:66052363-66052806	444	chr12:66057826,66052363-66052806,66051209	S	100	LOW,OK,LOW,OK,S	84.01	N,N,N,B2,C1	100	LOW,LOW,LOW,B1,C1	100	LOW,LOW,LOW,OK,S	15.99
Coro1b	ENSMUSG00000024835-0-0,1-0,2-0-2/3	chr19:-4148729	7	chr19:-4148722+4148729+4148736,4149342	Alt5	36.85	SOK,SOK,SOK,107=104,S	20.89	OK,SOK,OK,89=88,S	27.49	OK,SOK,OK,99=99,S	22.54	OK,SOK,OK,78=78,S	15.96
Igf1r	ENSMUSG00000005533-9-11,9-10-2/2	chr7:75334829-75335036	3	chr7:75334626,75334832+75334829-75335036	Alt3	15.94	OK,OK,OK,45=45,S	0	VLOW,VLOW,VLOW,18=18,S	12.82	OK,OK,OK,56=56,S	8.22	OK,OK,OK,50=50,S	15.94
Eps15l1	ENSMUSG00000006276-21-26,22-26,23-26,24-26-2/4	chr8:74902890-74903054	93	chr8:74902983+74902890+74902884+74902879-74903054,74897845	Alt5	87.5	SOK,SOK,SOK,112=111,S	71.59	OK,OK,OK,74=73,S	92.55	OK,OK,OK,94=92,S	90.62	OK,OK,OK,64=63,S	15.91
Grsf1	ENSMUSG00000044221-1-5,2-5-2/2	chr5:89104520-89104691	51	chr5:89104571+89104520-89104691,89102874	Alt5	75	OK,OK,OK,40=40,S	59.09	LOW,LOW,LOW,22=22,S	60.71	OK,OK,OK,56=56,S	47.54	OK,OK,OK,61=61,S	15.91
Fbxw17	ENSMUSG00000037816-15-16,15-15-2/2	chr13:50527797-50527924	7	chr13:50527715,50527804+50527797-50527924	Alt3	96.08	LOW,LOW,LOW,27=25,C1	80.17	LOW,LOW,VLOW,21=16,C2	90.44	LOW,LOW,VLOW,22=18,C1	91.88	LOW,LOW,LOW,26=24,C1	15.91
Maz	ENSMUSG00000030678-0-3,0-2,0-1-3/3	chr7:134169742-134169828	63	chr7:134170465,134169742-134169828+134169804+134169765	Alt3	90.46	LOW,LOW,LOW,31=31,S	74.56	VLOW,LOW,VLOW,18=18,S	81.81	OK,OK,OK,48=48,S	75.24	OK,OK,OK,46=46,S	15.9
Herc2	ENSMUSG00000030451_CASSETTE3	chr7:63457471-63457578	108	chr7:63452579,63457471-63457578,63459146	S	94.64	SOK,SOK,SOK,OK,S	78.78	OK,OK,OK,OK,S	87.84	SOK,SOK,SOK,OK,S	87.59	SOK,SOK,SOK,OK,S	15.86
Txndc16	ENSMUSG00000021830_MULTIEX1-2/2=1-C2	chr14:45792189-45792279	91	chr14:45802721,45792189-45792279,45789063	S	89.19	LOW,LOW,LOW,OK,S	73.33	VLOW,VLOW,VLOW,OK,S	96.49	OK,OK,OK,OK,S	96.77	OK,OK,OK,OK,S	15.86
Zfp239	ENSMUSG00000042097-1-5,1-4,3-5	chr6:117816413-117816592	180	chr6:117813160,117816413-117816592,117816839	C3	45.24	OK,OK,VLOW,OK,C3	29.41	LOW,LOW,N,B1,C3	38.03	OK,OK,N,OK,C3	60	LOW,LOW,N,B1,C3	15.83
Phf20l1	ENSMUSG00000072501-9-12,9-11,9-10-2/3	chr15:66436339-66436467	3	chr15:66435802,66436342+66436339+66436308-66436467	Alt3	39.02	SOK,SOK,SOK,123=123,S	23.19	OK,OK,OK,69=69,S	32.4	SOK,SOK,SOK,179=179,S	31.08	SOK,SOK,SOK,148=148,S	15.83
Tpcn2	ENSMUSG00000048677_MULTIEX2-2/3=C1-C2	chr7:152441785-152441866	82	chr7:152442635,152441785-152441866,152382688	C3	95.83	OK,OK,N,Bn,C3	80	N,N,N,Bn,C3	100	OK,OK,N,Bn,C3	100	LOW,LOW,N,Bn,C3	15.83
Ddx11	ENSMUSG00000035842-21-24,21-23-2/2	chr17:66493518-66493630	4	chr17:66493112,66493522+66493518-66493630	Alt3	96.02	OK,OK,OK,51=50,S	80.25	LOW,LOW,LOW,31=26,C1	89.19	LOW,LOW,LOW,38=34,C1	87.72	LOW,LOW,LOW,33=31,C1	15.77
Herc1	ENSMUSG00000038664-50-56,51-56-2/2	chr9:66309530-66309727	21	chr9:66309530-66309706+66309727,66310636	Alt5	74.63	SOK,SOK,SOK,157=157,S	58.87	OK,OK,OK,53=53,S	68.8	SOK,SOK,SOK,241=241,S	69.43	SOK,SOK,SOK,188=188,S	15.76
Hars2	ENSMUSG00000019143_MULTIEX1-5/7=4-7	chr18:36948811-36948938	128	chr18:36948324,36948811-36948938,36949788	C2	79.51	SOK,SOK,LOW,B2,C2	63.76	SOK,SOK,OK,B2,C2	85.78	SOK,SOK,SOK,B2,C2	87.84	SOK,SOK,LOW,B2,C2	15.75
Enox1	ENSMUSG00000022012-3-3,4-3-2/2	chr14:77711866-77711935	4	chr14:77711866-77711931+77711935,77780386	Alt5	60.02	LOW,LOW,LOW,28=28,S	44.28	LOW,LOW,LOW,20=20,S	52.22	LOW,LOW,LOW,34=33,S	51.66	OK,OK,OK,42=40,S	15.74
Poglut1	ENSMUSG00000034064-0-2,0-1,0-0-3/3	chr16:38549425-38549718	240	chr16:38550165,38549425-38549718+38549515+38549478	Alt3	42.81	OK,OK,OK,87=87,S	27.07	OK,OK,OK,54=54,S	34.65	OK,OK,OK,72=72,S	35.05	OK,OK,OK,86=86,S	15.74
Cntln	ENSMUSG00000038070-18-21,18-20-2/2	chr4:84709082-84709259	3	chr4:84696040,84709085+84709082-84709259	Alt3	96.08	LOW,LOW,LOW,27=27,S	80.34	VLOW,VLOW,VLOW,16=16,S	81.25	OK,OK,LOW,40=39,S	87.75	OK,OK,OK,43=43,S	15.74
Esd	ENSMUSG00000021996_MULTIEX1-1/2=C1-C2	chr14:75143026-75143145	120	chr14:75141945,75143026-75143145,75145357	C1	66.67	OK,OK,OK,OK,S	50.94	VLOW,VLOW,VLOW,B1,C1	63.64	LOW,LOW,LOW,B1,S	70.83	LOW,LOW,LOW,OK,C1	15.73
Repin1	ENSMUSG00000052751-1-5,1-4-2/2	chr6:48546292-	3	chr6:48544975,48546295+48546292-	Alt3	66.67	OK,OK,OK,84=74,C1	51.02	OK,OK,OK,49=44,C1	60.44	OK,OK,OK,91=86,C1	62.16	SOK,SOK,SOK,111=104,C1	15.65
Fbxl16	ENSMUSG00000025738-3-3,3-2-2/2	chr17:25955443-25955527	60	chr17:25955133,25955503+25955443-25955527	Alt3	98.41	SOK,SOK,SOK,121=118,S	82.78	OK,OK,OK,62=60,S	93.85	OK,OK,OK,92=92,S	91.67	SOK,SOK,SOK,112=111,S	15.63
Vps54	ENSMUSG00000020128-9-14,9-13,9-12-3/3	chr11:21175001-21175132	91	chr11:21171741,21175092+21175053+21175001-21175132	Alt3	97.73	OK,OK,OK,44=44,S	82.14	LOW,LOW,LOW,28=28,S	100	OK,OK,OK,40=40,S	93.33	OK,OK,OK,45=45,S	15.59
Ccs	ENSMUSG00000034108_MULTIEX1-1/3=C1-C2	chr19:4834173-4834310	138	chr19:4838831,4834173-4834310,4826021	C2	96	SOK,SOK,N,B2,C2	80.45	SOK,SOK,N,B2,C2	95.63	SOK,SOK,N,B2,C2	96.13	SOK,SOK,N,B2,C2	15.55
Zbtb40	ENSMUSG00000060862-19-20,19-19,19-18-3/3	chr4:136544463-136544680	59	chr4:136547413,136544463-136544680+136544677+136544621	Alt3	23.81	OK,OK,OK,42=42,S	8.33	LOW,LOW,LOW,24=24,S	22.22	LOW,LOW,LOW,36=36,S	14.29	LOW,LOW,LOW,35=35,S	15.48
Jmjd4	ENSMUSG00000036819-3-7,3-6,3-5,3-4,3-3-4/5	chr11:59267294-59267561	86	chr11:59267147,59267380+59267330+59267311+59267294+59267282-59267561	Alt3	39.62	OK,OK,OK,53=52,S	24.14	LOW,LOW,LOW,29=29,S	53.6	OK,OK,OK,56=55,S	45	OK,OK,OK,60=59,S	15.48
Ikbip	ENSMUSG00000019975_MULTIEX1-3/3=2-C2	chr10:90558529-90559217	689	chr10:90556001,90558529-90559217,90564500	S	40	OK,OK,OK,B2,S	24.53	OK,OK,LOW,Bn,C1	15.15	OK,OK,OK,Bn,S	22.67	OK,OK,OK,Bl,S	15.47
Rbm10	ENSMUSG00000031060_MULTIEX1-2/2=1-C2	chrX:20214552-20214782	231	chrX:20213040,20214552-20214782,20216559	S	62.5	OK,OK,OK,OK,C1	47.06	VLOW,VLOW,VLOW,B1,S	60.56	OK,OK,OK,OK,C1	62.67	OK,OK,OK,OK,S	15.44
Sdccag3	ENSMUSG00000026927_MULTIEX2-2/2=C1-C2	chr2:26244012-26244080	69	chr2:26244669,26244012-26244080,26243191	C2	42.27	SOK,SOK,SOK,OK,C1	26.85	SOK,SOK,SOK,OK,C1	30.58	SOK,SOK,SOK,OK,C1	37.16	SOK,SOK,SOK,OK,C1	15.42
Slain1	ENSMUSG00000055717_MULTIEX1-1/3=C1-2	chr14:104083451-104083600	150	chr14:104056289,104083451-104083600,104084886	S	53.85	LOW,LOW,LOW,OK,S	38.46	VLOW,VLOW,VLOW,B1,S	60.38	OK,OK,OK,OK,S	57.04	SOK,SOK,SOK,OK,S	15.39
Wrn	ENSMUSG00000031583_MULTIEX2-4/25=3-6	chr8:34454019-34454164	146	chr8:34462546,34454019-34454164,34446618	C3	100	LOW,LOW,N,Bn,C3	84.62	N,N,N,Bn,C3	96.23	OK,OK,N,Bl,C3	97.14	OK,OK,N,B2,C3	15.38
Ank2	ENSMUSG00000032826-65-65,65-63,67-65	chr3:126631583-126631765	183	chr3:126632640,126631583-126631765,126626889	S	93	SOK,SOK,SOK,OK,S	77.63	SOK,SOK,SOK,OK,S	96.1	SOK,SOK,SOK,OK,S	93.75	SOK,SOK,SOK,OK,S	15.37
Plxnb2	ENSMUSG00000036606-0-7,0-2,3-7	chr15:89001497-89001546	50	chr15:89011095,89001497-89001546,89001047	S	92.23	OK,OK,OK,OK,S	76.92	OK,OK,OK,OK,S	95	SOK,SOK,SOK,OK,S	95.56	SOK,SOK,SOK,OK,S	15.31
Pdzd4	ENSMUSG00000002006_MULTIEX1-3/4=C1-C2	chrX:71043533-71043631	99	chrX:71069621,71043533-71043631,71041816	C3	88.64	OK,OK,N,B2,C3	73.33	OK,OK,N,Bn,C3	96.33	SOK,SOK,N,Bn,C3	96	OK,OK,N,Bn,C3	15.31
Nktr	ENSMUSG00000032525-14-14,14-13-2/2	chr9:121651683-121651836	75	chr9:121650861,121651758+121651683-121651836	Alt3	80	OK,OK,OK,55=55,S	64.71	LOW,LOW,LOW,34=34,S	78.02	OK,OK,OK,91=91,S	77.78	OK,OK,OK,81=81,S	15.29
Rictor	ENSMUSG00000050310_CASSETTE3	chr15:6737650-6737721	72	chr15:6737381,6737650-6737721,6739431	S	25.81	OK,OK,OK,OK,S	10.53	LOW,LOW,LOW,B1,S	12.9	OK,OK,OK,B2,S	14.29	OK,OK,OK,B1,S	15.28
Plscr3	ENSMUSG00000019461-1-4,1-3,1-2-3/3	chr11:69660404-69660577	92	chr11:69660193,69660496+69660410+69660404-69660577	Alt3	18.06	OK,OK,OK,72=72,S	2.78	LOW,LOW,LOW,36=35,S	12.33	OK,OK,OK,73=70,S	17.54	OK,OK,OK,57=57,S	15.28
Slc37a3	ENSMUSG00000029924_MULTIEX2-2/6=C1-5	chr6:39322078-39322136	59	chr6:39327234+39327618,39322078-39322136,39317045	C2	35.21	OK,OK,LOW,Bn,C3	20	VLOW,VLOW,VLOW,Bn,C2	26.32	OK,OK,LOW,Bn,C2	31.03	OK,OK,LOW,Bn,C2	15.21
Nub1	ENSMUSG00000028954-0-2,0-1-2/2	chr5:24195198-24195310	13	chr5:24191840,24195211+24195198-24195310	Alt3	63.93	OK,OK,OK,61=61,S	48.72	LOW,LOW,LOW,39=39,S	68.83	OK,OK,OK,77=76,S	66.25	OK,OK,OK,80=75,C1	15.21
Ube2d2	ENSMUSG00000091896-6-9,6-8-2/2	chr18:35960928-35961021	42	chr18:35959683,35960970+35960928-35961021	Alt3	31.01	LOW,LOW,N,24=5,C3	15.81	LOW,LOW,N,27=3,C3	48.85	LOW,LOW,VLOW,30=10,C3	23.74	LOW,OK,N,39=9,C3	15.2
E130307A14Rik	ENSMUSG00000087177_MULTIEX1-5/9=2-6	chr10:39365362-39365614	253	chr10:39401279,39365362-39365614,39360317	C2	45	VLOW,VLOW,VLOW,OK,C1	29.82	OK,OK,LOW,Bl,C1	10.34	OK,OK,N,Bn,C3	12.5	OK,OK,N,Bn,C2	15.18
Nup98	ENSMUSG00000063550_CASSETTE2	chr7:109317877-109318017	141	chr7:109324827,109317877-109318017,109312336	S	78.75	SOK,SOK,SOK,OK,S	63.58	SOK,SOK,SOK,OK,S	75.13	SOK,SOK,SOK,OK,S	81.68	SOK,SOK,SOK,OK,S	15.17
Usp1	ENSMUSG00000028560-0-2,0-1,0-0-2/3	chr4:98593146-98593365	47	chr4:98590934,98593193+98593146+98593127-98593365	Alt3	40.74	OK,OK,OK,54=54,S	25.58	OK,OK,OK,43=43,S	27.96	OK,OK,OK,93=93,S	36.94	SOK,SOK,SOK,111=111,S	15.16
Ccdc163	ENSMUSG00000028689-11-14,11-13-2/2	chr4:116383891-116383983	25	chr4:116382889,116383916+116383891-116383983	Alt3	34.86	OK,OK,OK,66=58,C1	19.7	OK,OK,OK,56=51,C1	35.08	LOW,LOW,LOW,37=35,C1	28.53	LOW,LOW,LOW,21=20,S	15.16
Phf20l1	ENSMUSG00000072501_MULTIEX2-1/2=C1-2	chr15:66462429-66462528	100	chr15:66461543,66462429-66462528+66462607,66464268+66464382	S*	69.7	OK,OK,OK,OK,C1	54.55	LOW,LOW,LOW,OK,C1	87.6	SOK,SOK,SOK,OK,C1	75.17	SOK,SOK,SOK,OK,C1	15.15
Lcorl	ENSMUSG00000015882_MULTIEX1-3/5=2-4	chr5:46166631-46166730	100	chr5:46167659,46166631-46166730+46166760,46138546	C1*	100	OK,OK,OK,OK,S	84.85	OK,OK,OK,B1,C1	89.78	SOK,SOK,SOK,B1,C1	95.83	SOK,SOK,SOK,OK,S	15.15
E130307A14Rik	ENSMUSG00000087177_MULTIEX1-3/9=2-6	chr10:39375646-39375735	90	chr10:39401279,39375646-39375735,39360317	C3	23.81	OK,OK,N,Bn,C3	8.7	OK,OK,LOW,Bn,C2	15.94	OK,OK,N,Bn,C3	20.75	OK,OK,N,Bn,C3	15.11
Epb4.1	ENSMUSG00000028906-1-8,1-5-2/2	chr4:131562873-131563353	17	chr4:131631095,131562873-131563353+131563336	Alt3	50.72	OK,OK,LOW,40=20,C3	35.66	LOW,LOW,VLOW,20=13,C2	55.1	OK,OK,LOW,57=26,C3	48.87	OK,OK,OK,81=42,C2	15.06
Urm1	ENSMUSG00000069020-4-9,4-8,4-7-3/3	chr2:29697982-29698062	34	chr2:29697003,29698016+29697985+29697982-29698062	Alt3	66.67	LOW,LOW,LOW,24=24,S	51.61	LOW,LOW,LOW,31=31,S	40.91	LOW,LOW,LOW,22=22,S	40	VLOW,VLOW,VLOW,15=15,S	15.06
Sod1	ENSMUSG00000022982-1-3,2-3,3-3-3/3	chr16:-90221174	57	chr16:-90221117+90221119+90221174,90225390	Alt5	77.55	OK,OK,OK,49=40,C1	62.5	VLOW,VLOW,VLOW,16=10,C2	82.76	LOW,LOW,LOW,29=23,C2	71.88	LOW,LOW,LOW,32=23,C2	15.05
Mmaa	ENSMUSG00000037022_MULTIEX1-3/5=C1-5	chr8:81805080-81805553	474	chr8:81818445+81818797+81818809+81818813,81805076+81805080-81805553,81798173	C3*	96.43	OK,OK,N,B1,C3	81.4	LOW,LOW,N,Bn,C3	88.89	LOW,LOW,N,Bn,C3	95.35	VLOW,VLOW,N,Bn,C3	15.03
Supt4h1	ENSMUSG00000020485-0-1,1-1,2-1,4-1-2/4	chr11:-87551116	21	chr11:-87551095+87551116+87551160+87551172,87551669	Alt5	25	LOW,LOW,LOW,32=32,S	40	VLOW,VLOW,VLOW,15=15,S	20	LOW,LOW,LOW,20=20,S	30.43	LOW,LOW,LOW,23=23,S	-15
Mapk1ip1	ENSMUSG00000041775-0-2,0-1-2/2	chr7:-146028713	104	chr7:146037640,-146028713+146028609	Alt3	85	LOW,LOW,VLOW,20=15,C2	100	VLOW,VLOW,VLOW,16=14,C1	88.89	LOW,LOW,LOW,27=24,C1	92.86	LOW,LOW,LOW,28=26,C1	-15
Nagk	ENSMUSG00000034744-0-0,1-0,2-0,3-0-2/4	chr6:-83745276	34	chr6:-83745242+83745276+83745368+83745454,83746901	Alt5	55.42	OK,OK,OK,83=83,S	70.45	OK,OK,OK,44=44,S	70.97	SOK,SOK,SOK,124=124,S	67.65	SOK,SOK,SOK,136=134,S	-15.03
Syne1	ENSMUSG00000019769_CASSETTE3	chr10:5301207-5301275	69	chr10:5299010,5301207-5301275,5302788	S	8.35	LOW,LOW,LOW,Bn,S	23.41	N,N,N,B1,S	6.14	OK,OK,OK,OK,S	9.76	OK,OK,OK,OK,S	-15.06
Hspa4	ENSMUSG00000020361-24-23,25-23-2/2	chr11:53081093-53081371	32	chr11:53081125+53081093-53081371,53080620	Alt5	78.26	LOW,LOW,N,23=6,C3	93.33	VLOW,VLOW,N,15=4,C3	85	LOW,LOW,N,20=3,C3	69.23	LOW,LOW,VLOW,26=12,C3	-15.07
Magi3	ENSMUSG00000052539_CASSETTE1	chr3:103820525-103820615	91	chr3:103821424,103820525-103820615,103819991	S	51.58	OK,OK,OK,OK,S	66.67	LOW,LOW,LOW,B1,S	55.96	OK,OK,OK,OK,S	71.43	SOK,SOK,SOK,OK,S	-15.09
Tcf4	ENSMUSG00000053477-15-16,15-15-2/2	chr18:69723688-69723817	3	chr18:69679680,69723691+69723688-69723817	Alt3	70.93	OK,OK,OK,55=53,S	86.06	LOW,LOW,LOW,31=31,S	85.6	OK,OK,OK,60=60,S	86.15	LOW,LOW,LOW,39=38,S	-15.13
Atp9b	ENSMUSG00000024566_MULTIEX1-10/11=9-11	chr18:81033094-81033170	77	chr18:81041266,81033094-81033170,81005511	S	84.85	OK,OK,OK,OK,S	100	OK,OK,OK,OK,S	68.97	OK,OK,OK,OK,S	84.62	OK,OK,LOW,OK,C1	-15.15
Lins	ENSMUSG00000053091-6-8,7-8-2/2	chr7:73853209-73853439	93	chr7:73853209-73853346+73853439,73853525	Alt5	73.86	OK,OK,LOW,43=29,C2	89.01	LOW,LOW,LOW,28=25,C1	82.19	OK,OK,LOW,46=33,C2	90.13	OK,OK,OK,52=46,C1	-15.15
Kcnab2	ENSMUSG00000028931_MULTIEX1-1/3=C1-2	chr4:151808891-151808932	42	chr4:151809914,151808891-151808932,151786969	S	62.11	OK,OK,OK,OK,S	77.27	LOW,LOW,LOW,OK,S	73.49	OK,OK,OK,OK,S	77.05	OK,OK,OK,OK,S	-15.16
Sec22c	ENSMUSG00000061536_MULTIEX1-3/3=2-C2	chr9:121602028-121602191	164	chr9:121604652,121602028-121602191,121599533	S	65.79	OK,OK,OK,OK,C1	80.95	OK,OK,OK,OK,S	75.9	OK,OK,OK,OK,S	74.19	OK,OK,OK,OK,S	-15.16
Bend4	ENSMUSG00000092060-5-6,6-6-2/2	chr5:67791300-67791540	71	chr5:67791371+67791300-67791540,67789689	Alt5	12.31	OK,OK,OK,77=77,S	27.47	OK,OK,OK,57=57,S	24.54	OK,OK,OK,98=98,S	27.32	SOK,SOK,SOK,107=107,S	-15.16
Zufsp	ENSMUSG00000039531_CASSETTE1	chr10:33654895-33655063	169	chr10:33659964,33654895-33655063,33650150	S	40.61	SOK,SOK,SOK,OK,S	55.77	OK,OK,OK,OK,S	44.76	OK,OK,OK,OK,S	35.14	OK,OK,OK,OK,S	-15.16
Mipol1	ENSMUSG00000047022_MULTIEX1-1/4=C1-2	chr12:58404332-58404538	207	chr12:58331598,58404332-58404538,58406998	S	59.29	OK,OK,OK,OK,S	74.47	LOW,LOW,LOW,B1,S	74.47	SOK,SOK,SOK,OK,S	75	SOK,SOK,SOK,OK,S	-15.18
Nop58	ENSMUSG00000026020-5-9,5-8,5-7,5-6,5-5-3/5	chr1:59749396-59749572	128	chr1:59749233,59749524+59749456+59749396+59749321+59749299-59749572	Alt3	6.98	OK,OK,OK,43=43,S	22.22	LOW,LOW,LOW,27=27,S	20.4	OK,OK,OK,44=44,S	30.19	OK,OK,OK,43=43,S	-15.24
Tet3	ENSMUSG00000034832-0-1,0-0,2-1	chr6:83391211-83391267	57	chr6:83404744,83391211-83391267,83354818	C1	84.75	LOW,LOW,LOW,OK,C1	100	VLOW,VLOW,VLOW,OK,S	67.04	OK,OK,OK,OK,C1	80.92	OK,OK,OK,B1,C1	-15.25
Brox	ENSMUSG00000046836-6-6,6-5,7-6	NT_165754:266548-266709	162	NT_165754:267682,266548-266709,265973	C3	2.33	OK,OK,N,Bn,C3	17.65	VLOW,VLOW,N,Bn,C3	6.12	OK,OK,N,Bn,C3	8.2	OK,OK,N,Bn,C3	-15.32
Gpcpd1	ENSMUSG00000027346-1-9,1-8-2/2	chr2:132397921-132397993	3	chr2:132403804,132397921-132397993+132397990	Alt3	25.58	OK,OK,OK,43=43,S	40.91	LOW,LOW,LOW,22=22,S	28.85	OK,OK,OK,52=52,S	36.76	OK,OK,OK,68=68,S	-15.33
Slc35b3	ENSMUSG00000021432-1-1,2-1,3-1,4-1,5-1,6-1-2/6	chr13:39052279-39052406	22	chr13:39052301+39052279+39052234+39052204+39052032+39051936-39052406,39047805	Alt5	2.96	LOW,LOW,LOW,32=32,S	18.33	LOW,LOW,LOW,26=26,S	14.27	OK,OK,OK,40=40,S	24.79	LOW,LOW,LOW,31=31,S	-15.37
Anapc1	ENSMUSG00000014355_MULTIEX1-1/4=C1-2	chr2:128506130-128506181	52	chr2:128510238,128506130-128506181,128505945	S	84.62	OK,OK,OK,B1,S	100	LOW,LOW,LOW,OK,S	91.23	SOK,SOK,SOK,OK,S	92.86	SOK,SOK,SOK,OK,S	-15.38
Npas1	ENSMUSG00000001988-7-11,7-10,8-11	chr7:17047130-17047287	158	chr7:17047499,17047130-17047287,17046785	S	84.62	LOW,LOW,LOW,OK,S	100	VLOW,VLOW,VLOW,B1,S	100	LOW,LOW,LOW,OK,S	100	LOW,LOW,LOW,OK,S	-15.38
Ptprs	ENSMUSG00000013236-22-26,22-25,22-24,22-23-3/4	chr17:56565810-56565927	49	chr17:56567362,56565810-56566076+56565927+56565903+56565878	Alt3	84.62	OK,OK,N,52=6,C3	100	LOW,LOW,N,22=2,C3	78.26	LOW,LOW,N,23=6,C3	90.24	OK,OK,N,41=5,C3	-15.38
Zdhhc24	ENSMUSG00000006463-0-1,1-1,2-1,3-1,4-1-5/5	chr19:-4879029	293	chr19:-4878736+4878805+4878991+4879027+4879029,4880121	Alt5	59.62	OK,OK,OK,52=52,S	75	LOW,LOW,LOW,36=36,S	78.26	LOW,LOW,LOW,23=23,S	90.91	LOW,LOW,LOW,22=22,S	-15.38
Scyl2	ENSMUSG00000069539-MICROEX1	chr10:89117080-89117091	12	chr10:89119453,89117080-89117091,89116971	MIC_S	61.45	OK,SOK,OK,na,na	76.85	OK,OK,OK,na,na	90.26	OK,SOK,OK,na,na	86.31	OK,SOK,OK,na,na	-15.4
Mbd5	ENSMUSG00000036792-4-14,4-9,6-14	chr2:48881520-48881620	101	chr2:48873845,48881520-48881620,48929362	C3	0	LOW,LOW,N,Bn,C3	15.42	N,N,N,Bn,C3	0	OK,OK,N,Bn,C3	0	OK,OK,N,Bn,C3	-15.42
Polg2	ENSMUSG00000020718-0-1,1-1-2/2	chr11:106640273-	125	chr11:106640398+106640273-,106638875	Alt5	68.29	OK,OK,LOW,41=37,C1	83.72	OK,OK,OK,43=40,C1	76.47	LOW,LOW,LOW,34=33,S	66.67	OK,OK,OK,45=41,C1	-15.43
Pnpla6	ENSMUSG00000004565-19-18,19-17,19-16,19-15-3/4	chr8:3524011-3524166	90	chr8:3523867,3524101+3524014+3524011+3523999-3524166	Alt3	56	OK,OK,OK,50=50,S	71.43	LOW,LOW,LOW,35=35,S	76.74	OK,OK,OK,43=43,S	54.55	LOW,LOW,LOW,33=33,S	-15.43
4921513D23Rik	ENSMUSG00000060657-18-19,18-18,18-17,18-16-2/4	chr16:14140276-14140402	3	chr16:14141736,14140276-14140465+14140438+14140402+14140399	Alt3	0	LOW,LOW,LOW,26=21,C1	15.45	VLOW,VLOW,VLOW,13=11,C1	0	OK,OK,LOW,43=38,C1	0	LOW,LOW,LOW,38=30,C2	-15.45
Zfp446	ENSMUSG00000033961-0-1,1-1-2/2	chr7:-13563567	106	chr7:-13563461+13563567,13564347	Alt5	80	LOW,LOW,LOW,35=35,S	95.45	LOW,LOW,LOW,22=21,S	90.32	LOW,LOW,LOW,31=31,S	85.19	LOW,LOW,LOW,27=27,S	-15.45
Ubn1	ENSMUSG00000039473-1-3,1-2,4-3	chr16:5053821-5053934	114	chr16:5050874,5053821-5053934,5055170	C1	7.25	OK,OK,OK,OK,C1	22.73	LOW,LOW,LOW,B2,C1	5.26	OK,OK,OK,Bn,C1	6.67	OK,OK,OK,Bn,C1	-15.48
Zmym4	ENSMUSG00000042446-25-23,25-22-2/2	chr4:126577849-126577992	3	chr4:126579787,126577849-126577992+126577989	Alt3	39.58	OK,SOK,OK,96=96,S	55.1	OK,OK,OK,49=49,S	45.45	OK,OK,OK,88=88,S	40.32	SOK,SOK,SOK,124=124,S	-15.52
Prr14	ENSMUSG00000030822-3-16,3-14,3-13-2/3	chr7:134615219-134615491	201	chr7:134614633,134615420+134615219+134615056-134615491	Alt3	7.41	LOW,LOW,LOW,27=27,S	23.08	VLOW,VLOW,VLOW,13=13,S	3.57	LOW,LOW,LOW,28=28,S	14.27	LOW,LOW,LOW,21=21,S	-15.67
Btbd19	ENSMUSG00000073771_MULTIEX1-1/2=C1-2	chr4:116794019-116794087	69	chr4:116794824,116794019-116794087,116793934	S	84.31	OK,OK,OK,OK,C1	100	VLOW,VLOW,VLOW,OK,C1	93.65	OK,OK,OK,B1,C1	74.55	LOW,LOW,VLOW,B1,C1	-15.69
Meis3	ENSMUSG00000041420_MULTIEX1-1/4=C1-3	chr7:16763058-16763217	160	chr7:16762922,16763058-16763217,16764094	C3	84.31	OK,OK,N,B2,C3	100	OK,OK,N,B2,C2	93.75	LOW,LOW,N,B2,C2	100	LOW,LOW,N,B2,C2	-15.69
Prss36	ENSMUSG00000070371-12-19,13-19,14-19-2/3	chr7:135077904-135078141	120	chr7:135078024+135077904+135077869-135078141,135077346	Alt5	72.31	OK,OK,LOW,65=21,C3	88	OK,OK,VLOW,50=16,C3	77.42	OK,OK,LOW,62=22,C3	80.33	OK,OK,VLOW,61=19,C3	-15.69
Mtss1	ENSMUSG00000022353-18-23,19-23-2/2	chr15:58776872-58777079	45	chr15:58776917+58776872-58777079,58775685	Alt5	12.76	OK,OK,OK,66=60,C1	28.46	OK,OK,LOW,44=39,C1	19.93	SOK,SOK,SOK,121=116,S	16.84	SOK,SOK,SOK,131=121,C1	-15.7
Mtap2	ENSMUSG00000015222_CASSETTE2	chr1:66478101-66478193	93	chr1:66472102,66478101-66478193,66480088	S	16.28	OK,OK,OK,OK,S	32	LOW,LOW,LOW,OK,S	23.48	OK,OK,OK,OK,S	13.68	OK,OK,OK,OK,S	-15.72
Mpp3	ENSMUSG00000052373_MULTIEX1-2/2=1-C2	chr11:101886391-101886468	78	chr11:101886695,101886391-101886468,101885096	S	80.87	SOK,SOK,OK,OK,C1	96.61	OK,OK,OK,OK,S	88.81	SOK,SOK,SOK,OK,C1	90.07	SOK,SOK,SOK,OK,C1	-15.74
1700020O03Rik	ENSMUSG00000021254_MULTIEX1-7/7=6-C2	chr12:87622399-87622493	95	chr12:87610011,87622399-87622493,87629750	C1	50.6	SOK,SOK,SOK,OK,S	66.34	OK,OK,OK,OK,S	44.87	SOK,SOK,SOK,OK,C1	39.04	SOK,SOK,SOK,OK,C1	-15.74
Huwe1	ENSMUSG00000025261_MULTIEX1-4/6=3-C2	chrX:148238299-148238345	47	chrX:148238112,148238299-148238345,148241263	C2	4.23	OK,OK,OK,Bn,C2	20	N,N,N,Bn,C2	3.85	OK,OK,OK,Bn,C2	4.6	OK,OK,OK,OK,C2	-15.77
Klhl18	ENSMUSG00000054792_MULTIEX1-5/7=3-C2	chr9:110341402-110341562	161	chr9:110349178,110341402-110341562,110335042	C2	84.13	OK,OK,N,B2,C2	100	OK,OK,N,B2,C2	74.47	LOW,LOW,N,Bl,C3	91.04	OK,OK,N,B2,C2	-15.87
Ank3	ENSMUSG00000069601_MULTIEX3-1/2=C1-2	chr10:69416188-69416220	33	chr10:69413806,69416188-69416220,69418674	S	28.77	LOW,LOW,LOW,OK,S	44.66	N,N,N,OK,S	34.88	OK,SOK,OK,OK,S	24.52	OK,OK,OK,OK,S	-15.89
Mga	ENSMUSG00000033943-5-3,5-1,6-3	chr2:119742167-119743109	943	chr2:119729469,119742167-119743109,119745362	S	84.11	LOW,LOW,LOW,OK,S	100	VLOW,VLOW,VLOW,B1,S	97.37	OK,OK,OK,OK,S	100	OK,OK,OK,OK,S	-15.89
Adat1	ENSMUSG00000031949-1-1,1-0,2-1	chr8:114515792-114515905	114	chr8:114516081,114515792-114515905,114514312	S	24.07	OK,OK,OK,B2,S	40	LOW,LOW,LOW,B2,S	14.29	OK,OK,OK,Bn,S	9.37	OK,OK,OK,Bn,S	-15.93
Cyld	ENSMUSG00000036712_MULTIEX2-1/2=C1-C2	chr8:91253358-91253737	380	chr8:91247111,91253358-91253737,91255574	C3	57.97	SOK,SOK,OK,B2,C2	73.91	OK,OK,VLOW,B2,C2	79.56	SOK,SOK,VLOW,B2,C2	77.38	SOK,SOK,LOW,B2,C3	-15.94
Tnrc6c	ENSMUSG00000025571_MULTIEX1-3/4=2-4	chr11:117582264-117584864	2601	chr11:117575766,117582264-117584864,117593482	S	84.02	OK,OK,OK,OK,C1	100	OK,OK,OK,OK,S	100	OK,OK,OK,OK,S	95.42	OK,OK,OK,OK,S	-15.98
Dmxl2	ENSMUSG00000041268-12-12,12-11-2/2	chr9:54298604-54298875	16	chr9:54299409,54298604-54298875+54298859	Alt3	84	LOW,LOW,LOW,25=25,S	100	VLOW,VLOW,VLOW,13=13,S	98.04	OK,OK,OK,51=51,S	83.78	LOW,LOW,LOW,37=37,S	-16
Usp9x	ENSMUSG00000031010-17-22,17-21-2/2	chrX:12693735-12693883	15	chrX:12691770,12693750+12693735-12693883	Alt3	39.07	OK,OK,OK,42=42,S	55.07	LOW,LOW,LOW,23=23,S	56.39	OK,OK,OK,83=83,S	50.22	OK,OK,OK,89=89,S	-16
Zdhhc1	ENSMUSG00000039199_MULTIEX3-1/2=C1-2	chr8:108000514-108000638	125	chr8:108000917,108000514-108000638,108000429	S	46.48	LOW,LOW,LOW,OK,C1	62.5	LOW,LOW,LOW,OK,C1	33.33	LOW,LOW,VLOW,OK,C1	42.86	N,N,N,OK,C1	-16.02
Mycbp2	ENSMUSG00000033004-82-83,83-83-2/2	chr14:103537937-103538035	9	chr14:103537946+103537937-103538035,103535856	Alt5	21.01	SOK,SOK,SOK,138=138,S	37.04	OK,OK,OK,81=81,S	36.28	SOK,SOK,SOK,113=113,S	30.43	SOK,SOK,SOK,115=115,S	-16.03
Nek3	ENSMUSG00000031478-13-14,13-13-2/2	chr8:23242522-23242671	6	chr8:23243465,23242522-23242671+23242665	Alt3	10	SOK,SOK,SOK,120=120,S	26.03	OK,OK,OK,73=73,S	19.54	OK,OK,OK,87=87,S	11.88	SOK,SOK,SOK,101=101,S	-16.03
Hectd1	ENSMUSG00000035247-34-28,34-27-2/2	chr12:52869516-52870352	141	chr12:52873261,52869516-52870352+52870211	Alt3	54.57	OK,OK,OK,65=65,S	70.61	LOW,LOW,LOW,30=30,S	65.18	OK,OK,OK,93=93,S	69.16	OK,OK,OK,89=89,S	-16.04
Lins	ENSMUSG00000053091_MULTIEX1-5/8=4-6	chr7:73853525-73853614	90	chr7:73853346+73853439,73853525-73853614+73853629,73854180	S*	70.21	OK,OK,OK,OK,S	86.36	LOW,LOW,LOW,OK,S	70.11	OK,OK,OK,OK,C1	85	OK,OK,OK,B1,S	-16.15
Zmym5	ENSMUSG00000040123-0-6,2-6-2/2	chr14:57430171-	258	chr14:57430429+57430171-,57423700	Alt5	27.19	LOW,LOW,LOW,29=22,C2	43.38	VLOW,VLOW,VLOW,16=11,C2	19.25	LOW,LOW,LOW,36=22,C2	32.89	LOW,OK,LOW,39=27,C2	-16.19
Tmlhe	ENSMUSG00000079834-9-6,9-5,10-6	NT_165789:326114-326350	237	NT_165789:285515,326114-326350,332450	S	78.81	OK,OK,OK,OK,S	95.03	OK,OK,OK,OK,S	80.15	OK,OK,OK,OK,S	92.54	OK,OK,OK,OK,S	-16.22
Slc9a5	ENSMUSG00000014786-14-12,15-12-2/2	chr8:107882274-107882423	20	chr8:107882274-107882403+107882423,107882992	Alt5	0	LOW,LOW,LOW,30=29,S	16.22	VLOW,LOW,VLOW,19=19,S	4.12	LOW,LOW,LOW,25=25,S	24.69	LOW,LOW,LOW,33=32,S	-16.22
Poli	ENSMUSG00000038425-3-5,4-5-2/2	chr18:70686176-70686375	35	chr18:70686211+70686176-70686375,70685182	Alt5	10.68	OK,OK,OK,47=45,S	26.92	LOW,LOW,LOW,26=23,C1	26.67	OK,OK,OK,56=52,C1	16.72	OK,OK,OK,54=50,C1	-16.24
Klhl18	ENSMUSG00000054792_MULTIEX1-6/7=5-C2	chr9:110339851-110339987	137	chr9:110341402,110339851-110339987,110335042	C3	78.46	OK,OK,N,B2,C3	94.74	LOW,LOW,N,Bl,C2	75	OK,OK,N,Bl,C3	84.62	OK,OK,N,B2,C3	-16.28
Dlg5	ENSMUSG00000021782_MULTIEX1-3/4=2-4	chr14:25010370-25010513	144	chr14:25012014,25010370-25010513,25009723	S	70.37	OK,OK,OK,B1,S	86.67	LOW,LOW,LOW,OK,S	95.35	OK,OK,OK,OK,S	88.89	OK,OK,OK,OK,S	-16.3
8430427H17Rik	ENSMUSG00000061411-28-26,29-26-2/2	chr2:153246268-153246545	18	chr2:153246286+153246268-153246545,153243881	Alt5	54.57	OK,OK,OK,52=52,S	70.87	LOW,LOW,LOW,37=37,S	69.37	OK,OK,OK,64=64,S	53.42	OK,OK,OK,74=74,S	-16.3
Oprl1	ENSMUSG00000027584_MULTIEX1-1/5=C1-C2	chr2:181450395-181450636	242	chr2:181449934+181450194,181450395-181450636+181450651,181453519	C2*	78.57	OK,OK,N,B2,C2	94.87	LOW,LOW,N,B2,C3	88.24	OK,OK,N,B2,C2	86.3	OK,OK,N,B2,C2	-16.3
Setd5	ENSMUSG00000034269_MULTIEX1-2/5=C1-4	chr6:113055911-113056135	225	chr6:113055115,113055911-113056135,113059879	C1	64.66	SOK,SOK,SOK,B1,C1	81.02	SOK,SOK,SOK,B1,C1	69.29	SOK,SOK,SOK,B1,C1	75.1	SOK,SOK,SOK,B1,C1	-16.36
Casc5	ENSMUSG00000027326_MULTIEX1-1/2=C1-2	chr2:118891685-118891737	53	chr2:118889833,118891685-118891737,118893859	S	83.61	OK,OK,OK,OK,S	100	VLOW,VLOW,VLOW,OK,S	84.85	OK,OK,OK,OK,S	94.67	OK,OK,OK,OK,S	-16.39
BC024479	ENSMUSG00000042138-0-5,0-4,0-3-3/3	chr9:37324802-37325057	156	chr9:37297418,37324958+37324945+37324802-37325057	Alt3	64.86	LOW,LOW,LOW,37=26,C2	81.25	VLOW,VLOW,N,16=8,C2	80	LOW,LOW,LOW,30=21,C2	78.26	LOW,LOW,VLOW,23=17,C2	-16.39
Rpsa	ENSMUSG00000032518-6-7,6-5-2/2	chr9:120039163-120039481	104	chr9:120038394,120039267+120039163-120039481	Alt3	83.53	OK,OK,OK,85=85,S	100	OK,OK,OK,65=65,S	95.84	OK,OK,OK,72=70,S	98.36	OK,OK,OK,61=60,S	-16.47
Rundc3b	ENSMUSG00000040570-9-11,10-11-2/2	chr5:8512261-8512407	6	chr5:8512267+8512261-8512407,8494905	Alt5	77.27	LOW,LOW,LOW,22=20,C1	93.75	VLOW,VLOW,VLOW,16=13,C1	84.44	OK,OK,OK,45=44,S	91.67	OK,OK,OK,48=48,S	-16.48
Uqcr11	ENSMUSG00000020163-1-1,2-1,3-1-3/3	chr10:79868987-	315	chr10:79869302+79869245+79868987-,79867031	Alt5	2.86	LOW,LOW,LOW,35=35,S	19.35	LOW,LOW,LOW,31=31,S	0	LOW,LOW,LOW,30=30,S	17.39	LOW,LOW,LOW,23=23,S	-16.49
Zfml	ENSMUSG00000030016_MULTIEX1-3/4=2-4	chr6:83907503-83907586	84	chr6:83906756,83907503-83907586,83908178	C2	73.38	SOK,SOK,SOK,B1,C2	89.87	OK,OK,LOW,B1,C2	70.36	SOK,SOK,SOK,B1,C2	73.02	SOK,SOK,SOK,B1,C2	-16.49
0610010F05Rik	ENSMUSG00000042208-10-9,10-8-2/2	chr11:23522436-23522529	4	chr11:23524936,23522436-23522529+23522525	Alt3	83.49	OK,OK,OK,60=60,S	100	LOW,LOW,LOW,35=35,S	78.21	OK,SOK,OK,78=77,C1	100	OK,OK,OK,78=78,S	-16.51
1110005A03Rik	ENSMUSG00000090266-0-1,0-0-2/2	chr11:116707077-116707259	56	chr11:116705088,116707133+116707077-116707259	Alt3	43.1	OK,OK,OK,58=58,S	59.62	OK,OK,OK,52=52,S	50	OK,OK,OK,56=56,S	59.18	OK,OK,OK,49=49,S	-16.52
Traf6	ENSMUSG00000027164-1-3,1-1,2-3	chr2:101522176-101522249	74	chr2:101521184,101522176-101522249,101524636	C3	19.57	OK,OK,OK,Bl,C2	36.11	OK,OK,VLOW,B2,C2	5.26	OK,OK,VLOW,OK,C2	8.2	OK,OK,LOW,Bn,C2	-16.54
Arhgap12	ENSMUSG00000041225-9-10,9-8,10-10	chr18:6057515-6057589	75	chr18:6061845,6057515-6057589,6052921	C1	66.07	OK,OK,LOW,B1,C1	82.64	LOW,LOW,LOW,OK,C1	50.89	LOW,OK,LOW,OK,C1	37.42	OK,OK,OK,OK,S	-16.57
Camkv	ENSMUSG00000032936-8-11,8-10-2/2	chr9:107849345-107849491	68	chr9:107849250,107849413+107849345-107849491	Alt3	2.63	LOW,LOW,LOW,38=38,S	19.23	LOW,LOW,LOW,26=26,S	10.34	LOW,LOW,LOW,29=29,S	8.33	LOW,LOW,LOW,36=36,S	-16.6
Kidins220	ENSMUSG00000036333-9-5,9-4-2/2	chr12:25675538-25675639	3	chr12:25674701,25675541+25675538-25675639	Alt3	20.03	OK,OK,OK,46=46,S	36.67	LOW,LOW,LOW,25=25,S	22.9	OK,OK,OK,67=67,S	27.5	OK,OK,OK,52=51,S	-16.64
Gm672	ENSMUSG00000052928_CASSETTE2	chr18:75796787-75796992	206	chr18:75857046,75796787-75796992+75796995,75783954	S*	83.33	LOW,LOW,LOW,OK,S	100	VLOW,VLOW,VLOW,OK,S	90.48	OK,OK,OK,OK,S	85.51	LOW,LOW,LOW,B1,S	-16.67
Naga	ENSMUSG00000022453_CASSETTE3	chr15:82168668-82168744	77	chr15:82169182,82168668-82168744,82167952	S	83.33	OK,OK,OK,OK,S	100	VLOW,VLOW,VLOW,OK,S	100	LOW,LOW,LOW,B1,S	100	OK,OK,OK,OK,S	-16.67
Mga	ENSMUSG00000033943-20-19,20-18,20-17-3/3	chr2:119764228-119764487	147	chr2:119761402,119764375+119764319+119764228-119764487	Alt3	70.83	LOW,LOW,LOW,24=24,S	87.5	N,N,N,8=8,S	90.91	LOW,LOW,LOW,33=33,S	73.33	LOW,LOW,LOW,30=30,S	-16.67
Tmem127	ENSMUSG00000034850_CASSETTE1	chr2:127074228-127074545	318	chr2:127073820,127074228-127074545,127081741	S	79.05	OK,OK,OK,OK,S	95.74	LOW,LOW,LOW,B1,S	82.46	OK,OK,OK,B1,S	74.47	LOW,LOW,LOW,B1,S	-16.69
Rgl3	ENSMUSG00000040146-3-4,3-3,3-2-3/3	chr9:21792295-21792348	9	chr9:21792490,21792295-21792348+21792343+21792339	Alt3	83.31	VLOW,VLOW,VLOW,18=13,C2	100	LOW,LOW,VLOW,20=17,C1	92.72	OK,OK,LOW,41=33,C1	96.57	LOW,LOW,LOW,29=25,C1	-16.69
Ube3a	ENSMUSG00000025326-0-2,0-1,3-2	chr7:66498720-66498839	120	chr7:66484641,66498720-66498839,66502543	C1	39.22	OK,OK,OK,B1,C1	55.93	LOW,LOW,N,B2,C2	37.5	SOK,SOK,OK,B2,C1	35.14	SOK,SOK,OK,B2,C1	-16.71
Als2	ENSMUSG00000026024-38-31,38-30-2/2	chr1:59235376-59235543	3	chr1:59235904,59235376-59235543+59235540	Alt3	79.05	LOW,LOW,LOW,23=20,C1	95.76	LOW,LOW,LOW,21=21,S	83.21	OK,OK,LOW,40=36,C1	97.53	LOW,OK,LOW,36=36,S	-16.71
Crtc1	ENSMUSG00000003575_MULTIEX1-1/5=C1-2	chr8:72932794-72932910	117	chr8:72963332,72932794-72932910,72930114	C1	63.56	OK,OK,OK,OK,C1	80.28	OK,OK,OK,OK,S	72.92	OK,OK,OK,OK,C1	65.54	OK,OK,OK,OK,C1	-16.72
Ankhd1	ENSMUSG00000024483_CASSETTE3	chr18:36801053-36801132	80	chr18:36800014,36801053-36801132+36801159,36801231	S*	8.2	OK,OK,OK,Bn,S	25	N,N,N,Bn,S	4.23	OK,OK,OK,Bn,S	6.33	OK,OK,OK,Bn,S	-16.8
Zc3h11a	ENSMUSG00000026464_MULTIEX1-3/5=C1-4	chr1:135551922-135551975	54	chr1:135557814+135557833,135551922-135551975,135550609+135551015	C1	50.75	SOK,SOK,OK,B1,C1	67.57	VLOW,VLOW,VLOW,B1,C1	51.72	OK,OK,OK,B1,C1	63.49	SOK,SOK,OK,B1,C1	-16.82
Fam35a	ENSMUSG00000041471-12-14,13-14-2/2	chr14:35051867-35052139	157	chr14:35052024+35051867-35052139,35050772	Alt5	3.85	OK,OK,OK,52=52,S	20.69	LOW,LOW,LOW,29=29,S	18.18	LOW,LOW,LOW,22=22,S	11.76	VLOW,VLOW,VLOW,17=17,S	-16.84
Cyld	ENSMUSG00000036712_MULTIEX2-2/2=C1-C2	chr8:91254555-91254720	166	chr8:91247111,91254555-91254720,91255574	C3	57.89	SOK,SOK,OK,B2,C2	74.74	OK,OK,VLOW,B2,C2	81.25	SOK,SOK,VLOW,B2,C2	81.48	SOK,SOK,LOW,B2,C2	-16.85
Atp2b1	ENSMUSG00000019943-10-7,11-7-2/2	chr10:98453696-98453836	4	chr10:98453696-98453832+98453836,98457178	Alt5	83.15	SOK,SOK,N,104=2,C3	100	OK,OK,N,66=0,C3	72.29	SOK,SOK,N,140=5,C3	100	SOK,SOK,N,134=0,C3	-16.85
Ehbp1	ENSMUSG00000042302_CASSETTE5	chr11:22051791-22051895	105	chr11:22069038,22051791-22051895,22051192	S	55.29	OK,OK,OK,OK,S	72.18	LOW,OK,LOW,OK,S	70.35	OK,OK,OK,OK,S	83.3	OK,OK,OK,OK,S	-16.89
Pikfyve	ENSMUSG00000025949_CASSETTE7	chr1:65315272-65315448	177	chr1:65314459,65315272-65315448,65316447	S	70.15	OK,OK,OK,OK,S	87.1	VLOW,VLOW,VLOW,B1,S	100	OK,OK,OK,OK,S	94.52	OK,OK,OK,OK,S	-16.95
Taf1c	ENSMUSG00000031832-6-8,7-8-2/2	chr8:122126658-122126804	73	chr8:122126731+122126658-122126804,122125680	Alt5	7.53	OK,OK,OK,46=46,S	24.48	LOW,LOW,LOW,23=23,S	2.9	OK,OK,OK,40=40,S	15.02	LOW,LOW,LOW,38=38,S	-16.95
Osbpl5	ENSMUSG00000037606_CASSETTE2	chr7:150887097-150887195	99	chr7:150888595,150887097-150887195,150886715	S	74.71	OK,OK,OK,OK,S	91.67	OK,OK,OK,OK,S	88.89	OK,OK,OK,OK,S	95.65	OK,OK,OK,OK,S	-16.96
2410089E03Rik	ENSMUSG00000039801-36-32,36-31-2/2	chr15:8171783-8171949	3	chr15:8170967,8171786+8171783-8171949	Alt3	76.21	LOW,LOW,LOW,34=30,C1	93.18	VLOW,VLOW,VLOW,15=13,C1	64.43	LOW,LOW,LOW,34=29,C1	75.42	LOW,LOW,LOW,33=28,C1	-16.97
Lpin1	ENSMUSG00000020593-2-2,2-1,4-2	chr12:16591314-16591457	144	chr12:16596524,16591314-16591457,16587710	S	16.28	LOW,LOW,LOW,OK,S	33.33	N,N,N,OK,S	8.47	OK,OK,OK,OK,S	9.09	OK,OK,OK,OK,S	-17.05
Ankzf1	ENSMUSG00000026199_CASSETTE2	chr1:75192376-75192523	148	chr1:75192287,75192376-75192523,75192728	S	69.57	LOW,LOW,LOW,B1,S	86.67	LOW,LOW,LOW,OK,S	74.55	OK,OK,OK,OK,S	76.74	LOW,LOW,LOW,OK,S	-17.1
Smarca2	ENSMUSG00000024921_MULTIEX1-1/2=C1-2	chr19:26834368-26834421	54	chr19:26826531,26834368-26834421,26845428	S	10.53	OK,OK,OK,B1,C1	27.66	LOW,LOW,LOW,OK,S	11.32	OK,OK,OK,OK,S	20.63	OK,OK,OK,OK,S	-17.13
Fbxo10	ENSMUSG00000048232_MULTIEX1-1/2=C1-2	chr4:45071201-45072022	822	chr4:45074812,45071201-45072022,45064574	S	82.86	LOW,LOW,LOW,OK,S	100	VLOW,VLOW,VLOW,B1,S	100	OK,OK,OK,OK,S	94.74	OK,OK,OK,OK,S	-17.14
Itpr1	ENSMUSG00000030102-26-26,27-26-2/2	chr6:108338179-108338359	27	chr6:108338179-108338332+108338359,108339361	Alt5	42.86	LOW,LOW,LOW,28=28,S	60	VLOW,VLOW,VLOW,15=15,S	45.1	OK,OK,OK,51=51,S	59.57	OK,OK,OK,47=47,S	-17.14
Ubn1	ENSMUSG00000039473-0-3,1-3,2-3-2/3	chr16:-5050874	41	chr16:-5050833+5050874+5051103,5055170	Alt5	82.86	LOW,LOW,LOW,35=32,C1	100	VLOW,VLOW,VLOW,17=16,C1	85.45	OK,OK,OK,55=54,S	89.13	OK,OK,OK,46=42,C1	-17.14
Phactr4	ENSMUSG00000066043_MULTIEX1-2/2=1-C2	chr4:131939197-131939277	81	chr4:131942807,131939197-131939277,131934478	S	25.13	SOK,SOK,SOK,OK,S	42.27	OK,OK,OK,OK,S	36.63	SOK,SOK,SOK,OK,S	30.94	SOK,SOK,SOK,OK,S	-17.14
Trpm2	ENSMUSG00000009292-MICROEX1	chr10:77379110-77379116	7	chr10:77380452,77379110-77379116,77377543	MIC_S	6.61	OK,OK,OK,na,na	23.81	OK,OK,OK,na,na	6.33	OK,OK,OK,na,na	4.13	OK,OK,OK,na,na	-17.2
Chm	ENSMUSG00000025531_MULTIEX1-5/12=4-6	chrX:110226158-110226274	117	chrX:110229625,110226158-110226274,110225658	S	82.76	OK,OK,OK,OK,S	100	VLOW,VLOW,VLOW,B1,S	97.14	OK,OK,OK,B1,S	100	OK,OK,OK,OK,S	-17.24
Rif1	ENSMUSG00000036202-23-25,24-25-2/2	chr2:51949023-51949109	24	chr2:51949023-51949085+51949109,51950109	Alt5	82.76	LOW,LOW,LOW,29=29,S	100	N,N,N,9=9,S	86.96	OK,OK,OK,46=46,S	79.07	OK,OK,OK,43=43,S	-17.24
Glrx	ENSMUSG00000021591-2-3,2-2,2-1-2/3	chr13:75986692-	4	chr13:75984746,75986696+75986692+75986674-	Alt3	82.76	OK,OK,OK,43=43,S	100	OK,OK,OK,59=59,S	79.53	LOW,OK,LOW,35=35,S	100	LOW,LOW,LOW,29=29,S	-17.24
Naga	ENSMUSG00000022453_CASSETTE2	chr15:82167200-82167371	172	chr15:82167817,82167200-82167371,82166450	S	26.76	OK,OK,OK,B1,S	44	VLOW,VLOW,VLOW,OK,S	52.94	OK,OK,OK,B1,S	57.89	OK,OK,OK,OK,S	-17.24
4932438A13Rik	ENSMUSG00000037270-77-71,77-70-2/2	chr3:36910457-36910716	33	chr3:36909926,36910490+36910457-36910716	Alt3	10	LOW,LOW,LOW,30=30,S	27.27	VLOW,VLOW,VLOW,11=11,S	2	OK,OK,OK,50=50,S	0	LOW,OK,LOW,38=38,S	-17.27
Clspn	ENSMUSG00000042489-37-37,37-36,37-35,37-34-2/4	chr4:126270284-126271147	3	chr4:126270045,126270287+126270284+126270173+126270147-126271147	Alt3	20.29	SOK,SOK,OK,103=98,C1	37.66	OK,OK,OK,84=74,C1	20.87	OK,OK,OK,62=59,C1	24.85	OK,OK,OK,64=60,C1	-17.37
Abcd1	ENSMUSG00000031378_MULTIEX1-1/2=C1-2	chrX:70979348-70979493	146	chrX:70976227,70979348-70979493,70979801	S	82.61	LOW,LOW,LOW,OK,C1	100	VLOW,VLOW,VLOW,OK,S	100	LOW,LOW,LOW,B1,S	100	OK,OK,OK,OK,S	-17.39
Riiad1	ENSMUSG00000028139-3-6,3-3,4-6	chr3:94276085-94276161	77	chr3:94276744,94276085-94276161,94270853	S	33.61	OK,OK,OK,OK,C1	51.01	LOW,LOW,LOW,B1,C1	40.06	OK,OK,OK,OK,C1	48.94	LOW,LOW,VLOW,B1,C1	-17.4
Ccdc14	ENSMUSG00000022833-9-7,10-7-2/2	chr16:34705247-34705345	4	chr16:34705247-34705341+34705345,34706473	Alt5	7.5	OK,OK,OK,40=40,S	25	VLOW,VLOW,VLOW,16=16,S	8.82	LOW,LOW,LOW,34=34,S	11.54	LOW,LOW,LOW,26=26,S	-17.5
Enox2	ENSMUSG00000031109-19-15,20-15-2/2	chrX:46376271-46376378	33	chrX:46376304+46376271-46376378,46372071	Alt5	82.5	LOW,LOW,LOW,26=25,S	100	LOW,LOW,LOW,22=22,S	79.41	LOW,LOW,VLOW,22=19,C1	79.77	LOW,LOW,LOW,28=24,C1	-17.5
C030046E11Rik	ENSMUSG00000038658-2-3,2-2,3-3	chr19:29609664-29609728	65	chr19:29607762,29609664-29609728,29615746	S	5.56	LOW,LOW,VLOW,Bn,C2	23.08	N,N,N,Bn,S	8.47	OK,OK,OK,OK,S	14.89	OK,OK,OK,Bn,S	-17.52
Ccdc66	ENSMUSG00000046753_MULTIEX2-1/2=C1-2	chr14:28318824-28318849	26	chr14:28319837,28318824-28318849,28313868	C1	24.18	OK,OK,LOW,OK,C2	41.73	N,N,N,B2,C1	28.71	LOW,LOW,N,OK,C2	23.48	OK,OK,LOW,B1,C1	-17.55
Zfml	ENSMUSG00000030016_MULTIEX1-2/4=1-4	chr6:83906688-83906756	69	chr6:83904755,83906688-83906756,83908178	C2	32.44	SOK,SOK,OK,B2,C3	50	LOW,LOW,N,B2,C2	33.98	SOK,SOK,OK,B2,C2	32.89	SOK,SOK,OK,B2,C3	-17.56
Fbxl2	ENSMUSG00000032507_MULTIEX2-2/4=C1-4	chr9:113912560-113912614	55	chr9:113927107,113912560-113912614,113909710	C3	70.97	OK,OK,N,B2,C2	88.57	LOW,LOW,N,B2,C2	88.57	LOW,LOW,N,Bn,C3	90.24	OK,OK,N,Bn,C3	-17.6
Lrrcc1	ENSMUSG00000027550_MULTIEX1-1/2=C1-2	chr3:14554304-14554505	202	chr3:14551527,14554304-14554505,14557189	S	75.7	OK,OK,OK,OK,C1	93.33	OK,OK,OK,OK,S	81.31	OK,OK,OK,OK,S	76	OK,OK,OK,OK,C1	-17.63
Ptbp2	ENSMUSG00000028134_CASSETTE1	chr3:119427530-119427563	34	chr3:119428984,119427530-119427563,119427104	S	44.52	SOK,SOK,SOK,OK,S	62.15	SOK,SOK,SOK,OK,S	89.77	SOK,SOK,SOK,OK,S	90.33	SOK,SOK,SOK,OK,S	-17.63
Traf3	ENSMUSG00000021277_MULTIEX1-2/2=C1-C2	chr12:112458022-112458132	111	chr12:112404813,112458022-112458132,112475773	C1	82.3	SOK,SOK,LOW,B2,C1	100	LOW,LOW,N,B2,C2	90.77	OK,OK,OK,B1,C2	75.61	OK,OK,VLOW,B2,C2	-17.7
Slc39a13	ENSMUSG00000002105-7-8,7-7,7-6-3/3	chr2:90905739-90905896	39	chr2:90906170,90905739-90905896+90905871+90905857	Alt3	32.26	LOW,LOW,LOW,31=30,S	50	LOW,LOW,LOW,28=28,S	36.36	LOW,LOW,LOW,33=33,S	27.59	LOW,LOW,LOW,29=29,S	-17.74
Sectm1a	ENSMUSG00000025165-5-5,5-4-2/2	chr11:120929998-120930160	109	chr11:120930349,120929998-120930160+120930051	Alt3	76	OK,OK,OK,50=46,C1	93.75	LOW,LOW,LOW,32=26,C1	94.12	LOW,LOW,LOW,34=24,C2	85	LOW,LOW,VLOW,20=14,C2	-17.75
Fut8	ENSMUSG00000021065_MULTIEX1-3/4=1-4	chr12:78424832-78424924	93	chr12:78378442,78424832-78424924,78432883	S	65.12	SOK,SOK,SOK,OK,C1	82.93	OK,OK,OK,OK,C1	62.34	SOK,SOK,SOK,OK,C1	62.07	SOK,SOK,SOK,OK,C1	-17.81
4930503L19Rik	ENSMUSG00000044906-5-4,6-4,7-4,8-4,9-4-2/5	chr18:70627708-70628171	167	chr18:70627875+70627708+70627497+70627479+70627413-70628171,70627139	Alt5	10.62	OK,OK,OK,84=81,S	28.47	OK,OK,OK,56=54,S	3.59	OK,OK,OK,55=52,C1	11.27	OK,OK,OK,71=69,S	-17.85
Gm129	ENSMUSG00000038550-1-2,1-1-2/2	chr3:95685104-95685512	310	chr3:95685878,95685104-95685512+95685202	Alt3	82.14	LOW,LOW,N,28=5,C3	100	VLOW,VLOW,N,14=3,C3	95.74	OK,OK,VLOW,47=11,C3	95.45	OK,OK,VLOW,44=14,C3	-17.86
Dcp1b	ENSMUSG00000041477_CASSETTE1	chr6:119130083-119130123	41	chr6:119125460,119130083-119130123,119133668	S	70.31	OK,OK,OK,OK,S	88.18	OK,OK,OK,OK,S	84.39	OK,OK,OK,OK,S	87.55	OK,OK,OK,OK,S	-17.87
Arhgef11	ENSMUSG00000041977-MICROEX2-1/2	chr3:87487072-87487086	15	chr3:87422714,87487072-87487086,87487408	MIC_M	0	LOW,LOW,LOW,na,na	17.95	N,N,N,na,na	16.54	OK,OK,OK,na,na	13.73	OK,OK,OK,na,na	-17.95
Brwd3	ENSMUSG00000063663_CASSETTE1	chrX:105944622-105944780	159	chrX:105945570,105944622-105944780,105939109	S	44.93	LOW,LOW,LOW,OK,S	62.96	VLOW,VLOW,VLOW,OK,S	77.36	OK,OK,OK,OK,S	60.61	OK,OK,OK,OK,S	-18.03
Sbno1	ENSMUSG00000038095_MULTIEX1-1/2=C1-2	chr5:124863194-124863298	105	chr5:124864408,124863194-124863298,124860388+124860391	S	25.97	SOK,SOK,SOK,B1,S	44	VLOW,VLOW,VLOW,OK,S	47.59	SOK,SOK,SOK,OK,S	46.94	SOK,SOK,SOK,OK,S	-18.03
Ccdc45	ENSMUSG00000018372-16-18,17-18-2/2	chr11:106675075-106675180	4	chr11:106675075-106675176+106675180,106675918	Alt5	22.92	OK,OK,OK,64=48,C2	40.96	OK,OK,LOW,48=34,C2	21.54	OK,OK,OK,59=52,C1	28.57	OK,OK,LOW,48=33,C2	-18.04
Mapk10	ENSMUSG00000046709-13-16,14-16-2/2	chr5:103487313-103487405	27	chr5:103487340+103487313-103487405,103467707	Alt5	28	SOK,SOK,SOK,125=125,S	46.05	OK,OK,OK,76=76,S	41.72	SOK,SOK,SOK,151=151,S	42.77	SOK,SOK,SOK,173=173,S	-18.05
Hdac9	ENSMUSG00000004698-5-7,6-7-2/2	chr12:35116728-35116854	6	chr12:35116734+35116728-35116854,35114484	Alt5	72.15	LOW,LOW,LOW,22=22,S	90.22	LOW,LOW,LOW,21=21,S	76.68	OK,OK,OK,57=57,S	76.85	OK,OK,OK,53=53,S	-18.07
Haghl	ENSMUSG00000061046-0-3,1-3-2/2	chr17:25922368-	5	chr17:25922373+25922368-,25922139	Alt5	0	OK,OK,VLOW,40=10,C3	18.18	LOW,LOW,N,26=7,C3	4.92	VLOW,LOW,N,19=7,C3	7.76	LOW,LOW,VLOW,24=13,C2	-18.18
Srrm1	ENSMUSG00000028809-16-18,16-17-2/2	chr4:134896418-134896522	3	chr4:134896762,134896418-134896522+134896519	Alt3	61.73	LOW,LOW,LOW,38=36,C1	79.91	VLOW,VLOW,VLOW,19=19,S	59.4	OK,OK,OK,43=41,S	72.61	OK,OK,OK,42=42,S	-18.18
Ncor1	ENSMUSG00000018501-63-69,63-67,64-69	chr11:62147165-62147658	494	chr11:62147998,62147165-62147658,62144426	C1	81.82	SOK,SOK,SOK,OK,C1	100	SOK,SOK,SOK,OK,S	54.79	SOK,SOK,SOK,OK,C2	79.07	SOK,SOK,SOK,OK,C1	-18.18
Aifm2	ENSMUSG00000020085-12-15,13-15-2/2	chr10:61199331-61199558	52	chr10:61199331-61199506+61199558,61201147	Alt5	15.71	OK,OK,OK,54=44,C1	33.9	OK,OK,LOW,48=32,C2	22.9	LOW,LOW,VLOW,29=15,C2	20.83	LOW,LOW,VLOW,36=13,C3	-18.19
Meis3	ENSMUSG00000041420_MULTIEX1-4/4=3-C2	chr7:16764351-16764449	99	chr7:16764144,16764300+16764351-16764449,16767390	S*	77.14	OK,OK,OK,B1,C1	95.35	OK,OK,LOW,OK,C1	83.78	LOW,LOW,LOW,OK,C1	100	LOW,LOW,VLOW,B1,C1	-18.21
4930402H24Rik	ENSMUSG00000027309_MULTIEX3-1/2=C1-C2	chr2:130604153-130604237	85	chr2:130610160,130604153-130604237+130604240,130603017	S*	81.78	OK,OK,OK,OK,S	100	OK,OK,OK,OK,S	100	OK,OK,OK,OK,S	97.27	OK,OK,OK,OK,S	-18.22
Slc16a13	ENSMUSG00000044367-0-2,0-0,1-2	chr11:70033697-70033840	144	chr11:70033981,70033697-70033840,70032832	S	75.6	OK,OK,OK,OK,C1	93.86	LOW,LOW,LOW,OK,C1	100	OK,OK,OK,OK,S	80.58	OK,OK,OK,OK,S	-18.26
Auts2	ENSMUSG00000029673-22-22,23-22-2/2	chr5:131948108-131948349	21	chr5:131948129+131948108-131948349,131946328	Alt5	34.44	SOK,SOK,OK,151=83,C2	52.83	OK,OK,LOW,57=29,C3	42.2	SOK,SOK,OK,154=87,C2	41.65	SOK,SOK,OK,137=78,C2	-18.39
A630007B06Rik	ENSMUSG00000035173_MULTIEX2-1/3=C1-2	chr19:56887485-56888179	695	chr19:56896478,56887485-56888179,56884855	S	81.48	OK,OK,OK,OK,C1	100	VLOW,VLOW,VLOW,B1,S	85.19	OK,OK,OK,OK,S	92	OK,OK,OK,OK,S	-18.52
Gatad2b	ENSMUSG00000042390-2-4,3-4-2/2	chr3:90153277-90153457	49	chr3:90153277-90153408+90153457,90154309	Alt5	0	OK,OK,OK,45=45,S	18.52	LOW,LOW,LOW,27=22,C1	13.33	OK,OK,OK,75=65,C1	16.39	OK,OK,OK,61=51,C1	-18.52
Ndufaf1	ENSMUSG00000027305-0-0,1-0,2-0,3-0-3/4	chr2:119488345-	171	chr2:119488516+119488495+119488345+119488329-,119486395	Alt5	41.46	OK,OK,OK,94=92,S	60	OK,OK,OK,65=65,S	53.06	OK,OK,OK,49=49,S	78.62	OK,OK,OK,47=46,S	-18.54
Thoc7	ENSMUSG00000053453-7-3,8-3,9-3-3/3	chr14:14789974-14790145	94	chr14:14790068+14789994+14789974-14790145,14787170	Alt5	39.87	OK,OK,OK,43=40,C1	58.43	LOW,LOW,LOW,38=37,S	60.29	OK,OK,OK,67=63,C1	43.48	OK,OK,OK,58=56,S	-18.56
Synj1	ENSMUSG00000022973_MULTIEX2-3/3=C1-C2	chr16:90947260-90947298	39	chr16:90950596,90947260-90947298,90947107	C2	8.75	OK,OK,OK,OK,C1	27.32	VLOW,VLOW,VLOW,B1,C1	12.35	OK,OK,OK,B1,C1	6.8	OK,OK,OK,OK,C1	-18.57
Ccdc38	ENSMUSG00000036168-10-13,10-12,12-13	chr10:93028539-93028690	152	chr10:93026030,93028539-93028690,93030409	S	81.4	LOW,LOW,LOW,OK,S	100	N,N,N,OK,S	85.71	LOW,LOW,LOW,OK,S	74.81	LOW,LOW,LOW,OK,S	-18.6
Asb7	ENSMUSG00000030509_CASSETTE1	chr7:73823043-73823131	89	chr7:73823966,73823043-73823131,73805141	S	66.29	OK,OK,OK,OK,S	85	LOW,LOW,LOW,B1,S	75.61	OK,OK,OK,OK,S	75.61	OK,OK,OK,OK,S	-18.71
Usp1	ENSMUSG00000028560-0-2,0-1,0-0-3/3	chr4:98593127-98593365	66	chr4:98590934,98593193+98593146+98593127-98593365	Alt3	55.56	OK,OK,OK,54=54,S	74.42	OK,OK,OK,43=43,S	72.04	OK,OK,OK,93=93,S	63.06	SOK,SOK,SOK,111=111,S	-18.86
Vps8	ENSMUSG00000033653-0-3,0-2-2/2	chr16:21434760-21435046	53	chr16:21423298,21434813+21434760-21435046	Alt3	75	LOW,LOW,LOW,27=27,S	93.91	VLOW,VLOW,VLOW,19=19,S	90.41	LOW,LOW,LOW,36=36,S	75.86	LOW,LOW,LOW,28=28,S	-18.91
Myo18a	ENSMUSG00000000631_MULTIEX2-1/2=C1-2	chr11:77668180-77668224	45	chr11:77667393,77668180-77668224,77671225	S	38.46	OK,OK,OK,OK,S	57.45	VLOW,VLOW,VLOW,OK,S	45.95	OK,OK,OK,OK,S	42.22	OK,OK,OK,B1,S	-18.99
Slc25a44	ENSMUSG00000050144-0-1,1-1,2-1,3-1-4/4	chr3:88228650-	217	chr3:88228867+88228768+88228696+88228650-,88225060	Alt5	66.68	OK,OK,OK,57=56,S	85.73	LOW,LOW,LOW,35=34,S	71.05	LOW,LOW,LOW,38=38,S	69.23	LOW,LOW,LOW,39=39,S	-19.05
Pms1	ENSMUSG00000026098-0-4,1-4,2-4-3/3	chr1:53353576-	154	chr1:53353730+53353663+53353576-,53338936	Alt5	12.13	LOW,LOW,LOW,33=31,C1	31.25	VLOW,VLOW,VLOW,16=16,S	13.64	LOW,LOW,LOW,22=22,S	23.33	LOW,LOW,LOW,30=27,C1	-19.12
Ppp6r2	ENSMUSG00000036561_MULTIEX1-2/4=1-3	chr15:89073736-89073890	155	chr15:89072719,89073736-89073890,89076689	C1	74.19	OK,OK,OK,OK,C1	93.33	LOW,LOW,LOW,OK,C1	91.11	LOW,LOW,VLOW,B1,C1	79.59	OK,OK,OK,OK,S	-19.14
Angpt4	ENSMUSG00000027460-3-4,3-3,4-4	chr2:151760143-151760258	116	chr2:151755354,151760143-151760258,151762403	S	55.97	OK,OK,OK,OK,C2	75.2	LOW,LOW,LOW,OK,C1	75.78	SOK,SOK,SOK,OK,C1	81.12	SOK,SOK,SOK,OK,S	-19.23
Cbx3	ENSMUSG00000029836-1-7,2-7-2/2	chr6:51420694-51420738	5	chr6:51420694-51420733+51420738,51425230	Alt5	40.88	LOW,LOW,VLOW,26=10,C3	60.14	VLOW,VLOW,N,13=8,C2	78.18	LOW,LOW,VLOW,24=19,C2	68.75	LOW,LOW,VLOW,30=18,C2	-19.26
Clec16a	ENSMUSG00000068663_MULTIEX1-17/23=16-18	chr16:10638880-10639008	129	chr16:10635389,10638880-10639008,10644854	S	72.15	OK,OK,OK,OK,S	91.49	LOW,LOW,LOW,B1,S	77.36	LOW,LOW,LOW,OK,S	77.36	LOW,LOW,LOW,B1,S	-19.34
Arhgef11	ENSMUSG00000041977_CASSETTE2	chr3:87499320-87499439	120	chr3:87492772,87499320-87499439,87501267	S	21.74	LOW,LOW,LOW,OK,S	41.18	N,N,N,Bn,S	68.75	OK,OK,OK,OK,S	59.18	SOK,SOK,SOK,OK,S	-19.44
A630007B06Rik	ENSMUSG00000035173-7-8,7-7,8-8	chr19:56881456-56881575	120	chr19:56882468,56881456-56881575,56876479	S	80.47	OK,OK,OK,OK,C1	100	VLOW,VLOW,VLOW,B1,C1	98.04	OK,SOK,OK,OK,S	97.6	OK,OK,OK,B1,C1	-19.53
Mll3	ENSMUSG00000038056-56-57,56-56,56-55-2/3	chr5:24798925-24799063	69	chr5:24800375,24798925-24799066+24799063+24798994	Alt3	7.73	OK,OK,LOW,41=20,C3	27.26	LOW,LOW,VLOW,26=15,C2	4.57	OK,OK,LOW,45=22,C3	3.84	OK,OK,LOW,52=31,C2	-19.53
Dffb	ENSMUSG00000029027-1-3,1-2,1-1-3/3	chr4:153346889-153347077	62	chr4:153348678,153346889-153347077+153347049+153347015	Alt3	66.67	LOW,LOW,LOW,39=39,S	86.21	LOW,LOW,LOW,29=29,S	81.82	LOW,LOW,LOW,33=33,S	76.47	VLOW,VLOW,VLOW,17=17,S	-19.54
Sf3b3	ENSMUSG00000033732-20-16,20-15-2/2	chr8:113353419-113353576	129	chr8:113355384,113353419-113353576+113353447	Alt3	13.02	LOW,LOW,LOW,26=26,S	32.59	LOW,LOW,LOW,23=23,S	13.34	OK,OK,OK,61=61,S	7.28	OK,OK,OK,45=45,S	-19.57
Klhl12	ENSMUSG00000026455-0-2,0-1,0-0-2/3	chr1:136355043-136355243	86	chr1:136352242,136355129+136355043+136355005-136355243	Alt3	41.94	LOW,LOW,LOW,31=31,S	61.54	LOW,LOW,LOW,26=26,S	52.63	LOW,LOW,LOW,38=38,S	60.71	LOW,LOW,LOW,28=28,S	-19.6
Vps24	ENSMUSG00000053119-0-6,1-6-2/2	chr6:-71494027	66	chr6:-71493961+71494027,71510891	Alt5	73.33	OK,OK,LOW,45=23,C2	93.19	OK,OK,LOW,44=26,C2	80.33	OK,OK,LOW,61=34,C2	82.16	OK,OK,LOW,56=30,C2	-19.86
Cdkl5	ENSMUSG00000031292-2-3,2-2,3-3	chrX:157314455-157314500	46	chrX:157362384,157314455-157314500,157303985	S	80.12	LOW,LOW,LOW,OK,S	100	N,N,N,OK,S	96.58	OK,OK,OK,OK,S	100	OK,OK,LOW,B1,S	-19.88
D030056L22Rik	ENSMUSG00000047044-0-1,0-0-2/2	chr19:18791709-18792918	3	chr19:18788149,18791712+18791709-18792918	Alt3	60.14	OK,SOK,OK,65=65,S	80.13	OK,SOK,OK,41=41,S	81.3	LOW,SOK,LOW,31=31,S	87.41	LOW,SOK,LOW,28=28,S	-19.99
Ercc5	ENSMUSG00000026048-1-4,1-2-2/2	chr1:44213728-44213957	54	chr1:44204982,44213782+44213728-44213957	Alt3	22.86	LOW,LOW,N,35=1,C3	42.86	VLOW,VLOW,N,14=1,C3	22.45	OK,OK,N,49=5,C3	21.88	LOW,LOW,N,32=4,C3	-20
Lrig2	ENSMUSG00000032913-19-21,19-20-2/2	chr3:104266582-104266731	21	chr3:104267782,104266582-104266731+104266710	Alt3	66.67	OK,OK,OK,60=60,S	86.67	OK,OK,OK,45=45,S	85.06	OK,OK,OK,87=87,S	75	OK,OK,OK,76=76,S	-20
Caskin2	ENSMUSG00000034471_CASSETTE2	chr11:115669153-115669204	52	chr11:115673201,115669153-115669204,115668675	S	72.73	OK,OK,OK,OK,S	92.86	VLOW,VLOW,VLOW,OK,S	97.18	OK,OK,OK,OK,S	91.18	OK,OK,OK,OK,S	-20.13
Arhgef11	ENSMUSG00000041977-19-18,19-17,20-18	chr3:87516546-87516610	65	chr3:87515464,87516546-87516610,87516933	S	0	LOW,LOW,LOW,Bn,S	20.23	N,N,N,OK,S	4	OK,OK,OK,Bn,S	0	OK,OK,OK,Bn,S	-20.23
4933411K20Rik	ENSMUSG00000031631-1-5,2-5,3-5-3/3	chr8:47249089-47249518	415	chr8:47249089-47249103+47249217+47249518,47250116	Alt5	17.53	LOW,OK,N,24=7,C3	38.01	LOW,OK,N,31=6,C3	26.34	LOW,OK,N,37=8,C3	33.82	OK,OK,VLOW,41=10,C3	-20.48
Zcchc6	ENSMUSG00000035248_MULTIEX3-1/2=C1-2	chr13:59904353-59904472	120	chr13:59906584,59904353-59904472,59903557	S	12.73	OK,OK,OK,OK,S	33.33	N,N,N,OK,S	16.42	OK,OK,OK,OK,S	18.92	OK,OK,OK,OK,S	-20.6
Rfx1	ENSMUSG00000031706_CASSETTE1	chr8:86597630-86597968	339	chr8:86590947,86597630-86597968,86603762	S	73.33	LOW,LOW,LOW,B1,S	93.94	LOW,LOW,LOW,OK,S	90.91	OK,OK,OK,B1,S	84.09	OK,OK,OK,OK,S	-20.61
Recql5	ENSMUSG00000020752_MULTIEX1-2/2=1-C2	chr11:115757413-115757449	37	chr11:115758090,115757413-115757449,115757296	S	71.26	OK,OK,OK,OK,C1	91.92	OK,OK,OK,OK,S	76.24	OK,OK,OK,OK,S	82.71	OK,OK,OK,OK,S	-20.66
Zfp507	ENSMUSG00000044452-5-3,5-2,6-3	chr7:36584193-36584635	443	chr7:36584827,36584193-36584635,36580637	C3	11.11	OK,OK,N,Bn,C3	31.82	LOW,LOW,N,Bn,C3	2.7	OK,OK,N,Bn,C3	8.2	OK,OK,N,Bn,C3	-20.71
Cux2	ENSMUSG00000042589-28-32,28-31,28-30-2/3	chr5:122323098-122323193	33	chr5:122323666,122323098-122323250+122323193+122323160	Alt3	10	LOW,LOW,LOW,20=20,S	30.77	VLOW,VLOW,VLOW,13=13,S	9.09	LOW,LOW,LOW,22=22,S	0	LOW,LOW,LOW,24=24,S	-20.77
Syngap1	ENSMUSG00000067629-13-18,13-17-2/2	chr17:27103815-27103918	13	chr17:27101983,27103828+27103815-27103918	Alt3	34.78	LOW,LOW,LOW,23=23,S	55.56	VLOW,VLOW,VLOW,18=18,S	31.25	LOW,LOW,LOW,32=32,S	54.17	LOW,LOW,LOW,24=24,S	-20.78
Myt1l	ENSMUSG00000061911-13-13,14-13-2/2	chr12:30511734-30512702	6	chr12:30511734-30512696+30512702,30517153	Alt5	35.27	LOW,LOW,LOW,26=26,S	56.27	N,N,N,9=8,C1	49.11	LOW,LOW,LOW,31=30,S	50.72	LOW,LOW,LOW,34=34,S	-21
Ntng2	ENSMUSG00000035513_MULTIEX1-5/6=4-C2	chr2:29056394-29056468	75	chr2:29059391,29056394-29056468,29052669	C3	56.77	OK,OK,N,B2,C3	77.89	OK,OK,N,Bl,C3	59.87	OK,OK,N,B2,C3	56.7	OK,OK,N,B2,C3	-21.12
Daam1	ENSMUSG00000034574-0-3,1-3-2/2	chr12:-72932318	135	chr12:-72932183+72932318,72996714	Alt5	48.82	LOW,LOW,LOW,27=24,C1	70.4	VLOW,VLOW,N,10=8,C2	67.24	LOW,LOW,LOW,27=26,S	45.72	LOW,LOW,VLOW,20=19,S	-21.58
Rcbtb1	ENSMUSG00000035469_MULTIEX1-1/4=C1-4	chr14:59824462-59824559	98	chr14:59820141+59820421,59824462-59824559,59828762+59828765	C1	7.78	OK,OK,OK,OK,C1	29.42	VLOW,OK,N,B1,C1	9.92	OK,SOK,OK,OK,C1	10.15	OK,OK,OK,OK,S	-21.64
Arhgap1	ENSMUSG00000027247-0-4,0-3-2/2	chr2:91491906-91491980	15	chr2:91490409,91491921+91491906-91491980	Alt3	23.53	OK,OK,OK,68=59,C1	45.45	LOW,LOW,VLOW,22=16,C2	14.29	LOW,LOW,LOW,35=30,C1	22.86	LOW,LOW,LOW,35=30,C1	-21.92
Rpl32	ENSMUSG00000057841-1-0,2-0,3-0-3/3	chr6:115758346-	366	chr6:115758712+115758381+115758346-,115757920	Alt5	21.15	OK,OK,OK,52=51,S	43.18	OK,OK,OK,44=44,S	54.17	LOW,LOW,LOW,24=24,S	37.5	OK,OK,OK,40=40,S	-22.03
Taf4a	ENSMUSG00000039117-8-6,9-6,10-6-2/3	chr2:179666685-179666930	36	chr2:179666721+179666685+179666591-179666930,179664129	Alt5	29.31	OK,OK,OK,58=56,S	51.52	LOW,LOW,LOW,33=30,C1	52.13	OK,OK,OK,94=89,C1	48.24	OK,OK,OK,85=82,S	-22.21
Dgka	ENSMUSG00000025357_CASSETTE4	chr10:128170321-128170440	120	chr10:128170621,128170321-128170440,128170153	S	77.78	LOW,LOW,LOW,OK,S	100	N,N,N,B1,S	75.61	LOW,LOW,LOW,OK,S	94.74	LOW,LOW,LOW,OK,S	-22.22
Krba1	ENSMUSG00000042810-0-5,0-4,0-3,0-2,0-1-2/5	chr6:48352883-48352995	11	chr6:48345886,48352894+48352883+48352870+48352855+48352692-48352995	Alt3	27.06	LOW,LOW,LOW,29=29,S	49.39	VLOW,VLOW,VLOW,12=12,S	29.39	LOW,LOW,LOW,30=30,S	36.85	OK,OK,OK,40=40,S	-22.33
Trit1	ENSMUSG00000028653_MULTIEX1-6/9=5-7	chr4:122726395-122726507	113	chr4:122726123,122726395-122726507,122726720	S	38.64	SOK,SOK,SOK,OK,C1	61.02	OK,OK,OK,OK,C1	49.15	SOK,SOK,SOK,OK,C1	58.14	SOK,SOK,OK,OK,C1	-22.38
Itga7	ENSMUSG00000025348-19-19,19-18,20-19	chr10:128386039-128386118	80	chr10:128385953,128386039-128386118,128386217	S	65.38	LOW,LOW,LOW,OK,C1	88	OK,OK,OK,OK,C1	74.07	OK,OK,OK,OK,C1	80	OK,OK,OK,OK,C1	-22.62
Grik5	ENSMUSG00000003378-10-8,11-8-2/2	chr7:25847897-25848075	5	chr7:25847902+25847897-25848075,25845802	Alt5	62.76	SOK,SOK,OK,102=96,C1	85.45	OK,OK,OK,48=43,C1	81.24	SOK,SOK,SOK,133=115,C1	81.67	SOK,SOK,SOK,109=102,C1	-22.69
Triobp	ENSMUSG00000033088-9-7,9-6-2/2	chr15:78791376-78791535	3	chr15:78790504,78791379+78791376-78791535	Alt3	27.27	OK,OK,OK,44=44,S	50	VLOW,VLOW,VLOW,12=12,S	30.23	OK,OK,OK,43=43,S	30.77	LOW,LOW,LOW,39=39,S	-22.73
Slc25a40	ENSMUSG00000054099_MULTIEX1-1/5=C1-3	chr5:8424797-8424887	91	chr5:8423039,8424797-8424887,8427408	C2	3.03	LOW,LOW,VLOW,Bn,C2	26.32	N,N,N,Bn,C2	11.11	OK,OK,LOW,B1,C2	22.22	OK,OK,LOW,OK,C2	-23.29
Mical2	ENSMUSG00000038244_MULTIEX1-5/5=C1-C2	chr7:119488760-119488867	108	chr7:119475553,119488760-119488867,119490236	C2	23.33	OK,OK,OK,B1,S	46.67	N,N,N,OK,S	50	LOW,LOW,LOW,OK,C1	50	LOW,LOW,LOW,OK,S	-23.34
Tank	ENSMUSG00000064289-2-6,2-5,5-6	chr2:61432054-61432258	205	chr2:61431265,61432054-61432258,61451708	C1	13.42	OK,OK,OK,B1,C1	36.78	VLOW,VLOW,VLOW,B1,S	12.07	OK,OK,OK,B2,C1	23.53	OK,OK,OK,OK,S	-23.36
Tpcn1	ENSMUSG00000032741-0-0,1-0,2-0-2/3	chr5:121038497-	15	chr5:121038512+121038497+121038455-,121035437	Alt5	9.76	OK,OK,OK,41=41,S	33.33	N,N,N,9=9,S	19.64	OK,OK,OK,56=56,S	9.8	OK,OK,OK,51=51,S	-23.57
Golga3	ENSMUSG00000029502-4-2,6-2-2/2	chr5:110613357-110613626	120	chr5:110613357-110613506+110613626,110614805	Alt5	48.53	OK,OK,OK,68=68,S	72.22	LOW,LOW,LOW,36=36,S	48.65	OK,OK,OK,74=74,S	62.92	OK,OK,OK,89=89,S	-23.69
Wdsub1	ENSMUSG00000026988-0-1,1-1-2/2	chr2:59720458-	77	chr2:59720535+59720458-,59716607	Alt5	28.93	LOW,LOW,VLOW,38=18,C3	52.63	VLOW,VLOW,N,19=5,C3	50	LOW,LOW,N,20=5,C3	52.69	LOW,LOW,VLOW,36=16,C3	-23.7
Cacna1b	ENSMUSG00000004113-11-10,11-9-2/2	chr2:24573550-24573642	3	chr2:24574565,24573550-24573642+24573639	Alt3	60.87	LOW,LOW,LOW,23=23,S	84.62	VLOW,VLOW,VLOW,13=13,S	46.67	LOW,LOW,LOW,30=30,S	71.05	LOW,LOW,LOW,38=38,S	-23.75
Wdr47	ENSMUSG00000040389-8-9,8-8-2/2	chr3:108426241-108426367	3	chr3:108422210,108426244+108426241-108426367	Alt3	59.38	LOW,LOW,LOW,32=32,S	83.33	VLOW,VLOW,VLOW,18=18,S	71.05	OK,OK,OK,76=76,S	64.65	OK,OK,OK,99=99,S	-23.95
Phf8	ENSMUSG00000041229_CASSETTE1	chrX:148006909-148007211	303	chrX:148004974,148006909-148007211,148007956	S	53.38	SOK,SOK,SOK,OK,S	77.36	OK,OK,OK,OK,S	48.53	SOK,SOK,SOK,OK,S	60.17	SOK,SOK,SOK,OK,S	-23.98
Ank3	ENSMUSG00000069601-MICROEX1	chr10:69392195-69392206	12	chr10:69390566,69392195-69392206,69395142	MIC_S	26.38	LOW,LOW,LOW,na,na	50.37	N,N,N,na,na	31.45	OK,OK,OK,na,na	17.13	OK,OK,OK,na,na	-23.99
Ccdc57	ENSMUSG00000048445-1-1,1-0,2-1	chr11:120787357-120787469	113	chr11:120794030,120787357-120787469,120783248	C1	0	OK,OK,OK,Bn,S	24.14	VLOW,VLOW,VLOW,B2,S	2.33	OK,OK,OK,Bn,S	0	OK,OK,OK,Bn,C1	-24.14
Fzd6	ENSMUSG00000022297-0-0,1-0-2/2	chr15:-38838035	57	chr15:-38837978+38838035,38838771	Alt5	12.5	LOW,LOW,LOW,24=24,S	36.84	VLOW,VLOW,VLOW,19=19,S	51.28	LOW,LOW,LOW,39=39,S	35	OK,OK,OK,40=40,S	-24.34
Cit	ENSMUSG00000029516-46-46,46-45-2/2	chr5:116431659-116431821	45	chr5:116429878,116431704+116431659-116431821	Alt3	19.1	LOW,LOW,LOW,21=20,S	43.75	VLOW,VLOW,VLOW,16=16,S	37.04	LOW,LOW,LOW,27=27,S	24	LOW,LOW,LOW,25=25,S	-24.65
Atg16l2	ENSMUSG00000047767_CASSETTE3	chr7:108443373-108443435	63	chr7:108444635,108443373-108443435,108442498	S	34.18	OK,OK,OK,OK,S	58.97	VLOW,VLOW,VLOW,OK,S	12.9	OK,OK,OK,OK,S	7.69	LOW,LOW,LOW,OK,S	-24.79
Ggcx	ENSMUSG00000053460-4-5,4-4-2/2	chr6:72368230-72368460	65	chr6:72368007,72368295+72368230-72368460	Alt3	17.75	OK,OK,OK,55=55,S	42.62	LOW,LOW,LOW,30=30,S	21.73	OK,OK,OK,45=45,S	18.99	LOW,LOW,LOW,36=36,S	-24.87
Edem3	ENSMUSG00000043019-14-17,14-16-2/2	chr1:153652977-153653076	3	chr1:153651949,153652980+153652977-153653076	Alt3	5.56	LOW,LOW,LOW,36=33,C1	30.43	LOW,LOW,VLOW,23=18,C2	6.52	OK,OK,OK,46=43,C1	5.88	LOW,LOW,LOW,34=33,S	-24.87
Adnp2	ENSMUSG00000053950-0-0,1-0-2/2	chr18:80348101-	4	chr18:80348105+80348101-,80339508	Alt5	15	LOW,LOW,LOW,20=20,S	40	VLOW,VLOW,VLOW,10=10,S	31.82	LOW,LOW,LOW,22=22,S	20.83	LOW,LOW,LOW,24=24,S	-25
Lrsam1	ENSMUSG00000026792-0-0,1-0,2-0,3-0-4/4	chr2:32816855-	235	chr2:32817090+32817082+32817060+32816855-,32816775	Alt5	16.67	LOW,LOW,VLOW,24=14,C2	41.67	VLOW,VLOW,N,12=4,C3	17.65	LOW,LOW,LOW,34=22,C2	8.33	LOW,LOW,LOW,36=26,C2	-25
Arhgap1	ENSMUSG00000027247-0-8,0-7,0-6-2/3	chr2:91494203-91494364	27	chr2:91490409,91494230+91494203+91494200-91494364	Alt3	35.91	LOW,LOW,VLOW,36=17,C3	60.91	VLOW,VLOW,N,18=5,C3	49.71	LOW,LOW,VLOW,30=12,C3	54.89	LOW,LOW,N,29=9,C3	-25
Dppa4	ENSMUSG00000058550_CASSETTE1	chr16:48289441-48289491	51	chr16:48289213+48289318,48289441-48289491,48291127	S	74.83	LOW,LOW,LOW,OK,S	100	OK,OK,OK,OK,S	100	OK,OK,OK,OK,S	100	LOW,LOW,LOW,OK,S	-25.17
Lphn1	ENSMUSG00000013033-MICROEX1	chr8:86450161-86450175	15	chr8:86447007+86448254,86450161-86450175,86453363+86452197	MIC_S	38.46	OK,OK,OK,na,na	63.64	N,VLOW,N,na,na	56	OK,OK,OK,na,na	57.18	OK,OK,OK,na,na	-25.18
Abcd1	ENSMUSG00000031378_MULTIEX1-2/2=1-C2	chrX:70979801-70979946	146	chrX:70979493,70979801-70979946,70982129	S	74.55	OK,OK,OK,OK,C1	100	LOW,LOW,LOW,OK,S	100	OK,OK,OK,OK,S	100	OK,OK,OK,OK,S	-25.45
Ets1	ENSMUSG00000032035_CASSETTE2	chr9:32545684-32545944	261	chr9:32541773+32541777,32545684-32545944,32560384+32560388	S	74.26	SOK,SOK,SOK,OK,S	100	OK,OK,OK,OK,S	100	SOK,SOK,SOK,OK,S	100	OK,OK,OK,OK,S	-25.74
Zfp335	ENSMUSG00000039834-0-1,0-0-2/2	chr2:164736122-164736375	3	chr2:164737017,164736122-164736375+164736372	Alt3	5.14	OK,OK,OK,40=40,S	31.05	LOW,LOW,LOW,23=23,S	7.52	OK,OK,OK,41=41,S	12.07	LOW,LOW,LOW,34=34,S	-25.91
Ntng2	ENSMUSG00000035513_MULTIEX1-6/6=5-C2	chr2:29054334-29054435	102	chr2:29056394,29054334-29054435,29052669	C2	59.92	OK,OK,OK,OK,C2	86	OK,OK,OK,OK,C1	68.42	OK,OK,OK,B1,C1	70.46	OK,SOK,OK,OK,C2	-26.08
Mkl2	ENSMUSG00000009569_CASSETTE1	chr16:13332107-13332169	63	chr16:13326664,13332107-13332169,13378357	S	7.14	OK,OK,OK,Bn,S	33.33	N,N,N,B2,S	12.73	OK,OK,OK,B2,S	2.44	OK,OK,OK,Bn,S	-26.19
Fryl	ENSMUSG00000070733-48-50,48-49-2/2	chr5:73462344-73462548	3	chr5:73463975,73462344-73462548+73462545	Alt3	55	OK,OK,OK,40=40,S	81.25	VLOW,VLOW,VLOW,16=16,S	61.54	LOW,OK,LOW,39=38,S	76.09	OK,OK,OK,46=46,S	-26.25
Fam122b	ENSMUSG00000036022-8-7,8-6-2/2	chrX:50612134-50612198	3	chrX:50613018,50612134-50612198+50612195	Alt3	9.28	LOW,LOW,LOW,21=21,S	35.7	VLOW,VLOW,VLOW,11=11,S	18.78	LOW,LOW,LOW,26=26,S	24.46	LOW,LOW,LOW,28=28,S	-26.42
Wdfy3	ENSMUSG00000043940-38-37,39-37-2/2	chr5:102329033-102329268	45	chr5:102329078+102329033-102329268,102327580	Alt5	41.51	LOW,LOW,LOW,25=25,S	68.04	VLOW,VLOW,VLOW,12=12,S	53.56	LOW,LOW,LOW,25=25,S	60.13	LOW,LOW,LOW,29=29,S	-26.53
Atr	ENSMUSG00000032409_CASSETTE3	chr9:95791182-95791275	94	chr9:95788662,95791182-95791275,95793834	S	62.67	LOW,LOW,LOW,B1,S	89.47	VLOW,VLOW,VLOW,B1,S	77.22	OK,OK,OK,OK,S	94.74	OK,OK,OK,OK,S	-26.8
Ercc5	ENSMUSG00000026048-0-4,1-4,2-4,3-4-2/4	chr1:-44204982	172	chr1:-44204810+44204982+44204991+44204995,44213782	Alt5	4.15	LOW,LOW,VLOW,24=19,C2	31.01	VLOW,VLOW,N,13=6,C3	23.1	OK,OK,LOW,40=33,C1	18.61	LOW,LOW,LOW,27=21,C2	-26.86
Mdc1	ENSMUSG00000061607-0-0,1-0,2-0,3-0,4-0-2/5	chr17:-35978710	86	chr17:-35978624+35978710+35978823+35978827+35978959,35981377	Alt5	42.31	LOW,LOW,LOW,26=26,S	69.23	VLOW,VLOW,VLOW,13=13,S	63.46	OK,OK,OK,44=44,S	62	OK,OK,OK,58=58,S	-26.92
4932438A13Rik	ENSMUSG00000037270_CASSETTE3	chr3:36921892-36921954	63	chr3:36921396,36921892-36921954,36925012+36925153	S	14.89	OK,OK,OK,OK,S	41.94	N,N,N,B1,S	18.45	OK,OK,OK,OK,S	21.21	OK,OK,OK,OK,S	-27.05
Ncor1	ENSMUSG00000018501_CASSETTE3	chr11:62216938-62216964	27	chr11:62217301,62216938-62216964,62214769	S	47.98	OK,SOK,OK,B1,S	75.09	VLOW,VLOW,VLOW,B2,S	52.76	SOK,SOK,SOK,B2,S	54.05	SOK,SOK,SOK,B1,S	-27.11
Cacna1c	ENSMUSG00000051331_MULTIEX1-1/3=C1-3	chr6:118588445-118588528	84	chr6:118601966,118588445-118588528,118580449	C3	39.12	LOW,LOW,VLOW,OK,C3	66.23	N,N,N,B1,C3	63.58	LOW,LOW,VLOW,B1,C2	56.07	LOW,LOW,VLOW,B1,C2	-27.11
Psenen	ENSMUSG00000036835-0-1,0-0-2/2	chr7:31347815-31347957	51	chr7:31348528,31347815-31347957+31347906	Alt3	15.15	LOW,LOW,N,33=5,C3	42.31	LOW,LOW,VLOW,26=11,C3	16.28	OK,OK,N,43=7,C3	21.05	LOW,LOW,N,38=8,C3	-27.16
Gria2	ENSMUSG00000033981-17-18,18-18-2/2	chr3:80493025-80493273	114	chr3:80493139+80493025-80493273,80492636	Alt5	72.73	LOW,LOW,LOW,33=33,S	100	LOW,LOW,LOW,21=21,S	85.19	LOW,LOW,LOW,27=27,S	79.41	LOW,LOW,LOW,34=34,S	-27.27
Efr3a	ENSMUSG00000015002-0-1,0-0,1-1	chr15:65619864-65619943	80	chr15:65618808,65619864-65619943,65621702	C3	6.08	OK,OK,N,OK,C3	33.59	LOW,LOW,VLOW,OK,C2	2.42	OK,OK,N,Bn,C3	3.71	OK,OK,N,OK,C3	-27.51
Ubxn7	ENSMUSG00000053774-5-4,5-3-2/2	chr16:32369401-32369513	4	chr16:32367495,32369405+32369401-32369513	Alt3	72.48	LOW,SOK,VLOW,28=15,C2	100	VLOW,SOK,VLOW,13=12,S	87.11	LOW,SOK,LOW,39=26,C1	81.49	OK,SOK,LOW,41=27,C2	-27.52
Ddx6	ENSMUSG00000032097-3-1,4-1,5-1,6-1,7-1,8-1-2/6	chr9:-44413035	25	chr9:-44413010+44413035+44413067+44413231+44413319+44413428,44415206	Alt5	37.04	LOW,LOW,LOW,27=27,S	64.71	VLOW,VLOW,VLOW,17=17,S	43.48	OK,OK,OK,46=46,S	56.67	OK,OK,OK,60=60,S	-27.67
Zfp238	ENSMUSG00000063659_MULTIEX1-1/3=C1-C2	chr1:179373355-179373472	118	chr1:179372726,179373355-179373472,179377220	C1	25.58	LOW,LOW,VLOW,Bn,C2	53.85	N,N,N,OK,C1	38.18	LOW,LOW,LOW,B1,C1	23.81	LOW,LOW,VLOW,B2,C2	-28.27
Acd	ENSMUSG00000038000-4-7,4-5-2/2	chr8:108223958-108224060	47	chr8:108224182,108223958-108224060+108224013	Alt3	43.82	LOW,OK,LOW,29=25,C1	72.2	LOW,OK,LOW,26=21,C1	71	LOW,SOK,LOW,38=32,C1	72	VLOW,OK,VLOW,19=15,C1	-28.38
Chd2	ENSMUSG00000078671-13-7,14-7-2/2	chr7:80649783-80650009	91	chr7:80649874+80649783-80650009,80648400	Alt5	0	LOW,LOW,LOW,24=24,S	28.57	N,N,N,7=7,S	4.44	OK,OK,OK,45=43,S	7.89	OK,OK,OK,51=49,S	-28.57
Letm2	ENSMUSG00000037363_MULTIEX1-2/2=1-C2	chr8:26695821-26695940	120	chr8:26697079,26695821-26695940,26692258	S	65.71	OK,OK,OK,OK,C1	94.59	LOW,LOW,LOW,OK,S	86.67	OK,OK,OK,OK,S	89.47	OK,OK,OK,OK,S	-28.88
Srpk2	ENSMUSG00000062604_MULTIEX2-1/7=C1-3	chr5:23135150-23135295	146	chr5:23181538,23135150-23135295,23071083	C2	10	OK,OK,OK,OK,C2	39.13	N,N,N,B1,C2	8.05	OK,OK,LOW,B1,C3	0	OK,OK,OK,Bn,C3	-29.13
Srpk2	ENSMUSG00000062604-14-16,15-16-2/2	chr5:23033715-23033880	27	chr5:23033742+23033715-23033880,23032633	Alt5	41.69	OK,OK,OK,56=47,C1	71.29	OK,OK,LOW,40=30,C1	73.44	OK,SOK,OK,72=71,S	69.76	OK,SOK,OK,75=74,S	-29.6
4930578N16Rik	ENSMUSG00000070883_MULTIEX1-5/6=4-C2	chr2:69614187-69614326	140	chr2:69616117,69614187-69614326,69599943	C2	69.57	LOW,LOW,VLOW,OK,C2	100	VLOW,VLOW,VLOW,B1,C2	75.61	LOW,LOW,N,B2,C2	91.49	OK,OK,VLOW,B1,C2	-30.43
Zfp281	ENSMUSG00000041483-0-1,0-0-2/2	chr1:138521845-	4	chr1:138521628,138521849+138521845-	Alt3	24	LOW,LOW,LOW,25=25,S	54.55	VLOW,VLOW,VLOW,11=11,S	34.62	LOW,LOW,LOW,26=26,S	27.59	LOW,LOW,LOW,29=29,S	-30.55
Itfg3	ENSMUSG00000024187-0-5,1-5,2-5-2/3	chr17:26380951-	12	chr17:26380963+26380951+26380935-,26357525	Alt5	40.42	LOW,LOW,VLOW,35=13,C3	71.84	VLOW,VLOW,N,16=6,C3	50.8	OK,OK,LOW,55=26,C3	50.45	OK,OK,LOW,64=25,C3	-31.42
Hdhd2	ENSMUSG00000025421-9-13,10-13-2/2	chr18:77189852-77189962	2	chr18:77189852-77189960+77189962,77193717	Alt5	55.56	LOW,SOK,LOW,36=20,C2	87.5	LOW,SOK,LOW,24=21,C1	48.39	LOW,SOK,VLOW,31=15,C3	55.56	LOW,SOK,LOW,36=20,C2	-31.94
Max	ENSMUSG00000059436-8-7,9-7,10-7,11-7-4/4	chr12:78040401-78040501	28	chr12:78040429+78040417+78040413+78040401-78040501,78039742	Alt5	10.42	VLOW,VLOW,VLOW,19=19,S	42.86	LOW,LOW,LOW,21=21,S	30.7	LOW,LOW,LOW,39=38,S	8.33	LOW,LOW,LOW,24=24,S	-32.44
Cant1	ENSMUSG00000025575-1-1,1-0-2/2	chr11:118278888-118279120	152	chr11:118280244,118278888-118279120+118278968	Alt3	6.25	OK,OK,OK,48=44,C1	38.89	VLOW,VLOW,VLOW,18=18,S	10	LOW,LOW,LOW,30=25,C1	0	LOW,LOW,LOW,26=25,S	-32.64
Shox2	ENSMUSG00000027833-7-9,7-8-2/2	chr3:-66777865	36	chr3:66779366,-66777865+66777829	Alt3	17.14	LOW,LOW,LOW,35=35,S	50	LOW,LOW,LOW,24=24,S	33.93	OK,OK,OK,56=56,S	17.86	LOW,LOW,LOW,28=28,S	-32.86
Srpk2	ENSMUSG00000062604_MULTIEX2-2/7=C1-3	chr5:23122145-23122208	64	chr5:23181538,23122145-23122208,23071083	C1	37.63	OK,OK,OK,B1,C1	70.59	VLOW,VLOW,N,B2,C1	58.7	OK,OK,OK,OK,C1	57.14	OK,OK,OK,OK,S	-32.96
Huwe1	ENSMUSG00000025261_MULTIEX1-6/6=3-C2	chrX:148240819-148240950	132	chrX:148238112,148240815+148240819-148240950,148241263	C2*	29.67	OK,OK,OK,B2,C1	63.64	N,N,N,B2,C2	36.84	SOK,SOK,OK,B1,C1	36.27	SOK,SOK,SOK,B1,C1	-33.97
Zfhx2	ENSMUSG00000040721-5-2,5-1-2/2	chr14:55691384-55691901	90	chr14:55692050,55691384-55691901+55691811	Alt3	65	LOW,LOW,LOW,20=20,S	100	N,N,N,3=3,S	86.36	LOW,LOW,LOW,22=22,S	88	LOW,LOW,LOW,25=25,S	-35
Akt1s1	ENSMUSG00000011096-3-7,4-7-2/2	chr7:52105386-52105666	20	chr7:52105386-52105646+52105666,52107941	Alt5	32.61	OK,OK,OK,46=46,S	67.65	LOW,LOW,LOW,34=34,S	40	OK,OK,OK,45=45,S	32	LOW,LOW,LOW,25=25,S	-35.04
Mettl4	ENSMUSG00000055660-1-1,2-1-2/2	chr17:95148726-95148843	51	chr17:95148777+95148726-95148843,95147757	Alt5	37.04	LOW,LOW,LOW,27=27,S	72.73	LOW,LOW,LOW,22=22,S	70.75	LOW,LOW,LOW,24=23,S	65.52	LOW,LOW,LOW,29=29,S	-35.69
Clasrp	ENSMUSG00000061028-0-0,1-0,2-0-2/3	chr7:20189761-	4	chr7:20189765+20189761+20189674-,20188654	Alt5	47.42	LOW,OK,LOW,33=25,C1	83.33	LOW,LOW,LOW,24=20,C1	65	OK,OK,LOW,40=27,C2	51.28	OK,OK,LOW,41=26,C2	-35.91
Fam78b	ENSMUSG00000060568-2-1,3-1,4-1-2/3	chr1:169008668-169009598	2	chr1:169008668-169009596+169009598+169009916,169018109	Alt5	32.14	LOW,LOW,LOW,28=28,S	68.42	VLOW,VLOW,VLOW,19=19,S	34.62	LOW,LOW,LOW,26=26,S	52	LOW,LOW,LOW,25=25,S	-36.28
Rapgef1	ENSMUSG00000039844-19-19,19-18-2/2	chr2:29565673-29565828	3	chr2:29562920,29565676+29565673-29565828	Alt3	35.29	LOW,LOW,LOW,26=26,S	74.26	VLOW,VLOW,VLOW,19=19,S	50.75	LOW,LOW,LOW,38=38,S	39.84	LOW,LOW,LOW,23=23,S	-38.97
Abl2	ENSMUSG00000026596-13-13,13-12-2/2	chr1:158571124-158571360	3	chr1:158570743,158571127+158571124-158571360	Alt3	38.46	LOW,LOW,LOW,26=26,S	77.78	N,N,N,9=9,S	74.36	LOW,LOW,LOW,39=39,S	60.98	OK,OK,OK,41=41,S	-39.32
Lysmd4	ENSMUSG00000043831-0-0,1-0,2-0-3/3	chr7:-74367924	409	chr7:-74367515+74367535+74367924,74368495	Alt5	29.39	LOW,LOW,LOW,20=20,S	69.39	VLOW,VLOW,VLOW,10=10,S	29.82	LOW,LOW,LOW,23=23,S	26.7	LOW,LOW,LOW,22=22,S	-40
Taok1	ENSMUSG00000017291-0-2,0-0,1-2	chr11:77419054-77419140	87	chr11:77420710,77419054-77419140,77415263	C2	13.64	LOW,LOW,N,OK,C2	60	N,N,N,OK,C2	13.33	OK,OK,LOW,OK,C2	21.05	LOW,LOW,N,OK,C2	-46.36
Rif1	ENSMUSG00000036202_MULTIEX1-2/3=1-3	chr2:51930750-51930838	89	chr2:51929845,51930750-51930838,51931601	C1	0	LOW,LOW,LOW,Bn,S	60	N,N,N,Bn,S	14.29	OK,OK,LOW,OK,C1	13.79	OK,OK,OK,OK,C1	-60
Cyp4f16	ENSMUSG00000048440-0-1,0-0-2/2	chr17:32673940-32674141	3	chr17:32673600,32673943+32673940-32674141	Alt3	0	OK,OK,OK,40=40,S	74.47	LOW,OK,LOW,26=26,S	56.45	LOW,OK,LOW,28=28,S	68.63	VLOW,OK,VLOW,17=17,S	-74.47

## Sheet: 3-siArg vs siCon Veh_1129events
Table S3. N2a RNA-seq alternative splicing data set. siArglu1 vs. siControl Veh: 1129 events with ∆PSI≥|15|																		486	Total events with increased PSI when Arglu1 knocked down
The output of the table was simplified from the vast-tools output by hiding columns. The exact chromosome coordinates and quality of the events can be seen by unhiding the columns.																		643	Total events with decreased PSI when Arglu1 knocked down
GENE - gene name; dLENGTH - length of the alternative sequence; COMPLEX - S,C1,C2,C3 (exon skipping), MIC (microexon), ALT3 (alternate acceptor), ALT5 (alternate donor).																		420	Cassette exon events with increased PSI when Arglu1 knocked down
PSI - percent spliced in (for alternative exon), percent splice site usage (for Alt5 and Alt3)																		334	Cassette exon events with decreased PSI when Arglu1 knocked down
Events highlighted in bold were also validated using one-step RT-PCR
GENE	EVENT	COORD	dLENGTH	FullCO	COMPLEX	PSI siArg_Dex	siArg_Dex.Q	PSI siArg_Veh	siArg_Veh.Q	PSI siCon_Dex	siCon_Dex.Q	PSI siCon_Veh	siCon_Veh.Q	∆PSI siArg Veh - siCon Veh
Golgb1	ENSMUSG00000034243_CASSETTE1	chr16:36893420-36893524	105	chr16:36891578,36893402+36893420-36893524,36894917	S*	88.9	LOW,LOW,LOW,OK,S	100	N,N,N,OK,S	48.57	LOW,LOW,LOW,OK,S	35.33	OK,OK,OK,OK,S	64.67
Atg16l2	ENSMUSG00000047767_CASSETTE3	chr7:108443373-108443435	63	chr7:108444635,108443373-108443435,108442498	S	34.18	OK,OK,OK,OK,S	58.97	VLOW,VLOW,VLOW,OK,S	12.9	OK,OK,OK,OK,S	7.69	LOW,LOW,LOW,OK,S	51.28
Rif1	ENSMUSG00000036202_MULTIEX1-2/3=1-3	chr2:51930750-51930838	89	chr2:51929845,51930750-51930838,51931601	C1	0	LOW,LOW,LOW,Bn,S	60	N,N,N,Bn,S	14.29	OK,OK,LOW,OK,C1	13.79	OK,OK,OK,OK,C1	46.21
Arhgap12	ENSMUSG00000041225-9-10,9-8,10-10	chr18:6057515-6057589	75	chr18:6061845,6057515-6057589,6052921	C1	66.07	OK,OK,LOW,B1,C1	82.64	LOW,LOW,LOW,OK,C1	50.89	LOW,OK,LOW,OK,C1	37.42	OK,OK,OK,OK,S	45.22
Lysmd4	ENSMUSG00000043831-0-0,1-0,2-0-3/3	chr7:-74367924	409	chr7:-74367515+74367535+74367924,74368495	Alt5	29.39	LOW,LOW,LOW,20=20,S	69.39	VLOW,VLOW,VLOW,10=10,S	29.82	LOW,LOW,LOW,23=23,S	26.7	LOW,LOW,LOW,22=22,S	42.69
Cask	ENSMUSG00000031012-35-38,35-37-2/2	chrX:13114887-13114967	15	chrX:13121640,13114887-13114967+13114952	Alt3	48.84	SOK,SOK,SOK,172=172,S	51.88	SOK,SOK,SOK,133=133,S	16.67	SOK,SOK,SOK,150=150,S	12.18	SOK,SOK,SOK,156=156,S	39.7
Fam151b	ENSMUSG00000034334_MULTIEX1-2/3=C1-C2	chr13:93237900-93238117	218	chr13:93247783,93237900-93238117,93220207	C3	82.61	OK,OK,N,Bn,C3	94.59	LOW,LOW,N,Bn,C3	73.53	OK,OK,N,Bn,C3	55.17	LOW,LOW,VLOW,Bn,C3	39.42
Srpk2	ENSMUSG00000062604_MULTIEX2-1/7=C1-3	chr5:23135150-23135295	146	chr5:23181538,23135150-23135295,23071083	C2	10	OK,OK,OK,OK,C2	39.13	N,N,N,B1,C2	8.05	OK,OK,LOW,B1,C3	0	OK,OK,OK,Bn,C3	39.13
Taok1	ENSMUSG00000017291-0-2,0-0,1-2	chr11:77419054-77419140	87	chr11:77420710,77419054-77419140,77415263	C2	13.64	LOW,LOW,N,OK,C2	60	N,N,N,OK,C2	13.33	OK,OK,LOW,OK,C2	21.05	LOW,LOW,N,OK,C2	38.95
Cant1	ENSMUSG00000025575-1-1,1-0-2/2	chr11:118278888-118279120	152	chr11:118280244,118278888-118279120+118278968	Alt3	6.25	OK,OK,OK,48=44,C1	38.89	VLOW,VLOW,VLOW,18=18,S	10	LOW,LOW,LOW,30=25,C1	0	LOW,LOW,LOW,26=25,S	38.89
1200016B10Rik	ENSMUSG00000052748_MULTIEX2-4/5=3-5	chr1:153257901-153258588	688	chr1:153259921,153257901-153258588,153254765	S	81.4	OK,OK,OK,OK,C1	91.3	VLOW,VLOW,VLOW,B1,S	62.96	OK,OK,OK,OK,C2	53.33	LOW,LOW,LOW,B1,C2	37.97
Bptf	ENSMUSG00000040481-5-8,5-6,6-8	chr11:106943827-106944017	191	chr11:106948026,106943827-106944017,106942885	C3	39.22	OK,OK,VLOW,B1,C2	50.83	VLOW,VLOW,N,B2,C2	18.97	SOK,SOK,N,B2,C3	13.68	SOK,SOK,N,B2,C3	37.15
Pnpla6	ENSMUSG00000004565_MULTIEX1-1/2=C1-2	chr8:3516510-3516568	59	chr8:3515465+3515556+3515690,3516507+3516510-3516568,3516681	S*	73.91	LOW,LOW,LOW,OK,S	87.5	VLOW,VLOW,VLOW,B1,S	81.82	LOW,LOW,LOW,OK,S	51.02	LOW,LOW,LOW,OK,C1	36.48
Smarcad1	ENSMUSG00000029920_MULTIEX1-2/5=1-4	chr6:64993830-64994102	273	chr6:64993439,64993830-64994102,65002614+65002617	S	50.43	SOK,SOK,SOK,B2,S	60.12	SOK,SOK,SOK,B2,S	26.13	SOK,SOK,SOK,B2,S	23.86	SOK,SOK,SOK,B2,S	36.26
Akt1s1	ENSMUSG00000011096-3-7,4-7-2/2	chr7:52105386-52105666	20	chr7:52105386-52105646+52105666,52107941	Alt5	32.61	OK,OK,OK,46=46,S	67.65	LOW,LOW,LOW,34=34,S	40	OK,OK,OK,45=45,S	32	LOW,LOW,LOW,25=25,S	35.65
Agbl5	ENSMUSG00000029165_MULTIEX1-1/2=C1-2	chr5:31207482-31207528	47	chr5:31207188,31207391+31207482-31207528,31208004	S*	72.94	SOK,SOK,SOK,OK,S	84.96	SOK,SOK,SOK,OK,S	67.01	OK,OK,OK,OK,S	49.49	OK,OK,OK,OK,C1	35.47
2210018M11Rik	ENSMUSG00000035401_MULTIEX2-2/5=1-3	chr7:105793677-105793718	42	chr7:105794959,105793677-105793718,105790178	C1	52.81	OK,OK,LOW,B1,C1	62.5	VLOW,VLOW,VLOW,OK,C1	28.71	OK,OK,OK,OK,C1	27.78	OK,OK,OK,OK,C2	34.72
Rapgef1	ENSMUSG00000039844-19-19,19-18-2/2	chr2:29565673-29565828	3	chr2:29562920,29565676+29565673-29565828	Alt3	35.29	LOW,LOW,LOW,26=26,S	74.26	VLOW,VLOW,VLOW,19=19,S	50.75	LOW,LOW,LOW,38=38,S	39.84	LOW,LOW,LOW,23=23,S	34.42
BC024814	ENSMUSG00000039345_MULTIEX1-3/3=2-C2	chr16:8482220-8482260	41	chr16:8478422,8482220-8482260,8482349	S	64.65	SOK,SOK,SOK,OK,S	68.33	SOK,SOK,SOK,OK,S	31.39	OK,OK,OK,OK,S	34.7	OK,OK,OK,OK,S	33.63
Osbpl6	ENSMUSG00000042359_MULTIEX1-1/5=C1-2	chr2:76245578-76245662	85	chr2:76244746,76245232+76245578-76245662,76337314	S*	67.8	OK,OK,OK,OK,S	82.5	OK,OK,OK,B1,S	54.2	SOK,SOK,SOK,OK,S	49.09	OK,OK,OK,OK,S	33.41
Lrsam1	ENSMUSG00000026792-0-0,1-0,2-0,3-0-4/4	chr2:32816855-	235	chr2:32817090+32817082+32817060+32816855-,32816775	Alt5	16.67	LOW,LOW,VLOW,24=14,C2	41.67	VLOW,VLOW,N,12=4,C3	17.65	LOW,LOW,LOW,34=22,C2	8.33	LOW,LOW,LOW,36=26,C2	33.34
Ank3	ENSMUSG00000069601-MICROEX1	chr10:69392195-69392206	12	chr10:69390566,69392195-69392206,69395142	MIC_S	26.38	LOW,LOW,LOW,na,na	50.37	N,N,N,na,na	31.45	OK,OK,OK,na,na	17.13	OK,OK,OK,na,na	33.24
Lrrc45	ENSMUSG00000025145-7-7,8-7,9-7-2/3	chr11:120577120-120577332	84	chr11:120577120-120577248+120577332+120577406,120578370	Alt5	30.32	OK,OK,OK,42=42,S	44.26	LOW,LOW,LOW,20=20,S	14.35	LOW,LOW,LOW,34=34,S	11.13	LOW,LOW,LOW,35=35,S	33.13
Unk	ENSMUSG00000020770-0-5,0-0,3-5	chr11:115899854-115900097	244	chr11:115891805,115899854-115900097,115908991	C1	35.12	SOK,SOK,OK,B1,C2	42.61	SOK,SOK,OK,B1,C2	8.43	SOK,SOK,SOK,OK,C1	9.55	SOK,SOK,SOK,OK,C1	33.06
Ctso	ENSMUSG00000028015_MULTIEX1-1/2=C1-C2	chr3:81748784-81748951	168	chr3:81746254,81748784-81748951,81755295	C3	72.12	SOK,SOK,SOK,B2,C2	65.52	SOK,SOK,LOW,B2,C2	46.12	SOK,SOK,SOK,B2,C2	32.71	OK,OK,OK,B2,C2	32.81
Fam151b	ENSMUSG00000034334_MULTIEX1-3/3=C1-C2	chr13:93236932-93237067	136	chr13:93247783,93236932-93237067,93220207	C2	92	OK,OK,N,B2,C2	95.83	OK,OK,N,B2,C2	80	OK,OK,N,B2,C2	63.64	OK,OK,VLOW,B2,C2	32.19
Shox2	ENSMUSG00000027833-7-9,7-8-2/2	chr3:-66777865	36	chr3:66779366,-66777865+66777829	Alt3	17.14	LOW,LOW,LOW,35=35,S	50	LOW,LOW,LOW,24=24,S	33.93	OK,OK,OK,56=56,S	17.86	LOW,LOW,LOW,28=28,S	32.14
Cntnap1	ENSMUSG00000017167_CASSETTE1	chr11:101042952-101043123	172	chr11:101042695,101042952-101043123,101043517	S	77.05	OK,OK,OK,OK,S	87.88	LOW,LOW,LOW,OK,S	56.82	OK,OK,OK,OK,S	55.79	OK,OK,OK,OK,S	32.09
Clasrp	ENSMUSG00000061028-0-0,1-0,2-0-2/3	chr7:20189761-	4	chr7:20189765+20189761+20189674-,20188654	Alt5	47.42	LOW,OK,LOW,33=25,C1	83.33	LOW,LOW,LOW,24=20,C1	65	OK,OK,LOW,40=27,C2	51.28	OK,OK,LOW,41=26,C2	32.05
Bptf	ENSMUSG00000040481_MULTIEX2-2/2=C1-C2	chr11:106948026-106948211	186	chr11:106957030,106948026-106948211,106944014	C2	47.83	OK,OK,OK,OK,S	52.54	VLOW,VLOW,VLOW,B2,C1	24.23	SOK,SOK,SOK,B1,C1	20.54	SOK,SOK,SOK,OK,C1	32
Hdhd2	ENSMUSG00000025421-9-13,10-13-2/2	chr18:77189852-77189962	2	chr18:77189852-77189960+77189962,77193717	Alt5	55.56	LOW,SOK,LOW,36=20,C2	87.5	LOW,SOK,LOW,24=21,C1	48.39	LOW,SOK,VLOW,31=15,C3	55.56	LOW,SOK,LOW,36=20,C2	31.94
Epb4.1l2	ENSMUSG00000019978_MULTIEX1-2/8=C1-5	chr10:25215251-25215397	147	chr10:25208899,25215251-25215397,25221630	C2	59.56	SOK,SOK,SOK,B2,C3	58.47	SOK,SOK,SOK,B2,C2	24.37	SOK,SOK,SOK,B2,C2	26.54	SOK,SOK,SOK,B2,C2	31.93
Rgs3	ENSMUSG00000059810-7-9,7-8-2/2	chr4:62268280-62268711	363	chr4:62267635,62268643+62268280-62268711	Alt3	29.47	OK,OK,OK,91=91,S	40	OK,OK,OK,55=55,S	7.69	OK,OK,OK,60=60,S	8.24	OK,OK,OK,84=84,S	31.76
Rad54l	ENSMUSG00000028702_MULTIEX1-3/6=2-C2	chr4:115783796-115783931	136	chr4:115785086,115783784+115783796-115783931,115778513	C3*	78	OK,OK,N,B2,C2	90.48	OK,OK,N,B2,C2	59.14	OK,OK,N,B2,C3	59.09	OK,OK,N,B2,C3	31.39
Mkl2	ENSMUSG00000009569_CASSETTE1	chr16:13332107-13332169	63	chr16:13326664,13332107-13332169,13378357	S	7.14	OK,OK,OK,Bn,S	33.33	N,N,N,B2,S	12.73	OK,OK,OK,B2,S	2.44	OK,OK,OK,Bn,S	30.89
Cux2	ENSMUSG00000042589-28-32,28-31,28-30-2/3	chr5:122323098-122323193	33	chr5:122323666,122323098-122323250+122323193+122323160	Alt3	10	LOW,LOW,LOW,20=20,S	30.77	VLOW,VLOW,VLOW,13=13,S	9.09	LOW,LOW,LOW,22=22,S	0	LOW,LOW,LOW,24=24,S	30.77
Rad54l	ENSMUSG00000028702_MULTIEX1-2/6=1-C2	chr4:115785086-115785146	61	chr4:115791443,115785086-115785146,115778513	C2	90.29	OK,OK,VLOW,B2,C3	92.59	OK,OK,N,B2,C2	66.67	OK,OK,VLOW,B2,C2	61.9	OK,OK,LOW,B2,C2	30.69
Nrf1	ENSMUSG00000058440_CASSETTE3	chr6:30090216-30090271	56	chr6:30076359,30090216-30090271,30101514	S	46.37	SOK,SOK,SOK,B2,S	50.43	OK,OK,OK,B2,S	27.38	SOK,SOK,SOK,B2,S	19.77	SOK,SOK,SOK,B2,S	30.66
Entpd4	ENSMUSG00000022066-13-9,14-9,15-9,16-9,17-9-2/5	chr14:69975052-69975182	19	chr14:69975052-69975163+69975182+69975206+69975387+69975405,69976879	Alt5	40.01	OK,SOK,OK,98=98,S	47.57	OK,OK,OK,83=83,S	18.6	OK,OK,OK,44=44,S	16.93	OK,OK,OK,43=43,S	30.64
Adat1	ENSMUSG00000031949-1-1,1-0,2-1	chr8:114515792-114515905	114	chr8:114516081,114515792-114515905,114514312	S	24.07	OK,OK,OK,B2,S	40	LOW,LOW,LOW,B2,S	14.29	OK,OK,OK,Bn,S	9.37	OK,OK,OK,Bn,S	30.63
Rad54b	ENSMUSG00000078773_MULTIEX1-2/3=C1-3	chr4:11510824-11510869	46	chr4:11497079,11510824-11510869,11520768	S	24.14	OK,OK,OK,B2,S	37.93	N,N,N,Bn,S	8.24	OK,OK,OK,Bn,S	7.5	OK,OK,OK,Bn,S	30.43
Limk2	ENSMUSG00000020451-3-6,3-5,4-6	chr11:3268986-3269165	180	chr11:3270972,3268986-3269165,3261828	C3	76	SOK,SOK,N,Bn,C3	73.54	SOK,SOK,N,Bn,C3	43.49	SOK,SOK,N,Bn,C3	43.15	SOK,SOK,N,Bn,C3	30.39
Slc9a3r2	ENSMUSG00000002504-5-7,5-6,7-7	chr17:24777540-24777602	63	chr17:24778654,24777540-24777602,24777334	S	89.08	LOW,LOW,LOW,OK,S	78.65	LOW,LOW,LOW,OK,S	33.63	OK,OK,OK,OK,S	48.38	LOW,LOW,LOW,OK,S	30.27
Zfp238	ENSMUSG00000063659_MULTIEX1-1/3=C1-C2	chr1:179373355-179373472	118	chr1:179372726,179373355-179373472,179377220	C1	25.58	LOW,LOW,VLOW,Bn,C2	53.85	N,N,N,OK,C1	38.18	LOW,LOW,LOW,B1,C1	23.81	LOW,LOW,VLOW,B2,C2	30.04
Efr3a	ENSMUSG00000015002-0-1,0-0,1-1	chr15:65619864-65619943	80	chr15:65618808,65619864-65619943,65621702	C3	6.08	OK,OK,N,OK,C3	33.59	LOW,LOW,VLOW,OK,C2	2.42	OK,OK,N,Bn,C3	3.71	OK,OK,N,OK,C3	29.88
Pi4ka	ENSMUSG00000041720-71-73,72-73-2/2	chr16:17280810-17280893	3	chr16:17280813+17280810-17280893,17280713	Alt5	64.04	OK,SOK,VLOW,51=19,C2	71.15	OK,SOK,LOW,82=37,C2	58.33	OK,SOK,VLOW,44=14,C2	41.54	OK,SOK,N,47=9,C3	29.61
Plcb4	ENSMUSG00000039943-3-9,3-7,8-9	chr2:135612441-135612613	173	chr2:135567623,135612441-135612613,135631285	C1	19.38	OK,OK,OK,B1,C1	32.87	VLOW,VLOW,VLOW,B1,S	8.43	OK,OK,OK,B1,S	3.58	OK,OK,OK,OK,S	29.29
Ciz1	ENSMUSG00000039205_MULTIEX1-2/2=1-C2	chr2:32221323-32221394	72	chr2:32219854,32221323-32221394,32222823	S	78.68	SOK,SOK,SOK,OK,C1	80.52	SOK,SOK,SOK,OK,C1	48.05	SOK,SOK,SOK,OK,C1	52.1	SOK,SOK,SOK,OK,C1	28.42
Pkm2	ENSMUSG00000032294-33-18,33-17,36-18	chr9:59523375-59523849	475	chr9:59523002,59523375-59523849,59525851	C3	63.62	SOK,SOK,SOK,B2,C3	61.71	SOK,SOK,SOK,B2,C3	33.08	SOK,SOK,SOK,B2,C3	33.34	SOK,SOK,SOK,B2,C3	28.37
Ankrd52	ENSMUSG00000014498_CASSETTE1	chr10:127820625-127820765	141	chr10:127820479,127820625-127820765,127820848	S	92.67	SOK,SOK,SOK,OK,S	93.94	SOK,SOK,SOK,OK,S	76.47	SOK,SOK,SOK,OK,S	65.83	SOK,SOK,SOK,OK,S	28.11
Spata6	ENSMUSG00000034401_MULTIEX1-2/6=C1-3	chr4:111420360-111420408	49	chr4:111392862,111420360-111420408,111440268	C3	95.45	LOW,LOW,N,Bn,C3	100	VLOW,VLOW,N,Bn,C3	90.91	OK,OK,N,Bl,C3	72	LOW,LOW,N,Bl,C2	28
Traf6	ENSMUSG00000027164-1-3,1-1,2-3	chr2:101522176-101522249	74	chr2:101521184,101522176-101522249,101524636	C3	19.57	OK,OK,OK,Bl,C2	36.11	OK,OK,VLOW,B2,C2	5.26	OK,OK,VLOW,OK,C2	8.2	OK,OK,LOW,Bn,C2	27.91
Rad54l	ENSMUSG00000028702_MULTIEX1-4/6=3-C2	chr4:115783292-115783361	70	chr4:115783784+115783796,115783292-115783361,115778513	C3	78.64	OK,OK,N,B2,C3	91.67	OK,OK,N,Bl,C3	63.81	OK,OK,N,B2,C3	63.81	OK,OK,N,B2,C3	27.86
Glrx3	ENSMUSG00000031068_MULTIEX1-7/9=6-C2	chr7:144653029-144653086	58	chr7:144651225,144653029-144653086,144656098	C2	74.55	OK,OK,N,B2,C3	70.64	OK,OK,N,B2,C3	37.58	VLOW,VLOW,N,B2,C3	42.8	LOW,LOW,N,B2,C3	27.84
Pdp1	ENSMUSG00000049225-0-5,0-3,2-5	chr4:11892761-11892795	35	chr4:11893449,11892761-11892795,11889380	C1	84.47	OK,SOK,OK,B1,S	96.33	VLOW,VLOW,N,B2,S	76.69	SOK,SOK,LOW,B2,C1	68.77	OK,SOK,LOW,B2,C1	27.56
Tacc2	ENSMUSG00000030852-11-12,11-8,13-12	chr7:137818116-137818253	138	chr7:137806655,137818116-137818253,137860217	C2	89.5	SOK,SOK,SOK,OK,C1	100	OK,OK,OK,OK,C1	87.86	SOK,SOK,SOK,OK,C1	72.46	SOK,SOK,OK,OK,C1	27.54
Nf1	ENSMUSG00000020716_MULTIEX1-1/2=C1-C2	chr11:79276735-79276797	63	chr11:79272408,79276735-79276797,79282219	S	30	OK,OK,OK,B1,S	40.74	N,N,N,B1,S	26.44	OK,OK,OK,OK,S	13.25	OK,OK,OK,OK,S	27.49
Huwe1	ENSMUSG00000025261_MULTIEX1-6/6=3-C2	chrX:148240819-148240950	132	chrX:148238112,148240815+148240819-148240950,148241263	C2*	29.67	OK,OK,OK,B2,C1	63.64	N,N,N,B2,C2	36.84	SOK,SOK,OK,B1,C1	36.27	SOK,SOK,SOK,B1,C1	27.37
Kbtbd3	ENSMUSG00000025893_MULTIEX1-1/2=C1-2	chr9:4313702-4313806	105	chr9:4309934,4313697+4313702-4313806,4316827	S*	38.71	LOW,LOW,LOW,B1,S	37.5	OK,OK,OK,B2,S	8.86	OK,OK,OK,OK,S	10.14	OK,OK,OK,B2,S	27.36
Epb4.1l2	ENSMUSG00000019978_MULTIEX1-1/8=C1-5	chr10:25213373-25213435	63	chr10:25208899,25213373-25213435,25221630	C2	51.28	SOK,SOK,SOK,B2,C2	46.89	SOK,SOK,SOK,B2,C2	18.57	SOK,SOK,SOK,B2,C2	19.54	SOK,SOK,SOK,B2,C2	27.35
1700020O03Rik	ENSMUSG00000021254_MULTIEX1-7/7=6-C2	chr12:87622399-87622493	95	chr12:87610011,87622399-87622493,87629750	C1	50.6	SOK,SOK,SOK,OK,S	66.34	OK,OK,OK,OK,S	44.87	SOK,SOK,SOK,OK,C1	39.04	SOK,SOK,SOK,OK,C1	27.3
4932438A13Rik	ENSMUSG00000037270-77-71,77-70-2/2	chr3:36910457-36910716	33	chr3:36909926,36910490+36910457-36910716	Alt3	10	LOW,LOW,LOW,30=30,S	27.27	VLOW,VLOW,VLOW,11=11,S	2	OK,OK,OK,50=50,S	0	LOW,OK,LOW,38=38,S	27.27
Vdac3	ENSMUSG00000008892-10-5,11-5-2/2	chr8:23690812-23691039	109	chr8:23690921+23690812-23691039,23689619	Alt5	90.62	LOW,LOW,N,32=8,C3	95.65	LOW,LOW,N,23=4,C3	81.82	LOW,LOW,N,22=3,C3	68.42	VLOW,VLOW,N,19=3,C3	27.23
Dst	ENSMUSG00000026131_MULTIEX1-25/29=24-26	chr1:34353587-34353604	18	chr1:34352381,34353587-34353604,34356566	S	68.78	SOK,SOK,SOK,OK,S	72.25	OK,SOK,OK,OK,S	44.3	SOK,SOK,SOK,B1,S	45.14	OK,SOK,OK,OK,S	27.11
Zfp281	ENSMUSG00000041483-0-1,0-0-2/2	chr1:138521845-	4	chr1:138521628,138521849+138521845-	Alt3	24	LOW,LOW,LOW,25=25,S	54.55	VLOW,VLOW,VLOW,11=11,S	34.62	LOW,LOW,LOW,26=26,S	27.59	LOW,LOW,LOW,29=29,S	26.96
Ppfia3	ENSMUSG00000003863-32-36,32-35,32-34,32-33-2/4	chr7:-52595387	15	chr7:52595559,-52595450+52595425+52595387+52595372	Alt3	75	OK,OK,OK,44=44,S	85.71	LOW,LOW,LOW,28=28,S	81.25	VLOW,VLOW,VLOW,16=16,S	58.82	LOW,LOW,LOW,34=34,S	26.89
Brca1	ENSMUSG00000017146-0-1,1-1-2/2	chr11:101412843-	240	chr11:101413083+101412843-,101410427	Alt5	29.6	LOW,LOW,LOW,35=23,C2	43.6	VLOW,VLOW,N,11=5,C3	28.98	LOW,OK,LOW,39=25,C2	16.99	OK,OK,LOW,44=32,C2	26.61
Nadsyn1	ENSMUSG00000031090_MULTIEX1-2/2=1-C2	chr7:150989101-150989207	107	chr7:150989919,150989101-150989207,150985827	S	78.72	LOW,LOW,LOW,B1,S	78.95	LOW,LOW,LOW,OK,S	48.48	LOW,LOW,LOW,B1,S	52.38	VLOW,VLOW,VLOW,OK,S	26.57
C87436	ENSMUSG00000046679_CASSETTE1	chr6:86389118-86389252	135	chr6:86388477+86388481+86388788+86388841,86389118-86389252,86393721	S	37.47	OK,OK,OK,B1,S	41.05	OK,OK,OK,OK,S	33.4	OK,OK,OK,B2,S	14.48	LOW,LOW,LOW,Bn,S	26.57
Cyp39a1	ENSMUSG00000023963_CASSETTE1	chr17:43819897-43820046	150	chr17:43817247,43819897-43820046,43822135	S	100	OK,OK,OK,OK,S	100	VLOW,VLOW,VLOW,OK,S	93.55	LOW,LOW,LOW,OK,S	73.68	LOW,LOW,LOW,OK,S	26.32
2310079F23Rik	ENSMUSG00000029097-1-3,1-2,1-1-2/3	chr5:35915467-35915542	2	chr5:35916729,35915467-35915571+35915542+35915540	Alt3	14.63	OK,OK,OK,41=41,S	28.57	OK,OK,OK,42=42,S	17.78	OK,OK,OK,45=45,S	2.38	OK,OK,OK,42=42,S	26.19
E130307A14Rik	ENSMUSG00000087177_MULTIEX1-6/9=5-C2	chr10:39360186-39360317	132	chr10:39365362,39360082+39360186-39360317,39342533	C3*	90.16	OK,OK,N,B1,C3	93.22	OK,OK,N,B1,C3	58.21	OK,OK,N,B2,C3	67.27	LOW,LOW,N,B2,C3	25.95
1700020O03Rik	ENSMUSG00000021254_MULTIEX1-5/7=C1-C2	chr12:87608094-87608133	40	chr12:87585656,87608094-87608133,87629750	C3	89.05	OK,SOK,N,Bn,C3	94.75	OK,OK,N,Bn,C3	76.51	SOK,SOK,N,Bn,C3	69.06	SOK,SOK,VLOW,Bn,C3	25.69
Fbxo44	ENSMUSG00000029001-5-9,6-9-2/2	chr4:147530689-147530815	29	chr4:147530718+147530689-147530815,147530599	Alt5	55.83	SOK,SOK,OK,120=71,C2	63.53	OK,OK,OK,85=56,C2	36.26	OK,OK,LOW,91=37,C3	37.84	OK,OK,LOW,74=27,C3	25.69
Dnahc1	ENSMUSG00000019027_CASSETTE2	chr14:32078097-32078241	145	chr14:32078449,32078097-32078241,32077867	S	92.66	LOW,LOW,LOW,OK,S	100	N,N,N,OK,S	100	LOW,LOW,LOW,OK,S	74.44	LOW,LOW,LOW,OK,S	25.56
Dst	ENSMUSG00000026131_MULTIEX1-29/29=28-C2	chr1:34360266-34360376	111	chr1:34359877,34360266-34360376,34363373	S	67.72	SOK,SOK,SOK,OK,S	67.41	SOK,SOK,SOK,OK,S	45.57	SOK,SOK,SOK,OK,S	41.91	SOK,SOK,SOK,OK,S	25.5
Tube1	ENSMUSG00000019845_MULTIEX1-1/2=C1-2	chr10:38864562-38864737	176	chr10:38864368+38864378,38864562-38864737,38865379	S	82.51	SOK,SOK,SOK,OK,S	76.92	SOK,SOK,SOK,OK,S	48.45	OK,OK,OK,OK,S	51.46	OK,OK,OK,OK,S	25.46
Btbd19	ENSMUSG00000073771_MULTIEX1-1/2=C1-2	chr4:116794019-116794087	69	chr4:116794824,116794019-116794087,116793934	S	84.31	OK,OK,OK,OK,C1	100	VLOW,VLOW,VLOW,OK,C1	93.65	OK,OK,OK,B1,C1	74.55	LOW,LOW,VLOW,B1,C1	25.45
Syt7	ENSMUSG00000024743_MULTIEX1-4/4=C1-C2	chr19:10504828-10504950	123	chr19:10492532,10504828-10504950,10510040	C2	31.03	OK,OK,LOW,B1,C2	42.86	N,N,N,Bn,C2	41.54	LOW,LOW,LOW,Bl,C2	17.46	OK,OK,OK,Bn,C1	25.4
Sf3b3	ENSMUSG00000033732-20-16,20-15-2/2	chr8:113353419-113353576	129	chr8:113355384,113353419-113353576+113353447	Alt3	13.02	LOW,LOW,LOW,26=26,S	32.59	LOW,LOW,LOW,23=23,S	13.34	OK,OK,OK,61=61,S	7.28	OK,OK,OK,45=45,S	25.31
Pet112l	ENSMUSG00000028085_MULTIEX1-8/10=7-10	chr3:85440846-85440979	134	chr3:85422935,85440846-85440979,85456203	C3	78.92	SOK,SOK,SOK,B2,C2	84.05	SOK,SOK,LOW,B2,C3	77.51	SOK,SOK,VLOW,B2,C3	58.85	SOK,SOK,OK,B2,C3	25.2
Cc2d1a	ENSMUSG00000036686-13-15,13-14,13-13-2/3	chr8:86662617-86662725	27	chr8:86663189,86662617-86662728+86662725+86662698	Alt3	48.57	OK,OK,OK,70=70,S	62.5	OK,OK,OK,40=40,S	60.27	OK,OK,OK,73=73,S	37.31	OK,OK,OK,67=67,S	25.19
Ccdc38	ENSMUSG00000036168-10-13,10-12,12-13	chr10:93028539-93028690	152	chr10:93026030,93028539-93028690,93030409	S	81.4	LOW,LOW,LOW,OK,S	100	N,N,N,OK,S	85.71	LOW,LOW,LOW,OK,S	74.81	LOW,LOW,LOW,OK,S	25.19
Ctso	ENSMUSG00000028015_MULTIEX1-2/2=C1-C2	chr3:81750236-81750357	122	chr3:81746254,81750236-81750357,81755295	C2	84.25	SOK,SOK,SOK,B2,C2	79.78	SOK,SOK,LOW,B2,C2	57.33	SOK,SOK,SOK,B2,C2	54.78	OK,OK,OK,B1,C1	25
Tpm1	ENSMUSG00000032366_MULTIEX1-1/2=C1-C2	chr9:66880273-66880348	76	chr9:66880601,66880273-66880348,66879321	ME(1-2[100=100])	57.81	SOK,SOK,SOK,OK,C2	59.41	SOK,SOK,SOK,OK,C2	33.33	SOK,SOK,SOK,OK,C2	34.41	SOK,SOK,SOK,OK,C2	25
Ppp4r1l-ps	ENSMUSG00000055897_MULTIEX2-7/7=5-C2	chr2:173425091-173425188	98	chr2:173434234,173425091-173425188,173422688	C1	47.27	OK,OK,OK,OK,S	55.56	LOW,LOW,LOW,OK,C1	61.11	VLOW,VLOW,VLOW,OK,S	30.61	LOW,LOW,VLOW,B1,C1	24.95
Myo5a	ENSMUSG00000034593_CASSETTE3	chr9:75040191-75040271	81	chr9:75037807,75040191-75040271,75041746	S	61.63	SOK,SOK,SOK,OK,S	67.56	SOK,SOK,SOK,OK,S	45.45	SOK,SOK,SOK,OK,S	42.64	SOK,SOK,SOK,OK,S	24.92
Smek1	ENSMUSG00000041846-12-9,13-9-2/2	chr12:102291639-102291794	39	chr12:102291678+102291639-102291794,102289872	Alt5	32.84	SOK,SOK,SOK,204=204,S	45.45	SOK,SOK,SOK,121=121,S	26.92	SOK,SOK,SOK,260=259,S	20.59	SOK,SOK,SOK,272=272,S	24.86
Daam1	ENSMUSG00000034574-0-3,1-3-2/2	chr12:-72932318	135	chr12:-72932183+72932318,72996714	Alt5	48.82	LOW,LOW,LOW,27=24,C1	70.4	VLOW,VLOW,N,10=8,C2	67.24	LOW,LOW,LOW,27=26,S	45.72	LOW,LOW,VLOW,20=19,S	24.68
Edem3	ENSMUSG00000043019-14-17,14-16-2/2	chr1:153652977-153653076	3	chr1:153651949,153652980+153652977-153653076	Alt3	5.56	LOW,LOW,LOW,36=33,C1	30.43	LOW,LOW,VLOW,23=18,C2	6.52	OK,OK,OK,46=43,C1	5.88	LOW,LOW,LOW,34=33,S	24.55
Wdr31	ENSMUSG00000028391-12-12,13-12-2/2	chr4:62119812-62119917	38	chr4:62119850+62119812-62119917,62118615	Alt5	23.53	LOW,LOW,LOW,34=34,S	32.14	LOW,LOW,LOW,28=28,S	20	LOW,LOW,LOW,25=25,S	7.69	VLOW,VLOW,VLOW,13=13,S	24.45
Tfdp1	ENSMUSG00000038482-18-12,18-11-2/2	chr8:13370169-13370274	3	chr8:13369580,13370172+13370169-13370274	Alt3	42.55	OK,OK,OK,47=46,S	56	LOW,LOW,LOW,25=25,S	41.51	OK,OK,OK,53=53,S	31.58	LOW,LOW,LOW,38=38,S	24.42
Ndufa12	ENSMUSG00000020022-1-8,1-7-2/2	chr10:93683411-	15	chr10:93662777,93683426+93683411-	Alt3	24.39	OK,OK,OK,86=63,C2	38.14	OK,OK,OK,81=44,C2	12.5	OK,OK,OK,96=83,C1	13.73	SOK,SOK,OK,102=89,C1	24.41
1700020O03Rik	ENSMUSG00000021254_MULTIEX1-4/7=C1-C2	chr12:87606132-87606199	68	chr12:87585656,87606132-87606199,87629750	C3	91.69	SOK,SOK,N,Bn,C3	97.85	OK,OK,N,Bn,C3	82.68	SOK,SOK,N,Bn,C3	73.46	SOK,SOK,VLOW,Bn,C3	24.39
BC017158	ENSMUSG00000030780_CASSETTE1	chr7:135419600-135419657	58	chr7:135419742,135419600-135419657,135418217+135418237	S	91.43	OK,OK,OK,OK,S	100	LOW,LOW,LOW,OK,S	88.89	LOW,LOW,LOW,B1,S	75.61	VLOW,VLOW,VLOW,B1,S	24.39
Traf3	ENSMUSG00000021277_MULTIEX1-2/2=C1-C2	chr12:112458022-112458132	111	chr12:112404813,112458022-112458132,112475773	C1	82.3	SOK,SOK,LOW,B2,C1	100	LOW,LOW,N,B2,C2	90.77	OK,OK,OK,B1,C2	75.61	OK,OK,VLOW,B2,C2	24.39
Lpin1	ENSMUSG00000020593-2-2,2-1,4-2	chr12:16591314-16591457	144	chr12:16596524,16591314-16591457,16587710	S	16.28	LOW,LOW,LOW,OK,S	33.33	N,N,N,OK,S	8.47	OK,OK,OK,OK,S	9.09	OK,OK,OK,OK,S	24.24
Rbm5	ENSMUSG00000032580-0-0,1-0,2-0,3-0-3/4	chr9:107672883-	333	chr9:107673216+107672892+107672883+107672780-,107671957	Alt5	23.76	SOK,SOK,SOK,101=101,S	33.9	OK,OK,OK,59=59,S	12.5	SOK,SOK,SOK,152=152,S	9.74	SOK,SOK,SOK,154=154,S	24.16
Mettl8	ENSMUSG00000041975_MULTIEX2-1/2=C1-2	chr2:70889729-70889790	62	chr2:70893428,70889729-70889790,70856431	S	33.33	OK,OK,OK,B1,S	44.58	OK,OK,OK,B2,S	18.52	OK,OK,OK,B1,S	20.43	OK,OK,OK,B1,S	24.15
Ccdc57	ENSMUSG00000048445-1-1,1-0,2-1	chr11:120787357-120787469	113	chr11:120794030,120787357-120787469,120783248	C1	0	OK,OK,OK,Bn,S	24.14	VLOW,VLOW,VLOW,B2,S	2.33	OK,OK,OK,Bn,S	0	OK,OK,OK,Bn,C1	24.14
2810403A07Rik	ENSMUSG00000028060-14-18,14-17,14-16-2/3	chr3:88513780-88513864	6	chr3:88512863,88513786+88513780+88513752-88513864	Alt3	40.28	SOK,SOK,SOK,211=211,S	50.79	SOK,SOK,SOK,126=126,S	27.57	SOK,SOK,SOK,185=185,S	26.67	SOK,SOK,SOK,180=180,S	24.12
Hspa4	ENSMUSG00000020361-24-23,25-23-2/2	chr11:53081093-53081371	32	chr11:53081125+53081093-53081371,53080620	Alt5	78.26	LOW,LOW,N,23=6,C3	93.33	VLOW,VLOW,N,15=4,C3	85	LOW,LOW,N,20=3,C3	69.23	LOW,LOW,VLOW,26=12,C3	24.1
Srebf2	ENSMUSG00000022463-32-30,32-29,33-30	chr15:82034130-82034266	137	chr15:82033726,82034130-82034266,82034402	C2	89.74	OK,OK,N,B2,C3	100	LOW,LOW,N,Bl,C2	56.36	VLOW,VLOW,N,Bn,C2	75.93	LOW,LOW,N,B2,C2	24.07
1200016B10Rik	ENSMUSG00000052748_MULTIEX2-3/5=2-5	chr1:153259921-153259976	56	chr1:153267230,153259921-153259976,153254765	C2	84.62	OK,OK,N,B2,C2	80.95	VLOW,VLOW,N,Bn,C2	64.1	OK,OK,VLOW,B2,C2	56.92	LOW,LOW,VLOW,B2,C1	24.03
Spata6	ENSMUSG00000034401_MULTIEX1-1/6=C1-3	chr4:111418746-111418883	138	chr4:111392862,111418746-111418883,111440268	C3	96.3	OK,OK,N,B2,C3	100	LOW,LOW,N,Bn,C3	90	LOW,LOW,N,Bn,C3	76	OK,OK,N,B2,C2	24
Gria2	ENSMUSG00000033981_MULTIEX1-2/3=C1-C2	chr3:80495242-80495356	115	chr3:80496207,80495242-80495356,80493273	C2	69.36	OK,OK,LOW,B1,C2	75	LOW,LOW,VLOW,OK,C2	70	LOW,LOW,VLOW,OK,C2	51.05	VLOW,VLOW,N,B2,C3	23.95
Parp11	ENSMUSG00000037997-2-9,2-7,4-9	chr6:127418050-127418170	121	chr6:127403840,127418050-127418170,127420720	C1	87.88	LOW,LOW,VLOW,OK,C1	100	N,N,N,OK,S	87.23	OK,OK,OK,OK,C1	76.19	LOW,LOW,VLOW,B1,C2	23.81
Phf20l1	ENSMUSG00000072501-1-1,1-0-2/2	chr15:66411631-66411750	4	chr15:66409409,66411635+66411631-66411750	Alt3	100	LOW,LOW,LOW,30=30,S	100	LOW,LOW,LOW,22=21,C2	62.37	OK,SOK,OK,62=60,C1	76.19	OK,OK,OK,58=58,S	23.81
Rad54l	ENSMUSG00000028702_MULTIEX1-5/6=4-C2	chr4:115782923-115783079	157	chr4:115783292,115782923-115783079+115783211,115778513	C3*	83.08	SOK,SOK,N,B2,C3	94.12	OK,OK,N,B2,C3	66.37	OK,OK,N,B2,C3	70.31	SOK,SOK,N,B2,C3	23.81
Mbtps2	ENSMUSG00000046873_MULTIEX1-1/4=C1-3	chrX:154006866-154007030	165	chrX:154010791,154006866-154007030,153999433	C1	40.27	SOK,SOK,SOK,B2,C2	45.26	SOK,SOK,OK,B2,C2	27.21	SOK,SOK,SOK,B2,C1	21.45	SOK,SOK,SOK,B2,C2	23.81
Hsd3b7	ENSMUSG00000042289_MULTIEX1-1/2=C1-2	chr7:134944975-134945130	156	chr7:134944760+134944877,134944906+134944975-134945130,134945348	S*	94.29	OK,OK,OK,OK,S	91.67	OK,OK,OK,OK,S	76.92	OK,OK,OK,OK,S	68	LOW,LOW,LOW,OK,C1	23.67
Ggcx	ENSMUSG00000053460-4-5,4-4-2/2	chr6:72368230-72368460	65	chr6:72368007,72368295+72368230-72368460	Alt3	17.75	OK,OK,OK,55=55,S	42.62	LOW,LOW,LOW,30=30,S	21.73	OK,OK,OK,45=45,S	18.99	LOW,LOW,LOW,36=36,S	23.63
Zfp507	ENSMUSG00000044452-5-3,5-2,6-3	chr7:36584193-36584635	443	chr7:36584827,36584193-36584635,36580637	C3	11.11	OK,OK,N,Bn,C3	31.82	LOW,LOW,N,Bn,C3	2.7	OK,OK,N,Bn,C3	8.2	OK,OK,N,Bn,C3	23.62
Klc1	ENSMUSG00000021288-21-28,22-28-2/2	chr12:113027560-113027697	27	chr12:113027560-113027670+113027697,113033759	Alt5	77.9	SOK,SOK,SOK,699=156,C3	81.23	SOK,SOK,SOK,589=119,C3	60.41	SOK,SOK,SOK,545=107,C3	57.64	SOK,SOK,SOK,533=113,C3	23.59
Acad10	ENSMUSG00000029456_MULTIEX1-1/11=C1-11	chr5:122101965-122102113	149	chr5:122106023,122101965-122102113,122081686	C2	31.61	SOK,SOK,OK,B2,C2	30.43	OK,OK,OK,Bn,C2	11.9	OK,OK,OK,Bn,C1	6.85	OK,OK,OK,Bn,C1	23.58
Tpcn1	ENSMUSG00000032741-0-0,1-0,2-0-2/3	chr5:121038497-	15	chr5:121038512+121038497+121038455-,121035437	Alt5	9.76	OK,OK,OK,41=41,S	33.33	N,N,N,9=9,S	19.64	OK,OK,OK,56=56,S	9.8	OK,OK,OK,51=51,S	23.53
Ndufa12	ENSMUSG00000020022_MULTIEX1-1/2=C1-C2	chr10:93666033-93666120	88	chr10:93662777,93666033-93666120+93666283,93683411+93683426	C1*	25.88	SOK,SOK,SOK,OK,S	36.23	OK,OK,OK,OK,S	13.09	SOK,SOK,SOK,OK,S	12.75	SOK,SOK,SOK,OK,S	23.48
Tnnt2	ENSMUSG00000026414-MICROEX2-2/2	chr1:137738592-137738603	12	chr1:137737489,137738592-137738603,137740362+137742132	MIC_M	36.18	OK,SOK,OK,na,na	38.72	OK,OK,OK,na,na	47.22	LOW,OK,LOW,na,na	15.24	VLOW,LOW,VLOW,na,na	23.48
Irak1	ENSMUSG00000031392-1-7,1-6-2/2	chrX:71268188-71268404	113	chrX:71268705,71268188-71268404+71268291	Alt3	13.48	OK,SOK,N,63=2,C3	23.46	LOW,OK,N,33=2,C3	7.25	OK,SOK,N,58=2,C3	0	LOW,OK,N,38=0,C3	23.46
Mll3	ENSMUSG00000038056-56-57,56-56,56-55-2/3	chr5:24798925-24799063	69	chr5:24800375,24798925-24799066+24799063+24798994	Alt3	7.73	OK,OK,LOW,41=20,C3	27.26	LOW,LOW,VLOW,26=15,C2	4.57	OK,OK,LOW,45=22,C3	3.84	OK,OK,LOW,52=31,C2	23.42
Synj1	ENSMUSG00000022973-12-14,12-13-2/2	chr16:90974155-90974320	9	chr16:90976844,90974155-90974320+90974311	Alt3	34.82	LOW,LOW,LOW,31=31,S	37.78	VLOW,VLOW,VLOW,13=13,S	15.93	OK,OK,OK,49=49,S	14.39	OK,OK,OK,61=61,S	23.39
Sdccag3	ENSMUSG00000026927_MULTIEX1-3/4=2-C2	chr2:26241061-26241129	69	chr2:26241510,26241018+26241061-26241129,26240341	C2*	78.9	SOK,SOK,SOK,B2,C2	85.28	SOK,SOK,LOW,B2,C2	74.32	SOK,SOK,SOK,B2,C2	61.93	SOK,SOK,SOK,B2,C2	23.35
Ppcdc	ENSMUSG00000063849-7-7,7-6,10-7	chr9:57268933-57269028	96	chr9:57282710,57268933-57269028,57268098	C1	86.55	SOK,SOK,SOK,OK,C1	92.09	OK,OK,OK,OK,S	75.23	OK,OK,OK,OK,C1	68.82	OK,OK,OK,OK,C1	23.27
Rpl39	ENSMUSG00000079641-0-5,0-4,0-3,0-2,0-1-2/5	chrX:34623980-34624127	24	chrX:34625120,34623980-34624355+34624235+34624166+34624127+34624103	Alt3	75	LOW,LOW,LOW,28=28,S	84	LOW,LOW,LOW,25=25,S	74.24	OK,OK,OK,66=66,S	60.78	OK,OK,OK,51=51,S	23.22
Fam116b	ENSMUSG00000015377_MULTIEX1-1/3=C1-3	chr15:89017386-89017428	43	chr15:89017578,89017386-89017428+89017480,89016857	C3*	85.54	OK,OK,N,B2,C2	88.1	OK,OK,N,B2,C3	85.71	LOW,LOW,N,Bn,C3	65	LOW,LOW,N,B2,C3	23.1
Tfdp2	ENSMUSG00000032411_MULTIEX1-3/7=2-5	chr9:96133101-96133167	67	chr9:96123617,96133101-96133167,96174258+96174285	C1	83.01	OK,OK,OK,OK,C1	91.25	OK,OK,OK,OK,C2	65.84	OK,OK,OK,OK,C1	68.3	OK,OK,OK,OK,C1	22.95
1700020O03Rik	ENSMUSG00000021254_MULTIEX1-6/7=C1-C2	chr12:87609926-87610011	86	chr12:87585656,87609926-87610011,87629750	C3	91.23	SOK,SOK,N,B2,C3	95.17	OK,OK,N,Bl,C3	79.85	SOK,SOK,N,B2,C3	72.28	SOK,SOK,VLOW,B2,C3	22.89
Trmt2b	ENSMUSG00000067369_MULTIEX1-4/5=3-5	chrX:130798266-130798400	135	chrX:130800800,130798266-130798400,130797423	S	86.67	OK,OK,OK,OK,C1	93.22	OK,OK,OK,B1,S	89.74	LOW,LOW,LOW,OK,S	70.37	VLOW,VLOW,VLOW,OK,S	22.85
Slc24a2	ENSMUSG00000037996-2-7,2-5,4-7	chr4:86822066-86822251	186	chr4:86872787,86822066-86822251,86722061	S	22.53	OK,OK,LOW,B1,C1	36.85	LOW,LOW,VLOW,OK,C2	16.1	OK,OK,LOW,B2,C1	14.2	OK,OK,LOW,B1,C1	22.65
Arhgap1	ENSMUSG00000027247-0-4,0-3-2/2	chr2:91491906-91491980	15	chr2:91490409,91491921+91491906-91491980	Alt3	23.53	OK,OK,OK,68=59,C1	45.45	LOW,LOW,VLOW,22=16,C2	14.29	LOW,LOW,LOW,35=30,C1	22.86	LOW,LOW,LOW,35=30,C1	22.59
Itpr1	ENSMUSG00000030102_CASSETTE2	chr6:108315293-108315337	45	chr6:108313699,108315293-108315337,108319005	S	70.73	LOW,LOW,LOW,OK,S	81.78	N,N,N,OK,S	41.1	LOW,LOW,LOW,OK,S	59.3	LOW,LOW,LOW,OK,S	22.48
Slc39a13	ENSMUSG00000002105-7-8,7-7,7-6-3/3	chr2:90905739-90905896	39	chr2:90906170,90905739-90905896+90905871+90905857	Alt3	32.26	LOW,LOW,LOW,31=30,S	50	LOW,LOW,LOW,28=28,S	36.36	LOW,LOW,LOW,33=33,S	27.59	LOW,LOW,LOW,29=29,S	22.41
Psma3	ENSMUSG00000060073_MULTIEX1-6/7=C1-7	chr12:72091472-72091518	47	chr12:72079798+72079802+72079826,72091472-72091518,72094000	C3	91.67	SOK,SOK,N,Bn,C3	87.1	SOK,SOK,N,Bn,C3	75	OK,OK,N,Bn,C3	64.71	VLOW,VLOW,N,Bn,C3	22.39
Cnr1	ENSMUSG00000044288_MULTIEX1-4/4=C1-C2	chr4:34025005-34025112	108	chr4:34012133,34025005-34025112,34030527	C2	24.48	OK,OK,OK,B1,C2	34.43	OK,OK,LOW,B2,C2	7.01	OK,OK,OK,Bn,C2	12.09	SOK,SOK,OK,Bn,C2	22.34
Arrdc2	ENSMUSG00000002910_MULTIEX1-2/3=1-3	chr8:73362878-73362944	67	chr8:73363027,73362878-73362944,73362740	S	86.36	LOW,LOW,LOW,OK,S	100	LOW,LOW,LOW,OK,C1	95.92	LOW,LOW,LOW,B1,C1	77.78	VLOW,VLOW,VLOW,OK,C1	22.22
Rpl13a	ENSMUSG00000074129-23-26,24-26-2/2	chr7:52382579-52382644	2	chr7:52382581+52382579-52382644,52381907	Alt5	65.38	LOW,LOW,VLOW,26=16,C2	57.89	LOW,LOW,LOW,38=21,C2	58.33	LOW,LOW,N,24=8,C3	35.71	LOW,LOW,N,28=7,C3	22.18
Tmem150a	ENSMUSG00000055912_CASSETTE1	chr6:72306716-72306763	48	chr6:72306306,72306716-72306763,72307044	S	94.51	SOK,SOK,SOK,OK,S	93.55	SOK,SOK,SOK,OK,S	93.1	LOW,LOW,LOW,OK,S	71.43	VLOW,VLOW,VLOW,B1,S	22.12
Gtf2ird1	ENSMUSG00000023079_CASSETTE1	chr5:134858400-134858456	57	chr5:134858651,134858400-134858456+134858555,134855890	S*	87.9	SOK,SOK,SOK,OK,S	86.04	SOK,SOK,SOK,OK,S	69.87	SOK,SOK,SOK,OK,S	63.95	SOK,SOK,SOK,OK,S	22.09
Pnkp	ENSMUSG00000002963_MULTIEX1-2/7=C1-3	chr7:52113823-52114119	297	chr7:52112924,52113823-52114119,52115093	C2	86.21	SOK,SOK,LOW,B2,C2	84.75	SOK,SOK,N,B2,C2	79.07	OK,OK,N,B2,C2	62.67	OK,OK,N,B2,C2	22.08
Whamm	ENSMUSG00000045795-15-16,15-15-2/2	chr7:88738524-88738604	14	chr7:88736988,88738538+88738524-88738604	Alt3	28	OK,OK,OK,50=50,S	27.5	OK,OK,OK,40=40,S	6.9	OK,OK,OK,58=58,S	5.45	OK,OK,OK,55=55,S	22.05
Cdan1	ENSMUSG00000027284-20-29,20-25,22-29	chr2:120556035-120556241	207	chr2:120556438,120556035-120556241,120555835	S	97.35	OK,OK,OK,OK,S	100	OK,OK,OK,OK,S	92.53	OK,OK,OK,OK,S	78	OK,OK,OK,B1,S	22
Fbxo44	ENSMUSG00000029001_CASSETTE1	chr4:147530504-147530599	96	chr4:147530689+147530718+147530766,147530504-147530599,147530390	S	54.01	SOK,SOK,SOK,OK,S	59.12	SOK,SOK,SOK,OK,S	36	SOK,SOK,SOK,OK,S	37.14	SOK,SOK,SOK,OK,S	21.98
Alg6	ENSMUSG00000073792_MULTIEX1-3/11=C1-6	chr4:99408225-99408307	83	chr4:99393638,99408225-99408307,99411181	C3	68.18	LOW,LOW,N,Bn,C3	80	N,N,N,Bn,C3	68.42	OK,OK,N,OK,C3	58.06	LOW,LOW,N,Bn,C3	21.94
Nckap5l	ENSMUSG00000023009-1-2,2-2-2/2	chr15:99266458-99266518	18	chr15:99266476+99266458-99266518,99264620	Alt5	69.57	LOW,LOW,LOW,23=20,C1	76.92	VLOW,VLOW,VLOW,13=13,S	70	LOW,LOW,VLOW,20=18,C1	55	LOW,LOW,VLOW,20=18,C1	21.92
Cdadc1	ENSMUSG00000021982-11-16,11-15-2/2	chr14:60186573-60186875	19	chr14:60187785,60186573-60186875+60186856	Alt3	72.5	OK,OK,OK,80=80,S	77.33	OK,OK,OK,75=75,S	68.57	LOW,LOW,LOW,35=35,S	55.56	LOW,LOW,LOW,36=36,S	21.77
Wdr25	ENSMUSG00000040877-7-4,7-2,10-4	chr12:110218901-110219048	148	chr12:110136935,110218901-110219048,110231017	C1	100	OK,OK,OK,OK,C1	97.84	OK,OK,OK,OK,S	90.36	OK,OK,OK,OK,C1	76.11	OK,OK,OK,OK,C2	21.73
AA881470	ENSMUSG00000000148_CASSETTE3	chr5:141190247-141190338	92	chr5:141189126,141190247-141190338,141190521	S	79.86	SOK,SOK,SOK,OK,S	89.82	SOK,SOK,SOK,OK,S	72.71	SOK,SOK,SOK,OK,S	68.14	SOK,SOK,SOK,OK,S	21.68
Hps5	ENSMUSG00000014418_CASSETTE3	chr7:54030524-54030654	131	chr7:54031135,54030524-54030654,54030307	S	23.53	OK,OK,OK,B1,S	30	VLOW,VLOW,VLOW,OK,S	13.95	OK,OK,OK,OK,S	8.43	OK,OK,OK,B1,S	21.57
Cenpi	ENSMUSG00000031262_CASSETTE1	chrX:130843105-130843172	68	chrX:130842767+130842836,130843105-130843172,130843266	S	93.18	OK,OK,OK,B1,S	88.24	OK,OK,OK,B1,S	80.22	OK,OK,OK,OK,S	66.67	OK,OK,OK,B1,S	21.57
Zfp238	ENSMUSG00000063659_MULTIEX1-2/3=C1-C2	chr1:179374116-179374223	108	chr1:179372726,179374116-179374223,179377220	C1	48.05	OK,OK,VLOW,B1,C2	58.82	N,N,N,Bl,C2	31.87	OK,OK,LOW,Bl,C2	37.31	OK,OK,VLOW,B2,C2	21.51
Arhgap39	ENSMUSG00000033697_CASSETTE1	chr15:76560794-76560886	93	chr15:76565307,76560794-76560886,76557906	S	55.19	SOK,SOK,SOK,OK,S	56.1	OK,OK,OK,OK,S	35.62	SOK,SOK,SOK,OK,S	34.63	SOK,SOK,SOK,OK,S	21.47
4931408A02Rik	ENSMUSG00000039903_CASSETTE3	chr16:90890775-90890918	144	chr16:90876436,90890775-90890918,90894823	S	69.41	SOK,SOK,SOK,OK,S	68.52	OK,OK,OK,OK,S	66.93	SOK,SOK,SOK,OK,S	47.06	LOW,LOW,LOW,OK,S	21.46
Paqr7	ENSMUSG00000037348_MULTIEX1-1/2=C1-C2	chr4:134056515-134056598	84	chr4:134052939+134052951,134056515-134056598,134062707+134062718	S	41.16	OK,OK,OK,OK,S	43.28	LOW,LOW,LOW,OK,C1	25.71	OK,OK,OK,OK,S	21.88	OK,OK,OK,OK,S	21.4
Itfg3	ENSMUSG00000024187-0-5,1-5,2-5-2/3	chr17:26380951-	12	chr17:26380963+26380951+26380935-,26357525	Alt5	40.42	LOW,LOW,VLOW,35=13,C3	71.84	VLOW,VLOW,N,16=6,C3	50.8	OK,OK,LOW,55=26,C3	50.45	OK,OK,LOW,64=25,C3	21.39
Atad3a	ENSMUSG00000029036_MULTIEX1-2/6=C1-5	chr4:155124977-155125033	57	chr4:155127676,155124977-155125033,155123317	C3	54	OK,OK,OK,Bn,C3	67.27	N,N,N,Bn,C3	51.02	OK,OK,OK,B1,C3	45.88	OK,OK,OK,Bn,C3	21.39
Disp1	ENSMUSG00000030768-0-1,0-0,1-1	NT_165754:165882-165969	88	NT_165754:185132,165882-165969,137600	C1	85.87	OK,OK,OK,OK,C1	91.77	OK,OK,OK,OK,C1	81.5	OK,OK,OK,OK,C1	70.39	OK,OK,OK,OK,C1	21.38
Cep55	ENSMUSG00000024989-3-2,4-2,5-2,6-2-3/4	chr19:38131900-38132032	90	chr19:38131900-38131942+38131970+38132032+38132056,38132279	Alt5	54.26	SOK,SOK,SOK,129=129,S	55.07	OK,OK,OK,69=69,S	50.5	SOK,SOK,SOK,101=101,S	33.71	OK,OK,OK,89=89,S	21.36
Ablim1	ENSMUSG00000025085-33-42,33-41-2/2	chr19:57121415-57121561	6	chr19:57123952,57121415-57121561+57121555	Alt3	78.69	OK,OK,OK,61=61,S	81.03	OK,OK,OK,58=58,S	51.97	SOK,SOK,SOK,152=151,S	59.76	SOK,SOK,SOK,169=166,S	21.27
Tmem127	ENSMUSG00000034850_CASSETTE1	chr2:127074228-127074545	318	chr2:127073820,127074228-127074545,127081741	S	79.05	OK,OK,OK,OK,S	95.74	LOW,LOW,LOW,B1,S	82.46	OK,OK,OK,B1,S	74.47	LOW,LOW,LOW,B1,S	21.27
Psenen	ENSMUSG00000036835-0-1,0-0-2/2	chr7:31347815-31347957	51	chr7:31348528,31347815-31347957+31347906	Alt3	15.15	LOW,LOW,N,33=5,C3	42.31	LOW,LOW,VLOW,26=11,C3	16.28	OK,OK,N,43=7,C3	21.05	LOW,LOW,N,38=8,C3	21.26
Mapt	ENSMUSG00000018411_MULTIEX2-1/4=C1-3	chr11:104179471-104179563	93	chr11:104171848,104179471-104179563,104182665	S	35.37	SOK,SOK,SOK,OK,S	39.23	SOK,SOK,SOK,OK,S	14.24	SOK,SOK,SOK,OK,S	17.98	SOK,SOK,SOK,OK,S	21.25
Med1	ENSMUSG00000018160-11-13,11-12,12-13	chr11:98031391-98031754	364	chr11:98032262,98031391-98031754,98030766	S	24.79	OK,OK,OK,B2,S	32.69	OK,OK,OK,B2,S	13.18	OK,OK,OK,B2,S	11.47	OK,OK,OK,Bn,S	21.22
Ntng2	ENSMUSG00000035513_MULTIEX1-5/6=4-C2	chr2:29056394-29056468	75	chr2:29059391,29056394-29056468,29052669	C3	56.77	OK,OK,N,B2,C3	77.89	OK,OK,N,Bl,C3	59.87	OK,OK,N,B2,C3	56.7	OK,OK,N,B2,C3	21.19
2700049A03Rik	ENSMUSG00000034601_MULTIEX2-2/2=C1-C2	chr12:72320178-72320286	109	chr12:72295453,72320178-72320286,72343931	C2	63.14	SOK,SOK,SOK,B2,C2	69.06	SOK,SOK,SOK,B2,C2	45.99	SOK,SOK,SOK,B2,C2	47.9	SOK,SOK,SOK,B2,C2	21.16
Zfp672	ENSMUSG00000049755_MULTIEX1-2/2=1-C2	chr11:58133369-58133456	88	chr11:58136071+58136102,58133369-58133456,58133092	S	30.71	OK,OK,OK,B2,S	45.45	OK,OK,OK,B1,S	38.61	OK,OK,OK,B2,S	24.32	OK,OK,OK,OK,S	21.13
2210018M11Rik	ENSMUSG00000035401_MULTIEX2-4/5=3-5	chr7:105788241-105788393	153	chr7:105790003,105788241-105788393,105786030	S	34.18	SOK,SOK,SOK,OK,S	36.51	OK,OK,LOW,OK,S	24.09	OK,OK,OK,B1,C1	15.46	SOK,SOK,SOK,OK,C1	21.05
Ncor1	ENSMUSG00000018501_CASSETTE3	chr11:62216938-62216964	27	chr11:62217301,62216938-62216964,62214769	S	47.98	OK,SOK,OK,B1,S	75.09	VLOW,VLOW,VLOW,B2,S	52.76	SOK,SOK,SOK,B2,S	54.05	SOK,SOK,SOK,B1,S	21.04
Ercc5	ENSMUSG00000026048-1-4,1-2-2/2	chr1:44213728-44213957	54	chr1:44204982,44213782+44213728-44213957	Alt3	22.86	LOW,LOW,N,35=1,C3	42.86	VLOW,VLOW,N,14=1,C3	22.45	OK,OK,N,49=5,C3	21.88	LOW,LOW,N,32=4,C3	20.98
Arhgap33	ENSMUSG00000036882_CASSETTE2	chr7:31319122-31319204	83	chr7:31319945,31319122-31319204+31319231,31318051	S*	56.03	SOK,SOK,SOK,OK,S	57.14	OK,OK,OK,OK,S	37.5	OK,OK,OK,OK,S	36.17	OK,OK,OK,B1,S	20.97
Stk30	ENSMUSG00000056458_MULTIEX2-2/3=1-C2	chr12:112066251-112066340	90	chr12:112072336,112066251-112066340,112053419	C2	85.71	LOW,LOW,N,Bl,C3	94.29	LOW,LOW,N,B2,C2	43.86	LOW,LOW,N,B2,C3	73.33	VLOW,VLOW,N,B2,C3	20.96
Ncor1	ENSMUSG00000018501-63-69,63-67,64-69	chr11:62147165-62147658	494	chr11:62147998,62147165-62147658,62144426	C1	81.82	SOK,SOK,SOK,OK,C1	100	SOK,SOK,SOK,OK,S	54.79	SOK,SOK,SOK,OK,C2	79.07	SOK,SOK,SOK,OK,C1	20.93
Rif1	ENSMUSG00000036202-23-25,24-25-2/2	chr2:51949023-51949109	24	chr2:51949023-51949085+51949109,51950109	Alt5	82.76	LOW,LOW,LOW,29=29,S	100	N,N,N,9=9,S	86.96	OK,OK,OK,46=46,S	79.07	OK,OK,OK,43=43,S	20.93
Erc1	ENSMUSG00000030172_MULTIEX2-2/2=1-C2	chr6:119728006-119728089	84	chr6:119729495,119728006-119728089,119723919	S	33.33	OK,OK,OK,OK,S	35.48	OK,OK,OK,OK,S	24.27	OK,OK,OK,OK,S	14.56	OK,OK,OK,B1,S	20.92
Ccdc45	ENSMUSG00000018372_MULTIEX1-2/3=1-3	chr11:106666307-106666435	129	chr11:106662892,106666307-106666435,106667550	S	92.5	OK,OK,OK,OK,S	93.44	OK,OK,OK,OK,S	87.34	OK,OK,OK,OK,S	72.55	OK,OK,OK,OK,S	20.89
Ciz1	ENSMUSG00000039205_MULTIEX1-1/2=C1-C2	chr2:32219739-32219854	116	chr2:32219499,32219739-32219854,32222823	C2	87.04	SOK,SOK,SOK,B2,C2	86.05	SOK,SOK,LOW,B2,C2	71.53	SOK,SOK,SOK,B1,C2	65.18	SOK,SOK,SOK,B1,C2	20.87
Fut8	ENSMUSG00000021065_MULTIEX1-3/4=1-4	chr12:78424832-78424924	93	chr12:78378442,78424832-78424924,78432883	S	65.12	SOK,SOK,SOK,OK,C1	82.93	OK,OK,OK,OK,C1	62.34	SOK,SOK,SOK,OK,C1	62.07	SOK,SOK,SOK,OK,C1	20.86
Ppfibp1	ENSMUSG00000016487_CASSETTE4	chr6:146948184-146948216	33	chr6:146946803,146948184-146948216,146949463	S	29.68	SOK,SOK,SOK,OK,S	29.13	SOK,SOK,SOK,OK,S	9.27	SOK,SOK,SOK,OK,S	8.28	SOK,SOK,SOK,OK,S	20.85
Dnhd1	ENSMUSG00000030882-17-23,17-22,18-23	chr7:112831293-112831450	158	chr7:112826904,112831293-112831450,112832147	S	81.15	OK,OK,OK,OK,C1	85.27	OK,OK,OK,OK,C1	46.11	LOW,LOW,LOW,OK,C2	64.44	OK,OK,OK,OK,C2	20.83
Man2a2	ENSMUSG00000038886-3-2,3-1-2/2	chr7:87514479-87514658	27	chr7:87515618,87514479-87514658+87514631	Alt3	10.26	LOW,LOW,LOW,39=39,S	25	N,N,N,8=8,S	11.76	LOW,LOW,LOW,34=34,S	4.17	LOW,LOW,LOW,24=24,S	20.83
Ube3a	ENSMUSG00000025326-0-2,0-1,3-2	chr7:66498720-66498839	120	chr7:66484641,66498720-66498839,66502543	C1	39.22	OK,OK,OK,B1,C1	55.93	LOW,LOW,N,B2,C2	37.5	SOK,SOK,OK,B2,C1	35.14	SOK,SOK,OK,B2,C1	20.79
Acad10	ENSMUSG00000029456_MULTIEX1-9/11=C1-11	chr5:122084686-122084831	146	chr5:122106023,122084686-122084831,122081686	C3	32.91	SOK,SOK,OK,Bn,C3	40.74	OK,OK,OK,Bn,C3	22.58	OK,OK,OK,Bn,C2	20	OK,OK,OK,Bn,C2	20.74
4932438A13Rik	ENSMUSG00000037270_CASSETTE3	chr3:36921892-36921954	63	chr3:36921396,36921892-36921954,36925012+36925153	S	14.89	OK,OK,OK,OK,S	41.94	N,N,N,B1,S	18.45	OK,OK,OK,OK,S	21.21	OK,OK,OK,OK,S	20.73
Gm15800	ENSMUSG00000042744-32-36,32-35-2/2	chr5:121758487-121758643	15	chr5:121758394,121758502+121758487-121758643	Alt3	50	LOW,LOW,LOW,20=20,S	60	N,N,N,5=5,S	36.36	LOW,LOW,LOW,33=33,S	39.29	LOW,LOW,LOW,28=28,S	20.71
Csad	ENSMUSG00000023044-11-13,11-10,13-13	chr15:102009952-102010033	82	chr15:102010260,102009952-102010033,102009591	S	35.65	OK,OK,OK,OK,C2	39.53	OK,OK,LOW,OK,C2	17.46	OK,OK,N,OK,C3	18.84	OK,OK,N,OK,C3	20.69
Chd2	ENSMUSG00000078671-13-7,14-7-2/2	chr7:80649783-80650009	91	chr7:80649874+80649783-80650009,80648400	Alt5	0	LOW,LOW,LOW,24=24,S	28.57	N,N,N,7=7,S	4.44	OK,OK,OK,45=43,S	7.89	OK,OK,OK,51=49,S	20.68
Zufsp	ENSMUSG00000039531_CASSETTE1	chr10:33654895-33655063	169	chr10:33659964,33654895-33655063,33650150	S	40.61	SOK,SOK,SOK,OK,S	55.77	OK,OK,OK,OK,S	44.76	OK,OK,OK,OK,S	35.14	OK,OK,OK,OK,S	20.63
Cald1	ENSMUSG00000029761_CASSETTE1	chr6:34612128-34612216	89	chr6:34548665,34612128-34612216,34635963	S	81.04	SOK,SOK,SOK,OK,S	83.33	SOK,SOK,SOK,OK,S	78.26	LOW,LOW,LOW,OK,S	62.71	OK,OK,OK,OK,S	20.62
Sgsm2	ENSMUSG00000038351-5-9,5-8,6-9	chr11:74681483-74681628	146	chr11:74681726,74681483-74681628,74681247	C1	81.44	OK,OK,OK,OK,C1	86.05	OK,OK,OK,OK,C1	87.5	OK,OK,OK,OK,C1	65.43	OK,OK,OK,OK,C2	20.62
Gria2	ENSMUSG00000033981-17-18,18-18-2/2	chr3:80493025-80493273	114	chr3:80493139+80493025-80493273,80492636	Alt5	72.73	LOW,LOW,LOW,33=33,S	100	LOW,LOW,LOW,21=21,S	85.19	LOW,LOW,LOW,27=27,S	79.41	LOW,LOW,LOW,34=34,S	20.59
Sdccag3	ENSMUSG00000026927-10-10,10-7,12-10	chr2:26241510-26241583	74	chr2:26242282,26241510-26241583,26240665	C3	82.64	SOK,SOK,SOK,B2,C3	88.21	SOK,SOK,LOW,B2,C3	78.6	SOK,SOK,SOK,B2,C3	67.62	SOK,SOK,SOK,B2,C3	20.59
Synj1	ENSMUSG00000022973_MULTIEX2-3/3=C1-C2	chr16:90947260-90947298	39	chr16:90950596,90947260-90947298,90947107	C2	8.75	OK,OK,OK,OK,C1	27.32	VLOW,VLOW,VLOW,B1,C1	12.35	OK,OK,OK,B1,C1	6.8	OK,OK,OK,OK,C1	20.52
Mrps10	ENSMUSG00000034729_MULTIEX1-6/7=5-C2	chr17:47512883-47512991	109	chr17:47512058,47512883-47512991,47515151	ME(6-7[100=99])	81.25	SOK,SOK,SOK,OK,C1	76.36	OK,OK,OK,OK,C1	43.14	OK,OK,OK,OK,C2	55.84	OK,OK,OK,OK,C1	20.52
Fnip2	ENSMUSG00000061175_MULTIEX1-6/6=5-C2	chr3:79311761-79311850	90	chr3:79312009,79311761-79311850,79310200	S	85.71	OK,OK,OK,OK,S	89.74	LOW,LOW,LOW,OK,S	72.41	OK,OK,OK,OK,S	69.23	OK,OK,OK,OK,S	20.51
Gm527	ENSMUSG00000047227-3-3,3-2,4-3	chr12:66023669-66023755	87	chr12:66023401,66023669-66023755,66024494	S	32.14	LOW,LOW,LOW,OK,S	34.78	LOW,LOW,LOW,B1,S	16.98	OK,OK,OK,OK,S	14.29	LOW,LOW,LOW,B1,S	20.49
Fryl	ENSMUSG00000070733_CASSETTE3	chr5:73586225-73586352	128	chr5:73612147,73586225-73586352,73539461	S	93.1	LOW,LOW,LOW,OK,S	100	N,N,N,B1,S	90.48	OK,OK,OK,OK,S	79.59	OK,OK,OK,OK,S	20.41
Trim25	ENSMUSG00000000275_MULTIEX1-2/2=1-C2	chr11:88876847-88876945	99	chr11:88876504,88876847-88876945,88877033	S	78.63	LOW,OK,LOW,B1,S	89.31	VLOW,LOW,VLOW,B1,S	63.6	SOK,SOK,SOK,OK,S	68.91	SOK,SOK,SOK,B1,S	20.4
Guf1	ENSMUSG00000029208_MULTIEX1-1/2=C1-2	chr5:69954322-69954461	140	chr5:69953096,69954322-69954461,69955763	S	58.66	SOK,SOK,SOK,OK,S	68.63	SOK,SOK,SOK,OK,S	48.35	SOK,SOK,SOK,OK,S	48.28	SOK,SOK,SOK,OK,S	20.35
Pkd1	ENSMUSG00000032855_CASSETTE5	chr17:24724124-24724237	114	chr17:24723533,24724124-24724237,24724345	S	70.83	LOW,LOW,LOW,OK,S	60	N,N,N,OK,S	50.62	OK,OK,OK,OK,S	39.73	OK,OK,OK,OK,S	20.27
Enox2	ENSMUSG00000031109-19-15,20-15-2/2	chrX:46376271-46376378	33	chrX:46376304+46376271-46376378,46372071	Alt5	82.5	LOW,LOW,LOW,26=25,S	100	LOW,LOW,LOW,22=22,S	79.41	LOW,LOW,VLOW,22=19,C1	79.77	LOW,LOW,LOW,28=24,C1	20.23
Arhgef11	ENSMUSG00000041977-19-18,19-17,20-18	chr3:87516546-87516610	65	chr3:87515464,87516546-87516610,87516933	S	0	LOW,LOW,LOW,Bn,S	20.23	N,N,N,OK,S	4	OK,OK,OK,Bn,S	0	OK,OK,OK,Bn,S	20.23
Stk30	ENSMUSG00000056458_MULTIEX2-3/3=2-C2	chr12:112064652-112064722	71	chr12:112066251,112064652-112064722,112053419	C1	87.76	OK,OK,OK,OK,C1	88.89	LOW,LOW,LOW,OK,S	41.82	LOW,LOW,VLOW,OK,C2	68.75	VLOW,VLOW,VLOW,OK,C1	20.14
Ank3	ENSMUSG00000069601_MULTIEX3-1/2=C1-2	chr10:69416188-69416220	33	chr10:69413806,69416188-69416220,69418674	S	28.77	LOW,LOW,LOW,OK,S	44.66	N,N,N,OK,S	34.88	OK,SOK,OK,OK,S	24.52	OK,OK,OK,OK,S	20.14
Flnb	ENSMUSG00000025278-39-35,39-34,40-35	chr14:8755189-8755227	39	chr14:8751871,8755189-8755227+8755260,8755969	S*	32.54	SOK,SOK,SOK,B1,S	34.06	SOK,SOK,SOK,B1,S	12.56	SOK,SOK,SOK,B1,S	13.95	SOK,SOK,SOK,OK,S	20.11
Ccdc136	ENSMUSG00000029769_MULTIEX1-3/10=C1-10	chr6:29362902-29363087	186	chr6:29361385,29362902-29363087,29371991	C3	72.11	SOK,SOK,N,Bl,C3	79.34	SOK,SOK,N,B2,C3	72.62	SOK,SOK,N,Bn,C3	59.24	SOK,SOK,N,Bn,C3	20.1
Gm2382	ENSMUSG00000079427_MULTIEX1-2/4=C1-C2	chr9:88610326-88610587	262	chr9:88614497,88610326-88610587,88583823	S	87.95	SOK,SOK,SOK,OK,C1	95.24	SOK,SOK,SOK,OK,C1	91.67	SOK,SOK,SOK,OK,S	75.22	OK,OK,OK,OK,C1	20.02
Strada	ENSMUSG00000069631_MULTIEX1-1/2=C1-C2	chr11:106045876-106045933	58	chr11:106048415+106048439,106045876-106045933,106035095	S	76.27	SOK,SOK,SOK,B1,C1	75.21	SOK,SOK,SOK,B1,C1	56.35	SOK,SOK,SOK,B1,C2	55.19	SOK,SOK,SOK,B1,C1	20.02
Dbndd1	ENSMUSG00000031970-2-2,2-1,3-2	chr8:126032983-126033123	141	chr8:126033742,126032983-126033123,126030738	S	90.24	LOW,LOW,LOW,OK,S	100	LOW,LOW,LOW,OK,S	91.3	OK,OK,OK,OK,S	80	LOW,LOW,LOW,B1,S	20
Dnmt3b	ENSMUSG00000027478-21-19,21-18-2/2	chr2:153501462-153501549	3	chr2:153500780,153501465+153501462-153501549	Alt3	56.25	OK,OK,OK,48=48,S	70	LOW,LOW,LOW,30=29,S	52.94	LOW,LOW,LOW,34=33,S	50	LOW,LOW,LOW,38=38,S	20
Lrdd	ENSMUSG00000025507-7-11,7-10,7-9-2/3	chr7:148627072-148627273	58	chr7:148627374,148627072-148627298+148627273+148627215	Alt3	75	OK,OK,OK,52=51,S	80	OK,OK,LOW,40=39,S	54.29	LOW,LOW,LOW,35=35,S	60	OK,OK,OK,45=44,S	20
Prdm15	ENSMUSG00000014039_CASSETTE3	chr16:98039819-98039948	130	chr16:98043375,98039819-98039948,98038652	S	100	LOW,LOW,LOW,OK,S	100	VLOW,VLOW,VLOW,OK,S	94.44	LOW,LOW,LOW,OK,S	80	LOW,LOW,LOW,OK,S	20
1700012B15Rik	ENSMUSG00000079179-4-5,4-4,5-5	chr12:3238834-3239009	176	chr12:3238112,3238834-3239009,3241522	S	81.05	SOK,SOK,SOK,OK,S	90.28	SOK,SOK,SOK,OK,S	79.32	SOK,SOK,SOK,OK,S	70.3	OK,OK,OK,OK,S	19.98
Ptma	ENSMUSG00000026238-9-16,9-15,9-14,9-13-4/4	chr1:88426522-	57	chr1:88426127,88426579+88426567+88426540+88426522-	Alt3	0	OK,SOK,LOW,74=26,C3	19.97	OK,SOK,LOW,67=31,C3	49.85	OK,SOK,VLOW,66=17,C3	0	OK,OK,LOW,66=26,C3	19.97
Galnt7	ENSMUSG00000031608_MULTIEX1-5/5=3-C2	chr8:60021309-60021491	183	chr8:60024126,60021309-60021491,60018934	ME(4-5[100=100])	46.6	SOK,SOK,OK,OK,C2	50.5	OK,OK,OK,OK,C2	38.46	SOK,SOK,OK,OK,C2	30.54	SOK,SOK,OK,OK,C3	19.96
Dcp1b	ENSMUSG00000041477-11-17,11-16,11-15-2/3	chr6:119167821-119167997	99	chr6:119165624,119167920+119167821+119167752-119167997	Alt3	81.32	OK,OK,OK,93=88,C1	81.48	OK,OK,OK,82=79,S	56.3	LOW,LOW,LOW,37=37,S	61.56	LOW,LOW,LOW,37=34,C1	19.92
Apip	ENSMUSG00000010911_MULTIEX1-1/3=C1-2	chr2:102927270-102927318	49	chr2:102923212,102927270-102927318,102928718	S	90.51	SOK,SOK,SOK,OK,S	92.51	SOK,SOK,SOK,OK,S	76.92	OK,OK,OK,OK,C1	72.6	OK,OK,OK,OK,C1	19.91
Atat1	ENSMUSG00000024426_MULTIEX1-2/2=1-C2	chr17:36035202-36035244	43	chr17:36035333,36035202-36035244+36035295,36034860	C1*	79.92	SOK,SOK,SOK,OK,C2	84.27	SOK,SOK,SOK,B1,C2	83.33	OK,OK,OK,OK,C2	64.41	OK,OK,OK,OK,C2	19.86
Fkbp14	ENSMUSG00000038074-6-13,6-12,8-13	chr6:54532829-54532963	135	chr6:54535797,54532829-54532963,54529680	S	19.11	LOW,LOW,LOW,OK,S	25.84	VLOW,VLOW,VLOW,B1,S	18.2	LOW,LOW,LOW,OK,S	6.04	LOW,LOW,LOW,Bn,S	19.8
Hmgb3	ENSMUSG00000015217-2-4,2-3-2/2	chrX:68811228-68811382	4	chrX:68809412,68811232+68811228-68811382	Alt3	57.19	LOW,LOW,VLOW,29=10,C3	68.31	LOW,LOW,N,23=9,C3	66.32	OK,OK,LOW,43=25,C2	48.53	LOW,LOW,N,26=9,C3	19.78
Cit	ENSMUSG00000029516-46-46,46-45-2/2	chr5:116431659-116431821	45	chr5:116429878,116431704+116431659-116431821	Alt3	19.1	LOW,LOW,LOW,21=20,S	43.75	VLOW,VLOW,VLOW,16=16,S	37.04	LOW,LOW,LOW,27=27,S	24	LOW,LOW,LOW,25=25,S	19.75
Sbf1	ENSMUSG00000036529_CASSETTE1	chr15:89126383-89126460	78	chr15:89129914,89126383-89126460,89126007	S	46.56	SOK,SOK,SOK,OK,S	47.22	SOK,SOK,SOK,OK,S	27.02	SOK,SOK,SOK,OK,S	27.47	SOK,SOK,SOK,OK,S	19.75
Zfp317	ENSMUSG00000057551_CASSETTE1	chr9:19436778-19436832	55	chr9:19433650,19436778-19436832,19445510	S	85.45	OK,OK,OK,OK,S	92.59	VLOW,VLOW,VLOW,B1,S	82.76	LOW,LOW,LOW,B1,S	72.88	OK,OK,OK,OK,S	19.71
2700029M09Rik	ENSMUSG00000038005_MULTIEX1-3/5=C1-5	chr8:63375535-63375633	99	chr8:63369333,63375535-63375633,63382797	C3	81.48	SOK,SOK,SOK,OK,C3	81.13	SOK,SOK,SOK,OK,C3	64.37	SOK,SOK,SOK,OK,C3	61.42	SOK,SOK,SOK,OK,C3	19.71
Trpm2	ENSMUSG00000009292-MICROEX1	chr10:77379110-77379116	7	chr10:77380452,77379110-77379116,77377543	MIC_S	6.61	OK,OK,OK,na,na	23.81	OK,OK,OK,na,na	6.33	OK,OK,OK,na,na	4.13	OK,OK,OK,na,na	19.68
Med15	ENSMUSG00000012114_MULTIEX1-9/9=8-C2	chr16:17663470-17663589	120	chr16:17671638,17663470-17663589,17655898	C1	74.37	SOK,SOK,SOK,OK,C1	79.53	SOK,SOK,SOK,OK,C1	63.58	SOK,SOK,SOK,OK,C1	59.87	SOK,SOK,SOK,OK,C1	19.66
Plekha6	ENSMUSG00000041757-9-9,9-8-2/2	chr1:135166577-135166779	60	chr1:135163243,135166637+135166577-135166779	Alt3	67.31	OK,OK,OK,52=48,C1	72.97	LOW,LOW,LOW,37=37,S	42.19	OK,OK,OK,64=60,C1	53.32	OK,OK,OK,77=71,C1	19.65
Zdhhc1	ENSMUSG00000039199_MULTIEX3-1/2=C1-2	chr8:108000514-108000638	125	chr8:108000917,108000514-108000638,108000429	S	46.48	LOW,LOW,LOW,OK,C1	62.5	LOW,LOW,LOW,OK,C1	33.33	LOW,LOW,VLOW,OK,C1	42.86	N,N,N,OK,C1	19.64
Dimt1	ENSMUSG00000021692_MULTIEX1-1/2=C1-C2	chr13:107743514-107743578	65	chr13:107742488,107743514-107743578,107747174	S	77.32	OK,OK,OK,OK,S	80.39	OK,OK,OK,OK,S	66.15	OK,OK,OK,OK,S	60.78	LOW,LOW,LOW,OK,S	19.61
4930452B06Rik	ENSMUSG00000021747-24-30,25-30-2/2	chr14:9275332-9275464	38	chr14:9275370+9275332-9275464,9264232	Alt5	11.54	LOW,LOW,LOW,26=26,S	24.14	LOW,LOW,LOW,29=29,S	7.41	LOW,LOW,LOW,27=27,S	4.55	LOW,LOW,LOW,22=22,S	19.59
Trim33	ENSMUSG00000033014_CASSETTE4	chr3:103157490-103157540	51	chr3:103156078,103157490-103157540,103157620	S	47.56	SOK,SOK,SOK,OK,S	60.61	SOK,SOK,SOK,OK,S	53.75	SOK,SOK,SOK,OK,S	41.03	SOK,SOK,SOK,OK,S	19.58
Taf1d	ENSMUSG00000031939-10-13,10-12,10-11-2/3	chr9:15116353-15116548	38	chr9:15116139,15116391+15116353+15116262-15116548	Alt3	73.02	OK,OK,OK,63=63,S	84.72	OK,OK,OK,72=72,S	80	LOW,LOW,LOW,25=25,S	65.22	LOW,LOW,LOW,23=23,S	19.5
E130307A14Rik	ENSMUSG00000087177_MULTIEX1-2/9=C1-6	chr10:39401279-39401355	77	chr10:39451544,39401279-39401355,39360317	C2	91.3	LOW,LOW,VLOW,OK,C3	93.94	LOW,LOW,LOW,OK,C1	80.95	VLOW,VLOW,N,OK,C3	74.47	LOW,LOW,VLOW,OK,C2	19.47
Gpr124	ENSMUSG00000031486_CASSETTE3	chr8:28230919-28231008	90	chr8:28230323,28230919-28231008,28231238	S	83.23	SOK,SOK,SOK,OK,S	97.18	OK,OK,OK,OK,S	92.21	OK,OK,OK,OK,S	77.78	OK,OK,OK,B1,S	19.4
Fam172a	ENSMUSG00000064138_CASSETTE1	chr13:78091246-78091365	120	chr13:78042136,78091246-78091365,78138847	S	100	OK,OK,OK,OK,S	100	LOW,LOW,LOW,OK,S	92.59	OK,OK,OK,B1,S	80.63	OK,OK,OK,OK,S	19.37
Rpl10a	ENSMUSG00000037805-6-11,6-10,6-9,6-8,6-7-2/5	chr17:28467517-28467642	22	chr17:28466467,28467539+28467517+28467514+28467502+28467475-28467642	Alt3	32.95	OK,OK,OK,88=88,S	37.5	OK,OK,OK,88=88,S	23.33	OK,OK,OK,60=60,S	18.18	OK,OK,OK,66=66,S	19.32
Prosapip1	ENSMUSG00000037703-7-5,8-5-2/2	chr2:130461509-130462363	63	chr2:130461572+130461509-130462363,130461200	Alt5	83.08	OK,OK,OK,65=65,S	78.57	OK,OK,OK,42=42,S	84.21	LOW,LOW,LOW,38=38,S	59.26	LOW,LOW,LOW,27=27,S	19.31
Rcbtb1	ENSMUSG00000035469_MULTIEX1-1/4=C1-4	chr14:59824462-59824559	98	chr14:59820141+59820421,59824462-59824559,59828762+59828765	C1	7.78	OK,OK,OK,OK,C1	29.42	VLOW,OK,N,B1,C1	9.92	OK,SOK,OK,OK,C1	10.15	OK,OK,OK,OK,S	19.27
Pcm1	ENSMUSG00000031592_MULTIEX1-1/3=C1-2	chr8:42389341-42389505	165	chr8:42379170,42389341-42389505,42394874	S	63.55	SOK,SOK,SOK,OK,S	62.94	SOK,SOK,SOK,OK,S	42.67	SOK,SOK,SOK,OK,S	43.67	SOK,SOK,SOK,OK,S	19.27
Triobp	ENSMUSG00000033088-9-7,9-6-2/2	chr15:78791376-78791535	3	chr15:78790504,78791379+78791376-78791535	Alt3	27.27	OK,OK,OK,44=44,S	50	VLOW,VLOW,VLOW,12=12,S	30.23	OK,OK,OK,43=43,S	30.77	LOW,LOW,LOW,39=39,S	19.23
Fars2	ENSMUSG00000021420-1-3,1-1,5-3	chr13:36296378-36297010	633	chr13:36209874,36296378-36297010,36323991	C1	90.7	SOK,SOK,SOK,OK,C1	96.28	SOK,SOK,SOK,B1,S	78.13	SOK,SOK,SOK,OK,C1	77.06	SOK,SOK,SOK,B1,C1	19.22
Pih1d2	ENSMUSG00000000167_MULTIEX1-2/2=C1-C2	chr9:50429050-50429295	246	chr9:50426754,50429050-50429295,50429726	C2	78.95	SOK,SOK,LOW,B2,C2	84.29	SOK,SOK,VLOW,B2,C2	62.16	LOW,LOW,VLOW,B2,C2	65.08	LOW,LOW,VLOW,B2,C1	19.21
Mdm4	ENSMUSG00000054387_MULTIEX2-3/4=C1-C2	chr1:134905714-134905769	56	chr1:134915354,134905714-134905769,134900467	C3	88.62	SOK,SOK,N,B2,C2	88.24	OK,OK,N,B2,C2	66.34	OK,OK,VLOW,B2,C2	69.05	OK,OK,VLOW,B2,C2	19.19
Adnp2	ENSMUSG00000053950-0-0,1-0-2/2	chr18:80348101-	4	chr18:80348105+80348101-,80339508	Alt5	15	LOW,LOW,LOW,20=20,S	40	VLOW,VLOW,VLOW,10=10,S	31.82	LOW,LOW,LOW,22=22,S	20.83	LOW,LOW,LOW,24=24,S	19.17
Zfyve16	ENSMUSG00000021706_CASSETTE1	chr13:93286486-93286647	162	chr13:93289422,93286486-93286647,93283884	S	76.92	OK,OK,OK,OK,S	83.87	OK,OK,OK,OK,S	65.1	SOK,SOK,SOK,OK,S	64.71	OK,OK,OK,OK,S	19.16
Tet3	ENSMUSG00000034832-0-1,0-0,2-1	chr6:83391211-83391267	57	chr6:83404744,83391211-83391267,83354818	C1	84.75	LOW,LOW,LOW,OK,C1	100	VLOW,VLOW,VLOW,OK,S	67.04	OK,OK,OK,OK,C1	80.92	OK,OK,OK,B1,C1	19.08
Zscan18	ENSMUSG00000070822_CASSETTE1	chr7:13357013-13357091	79	chr7:13357358,13357013-13357091,13356242	S	80.39	OK,OK,OK,OK,S	73.91	N,N,N,OK,S	71.83	OK,OK,OK,OK,S	54.84	LOW,LOW,LOW,B1,S	19.07
Scn8a	ENSMUSG00000023033-12-11,13-11-2/2	chr15:100814120-100814506	30	chr15:100814120-100814476+100814506,100832465	Alt5	33.33	LOW,LOW,LOW,24=24,S	26.67	VLOW,VLOW,VLOW,15=15,S	22.58	LOW,LOW,LOW,31=31,S	7.69	LOW,LOW,LOW,26=26,S	18.98
Zfp335	ENSMUSG00000039834-0-1,0-0-2/2	chr2:164736122-164736375	3	chr2:164737017,164736122-164736375+164736372	Alt3	5.14	OK,OK,OK,40=40,S	31.05	LOW,LOW,LOW,23=23,S	7.52	OK,OK,OK,41=41,S	12.07	LOW,LOW,LOW,34=34,S	18.98
Herc1	ENSMUSG00000038664-59-68,59-67,59-66,59-65-2/4	chr9:66316785-66316990	49	chr9:66315780,66316834+66316785+66316734+66316731-66316990	Alt3	51.12	SOK,SOK,SOK,135=135,S	58.25	OK,OK,OK,62=62,S	40.83	SOK,SOK,SOK,142=142,S	39.27	SOK,SOK,SOK,177=176,S	18.98
Ptpn13	ENSMUSG00000034573_MULTIEX2-3/3=C1-C2	chr5:103972427-103972483	57	chr5:103965895,103972427-103972483,103979244	C2	82.89	SOK,SOK,VLOW,B2,C2	83.33	OK,OK,N,B2,C2	68.63	OK,OK,VLOW,B2,C2	64.36	OK,OK,VLOW,B2,C2	18.97
Gin1	ENSMUSG00000026333-4-6,4-5,4-4-3/3	chr1:99679504-99679809	267	chr1:99674096,99679771+99679715+99679504-99679809	Alt3	90.07	OK,OK,LOW,44=36,C1	78.05	OK,OK,OK,44=41,C1	62.63	LOW,LOW,LOW,34=34,S	59.11	LOW,LOW,LOW,36=31,C1	18.94
Cabp1	ENSMUSG00000029544-0-6,0-5,3-6	chr5:115630801-115630980	180	chr5:115643663,115630801-115630980,115626279	C1	27.84	SOK,SOK,OK,B2,C1	28.37	OK,OK,OK,B2,C1	10.2	SOK,SOK,SOK,Bn,C1	9.46	SOK,SOK,SOK,Bl,C1	18.91
Ptprf	ENSMUSG00000033295_CASSETTE2	chr4:117898404-117898982	579	chr4:117899059,117898404-117898982,117897731	S	97.15	SOK,SOK,SOK,OK,S	95.56	SOK,SOK,SOK,OK,S	72.13	SOK,SOK,SOK,OK,S	76.65	SOK,SOK,SOK,OK,S	18.91
Phf20l1	ENSMUSG00000072501_CASSETTE3	chr15:66455323-66455445	123	chr15:66454379,66455323-66455445,66455554	S	33.33	OK,OK,OK,OK,S	31.03	VLOW,VLOW,VLOW,OK,S	25	OK,OK,OK,B1,S	12.15	OK,OK,OK,B1,S	18.88
Pwwp2a	ENSMUSG00000044950_MULTIEX1-2/5=1-4	chr11:43496983-43497727	745	chr11:43496118,43496983-43497727,43518036	C1	73.08	OK,OK,OK,OK,C1	74.6	OK,OK,LOW,OK,C2	67.52	OK,OK,OK,OK,C2	55.74	OK,OK,OK,OK,C2	18.86
Palb2	ENSMUSG00000044702_MULTIEX1-1/3=C1-2	chr7:129272437-129272530	94	chr7:129273188,129272437-129272530,129271957	S	90.16	OK,OK,OK,OK,S	94.29	LOW,LOW,LOW,OK,S	81.48	OK,OK,OK,OK,C1	75.51	OK,OK,LOW,OK,C1	18.78
Tnik	ENSMUSG00000027692_MULTIEX1-19/31=18-20	chr3:28524121-28524144	24	chr3:28522030,28524121-28524144,28529353	S	46.67	OK,OK,OK,OK,S	56.96	N,VLOW,N,OK,S	42.01	OK,OK,OK,OK,S	38.18	OK,OK,OK,OK,S	18.78
Ankzf1	ENSMUSG00000026199_CASSETTE1	chr1:75190753-75190859	107	chr1:75189252,75190753-75190859,75191416	S	91.11	OK,OK,OK,OK,S	100	LOW,LOW,LOW,OK,S	93.41	OK,OK,OK,OK,S	81.25	OK,OK,OK,OK,S	18.75
Snap25	ENSMUSG00000027273-5-6,5-4,6-6	chr2:136595479-136595596	118	chr2:136589357,136595479-136595596,136599631	ME(4_6-5_7[100=100])	86.8	SOK,SOK,SOK,OK,C1	87.61	SOK,SOK,SOK,OK,C1	72.49	SOK,SOK,SOK,OK,C1	68.89	SOK,SOK,SOK,OK,C2	18.72
Wdr47	ENSMUSG00000040389-8-9,8-8-2/2	chr3:108426241-108426367	3	chr3:108422210,108426244+108426241-108426367	Alt3	59.38	LOW,LOW,LOW,32=32,S	83.33	VLOW,VLOW,VLOW,18=18,S	71.05	OK,OK,OK,76=76,S	64.65	OK,OK,OK,99=99,S	18.68
Ankhd1	ENSMUSG00000024483_CASSETTE3	chr18:36801053-36801132	80	chr18:36800014,36801053-36801132+36801159,36801231	S*	8.2	OK,OK,OK,Bn,S	25	N,N,N,Bn,S	4.23	OK,OK,OK,Bn,S	6.33	OK,OK,OK,Bn,S	18.67
Cep152	ENSMUSG00000068394_CASSETTE1	chr2:125397405-125397569	165	chr2:125402450,125397405-125397569,125395387	S	81.16	SOK,SOK,SOK,OK,S	75	OK,OK,OK,OK,S	70.15	SOK,SOK,SOK,OK,S	56.39	SOK,SOK,SOK,OK,S	18.61
Pogk	ENSMUSG00000040596_MULTIEX1-2/2=1-C2	chr1:168331997-168332095	99	chr1:168333629,168331997-168332095,168330296	C1	85.71	LOW,LOW,LOW,OK,S	100	VLOW,VLOW,VLOW,OK,S	77.36	OK,OK,OK,OK,S	81.4	LOW,LOW,LOW,OK,S	18.6
Eps15l1	ENSMUSG00000006276_MULTIEX1-6/7=5-C2	chr8:74882212-74882344	133	chr8:74891803,74882212-74882344,74865423	C2	52.22	SOK,SOK,SOK,B1,C2	47.15	SOK,SOK,SOK,B1,C2	32.61	SOK,SOK,SOK,B1,C2	28.57	SOK,SOK,SOK,B1,C2	18.58
Fam161a	ENSMUSG00000049811-6-8,6-7,7-8	chr11:22921494-22921661	168	chr11:22921133,22921494-22921661,22923430	C1	54.11	SOK,SOK,SOK,OK,C1	53.3	SOK,SOK,SOK,OK,C1	39.52	LOW,LOW,VLOW,OK,C1	34.72	OK,OK,OK,OK,C1	18.58
Trp53i13	ENSMUSG00000044328-6-8,7-8-2/2	chr11:77326155-77326196	15	chr11:77326170+77326155-77326196,77323228	Alt5	95.81	OK,OK,OK,41=41,S	100	LOW,LOW,LOW,21=21,S	84.67	LOW,LOW,LOW,32=32,S	81.42	LOW,LOW,LOW,26=26,S	18.58
Acad10	ENSMUSG00000029456_MULTIEX1-10/11=C1-11	chr5:122082498-122082671	174	chr5:122106023,122082498-122082671,122081686	C2	43.01	SOK,SOK,SOK,B2,C1	50.52	OK,OK,OK,B2,C2	36.28	OK,OK,OK,B2,C1	31.96	OK,OK,OK,Bl,C1	18.56
Ubxn7	ENSMUSG00000053774-5-4,5-3-2/2	chr16:32369401-32369513	4	chr16:32367495,32369405+32369401-32369513	Alt3	72.48	LOW,SOK,VLOW,28=15,C2	100	VLOW,SOK,VLOW,13=12,S	87.11	LOW,SOK,LOW,39=26,C1	81.49	OK,SOK,LOW,41=27,C2	18.51
Vps37c	ENSMUSG00000048832-1-0,2-0,3-0-2/3	chr19:-10763469	83	chr19:-10763386+10763469+10763473,10780700	Alt5	61.11	OK,OK,OK,54=54,S	65.85	OK,OK,OK,41=41,S	48.61	OK,OK,OK,72=72,S	47.37	OK,OK,OK,76=76,S	18.48
Caprin2	ENSMUSG00000030309_CASSETTE2	chr6:148817511-148818167	657	chr6:148819135,148817511-148818167,148814474	S	62.04	SOK,SOK,SOK,OK,S	60.78	LOW,LOW,LOW,OK,S	57.25	SOK,SOK,SOK,OK,S	42.37	OK,OK,OK,OK,S	18.41
Timm9	ENSMUSG00000021079-1-6,1-5-2/2	chr12:72232988-72233073	5	chr12:72237542,72232988-72233073+72233068	Alt3	85.24	OK,SOK,LOW,92=33,C2	76.03	OK,SOK,LOW,76=26,C2	80.25	SOK,SOK,LOW,103=27,C2	57.65	OK,SOK,VLOW,77=17,C3	18.38
Slfn3	ENSMUSG00000018986-0-2,0-1,1-2	chr11:83007545-83007711	167	chr11:83004910,83007545-83007711,83026046	S	31.51	OK,OK,OK,OK,S	45.1	VLOW,VLOW,VLOW,OK,S	34.33	OK,OK,OK,B1,S	26.76	OK,OK,OK,OK,S	18.34
2700049A03Rik	ENSMUSG00000034601_MULTIEX2-1/2=C1-C2	chr12:72317029-72317183	155	chr12:72295453,72317029-72317183,72343931	C2	58.14	SOK,SOK,SOK,B2,C2	59.28	SOK,SOK,OK,B2,C3	35.35	SOK,SOK,OK,B2,C2	40.95	SOK,SOK,OK,B2,C2	18.33
Mtap2	ENSMUSG00000015222_CASSETTE2	chr1:66478101-66478193	93	chr1:66472102,66478101-66478193,66480088	S	16.28	OK,OK,OK,OK,S	32	LOW,LOW,LOW,OK,S	23.48	OK,OK,OK,OK,S	13.68	OK,OK,OK,OK,S	18.32
Nf1	ENSMUSG00000020716-0-1,0-0,1-1	chr11:79157396-79157447	52	chr11:79153561,79157396-79157447,79158335	C3	17.39	OK,OK,OK,OK,C1	22.39	LOW,LOW,LOW,B1,C1	2.91	LOW,LOW,N,Bn,C3	4.09	VLOW,VLOW,N,Bn,C3	18.3
Epb4.1l2	ENSMUSG00000019978_MULTIEX1-4/8=C1-5	chr10:25221384-25221437	54	chr10:25208899,25221384-25221437,25221630	C2	28.87	SOK,SOK,SOK,B2,C2	28.1	SOK,SOK,SOK,B2,C2	10.87	SOK,SOK,SOK,B1,C2	9.82	SOK,SOK,SOK,B1,C2	18.28
Ap1g2	ENSMUSG00000040701_CASSETTE2	chr14:55724143-55724267	125	chr14:55724762+55724888,55724143-55724267,55724006	S	100	OK,OK,OK,OK,S	94.74	LOW,LOW,LOW,OK,S	92.59	VLOW,VLOW,VLOW,OK,S	76.47	OK,OK,OK,OK,S	18.27
Ccdc66	ENSMUSG00000046753_MULTIEX2-1/2=C1-2	chr14:28318824-28318849	26	chr14:28319837,28318824-28318849,28313868	C1	24.18	OK,OK,LOW,OK,C2	41.73	N,N,N,B2,C1	28.71	LOW,LOW,N,OK,C2	23.48	OK,OK,LOW,B1,C1	18.25
B3galnt2	ENSMUSG00000039242_MULTIEX1-3/6=2-4	chr13:14072871-14072963	93	chr13:14067901,14072868+14072871-14072963,14079620	S*	86.41	OK,OK,OK,OK,C1	91.43	OK,OK,OK,OK,C1	87.8	OK,OK,OK,OK,C1	73.2	OK,OK,OK,OK,S	18.23
Gm9571	ENSMUSG00000078608_CASSETTE1	chr7:112868626-112868775	150	chr7:112868477,112868626-112868775,112868974	S	79.06	SOK,SOK,SOK,OK,S	78.22	OK,OK,OK,OK,S	58.52	SOK,SOK,SOK,B1,S	60	SOK,SOK,SOK,OK,S	18.22
Man2b1	ENSMUSG00000005142-3-5,3-4,3-3,3-2-2/4	chr8:87608540-87608703	32	chr8:87608402,87608572+87608540+87608507+87608490-87608703	Alt3	95.83	OK,OK,OK,96=82,C1	98.18	OK,OK,OK,55=52,C1	89.06	OK,OK,OK,64=60,C1	80	OK,OK,OK,45=41,C1	18.18
Hdac6	ENSMUSG00000031161-2-1,3-1,4-1-2/3	chrX:7524776-	57	chrX:7524833+7524776+7524701-,7524370	Alt5	72.89	OK,OK,OK,59=57,S	84.85	LOW,LOW,LOW,33=33,S	67.8	OK,OK,OK,59=59,S	66.7	OK,OK,OK,69=67,S	18.15
BC018242	ENSMUSG00000040563-8-10,9-10-2/2	chr9:21751390-21751512	16	chr9:21751390-21751496+21751512,21751825	Alt5	48.03	OK,OK,OK,93=93,S	50.72	OK,OK,OK,66=66,S	45.92	OK,OK,OK,73=73,S	32.58	OK,OK,OK,72=72,S	18.14
Arhgef11	ENSMUSG00000041977-24-23,24-22-2/2	chr3:87521343-87521357	3	chr3:87521096,87521346+87521343-87521357	Alt3	73.08	LOW,LOW,LOW,26=26,S	77.78	N,N,N,9=9,S	67.27	OK,OK,OK,55=55,S	59.65	OK,OK,OK,57=57,S	18.13
Melk	ENSMUSG00000035683_MULTIEX2-1/3=C1-3	chr4:44337072-44337140	69	chr4:44330994,44337072-44337140,44345752	C2	85.11	SOK,SOK,VLOW,B2,C2	89.71	SOK,SOK,N,B2,C2	79.31	SOK,SOK,LOW,B2,C2	71.58	SOK,SOK,SOK,B2,C2	18.13
Stmn1	ENSMUSG00000028832-4-7,5-7-2/2	chr4:134026018-134026094	4	chr4:134026018-134026090+134026094,134028719	Alt5	39.19	OK,OK,LOW,74=26,C3	40.38	OK,OK,LOW,52=20,C3	34.17	SOK,SOK,OK,120=68,C2	22.3	SOK,SOK,OK,136=84,C2	18.08
Gtpbp3	ENSMUSG00000007610_CASSETTE2	chr8:74014794-74014866	73	chr8:74014436,74014554+74014794-74014866,74014965	S*	74.61	SOK,SOK,SOK,OK,S	74.31	SOK,SOK,SOK,OK,S	62.13	SOK,SOK,SOK,OK,S	56.25	SOK,SOK,SOK,OK,S	18.06
Vps8	ENSMUSG00000033653-0-3,0-2-2/2	chr16:21434760-21435046	53	chr16:21423298,21434813+21434760-21435046	Alt3	75	LOW,LOW,LOW,27=27,S	93.91	VLOW,VLOW,VLOW,19=19,S	90.41	LOW,LOW,LOW,36=36,S	75.86	LOW,LOW,LOW,28=28,S	18.05
1700020O03Rik	ENSMUSG00000021254_MULTIEX1-2/7=C1-C2	chr12:87601527-87601703	177	chr12:87585656,87601527-87601703,87629750	C3	95.45	SOK,SOK,N,Bn,C3	98.46	SOK,SOK,N,Bn,C3	92.22	SOK,SOK,N,Bn,C3	80.42	SOK,SOK,VLOW,Bn,C3	18.04
Pcsk4	ENSMUSG00000020131-15-17,15-16-2/2	chr10:-79784696	30	chr10:79784826,-79784696+79784666	Alt3	59.46	LOW,LOW,VLOW,37=13,C3	70.59	LOW,LOW,VLOW,34=10,C3	61.54	LOW,LOW,VLOW,26=10,C3	52.63	VLOW,VLOW,N,19=2,C3	17.96
Btbd19	ENSMUSG00000073771-9-15,9-14,10-15	chr4:116793576-116793701	126	chr4:116793803,116793576-116793701,116793466	C1	36.04	OK,OK,OK,OK,C1	49.02	VLOW,VLOW,VLOW,OK,C1	24.98	OK,OK,OK,OK,C1	31.07	OK,OK,OK,OK,C1	17.95
Zfp688	ENSMUSG00000045251-0-0,1-0-2/2	chr7:134565137-	186	chr7:134565323+134565137-,134565032	Alt5	25.35	OK,OK,OK,71=52,C2	30.43	OK,OK,LOW,46=28,C2	20.45	OK,OK,LOW,44=23,C2	12.5	OK,OK,LOW,40=27,C2	17.93
Tfdp2	ENSMUSG00000032411_MULTIEX1-4/7=3-5	chr9:96147469-96147507	39	chr9:96133167,96147469-96147507,96174258+96174285	C1	11.12	OK,OK,OK,OK,C1	24.7	OK,OK,OK,OK,C1	14.09	OK,OK,OK,B1,C2	6.79	OK,OK,LOW,OK,C2	17.91
Cep110	ENSMUSG00000057110_CASSETTE4	chr2:35013116-35013308	193	chr2:35010979,35013116-35013308,35015768	S	92.73	OK,OK,OK,OK,S	100	VLOW,VLOW,VLOW,B1,S	91.11	OK,OK,OK,OK,S	82.09	OK,OK,OK,OK,S	17.91
Efr3b	ENSMUSG00000020658_MULTIEX1-2/2=1-C2	chr12:3975336-3975467	132	chr12:3976715,3975336-3975467,3973675	S	87.1	OK,OK,OK,OK,S	89.74	VLOW,VLOW,VLOW,B1,S	64.34	SOK,SOK,OK,OK,C1	71.88	SOK,SOK,OK,OK,C1	17.86
Yes1	ENSMUSG00000014932_MULTIEX1-1/2=C1-2	chr5:32942704-32942976	273	chr5:32913748+32914210,32942704-32942976,32947381	S	94.59	LOW,LOW,LOW,OK,S	100	N,N,N,OK,S	85.96	OK,OK,OK,OK,C1	82.14	OK,OK,OK,OK,S	17.86
Rad54l	ENSMUSG00000028702_MULTIEX1-6/6=5-C2	chr4:115782574-115782698	125	chr4:115782923,115782574-115782698,115778513	S	90.34	SOK,SOK,SOK,OK,C1	95.12	OK,OK,OK,OK,S	75.22	OK,OK,OK,OK,C1	77.3	SOK,SOK,SOK,OK,C1	17.82
Crtc1	ENSMUSG00000003575_MULTIEX1-4/5=C1-5	chr8:72926330-72926424	95	chr8:72963332,72926330-72926424,72924603	C3	79.7	OK,OK,N,B2,C2	87.5	OK,OK,N,B2,C3	81.48	OK,OK,N,B2,C2	69.69	OK,OK,N,B2,C2	17.81
2410089E03Rik	ENSMUSG00000039801-36-32,36-31-2/2	chr15:8171783-8171949	3	chr15:8170967,8171786+8171783-8171949	Alt3	76.21	LOW,LOW,LOW,34=30,C1	93.18	VLOW,VLOW,VLOW,15=13,C1	64.43	LOW,LOW,LOW,34=29,C1	75.42	LOW,LOW,LOW,33=28,C1	17.76
Hdac7	ENSMUSG00000022475_MULTIEX1-2/2=1-C2	chr15:97627264-97627382	119	chr15:97628372,97627264-97627382,97626662	S	88.89	SOK,SOK,SOK,OK,S	94.37	OK,OK,OK,OK,S	88.24	OK,OK,OK,OK,S	76.62	OK,OK,OK,OK,S	17.75
1700020O03Rik	ENSMUSG00000021254_MULTIEX1-3/7=C1-C2	chr12:87602566-87602645	80	chr12:87585656,87602566-87602645,87629750	C3	97.52	SOK,SOK,N,OK,C3	98.15	SOK,SOK,N,Bn,C3	93.07	SOK,SOK,N,Bn,C3	80.45	SOK,SOK,VLOW,Bn,C3	17.7
Tbccd1	ENSMUSG00000004462-0-0,1-0-2/2	chr16:22857418-	150	chr16:22857568+22857418-,22842180	Alt5	57.81	OK,OK,OK,64=64,S	64	OK,OK,OK,50=50,S	60	OK,OK,OK,60=59,S	46.3	OK,OK,OK,54=54,S	17.7
Slc23a2	ENSMUSG00000027340_CASSETTE2	chr2:131904149-131904237	89	chr2:131914832,131904149-131904237,131903229	S	89.29	OK,OK,OK,OK,S	93.55	LOW,LOW,LOW,OK,S	81.13	OK,OK,OK,OK,S	75.86	OK,OK,OK,OK,S	17.69
Mudeng	ENSMUSG00000036291-0-1,0-0,2-1	chr14:49693224-49693869	646	chr14:49686539,49693224-49693869,49698370	S	87.25	OK,OK,OK,OK,S	96.21	OK,OK,OK,OK,C1	80.47	OK,OK,OK,OK,S	78.53	OK,OK,OK,OK,C1	17.68
Sun1	ENSMUSG00000036817_MULTIEX1-3/4=2-4	chr5:139707081-139707191	111	chr5:139706792,139707081-139707191,139709425	C1	88.52	SOK,SOK,SOK,OK,S	86.89	SOK,SOK,SOK,OK,C1	67.19	SOK,SOK,SOK,OK,C1	69.23	SOK,SOK,SOK,OK,C1	17.66
Arhgap18	ENSMUSG00000039031_CASSETTE2	chr10:26632413-26632537	125	chr10:26609678,26632413-26632537,26636199	S	94.59	LOW,LOW,LOW,OK,S	100	OK,OK,OK,OK,S	94.44	LOW,LOW,LOW,OK,S	82.35	VLOW,VLOW,VLOW,B1,S	17.65
Galt	ENSMUSG00000036073_CASSETTE1	chr4:41703555-41703684	130	chr4:41703434,41703555-41703684,41703812	S	91.05	OK,OK,OK,OK,S	94.05	OK,OK,OK,B1,S	89.86	OK,OK,OK,OK,S	76.47	SOK,SOK,SOK,OK,S	17.58
Zfp143	ENSMUSG00000061079-6-7,6-6-2/2	chr7:117215633-117215716	3	chr7:117214969,117215636+117215633-117215716	Alt3	50	OK,OK,OK,42=42,S	55	LOW,LOW,LOW,20=20,S	61.54	LOW,LOW,LOW,39=39,S	37.5	OK,OK,OK,40=40,S	17.5
Stk30	ENSMUSG00000056458-0-4,0-1,4-4	chr12:112072336-112072450	115	chr12:112078956,112072336-112072450,112066340	C1	86.05	LOW,LOW,LOW,OK,C1	93.94	LOW,LOW,LOW,OK,S	65.38	LOW,LOW,LOW,OK,C2	76.47	LOW,LOW,LOW,OK,C1	17.47
8430427H17Rik	ENSMUSG00000061411-28-26,29-26-2/2	chr2:153246268-153246545	18	chr2:153246286+153246268-153246545,153243881	Alt5	54.57	OK,OK,OK,52=52,S	70.87	LOW,LOW,LOW,37=37,S	69.37	OK,OK,OK,64=64,S	53.42	OK,OK,OK,74=74,S	17.45
Sdccag3	ENSMUSG00000026927_MULTIEX1-4/4=3-C2	chr2:26240603-26240665	63	chr2:26241018+26241061,26240603-26240665,26240341	S	77.89	SOK,SOK,SOK,B2,C2	78.29	SOK,SOK,SOK,B2,C1	69.97	SOK,SOK,SOK,B2,C2	60.87	SOK,SOK,LOW,B2,C2	17.42
Dctn2	ENSMUSG00000025410-1-5,2-5-2/2	chr10:126704475-126704538	3	chr10:126704475-126704535+126704538,126711770	Alt5	33.9	SOK,SOK,SOK,372=353,C1	37.77	SOK,SOK,SOK,268=258,S	19.04	SOK,SOK,SOK,140=126,S	20.38	SOK,SOK,SOK,151=135,S	17.39
BC017158	ENSMUSG00000030780_MULTIEX1-1/4=C1-2	chr7:135440976-135441090	115	chr7:135441304,135440976-135441090,135434149	S	100	OK,OK,OK,OK,S	100	VLOW,VLOW,VLOW,B1,S	95.45	OK,OK,OK,OK,S	82.61	LOW,LOW,LOW,B1,S	17.39
Thrap3	ENSMUSG00000043962_MULTIEX1-8/10=7-9	chr4:125850381-125850573	193	chr4:125850688,125850381-125850573,125848991+125849125	S	78.18	OK,OK,OK,OK,C1	81.82	OK,OK,OK,OK,S	67.82	OK,OK,OK,OK,S	64.44	OK,OK,OK,B1,C1	17.38
Rab11b	ENSMUSG00000077450-0-4,1-4,2-4,3-4-2/4	chr17:33897168-	20	chr17:33897188+33897168+33896998+33896988-,33886847	Alt5	60.06	OK,OK,VLOW,40=13,C3	64.77	LOW,LOW,VLOW,34=13,C3	48.91	OK,OK,VLOW,43=12,C3	47.4	OK,OK,VLOW,57=18,C3	17.37
Smc3	ENSMUSG00000024974-19-22,19-21-2/2	chr19:53710161-53710312	2	chr19:53708601,53710163+53710161-53710312	Alt3	76.39	OK,SOK,OK,80=58,C2	77.97	OK,SOK,LOW,43=33,C2	68	SOK,SOK,OK,100=68,C2	60.63	OK,SOK,OK,73=43,C2	17.34
Taz	ENSMUSG00000009995_MULTIEX2-1/3=C1-3	chrX:71534001-71534053	53	chrX:71533852,71534001-71534053,71534444	S	29.41	OK,OK,OK,OK,C1	38.32	OK,OK,OK,B1,C1	23.08	OK,OK,OK,OK,C1	20.99	OK,OK,OK,B1,C1	17.33
Arntl2	ENSMUSG00000040187-13-16,13-15-2/2	chr6:146771616-146771676	30	chr6:146771217,146771646+146771616-146771676	Alt3	90.41	LOW,LOW,LOW,22=22,S	91.21	VLOW,VLOW,VLOW,12=12,S	96.35	LOW,LOW,LOW,29=29,S	73.88	LOW,LOW,LOW,20=20,S	17.33
Lrrcc1	ENSMUSG00000027550_MULTIEX1-1/2=C1-2	chr3:14554304-14554505	202	chr3:14551527,14554304-14554505,14557189	S	75.7	OK,OK,OK,OK,C1	93.33	OK,OK,OK,OK,S	81.31	OK,OK,OK,OK,S	76	OK,OK,OK,OK,C1	17.33
E130307A14Rik	ENSMUSG00000087177_MULTIEX1-5/9=2-6	chr10:39365362-39365614	253	chr10:39401279,39365362-39365614,39360317	C2	45	VLOW,VLOW,VLOW,OK,C1	29.82	OK,OK,LOW,Bl,C1	10.34	OK,OK,N,Bn,C3	12.5	OK,OK,N,Bn,C2	17.32
Crtc1	ENSMUSG00000003575_MULTIEX1-2/5=C1-5	chr8:72929977-72930114	138	chr8:72963332,72929977-72930114,72924603	C3	82.52	SOK,SOK,N,Bn,C3	90.91	OK,OK,N,Bn,C3	88.46	OK,OK,N,Bn,C3	73.6	OK,OK,N,Bn,C3	17.31
Gjc1	ENSMUSG00000034520-2-5,2-4,4-5	chr11:102664155-102664230	76	chr11:102680284,102664155-102664230,102662509	C2	20	LOW,LOW,VLOW,B2,C1	20	LOW,LOW,VLOW,OK,C1	14.29	VLOW,VLOW,VLOW,B1,C1	2.7	LOW,LOW,LOW,Bn,C1	17.3
Gjc1	ENSMUSG00000034520-3-5,3-4,4-5	chr11:102665595-102665826	232	chr11:102679409,102665595-102665826,102664230	C3	20	LOW,LOW,N,Bn,C3	20	LOW,LOW,N,Bn,C3	14.29	VLOW,VLOW,N,Bn,C3	2.7	LOW,LOW,N,Bn,C3	17.3
Btbd10	ENSMUSG00000038187_MULTIEX1-2/2=1-C2	chr7:120495295-120495419	125	chr7:120508419,120495295-120495419+120495452,120479032	C1*	36.93	SOK,SOK,SOK,B1,C2	47.8	SOK,SOK,SOK,OK,C2	35.58	SOK,SOK,SOK,B1,C2	30.51	SOK,SOK,SOK,OK,C2	17.29
Ppip5k1	ENSMUSG00000033526_CASSETTE2	chr2:121157978-121158127	150	chr2:121160149,121157978-121158127,121157384	S	11.64	OK,OK,OK,OK,S	23.16	OK,OK,OK,B1,S	10.91	OK,OK,OK,B1,S	5.88	OK,OK,OK,Bn,S	17.28
Pcgf5	ENSMUSG00000024805-4-1,5-1-2/2	chr19:36484238-36484800	401	chr19:36484238-36484399+36484800,36486446	Alt5	8.77	OK,OK,OK,57=57,S	22.22	LOW,LOW,LOW,36=36,S	16.67	LOW,LOW,LOW,30=30,S	5	LOW,LOW,LOW,20=20,S	17.22
4930503L19Rik	ENSMUSG00000044906-5-4,6-4,7-4,8-4,9-4-2/5	chr18:70627708-70628171	167	chr18:70627875+70627708+70627497+70627479+70627413-70628171,70627139	Alt5	10.62	OK,OK,OK,84=81,S	28.47	OK,OK,OK,56=54,S	3.59	OK,OK,OK,55=52,C1	11.27	OK,OK,OK,71=69,S	17.2
Fbxo17	ENSMUSG00000030598-10-10,10-9,12-10	chr7:29522358-29522565	208	chr7:29521222,29522358-29522565,29522684	S	64.15	OK,OK,OK,OK,S	62.64	OK,OK,OK,OK,S	43.66	OK,OK,OK,OK,S	45.45	LOW,LOW,LOW,OK,S	17.19
Phf8	ENSMUSG00000041229_CASSETTE1	chrX:148006909-148007211	303	chrX:148004974,148006909-148007211,148007956	S	53.38	SOK,SOK,SOK,OK,S	77.36	OK,OK,OK,OK,S	48.53	SOK,SOK,SOK,OK,S	60.17	SOK,SOK,SOK,OK,S	17.19
Wbp11	ENSMUSG00000030216-0-3,0-2-2/2	chr6:136774546-136774630	1	chr6:136776541,136774546-136774630+136774629	Alt3	22.76	SOK,SOK,SOK,123=122,S	30.88	OK,OK,OK,68=67,S	23.26	SOK,SOK,SOK,129=126,S	13.71	SOK,SOK,SOK,124=123,S	17.17
Xpnpep3	ENSMUSG00000022401_CASSETTE1	chr15:81246333-81246424	92	chr15:81244978,81246277+81246333-81246424,81257706	S*	27.47	OK,OK,OK,OK,S	34.78	LOW,LOW,LOW,OK,S	16.42	OK,OK,OK,OK,S	17.65	OK,OK,OK,OK,S	17.13
Zfml	ENSMUSG00000030016_MULTIEX1-2/4=1-4	chr6:83906688-83906756	69	chr6:83904755,83906688-83906756,83908178	C2	32.44	SOK,SOK,OK,B2,C3	50	LOW,LOW,N,B2,C2	33.98	SOK,SOK,OK,B2,C2	32.89	SOK,SOK,OK,B2,C3	17.11
Acsl6	ENSMUSG00000020333-19-23,19-22,21-23	chr11:54150573-54150650	78	chr11:54148627,54150573-54150650,54151914	ME(21_20-22_21[100=99])	31.5	SOK,SOK,OK,OK,C2	31.69	OK,OK,LOW,OK,C3	23.6	OK,OK,LOW,OK,C3	14.64	OK,OK,VLOW,OK,C3	17.05
Polg2	ENSMUSG00000020718-0-1,1-1-2/2	chr11:106640273-	125	chr11:106640398+106640273-,106638875	Alt5	68.29	OK,OK,LOW,41=37,C1	83.72	OK,OK,OK,43=40,C1	76.47	LOW,LOW,LOW,34=33,S	66.67	OK,OK,OK,45=41,C1	17.05
Abcc3	ENSMUSG00000020865-21-20,21-19-2/2	chr11:94221143-94221257	3	chr11:94222486,94221143-94221257+94221254	Alt3	78.12	OK,OK,OK,64=64,S	68.57	LOW,LOW,LOW,35=35,S	60.66	OK,OK,OK,61=61,S	51.52	OK,OK,OK,66=66,S	17.05
Clasp1	ENSMUSG00000064302_CASSETTE4	chr1:120438252-120438275	24	chr1:120435946,120438252-120438275,120439679	S	66.36	SOK,SOK,SOK,OK,S	76.79	OK,SOK,OK,OK,S	73.05	SOK,SOK,SOK,OK,S	59.75	SOK,SOK,SOK,OK,S	17.04
Dclk2	ENSMUSG00000028078_MULTIEX1-1/2=C1-C2	chr3:86593331-86593412	82	chr3:86595917+86595991,86593234+86593331-86593412,86591334	ME(1-2[97=100])	23.49	SOK,SOK,SOK,OK,S	22.29	SOK,SOK,SOK,OK,S	8.83	SOK,SOK,SOK,OK,C1	5.25	SOK,SOK,SOK,OK,C2	17.04
Hdac10	ENSMUSG00000062906-18-24,18-23-2/2	chr15:88954605-88954858	175	chr15:88954962,88954605-88954858+88954683	Alt3	29.36	LOW,LOW,LOW,34=33,S	35.48	LOW,LOW,LOW,28=25,C1	24.34	LOW,LOW,LOW,33=31,C1	18.44	LOW,LOW,LOW,27=25,C1	17.04
Srgap3	ENSMUSG00000030257_MULTIEX1-2/3=C1-C2	chr6:112704565-112704667	103	chr6:112709743,112704565-112704667,112699416	ME(2-3[100=100])	84.65	OK,OK,OK,B1,S	94.81	OK,OK,OK,B1,S	100	SOK,SOK,SOK,B1,S	77.85	SOK,SOK,SOK,B1,C1	16.96
Edem3	ENSMUSG00000043019-15-18,16-18-2/2	chr1:153652980-153653133	57	chr1:153652980-153653076+153653133,153654496	Alt5	79.31	LOW,LOW,LOW,29=29,S	80	VLOW,VLOW,VLOW,15=15,S	79.59	OK,OK,OK,49=49,S	63.04	OK,OK,OK,46=46,S	16.96
Acd	ENSMUSG00000038000_MULTIEX2-2/3=1-3	chr8:108224347-108224430	84	chr8:108224603,108224347-108224430+108224440,108224258+108224302	S*	77.75	SOK,SOK,SOK,OK,S	78.88	SOK,SOK,SOK,OK,S	68.18	SOK,SOK,SOK,OK,S	61.92	SOK,SOK,SOK,OK,S	16.96
Arhgap12	ENSMUSG00000041225-10-10,10-9,12-10	chr18:6056977-6056991	15	chr18:6057515,6056977-6056991,6052921	C3	20.86	OK,OK,VLOW,B2,C2	16.94	VLOW,VLOW,VLOW,B1,C1	7.3	OK,OK,VLOW,B1,C3	0	OK,OK,LOW,Bn,C3	16.94
Ecm1	ENSMUSG00000028108-14-15,14-13,15-15	chr3:95539122-95539342	221	chr3:95539770,95539122-95539342,95538833	S	90.17	OK,OK,OK,B1,S	94.06	LOW,LOW,LOW,OK,S	88.19	OK,OK,OK,OK,S	77.14	LOW,LOW,LOW,OK,C1	16.92
Txndc11	ENSMUSG00000022498_MULTIEX1-5/5=4-C2	chr16:11093909-11094021	113	chr16:11104659,11093909-11094021,11091879	S	72.82	OK,OK,OK,OK,S	86	OK,OK,OK,OK,S	65.38	OK,OK,OK,OK,S	69.09	OK,OK,OK,OK,C1	16.91
Pnpla6	ENSMUSG00000004565-19-18,19-17,19-16,19-15-3/4	chr8:3524011-3524166	90	chr8:3523867,3524101+3524014+3524011+3523999-3524166	Alt3	56	OK,OK,OK,50=50,S	71.43	LOW,LOW,LOW,35=35,S	76.74	OK,OK,OK,43=43,S	54.55	LOW,LOW,LOW,33=33,S	16.88
Smc5	ENSMUSG00000024943_CASSETTE1	chr19:23289645-23289689	45	chr19:23292895,23289645-23289689,23289230	S	65.11	SOK,SOK,SOK,OK,S	74.9	SOK,SOK,SOK,B1,S	58.8	SOK,SOK,SOK,B1,S	58.02	SOK,SOK,SOK,B1,S	16.88
Zfml	ENSMUSG00000030016_MULTIEX1-3/4=2-4	chr6:83907503-83907586	84	chr6:83906756,83907503-83907586,83908178	C2	73.38	SOK,SOK,SOK,B1,C2	89.87	OK,OK,LOW,B1,C2	70.36	SOK,SOK,SOK,B1,C2	73.02	SOK,SOK,SOK,B1,C2	16.85
Arsk	ENSMUSG00000021592_CASSETTE1	chr13:76231336-76231465	130	chr13:76235822,76231336-76231465,76229265	S	78.72	OK,OK,OK,OK,S	86.84	OK,OK,OK,OK,S	57.14	OK,OK,OK,OK,S	70	OK,OK,OK,OK,S	16.84
Hmgcr	ENSMUSG00000021670-1-5,2-5-2/2	chr13:97440356-97440437	47	chr13:97440403+97440356-97440437,97436663	Alt5	97.37	LOW,LOW,LOW,38=36,C1	100	LOW,LOW,LOW,26=26,S	88.89	OK,OK,OK,90=87,S	83.16	OK,OK,OK,95=94,S	16.84
Taf1	ENSMUSG00000031314-4-7,4-6,4-5-2/3	chrX:98736162-98736340	2	chrX:98734526,98736164+98736162+98736099-98736340	Alt3	10.2	LOW,LOW,LOW,31=31,S	24.6	VLOW,VLOW,VLOW,17=17,S	7.68	OK,OK,OK,55=55,S	7.76	OK,OK,OK,68=68,S	16.84
Abl2	ENSMUSG00000026596-13-13,13-12-2/2	chr1:158571124-158571360	3	chr1:158570743,158571127+158571124-158571360	Alt3	38.46	LOW,LOW,LOW,26=26,S	77.78	N,N,N,9=9,S	74.36	LOW,LOW,LOW,39=39,S	60.98	OK,OK,OK,41=41,S	16.8
Pif1	ENSMUSG00000041064_CASSETTE1	chr9:65437022-65437147	126	chr9:65436944,65437022-65437147,65437258	S	91.84	OK,OK,OK,OK,S	93.94	LOW,LOW,LOW,OK,S	90.48	VLOW,VLOW,VLOW,OK,S	77.14	LOW,LOW,LOW,OK,S	16.8
Neil1	ENSMUSG00000032298_MULTIEX1-2/4=C1-3	chr9:56992752-56992815	64	chr9:56994408,56992752-56992815,56992544	C2	100	OK,OK,N,B2,C3	100	LOW,LOW,N,B2,C2	92.59	VLOW,VLOW,N,Bn,C2	83.21	LOW,LOW,N,B2,C2	16.79
Mll3	ENSMUSG00000038056-55-54,55-53,55-52-3/3	chr5:24800375-24800539	71	chr5:24801216,24800375-24800539+24800536+24800468	Alt3	57.96	OK,OK,OK,47=47,S	71.69	LOW,LOW,LOW,23=23,S	84.03	LOW,LOW,LOW,36=36,S	54.9	LOW,LOW,LOW,31=31,S	16.79
Tatdn3	ENSMUSG00000026632-12-14,12-13-2/2	chr1:192873165-192873241	3	chr1:192876739,192873165-192873241+192873238	Alt3	32.3	OK,SOK,OK,93=89,S	46.86	OK,OK,OK,55=52,S	49.06	OK,OK,OK,61=58,S	30.09	OK,OK,OK,50=49,S	16.77
Bnip2	ENSMUSG00000011958-14-14,14-12,16-14	chr9:69852113-69852148	36	chr9:69851474,69852113-69852148,69854871	S	21.5	SOK,SOK,SOK,OK,S	21.25	SOK,SOK,SOK,OK,S	5.75	SOK,SOK,SOK,OK,S	4.54	SOK,SOK,SOK,B1,S	16.71
Ppfia2	ENSMUSG00000053825_CASSETTE4	chr10:106366110-106366201	92	chr10:106364918,106366110-106366201,106368179	S	76.24	OK,OK,OK,OK,S	87.1	OK,OK,OK,OK,S	78.53	SOK,SOK,SOK,OK,S	70.42	SOK,SOK,SOK,OK,S	16.68
Fam116a	ENSMUSG00000040818-13-14,13-13-2/2	chr14:27430997-27431547	456	chr14:27428117,27431453+27430997-27431547	Alt3	5.56	LOW,LOW,LOW,36=36,S	16.67	LOW,LOW,LOW,24=24,S	3.12	LOW,LOW,LOW,32=32,S	0	LOW,LOW,LOW,39=39,S	16.67
Pard6b	ENSMUSG00000044641-2-3,2-2-2/2	chr2:167923884-	3	chr2:167913064,167923887+167923884-	Alt3	97.06	LOW,LOW,LOW,34=34,S	100	LOW,LOW,LOW,20=20,S	92.31	LOW,LOW,LOW,39=39,S	83.33	LOW,LOW,LOW,36=36,S	16.67
Pkn3	ENSMUSG00000026785_CASSETTE1	chr2:29942152-29942243	92	chr2:29942020,29942152-29942243,29942545	S	90	OK,OK,OK,OK,S	100	OK,OK,OK,OK,S	77.78	OK,OK,OK,OK,S	83.33	OK,OK,OK,OK,S	16.67
Zfp748	ENSMUSG00000069204-0-1,0-0,1-1	chr13:67652655-67652739	85	chr13:67653967,67652655-67652739,67647687	S	13.63	OK,OK,OK,B1,S	26.91	OK,OK,OK,OK,S	12.3	OK,SOK,OK,OK,S	10.24	OK,SOK,OK,OK,S	16.67
Zfp944	ENSMUSG00000033972_CASSETTE2	chr17:22496407-22496491	85	chr17:22498135,22496407-22496491,22495882+22495955	S	76.74	SOK,SOK,SOK,OK,S	90	OK,OK,OK,OK,S	67.35	OK,OK,OK,OK,S	73.33	OK,OK,OK,OK,S	16.67
Phf5a	ENSMUSG00000061360-3-5,4-5-2/2	chr15:81700762-81700928	73	chr15:81700835+81700762-81700928,81697976	Alt5	77.59	OK,OK,LOW,58=36,C2	86.21	LOW,LOW,VLOW,29=15,C2	72.73	VLOW,VLOW,N,11=4,C3	69.57	LOW,LOW,N,23=9,C3	16.64
4833439L19Rik	ENSMUSG00000025871_MULTIEX1-3/3=C1-C2	chr13:54660559-54660685	127	chr13:54665871+54665876,54660559-54660685,54658007+54658012	C3	90.6	SOK,SOK,N,B2,C3	90.38	OK,OK,N,B2,C2	75.71	SOK,SOK,VLOW,B2,C2	73.75	SOK,SOK,LOW,B2,C2	16.63
Ttc3	ENSMUSG00000040785-13-11,13-8,14-11	chr16:94614719-94614781	63	chr16:94613716,94614719-94614781,94624921	C2	77.21	SOK,SOK,OK,B1,C2	76.9	OK,OK,OK,OK,C2	62.88	SOK,SOK,OK,OK,C2	60.28	OK,SOK,OK,OK,C2	16.62
Mcam	ENSMUSG00000032135_CASSETTE3	chr9:43949358-43949475	118	chr9:43949075,43949358-43949475,43949867	S	70.83	SOK,SOK,SOK,OK,S	71.73	SOK,SOK,SOK,OK,S	69.92	SOK,SOK,SOK,OK,S	55.15	SOK,SOK,SOK,OK,S	16.58
Phf1	ENSMUSG00000024193-4-8,4-7,4-6-3/3	chr17:27071999-27072099	28	chr17:27071671,27072027+27072010+27071999-27072099	Alt3	100	OK,OK,LOW,40=39,S	100	LOW,LOW,LOW,21=20,C1	95.24	LOW,LOW,LOW,21=21,S	83.42	VLOW,VLOW,VLOW,12=11,C1	16.58
Gm885	ENSMUSG00000040528_MULTIEX1-2/3=C1-C2	chr11:106622500-106622610	111	chr11:106616365,106622497+106622500-106622610+106622614,106625167+106625170	C1*	60.56	OK,OK,OK,OK,S	54.72	LOW,LOW,LOW,OK,S	44.68	VLOW,VLOW,VLOW,OK,S	38.18	LOW,LOW,LOW,B1,S	16.54
Slc25a44	ENSMUSG00000050144-0-1,1-1,2-1,3-1-4/4	chr3:88228650-	217	chr3:88228867+88228768+88228696+88228650-,88225060	Alt5	66.68	OK,OK,OK,57=56,S	85.73	LOW,LOW,LOW,35=34,S	71.05	LOW,LOW,LOW,38=38,S	69.23	LOW,LOW,LOW,39=39,S	16.5
Bptf	ENSMUSG00000040481_MULTIEX2-1/2=C1-C2	chr11:106956316-106956504	189	chr11:106957030,106956316-106956504,106944014	C1	16.33	OK,OK,OK,B2,C2	25.58	LOW,LOW,VLOW,B1,C2	11	SOK,SOK,OK,B1,C1	9.09	SOK,SOK,SOK,B1,C1	16.49
Pld3	ENSMUSG00000003363-0-4,0-3,3-4	chr7:28330207-28330281	75	chr7:28338017,28330207-28330281,28327923	S	70.67	OK,OK,OK,OK,S	78.38	LOW,LOW,LOW,OK,S	76.34	OK,OK,OK,OK,S	61.9	OK,OK,OK,OK,S	16.48
Rnf215	ENSMUSG00000003581_CASSETTE2	chr11:4037312-4037371	60	chr11:4036800,4037215+4037312-4037371,4039742	S*	59.14	OK,OK,OK,B1,S	73.91	LOW,LOW,LOW,OK,S	79.66	OK,OK,OK,OK,S	57.45	LOW,LOW,LOW,OK,S	16.46
Zfp532	ENSMUSG00000042439_MULTIEX1-7/8=6-C2	chr18:65811214-65811376	163	chr18:65804023,65811214-65811376,65842549	C3	78.95	OK,OK,N,B2,C3	60.78	LOW,LOW,N,Bn,C3	52.63	OK,OK,VLOW,B2,C3	44.33	OK,OK,VLOW,Bl,C3	16.45
Epb4.1l5	ENSMUSG00000026383-21-21,21-20,22-21	chr1:121494107-121494273	167	chr1:121495582,121494107-121494273,121492636	C2	11.58	OK,OK,N,B1,C3	24.14	VLOW,VLOW,N,OK,C3	7.41	OK,OK,N,B1,C3	7.69	OK,OK,N,OK,C3	16.45
Numb	ENSMUSG00000021224_CASSETTE1	chr12:85196390-85196474	85	chr12:85217618,85196390-85196474,85183308	S	61.67	OK,OK,OK,OK,S	61.9	OK,OK,OK,OK,S	48.57	SOK,SOK,SOK,OK,S	45.45	SOK,SOK,SOK,OK,S	16.45
Adarb1	ENSMUSG00000020262_CASSETTE1	chr10:76788364-76788436	73	chr10:76788611,76788364-76788436,76785328+76785374	S	33.33	OK,OK,OK,B2,S	39.02	OK,OK,OK,B2,S	20.39	OK,OK,OK,B2,S	22.58	OK,OK,OK,B2,S	16.44
Fam78b	ENSMUSG00000060568-2-1,3-1,4-1-2/3	chr1:169008668-169009598	2	chr1:169008668-169009596+169009598+169009916,169018109	Alt5	32.14	LOW,LOW,LOW,28=28,S	68.42	VLOW,VLOW,VLOW,19=19,S	34.62	LOW,LOW,LOW,26=26,S	52	LOW,LOW,LOW,25=25,S	16.42
Ktn1	ENSMUSG00000021843_CASSETTE5	chr14:48346146-48346229	84	chr14:48345984,48346146-48346229,48350015	S	33.67	SOK,SOK,SOK,OK,S	34.18	SOK,SOK,SOK,OK,S	18.17	SOK,SOK,SOK,OK,S	17.76	SOK,SOK,SOK,OK,S	16.42
Fam129c	ENSMUSG00000043243-19-26,20-26-2/2	chr8:74130560-74130643	4	chr8:74130560-74130639+74130643,74131404	Alt5	100	LOW,LOW,VLOW,22=14,C2	100	LOW,LOW,VLOW,30=16,C2	100	LOW,LOW,LOW,27=22,C1	83.6	LOW,OK,LOW,30=24,C2	16.4
Rps18	ENSMUSG00000008668-1-0,2-0,3-0-2/3	chr17:34092237-	32	chr17:34092269+34092237+34092211-,34092121	Alt5	48.1	OK,OK,OK,79=79,S	51.02	OK,OK,OK,49=49,S	44.44	OK,OK,OK,54=54,S	34.62	OK,OK,OK,52=52,S	16.4
Acad10	ENSMUSG00000029456_MULTIEX1-6/11=C1-11	chr5:122092621-122092689	69	chr5:122106023,122092621-122092689,122081686	C3	22.06	OK,OK,OK,Bn,C2	28.36	OK,OK,OK,Bn,C2	15.29	OK,OK,OK,Bn,C2	12	OK,OK,OK,Bn,C2	16.36
Tbc1d22b	ENSMUSG00000042203_MULTIEX1-1/2=C1-2	chr17:29701377-29701433	57	chr17:29686939,29701377-29701433,29705337	S	82.61	OK,OK,OK,OK,S	89.09	OK,OK,OK,OK,S	74.12	OK,OK,OK,OK,S	72.73	OK,OK,OK,OK,S	16.36
Kcnn2	ENSMUSG00000054477_MULTIEX1-4/4=3-C2	chr18:45751660-45752078	419	chr18:45720970,45751660-45752078,45814852	S	97.14	OK,OK,OK,OK,S	96.3	OK,OK,OK,OK,S	93.75	LOW,LOW,LOW,OK,S	80	VLOW,VLOW,VLOW,OK,S	16.3
Dnajc5	ENSMUSG00000000826_MULTIEX1-6/6=5-C2	chr2:181283631-181283705	75	chr2:181283546,181283631-181283705,181283978	S	29.89	SOK,SOK,SOK,OK,S	30.74	SOK,SOK,SOK,OK,S	15.54	SOK,SOK,SOK,OK,S	14.45	SOK,SOK,SOK,OK,S	16.29
Hccs	ENSMUSG00000031352-0-0,1-0,3-0,4-0-2/4	chrX:165758047-	60	chrX:165758107+165758047+165757908+165757715-,165757522	Alt5	46.94	OK,OK,OK,49=49,S	52.78	LOW,LOW,LOW,36=36,S	34.33	OK,OK,OK,67=67,S	36.51	OK,OK,OK,63=63,S	16.27
Catsper2	ENSMUSG00000033486_MULTIEX1-1/7=C1-4	chr2:121235874-121235942	69	chr2:121236113,121235874-121235942,121232189	C3	100	OK,OK,N,B2,C3	86.97	OK,OK,N,Bl,C3	87.88	LOW,LOW,N,B2,C2	70.73	LOW,LOW,N,Bn,C2	16.24
Dgat1	ENSMUSG00000022555-23-25,23-24-2/2	chr15:76333249-76333314	31	chr15:76333389,76333249-76333314+76333283	Alt3	85.7	OK,OK,OK,58=56,S	92.94	OK,OK,OK,51=49,S	86.09	LOW,LOW,LOW,34=33,S	76.71	OK,OK,OK,40=40,S	16.23
Dmxl2	ENSMUSG00000041268-12-12,12-11-2/2	chr9:54298604-54298875	16	chr9:54299409,54298604-54298875+54298859	Alt3	84	LOW,LOW,LOW,25=25,S	100	VLOW,VLOW,VLOW,13=13,S	98.04	OK,OK,OK,51=51,S	83.78	LOW,LOW,LOW,37=37,S	16.22
Obsl1	ENSMUSG00000026211_CASSETTE2	chr1:75490360-75490632	273	chr1:75493583,75490360-75490632,75489720	S	92.49	SOK,SOK,SOK,B1,S	100	OK,OK,OK,OK,S	88.16	SOK,SOK,SOK,OK,S	83.8	SOK,SOK,SOK,OK,S	16.2
Zfp653	ENSMUSG00000038895-3-7,3-6,3-5,3-4-2/4	chr9:21861984-21862122	5	chr9:21862248,21861984-21862160+21862146+21862122+21862117	Alt3	44.87	OK,OK,OK,78=78,S	50.82	OK,OK,OK,59=58,S	42.62	OK,OK,OK,61=61,S	34.62	OK,OK,OK,52=52,S	16.2
Prpf39	ENSMUSG00000035597_CASSETTE1	chr12:66156421-66156520	100	chr12:66156307,66156421-66156520,66156602+66156625	S	42.49	SOK,SOK,SOK,OK,S	40.68	SOK,SOK,SOK,OK,S	24.86	SOK,SOK,SOK,OK,S	24.5	SOK,SOK,SOK,OK,S	16.18
Psmb10	ENSMUSG00000031897-3-5,4-5-2/2	chr8:108460882-108461281	259	chr8:108461141+108460882-108461281,108460654	Alt5	27.52	OK,OK,VLOW,55=13,C3	20.51	OK,OK,VLOW,54=10,C3	2.53	SOK,SOK,N,122=2,C3	4.35	SOK,SOK,N,117=4,C3	16.16
2010007H12Rik	ENSMUSG00000029725_CASSETTE1	chr5:138220854-138220990	137	chr5:138220773,138220854-138220990,138221082	S	87.01	SOK,SOK,SOK,OK,S	91.55	SOK,SOK,SOK,OK,S	85.37	SOK,SOK,SOK,OK,S	75.42	SOK,SOK,SOK,OK,S	16.13
Ppm1e	ENSMUSG00000046442_MULTIEX1-2/3=1-C2	chr11:87050934-87051077	144	chr11:87054105,87050934-87051077,87045430	C3	95.35	OK,OK,N,Bl,C3	100	LOW,LOW,N,Bn,C3	100	OK,OK,N,B2,C3	83.87	OK,OK,N,B2,C3	16.13
Nudt21	ENSMUSG00000031754_MULTIEX1-1/2=C1-C2	chr8:96548442-96548517	76	chr8:96552735,96548442-96548517,96543604	ME(1-2[100=100])	48.39	LOW,LOW,N,B2,C2	59.52	LOW,LOW,N,B2,C1	34.33	OK,OK,N,B2,C2	43.4	LOW,LOW,N,B2,C2	16.12
Cep164	ENSMUSG00000043987_MULTIEX4-1/3=C1-C2	chr9:45593861-45594004	144	chr9:45595509,45593861-45594004,45587919	C2	46.34	OK,OK,OK,OK,S	55.56	LOW,LOW,LOW,OK,C1	45.71	LOW,LOW,VLOW,B1,C2	39.47	OK,OK,OK,B1,C1	16.09
Fance	ENSMUSG00000007570-3-7,3-6,5-7	chr17:28454103-28454168	66	chr17:28453848,28454103-28454168,28454413	S	70.76	SOK,SOK,SOK,OK,S	72.71	OK,OK,OK,OK,S	59.21	SOK,SOK,SOK,OK,S	56.62	SOK,SOK,SOK,OK,S	16.09
BC031181	ENSMUSG00000036299-2-0,3-0,4-0,5-0,6-0-2/5	chr18:-75165668	31	chr18:-75165637+75165668+75165768+75165867+75165897,75168305	Alt5	39.39	SOK,SOK,SOK,490=487,S	39.42	SOK,SOK,SOK,378=374,S	23.29	SOK,SOK,SOK,365=362,S	23.34	SOK,SOK,SOK,377=374,S	16.08
Ubn1	ENSMUSG00000039473-1-3,1-2,4-3	chr16:5053821-5053934	114	chr16:5050874,5053821-5053934,5055170	C1	7.25	OK,OK,OK,OK,C1	22.73	LOW,LOW,LOW,B2,C1	5.26	OK,OK,OK,Bn,C1	6.67	OK,OK,OK,Bn,C1	16.06
Zfp532	ENSMUSG00000042439_MULTIEX1-8/8=7-C2	chr18:65816005-65816286	282	chr18:65811376,65816005-65816286,65842549	C2	88.24	OK,OK,OK,OK,C1	66.04	LOW,LOW,LOW,OK,C2	59.32	OK,OK,OK,OK,C2	50	OK,OK,OK,OK,C2	16.04
Cnr1	ENSMUSG00000044288_MULTIEX1-2/4=C1-C2	chr4:34022187-34022304	118	chr4:34012133,34022187-34022304,34030527	C2	14.93	OK,OK,OK,B1,C2	23.08	OK,OK,LOW,Bn,C2	11.66	OK,OK,OK,B2,C2	7.06	OK,OK,OK,OK,C2	16.02
Tle1	ENSMUSG00000008305_MULTIEX1-3/6=2-6	chr4:71819247-71819448	202	chr4:71830126+71830156,71819247-71819448+71819451,71806454	C2*	90.24	OK,SOK,N,B2,C2	97.53	VLOW,OK,N,B2,C2	94.17	SOK,SOK,N,B2,C2	81.52	SOK,SOK,N,B2,C2	16.01
Whsc1l1	ENSMUSG00000054823-19-17,20-17-2/2	chr8:26789188-26789318	4	chr8:26789188-26789314+26789318,26790338	Alt5	100	OK,OK,OK,40=40,S	100	LOW,LOW,LOW,30=30,S	100	OK,OK,OK,47=47,S	83.99	OK,OK,OK,52=51,S	16.01
Pnkp	ENSMUSG00000002963_MULTIEX1-3/7=2-4	chr7:52115093-52115172	80	chr7:52114119,52115093-52115172,52115258	S	92.86	SOK,SOK,SOK,OK,C1	91.3	SOK,SOK,SOK,OK,C1	90.8	OK,OK,OK,OK,C1	75.31	OK,OK,OK,OK,C1	15.99
Mbtps2	ENSMUSG00000046873_MULTIEX1-2/4=C1-3	chrX:154006073-154006748	676	chrX:154010791,154006073-154006748,153999433	C2	30.7	SOK,SOK,OK,Bn,C2	31.85	OK,OK,OK,B1,C2	14.67	SOK,SOK,OK,Bn,C2	15.87	SOK,SOK,SOK,OK,C2	15.98
Ogfod1	ENSMUSG00000033009_CASSETTE1	chr8:96562868-96563010	143	chr8:96561342,96562865+96562868-96563010,96571172	S*	77.5	SOK,SOK,SOK,OK,S	85.54	OK,OK,OK,OK,S	73.91	SOK,SOK,SOK,OK,S	69.57	OK,OK,OK,OK,S	15.97
Atxn2l	ENSMUSG00000032637-1-1,2-1,3-1,4-1,5-1,6-1-5/6	chr7:133645467-133645928	392	chr7:133645859+133645810+133645803+133645744+133645467+133645463-133645928,133644972	Alt5	47.67	OK,SOK,OK,86=86,S	54.35	OK,OK,OK,46=46,S	52.1	SOK,SOK,SOK,119=119,S	38.39	SOK,SOK,SOK,112=112,S	15.96
Sgsm2	ENSMUSG00000038351-3-7,4-7-2/2	chr11:74682079-74682240	65	chr11:74682144+74682079-74682240,74681793	Alt5	90.91	LOW,LOW,LOW,33=24,C2	94.74	VLOW,VLOW,VLOW,19=16,C1	84	LOW,LOW,LOW,25=21,C1	78.79	LOW,LOW,VLOW,33=19,C2	15.95
Ate1	ENSMUSG00000030850_MULTIEX1-2/6=C1-3	chr7:137647236-137647364	129	chr7:137650996,137647236-137647364,137625229	ME(1-2[97=100])	45.34	SOK,SOK,OK,OK,C2	41.11	OK,SOK,OK,OK,C2	29.65	SOK,SOK,OK,OK,C3	25.17	SOK,SOK,OK,OK,C3	15.94
Spsb2	ENSMUSG00000038451-1-3,2-3,3-3-3/3	chr6:124758937-124759048	75	chr6:124758937-124758973+124759000+124759048,124759245	Alt5	84.91	LOW,LOW,LOW,35=35,S	85.71	LOW,LOW,LOW,31=31,S	86.79	LOW,LOW,LOW,26=26,S	69.77	LOW,LOW,LOW,21=21,S	15.94
Dhx35	ENSMUSG00000027655-7-7,7-6,7-5-2/3	chr2:158641166-158641270	7	chr2:158632736,158641173+158641166+158641146-158641270	Alt3	91.31	OK,OK,OK,69=67,S	97.56	OK,OK,OK,41=40,S	97.83	OK,OK,OK,46=46,S	81.63	OK,OK,OK,49=49,S	15.93
Exog	ENSMUSG00000042787_MULTIEX1-1/4=C1-3	chr9:119354405-119354439	35	chr9:119354268,119354405-119354439,119356067	C1	18.67	OK,OK,OK,B1,C1	29.41	OK,OK,OK,B1,C1	21.37	OK,OK,OK,OK,C1	13.51	OK,OK,OK,OK,C1	15.9
Miip	ENSMUSG00000029022_CASSETTE2	chr4:147237137-147237245	109	chr4:147239298,147237137-147237245,147237058	S	77.11	SOK,SOK,SOK,OK,S	80.85	SOK,SOK,SOK,OK,S	65.99	SOK,SOK,SOK,OK,S	64.95	SOK,SOK,SOK,OK,S	15.9
Senp7	ENSMUSG00000052917_MULTIEX3-1/3=C1-2	chr16:56111719-56111916	198	chr16:56097544,56111719-56111916,56123892	S	94.01	SOK,SOK,SOK,OK,S	96.49	SOK,SOK,SOK,OK,S	82.61	SOK,SOK,SOK,OK,S	80.6	SOK,SOK,SOK,OK,S	15.89
Dzip3	ENSMUSG00000064061_CASSETTE1	chr16:48951656-48952273	618	chr16:48953840,48951656-48952273,48950146	S	29.34	LOW,OK,LOW,OK,S	39.53	N,VLOW,N,OK,S	15.48	SOK,SOK,SOK,B1,S	23.65	SOK,SOK,SOK,B1,S	15.88
Zfp946	ENSMUSG00000071266_MULTIEX1-2/3=1-3	chr17:22581135-22581258	124	chr17:22565532,22581135-22581258,22583764	C1	100	OK,OK,OK,OK,C1	94.59	LOW,LOW,LOW,OK,C1	81.82	OK,OK,OK,OK,C1	78.72	LOW,LOW,LOW,OK,C1	15.87
Asb7	ENSMUSG00000030509_CASSETTE2	chr7:73832770-73832844	75	chr7:73833709,73832770-73832844,73826694	S	14.63	OK,OK,OK,B1,S	23.9	N,N,N,OK,S	5.73	OK,OK,OK,B1,S	8.03	OK,OK,OK,OK,S	15.87
Unk	ENSMUSG00000020770-12-13,13-13,14-13-2/3	chr11:115914330-115914472	39	chr11:115914330-115914433+115914472+115914563,115914804	Alt5	79.17	OK,OK,OK,96=96,S	80.77	OK,OK,OK,52=52,S	69.14	OK,OK,OK,81=81,S	64.94	OK,OK,OK,77=77,S	15.83
Letm2	ENSMUSG00000037363_CASSETTE1	chr8:26690192-26690266	75	chr8:26690788,26690192-26690266,26689276	S	94.52	OK,OK,OK,OK,S	96.77	OK,OK,OK,OK,S	92.73	OK,OK,OK,OK,S	80.95	OK,OK,OK,OK,S	15.82
Mical3	ENSMUSG00000051586-3-5,3-4-2/2	chr6:120923421-120923665	3	chr6:120932550,120923421-120923665+120923662	Alt3	82.19	OK,OK,OK,46=46,S	86.62	LOW,LOW,LOW,23=23,S	84.23	LOW,LOW,LOW,26=26,S	70.83	LOW,LOW,LOW,28=28,S	15.79
Xpnpep3	ENSMUSG00000022401_MULTIEX1-2/2=1-C2	chr15:81267144-81267206	63	chr15:81261322,81267144-81267206,81268497	S	97.53	OK,OK,OK,OK,C1	100	LOW,LOW,LOW,OK,S	100	OK,OK,OK,OK,S	84.21	LOW,LOW,LOW,OK,S	15.79
Chkb	ENSMUSG00000022617-2-4,2-3-2/2	chr15:89258842-89259009	34	chr15:89259145,89258842-89259009+89258975	Alt3	45.26	OK,OK,OK,87=86,S	46.74	OK,OK,OK,59=59,S	34.34	OK,OK,OK,60=60,S	30.96	OK,OK,OK,57=57,S	15.78
Kif20b	ENSMUSG00000024795_CASSETTE4	chr19:35046887-35046988	102	chr19:35044607,35046887-35046988,35047349	S	78.06	SOK,SOK,SOK,OK,S	81.92	SOK,SOK,SOK,OK,S	71.52	SOK,SOK,SOK,OK,S	66.14	SOK,SOK,SOK,OK,S	15.78
Nktr	ENSMUSG00000032525_CASSETTE1	chr9:121639115-121639142	28	chr9:121638798,121639115-121639142,121640596	S	50.46	OK,OK,OK,B1,S	58.14	N,LOW,N,OK,S	57.95	OK,OK,OK,OK,S	42.37	OK,OK,OK,B1,S	15.77
Tdrd7	ENSMUSG00000035517_CASSETTE2	chr4:46007179-46007396	218	chr4:46005142,46007179-46007396,46017989	S	82.05	OK,OK,OK,OK,S	93.55	LOW,LOW,LOW,OK,S	96.92	OK,OK,OK,OK,S	77.78	OK,OK,OK,OK,S	15.77
Rps6kb2	ENSMUSG00000024830-16-16,16-14-2/2	chr19:4158066-4158363	235	chr19:4158610,4158066-4158363+4158128	Alt3	10.77	OK,OK,OK,65=61,C1	18.37	OK,OK,OK,49=46,C1	3.85	OK,OK,OK,52=51,S	2.63	LOW,LOW,LOW,38=36,C1	15.74
Cenpt	ENSMUSG00000036672-6-12,6-9,7-12	chr8:108372913-108372955	43	chr8:108373087,108372913-108372955,108372799	S	77.9	SOK,SOK,SOK,OK,C1	82.47	SOK,SOK,SOK,OK,C1	68.47	SOK,SOK,SOK,OK,C1	66.74	SOK,SOK,SOK,OK,C1	15.73
0610010F05Rik	ENSMUSG00000042208_MULTIEX2-2/3=C1-3	chr11:23531518-23531555	38	chr11:23533481+23533493,23531518-23531555,23531334	C1	23.89	LOW,LOW,LOW,OK,C1	22.03	VLOW,VLOW,VLOW,B1,C1	23.22	OK,OK,OK,B2,C1	6.3	OK,OK,OK,B1,C1	15.73
Khdrbs1	ENSMUSG00000028790_CASSETTE1	chr4:129386805-129386860	56	chr4:129389348,129386805-129386860,129381304	S	28.89	LOW,LOW,LOW,Bn,S	30	VLOW,VLOW,VLOW,Bn,S	8.33	OK,OK,OK,Bn,S	14.29	LOW,LOW,LOW,Bn,S	15.71
St6galnac6	ENSMUSG00000026811-19-18,20-18-2/2	chr2:32474017-32474124	4	chr2:32474017-32474120+32474124,32474860	Alt5	86.48	SOK,SOK,SOK,277=276,S	100	SOK,SOK,SOK,206=200,C2	75.6	SOK,SOK,SOK,189=188,S	84.29	SOK,SOK,SOK,184=183,S	15.71
Tmcc1	ENSMUSG00000030126-4-6,4-5,4-4-3/3	chr6:116083785-116084475	428	chr6:116088213,116083785-116084475+116084471+116084047	Alt3	66.67	LOW,LOW,LOW,33=33,S	80	VLOW,VLOW,VLOW,15=15,S	78.38	LOW,LOW,LOW,37=37,S	64.29	LOW,LOW,LOW,28=28,S	15.71
Cep110	ENSMUSG00000057110_MULTIEX3-2/2=1-C2	chr2:35016311-35016437	127	chr2:35016181,35016311-35016437,35017449+35017457	S	80.49	OK,OK,OK,OK,S	90.7	OK,OK,OK,OK,S	85.71	OK,OK,OK,OK,C1	75	OK,OK,OK,OK,S	15.7
2700029M09Rik	ENSMUSG00000038005_MULTIEX1-1/5=C1-5	chr8:63372498-63372657	160	chr8:63369333,63372498-63372657,63382797	C2	57.32	SOK,SOK,SOK,B2,C3	55.56	SOK,SOK,SOK,B2,C3	42.76	SOK,SOK,SOK,B2,C2	39.89	SOK,SOK,SOK,B2,C2	15.67
Phf3	ENSMUSG00000048874_MULTIEX1-3/3=2-C2	chr1:30886688-30888404	1717	chr1:30893950,30886688-30888404,30881364	C1	68.16	SOK,SOK,SOK,OK,C2	76.47	SOK,SOK,OK,B1,C1	62.85	SOK,SOK,SOK,OK,C2	60.8	SOK,SOK,SOK,OK,C2	15.67
Rgl3	ENSMUSG00000040146_CASSETTE1	chr9:21778832-21778984	153	chr9:21780052,21778832-21778984,21778580	S	70.15	SOK,SOK,SOK,OK,S	63.64	OK,OK,OK,OK,S	44.52	SOK,SOK,SOK,OK,S	47.98	SOK,SOK,SOK,OK,S	15.66
Strada	ENSMUSG00000069631-6-10,7-10-2/2	chr11:106048415-106048450	24	chr11:106048439+106048415-106048450,106045933	Alt5	62.27	OK,SOK,OK,85=69,C2	57.71	OK,OK,OK,55=44,C2	56.73	OK,SOK,OK,66=45,C3	42.05	OK,SOK,LOW,55=36,C3	15.66
Lrp8	ENSMUSG00000028613_MULTIEX1-3/4=2-C2	chr4:107520886-107521008	123	chr4:107520171,107520886-107521008,107523913	C1	53.25	SOK,SOK,SOK,OK,C2	56.34	SOK,SOK,OK,OK,C2	49.29	SOK,SOK,OK,OK,C2	40.69	OK,OK,OK,OK,C2	15.65
Cspp1	ENSMUSG00000056763_MULTIEX2-1/2=C1-C2	chr1:10106099-10106165	67	chr1:10103788,10106099-10106165,10116421	C2	91.75	OK,OK,N,B2,C2	96.97	OK,OK,N,B2,C2	90.32	OK,OK,N,B2,C2	81.33	OK,OK,N,B2,C3	15.64
Cacna1c	ENSMUSG00000051331_MULTIEX1-2/3=C1-3	chr6:118587754-118587831	78	chr6:118601966,118587748+118587754-118587831,118580449	C2*	66.51	LOW,LOW,VLOW,B1,C2	79.93	VLOW,VLOW,N,OK,C2	67.36	LOW,OK,VLOW,OK,C2	64.31	LOW,LOW,VLOW,OK,C2	15.62
Syt7	ENSMUSG00000024743_MULTIEX1-1/4=C1-C2	chr19:10496247-10496378	132	chr19:10492532,10496247-10496378,10510040	C2	20	OK,OK,LOW,B1,C1	26.32	N,N,N,OK,C1	14.29	LOW,LOW,LOW,B1,S	10.71	OK,OK,OK,B1,C1	15.61
Phip	ENSMUSG00000032253_CASSETTE3	chr9:82839365-82839525	161	chr9:82853119,82839365-82839525,82826674	S	100	LOW,LOW,LOW,OK,S	100	N,N,N,OK,S	97.26	OK,OK,OK,OK,S	84.42	OK,OK,OK,OK,S	15.58
Tanc1	ENSMUSG00000035168-0-4,0-2,4-4	chr2:59484826-59484929	104	chr2:59450253,59484826-59484929,59537405	C1	84.29	OK,OK,OK,OK,S	90.14	LOW,LOW,LOW,OK,C1	88.42	OK,SOK,OK,OK,S	74.56	SOK,SOK,SOK,OK,S	15.58
Eef2k	ENSMUSG00000035064_MULTIEX2-5/7=4-6	chr7:128035110-128035244	135	chr7:128033265,128035110-128035244,128035379	S	89.41	SOK,SOK,SOK,OK,S	92.78	SOK,SOK,SOK,OK,S	79.05	SOK,SOK,SOK,OK,S	77.22	SOK,SOK,SOK,OK,S	15.56
Ntng2	ENSMUSG00000035513_MULTIEX1-6/6=5-C2	chr2:29054334-29054435	102	chr2:29056394,29054334-29054435,29052669	C2	59.92	OK,OK,OK,OK,C2	86	OK,OK,OK,OK,C1	68.42	OK,OK,OK,B1,C1	70.46	OK,SOK,OK,OK,C2	15.54
Mbd1	ENSMUSG00000024561_CASSETTE2	chr18:74435561-74435725	165	chr18:74435071,74435558+74435561-74435725,74436061	S*	21.88	SOK,SOK,SOK,OK,S	30.53	OK,OK,OK,B1,S	20	OK,OK,OK,OK,S	15	OK,OK,OK,OK,S	15.53
Psip1	ENSMUSG00000028484-10-22,10-21,10-20,10-19,10-18,10-17,10-16-2/7	chr4:83107775-83108323	245	chr4:83109499,83107775-83108552+83108457+83108398+83108377+83108355+83108323+83108078	Alt3	41.89	SOK,SOK,SOK,475=475,S	44.23	SOK,SOK,SOK,486=486,S	27.72	SOK,SOK,SOK,624=624,S	28.7	SOK,SOK,SOK,547=547,S	15.53
Zfp687	ENSMUSG00000019338-2-5,2-4,4-5	chr3:94817755-94817850	96	chr3:94819033,94817755-94817850,94816398	C2	24.73	OK,OK,VLOW,B2,C2	37.14	OK,OK,N,B1,C2	22.58	OK,OK,N,OK,C3	21.62	OK,OK,VLOW,OK,C3	15.52
Ptpn13	ENSMUSG00000034573-12-14,12-13-2/2	chr5:103952586-103952808	3	chr5:103946588,103952589+103952586-103952808	Alt3	97.26	OK,OK,OK,73=73,S	100	LOW,LOW,LOW,26=26,S	94.74	OK,OK,OK,57=57,S	84.48	OK,OK,OK,58=58,S	15.52
Setd5	ENSMUSG00000034269-16-20,16-19,17-20	chr6:113060624-113060664	41	chr6:113060519,113060624-113060664,113060860	S	28.38	SOK,SOK,SOK,OK,S	32.48	OK,OK,OK,OK,S	18.05	SOK,SOK,SOK,OK,S	16.97	SOK,SOK,SOK,OK,S	15.51
Lrrc45	ENSMUSG00000025145_MULTIEX1-2/2=C1-C2	chr11:120580354-120580446	93	chr11:120579867,120580354-120580446,120580780	C2	94.2	OK,OK,LOW,B1,C1	92.98	OK,OK,VLOW,B2,C1	93.18	OK,OK,VLOW,B2,C1	77.5	OK,OK,VLOW,B2,C1	15.48
Tmem87b	ENSMUSG00000014353_MULTIEX1-1/3=C1-3	chr2:128664884-128664955	72	chr2:128663131,128664884-128664955+128664990,128666971+128666982	ME(1-2[100=100])	25.33	OK,OK,OK,OK,C3	37.7	LOW,LOW,VLOW,OK,C2	25.58	OK,OK,VLOW,OK,C3	22.22	OK,OK,VLOW,OK,C3	15.48
4933436C20Rik	ENSMUSG00000031736_MULTIEX1-2/5=1-4	chr8:94870869-94871003	135	chr8:94874590,94870869-94871003,94870362	C3	67.55	SOK,SOK,SOK,OK,C2	59.48	SOK,SOK,SOK,OK,C2	38.61	OK,OK,LOW,OK,C2	44	OK,OK,VLOW,B1,C2	15.48
Eml4	ENSMUSG00000032624_CASSETTE1	chr17:83827556-83827588	33	chr17:83827365,83827556-83827588,83839371	S	78.81	SOK,SOK,SOK,OK,S	72.49	OK,SOK,OK,OK,S	51.14	SOK,SOK,SOK,OK,S	57.03	SOK,SOK,SOK,OK,S	15.46
Cyp4f13	ENSMUSG00000024055-18-16,18-15,20-16	chr17:33062269-33062351	83	chr17:33062482,33062269-33062351,33061899	S	100	OK,OK,OK,OK,S	100	OK,OK,OK,OK,S	100	VLOW,VLOW,VLOW,OK,S	84.55	LOW,LOW,LOW,OK,S	15.45
4921513D23Rik	ENSMUSG00000060657-18-19,18-18,18-17,18-16-2/4	chr16:14140276-14140402	3	chr16:14141736,14140276-14140465+14140438+14140402+14140399	Alt3	0	LOW,LOW,LOW,26=21,C1	15.45	VLOW,VLOW,VLOW,13=11,C1	0	OK,OK,LOW,43=38,C1	0	LOW,LOW,LOW,38=30,C2	15.45
Fam120b	ENSMUSG00000014763-12-14,12-13-2/2	chr17:15568731-	3	chr17:15568592,15568734+15568731-	Alt3	89.86	OK,OK,OK,69=69,S	98.21	OK,OK,OK,56=56,S	90.62	LOW,LOW,LOW,32=32,S	82.76	LOW,LOW,LOW,29=29,S	15.45
Mbd5	ENSMUSG00000036792-4-14,4-9,6-14	chr2:48881520-48881620	101	chr2:48873845,48881520-48881620,48929362	C3	0	LOW,LOW,N,Bn,C3	15.42	N,N,N,Bn,C3	0	OK,OK,N,Bn,C3	0	OK,OK,N,Bn,C3	15.42
Sil1	ENSMUSG00000024357-4-9,4-7,6-9	chr18:35592118-35592205	88	chr18:35597921,35592118-35592205,35577849	S	28.94	SOK,SOK,SOK,B2,C2	34.54	SOK,SOK,SOK,B2,C2	22.15	SOK,SOK,SOK,B2,C2	19.12	SOK,SOK,SOK,B2,C1	15.42
Dom3z	ENSMUSG00000040482-0-0,1-0-2/2	chr17:-34974186	25	chr17:-34974161+34974186,34974338	Alt5	77.14	SOK,SOK,SOK,105=105,S	82.76	OK,OK,OK,58=58,S	68.25	OK,OK,OK,63=63,S	67.35	OK,OK,OK,49=49,S	15.41
Huwe1	ENSMUSG00000025261_MULTIEX1-4/6=3-C2	chrX:148238299-148238345	47	chrX:148238112,148238299-148238345,148241263	C2	4.23	OK,OK,OK,Bn,C2	20	N,N,N,Bn,C2	3.85	OK,OK,OK,Bn,C2	4.6	OK,OK,OK,OK,C2	15.4
Nutf2	ENSMUSG00000008450-1-3,1-1,3-3	chr8:108390338-108390573	236	chr8:108385056,108390338-108390573,108399434	C1	22.12	OK,OK,OK,B2,C1	33.33	OK,OK,OK,B2,S	13.95	OK,OK,OK,Bn,S	17.95	OK,OK,OK,Bn,C1	15.38
Adck5	ENSMUSG00000022550-8-10,8-9,9-10	chr15:76424368-76424481	114	chr15:76424289,76424368-76424481,76424583	S	100	SOK,SOK,SOK,OK,S	100	OK,OK,OK,OK,S	97.59	OK,OK,OK,OK,S	84.62	OK,OK,OK,OK,C1	15.38
Atp9b	ENSMUSG00000024566_MULTIEX1-10/11=9-11	chr18:81033094-81033170	77	chr18:81041266,81033094-81033170,81005511	S	84.85	OK,OK,OK,OK,S	100	OK,OK,OK,OK,S	68.97	OK,OK,OK,OK,S	84.62	OK,OK,LOW,OK,C1	15.38
Fam160a2	ENSMUSG00000044465_MULTIEX1-2/3=1-3	chr7:112533857-112533936	80	chr7:112536698,112533857-112533936,112533665	S	93.65	SOK,SOK,SOK,OK,S	100	SOK,SOK,SOK,OK,S	94.59	SOK,SOK,SOK,OK,S	84.62	SOK,SOK,SOK,OK,S	15.38
Pet112l	ENSMUSG00000028085_MULTIEX1-9/10=8-10	chr3:85448892-85448970	79	chr3:85440979,85448892-85448970,85456203	S	88.21	SOK,SOK,SOK,OK,C1	92.16	SOK,SOK,SOK,OK,C1	85.86	SOK,SOK,SOK,OK,C1	76.81	SOK,SOK,SOK,OK,C1	15.35
Prosapip1	ENSMUSG00000037703-5-4,6-4-2/2	chr2:130462679-130463155	342	chr2:130463021+130462679-130463155,130462363	Alt5	94.74	OK,OK,OK,57=57,S	96.55	LOW,LOW,LOW,29=29,S	95.24	LOW,LOW,LOW,21=21,S	81.25	VLOW,VLOW,VLOW,16=16,S	15.3
Fmr1	ENSMUSG00000000838-19-21,19-20-2/2	chrX:65965406-65965480	36	chrX:65963954,65965442+65965406-65965480	Alt3	84.58	OK,OK,OK,91=90,S	88.95	OK,OK,OK,49=49,S	69.57	SOK,SOK,SOK,133=131,S	73.67	SOK,SOK,SOK,134=131,S	15.28
Mms19	ENSMUSG00000025159_CASSETTE4	chr19:42038353-42038427	75	chr19:42038808,42038353-42038427,42037948+42037960	S	83.74	SOK,SOK,SOK,OK,S	88.74	SOK,SOK,SOK,OK,S	84.44	SOK,SOK,SOK,B1,S	73.47	SOK,SOK,SOK,OK,S	15.27
Trmt2a	ENSMUSG00000022721_MULTIEX1-5/5=4-C2	chr16:18251452-18251567	116	chr16:18251363,18251452-18251567,18251642	S	90.71	SOK,SOK,SOK,OK,S	86.63	SOK,SOK,SOK,OK,C1	73.46	SOK,SOK,SOK,OK,C1	71.36	SOK,SOK,SOK,OK,C1	15.27
Nagpa	ENSMUSG00000023143_MULTIEX1-1/2=C1-2	chr16:5198824-5199029	206	chr16:5199709,5198824-5199029,5198716	S	91.62	SOK,SOK,SOK,B1,S	87.05	SOK,SOK,SOK,OK,S	75.56	OK,OK,OK,OK,C1	71.79	OK,OK,OK,OK,C1	15.26
Cops7a	ENSMUSG00000030127-2-2,3-2-2/2	chr6:124915237-124915308	66	chr6:124915303+124915237-124915308,124914946	Alt5	63.64	OK,OK,OK,77=70,C1	74.51	OK,OK,OK,51=49,S	47.5	OK,OK,LOW,40=38,S	59.26	LOW,LOW,LOW,27=26,S	15.25
Kctd18	ENSMUSG00000054770-8-14,9-14-2/2	chr1:58022173-58022384	22	chr1:58022195+58022173-58022384,58020105	Alt5	89.96	LOW,LOW,LOW,35=35,S	96.88	LOW,LOW,LOW,32=31,S	82.33	OK,OK,OK,44=43,S	81.63	LOW,LOW,LOW,33=32,S	15.25
Cacna1b	ENSMUSG00000004113-20-22,20-21-2/2	chr2:24535020-24535163	3	chr2:24541288,24535020-24535163+24535160	Alt3	91.27	LOW,LOW,LOW,35=29,C1	90.79	LOW,LOW,VLOW,22=19,C1	77.27	LOW,LOW,LOW,31=23,C2	75.55	LOW,LOW,LOW,37=29,C2	15.24
Myo18a	ENSMUSG00000000631_MULTIEX2-1/2=C1-2	chr11:77668180-77668224	45	chr11:77667393,77668180-77668224,77671225	S	38.46	OK,OK,OK,OK,S	57.45	VLOW,VLOW,VLOW,OK,S	45.95	OK,OK,OK,OK,S	42.22	OK,OK,OK,B1,S	15.23
Depdc5	ENSMUSG00000037426-33-39,33-38,33-37-2/3	chr5:33280197-33280353	95	chr5:33276664,33280292+33280197+33280170-33280353	Alt3	39.58	OK,OK,OK,48=48,S	45.61	LOW,LOW,LOW,33=32,S	50.94	OK,OK,OK,43=41,C1	30.38	OK,OK,OK,53=50,C1	15.23
Lphn1	ENSMUSG00000013033_MULTIEX1-1/2=C1-C2	chr8:86448105-86448254	150	chr8:86447007,86448105-86448254,86453363	C2	17.38	OK,OK,OK,OK,C3	23.9	N,LOW,N,B1,C3	11.43	OK,OK,OK,Bn,C3	8.67	OK,OK,OK,Bn,C3	15.23
Prmt2	ENSMUSG00000020230-0-1,0-0-2/2	chr10:75699472-75699569	3	chr10:75700495,75699472-75699569+75699566	Alt3	24.49	SOK,SOK,SOK,147=147,S	33.66	SOK,SOK,SOK,101=101,S	21.7	SOK,SOK,SOK,106=106,S	18.45	SOK,SOK,SOK,103=103,S	15.21
D14Abb1e	ENSMUSG00000040651_CASSETTE3	chr14:28292815-28292993	179	chr14:28290406,28292815-28292993,28293110	S	88.57	OK,OK,OK,OK,S	94.74	LOW,LOW,LOW,OK,S	82.05	OK,OK,OK,OK,S	79.55	OK,OK,OK,OK,S	15.19
Htt	ENSMUSG00000029104_CASSETTE3	chr5:35219674-35219850	177	chr5:35219558,35219674-35219850,35220077	S	98.1	SOK,SOK,SOK,B1,S	96.61	SOK,SOK,SOK,OK,S	86.96	SOK,SOK,SOK,OK,S	81.48	SOK,SOK,SOK,OK,S	15.13
Mrpl11	ENSMUSG00000024902-4-5,5-5-2/2	chr19:4963506-4963689	24	chr19:4963506-4963665+4963689,4964674	Alt5	20.5	SOK,SOK,SOK,1722=1719,S	23.92	SOK,SOK,SOK,1547=1547,S	11.08	SOK,SOK,SOK,1083=1082,S	8.8	SOK,SOK,SOK,955=955,S	15.12
Zfp644	ENSMUSG00000049606-25-26,25-23,26-26	chr5:107063850-107064455	606	chr5:107064629,107063850-107064455,107048661	S	67.74	SOK,SOK,SOK,OK,C1	69.33	SOK,SOK,SOK,OK,C1	62.47	SOK,SOK,SOK,OK,C1	54.25	SOK,SOK,SOK,OK,C1	15.08
Trmt2a	ENSMUSG00000022721_MULTIEX1-4/5=3-C2	chr16:18251249-18251363	115	chr16:18251094,18251249-18251363,18251642	C2	91.7	SOK,SOK,SOK,B2,C2	88.69	SOK,SOK,SOK,B2,C2	76.19	SOK,SOK,SOK,B2,C2	73.63	SOK,SOK,SOK,B2,C2	15.06
Urgcp	ENSMUSG00000049680-8-11,8-10,9-11	chr11:5623114-5623164	51	chr11:5626351,5623114-5623164,5622843	S	100	OK,OK,OK,OK,C1	100	OK,OK,OK,OK,S	93.26	OK,OK,OK,OK,C1	84.94	OK,OK,OK,OK,C1	15.06
Cdk10	ENSMUSG00000033862_MULTIEX1-1/3=C1-3	chr8:125751323-125751425	103	chr8:125750917,125751323-125751425,125752229	C2	29.27	OK,OK,N,B2,C3	20.93	LOW,LOW,N,Bn,C3	1.54	OK,OK,N,Bn,C3	5.88	OK,OK,N,Bn,C3	15.05
Mttp	ENSMUSG00000028158-2-8,2-4,3-8	chr3:137796964-137797099	136	chr3:137801866,137796964-137797099,137788209	C1	87.5	OK,OK,LOW,B1,C1	100	LOW,LOW,VLOW,OK,C1	96.77	OK,OK,OK,B1,C1	85	OK,OK,OK,B1,C1	15
Pigb	ENSMUSG00000079469-7-13,7-12,7-11-3/3	chr9:72870082-72870293	154	chr9:72871036,72870082-72870293+72870248+72870139	Alt3	96.43	LOW,LOW,LOW,28=24,C1	100	VLOW,VLOW,VLOW,17=15,C1	86.96	LOW,LOW,VLOW,23=18,C2	85	LOW,LOW,VLOW,20=16,C1	15
Stx17	ENSMUSG00000061455-0-1,1-1-2/2	chr4:-48137938	108	chr4:-48137830+48137938,48144637	Alt5	28	LOW,LOW,LOW,25=25,S	30	LOW,LOW,LOW,20=20,S	33.33	N,N,N,9=9,S	15	LOW,LOW,LOW,20=20,S	15
Myo9b	ENSMUSG00000004677-50-54,50-53-2/2	chr8:73883457-	106	chr8:73883351,73883563+73883457-	Alt3	56.76	LOW,LOW,LOW,37=37,S	35	LOW,LOW,LOW,20=20,S	24	LOW,LOW,LOW,25=25,S	50	LOW,LOW,LOW,22=22,S	-15
Nsun3	ENSMUSG00000050312_MULTIEX1-1/3=C1-2	chr16:62785614-62785723	110	chr16:62786103+62786497+62786582,62785614-62785723,62776209+62776457	S	90.16	OK,OK,OK,OK,C1	85	LOW,LOW,LOW,OK,C1	93.44	OK,OK,OK,OK,S	100	OK,OK,OK,OK,S	-15
Rnf146	ENSMUSG00000038876-0-2,1-2-2/2	chr10:29081770-	20	chr10:29081790+29081770-,29074253	Alt5	66.59	SOK,SOK,OK,114=79,C2	62.91	OK,OK,OK,89=58,C2	60.61	SOK,SOK,OK,140=77,C2	77.92	SOK,SOK,OK,100=57,C2	-15.01
Ada	ENSMUSG00000017697-15-13,15-12-2/2	chr2:-163552787	3	chr2:163553280,-163552787+163552784	Alt3	11.67	OK,OK,OK,60=60,S	23.08	LOW,LOW,LOW,39=39,S	26.32	VLOW,VLOW,VLOW,19=19,S	38.1	LOW,LOW,LOW,21=21,S	-15.02
Mef2d	ENSMUSG00000001419_MULTIEX1-1/7=C1-3	chr3:87961956-87962093	138	chr3:87960447,87961956-87962093,87963044	ME(1-2[100=97])	63.49	SOK,SOK,SOK,OK,C1	62.5	SOK,SOK,SOK,B1,S	77.17	SOK,SOK,SOK,OK,S	77.56	SOK,SOK,SOK,OK,C1	-15.06
Nphp1	ENSMUSG00000027378-10-10,10-9-2/2	chr2:127591760-127591857	3	chr2:127593907,127591760-127591857+127591854	Alt3	41.75	OK,OK,OK,78=78,S	45.18	OK,OK,OK,54=54,S	47.41	OK,OK,OK,60=60,S	60.24	OK,OK,OK,42=42,S	-15.06
4833424O15Rik	ENSMUSG00000033342-4-5,5-5-2/2	chr3:117374818-117374952	15	chr3:117374818-117374937+117374952,117389534	Alt5	23.21	OK,OK,OK,56=56,S	11.76	LOW,LOW,LOW,34=34,S	12.31	OK,OK,OK,65=65,S	26.83	OK,OK,OK,41=41,S	-15.07
Supt4h1	ENSMUSG00000020485-0-1,1-1,2-1,4-1-4/4	chr11:-87551172	77	chr11:-87551095+87551116+87551160+87551172,87551669	Alt5	18.75	LOW,LOW,LOW,32=32,S	6.67	VLOW,VLOW,VLOW,15=15,S	15	LOW,LOW,LOW,20=20,S	21.74	LOW,LOW,LOW,23=23,S	-15.07
Snap25	ENSMUSG00000027273-5-6,5-5,7-6	chr2:136595793-136595910	118	chr2:136589357,136595793-136595910,136599631	ME(4_6-5_7[100=100])	9.52	SOK,SOK,OK,OK,C3	9.62	SOK,SOK,LOW,OK,C3	25.69	SOK,SOK,SOK,OK,C3	24.69	SOK,SOK,SOK,OK,C3	-15.07
1110018G07Rik	ENSMUSG00000042350-0-3,1-3-2/2	chr12:86311579-	69	chr12:86311648+86311579-,86292331	Alt5	73.48	LOW,LOW,LOW,34=33,S	68.96	VLOW,VLOW,VLOW,13=11,C1	70.11	OK,OK,LOW,40=36,C1	84.03	OK,OK,OK,44=41,C1	-15.07
Ebf3	ENSMUSG00000010476_CASSETTE1	chr7:144390777-144390965	189	chr7:144392066,144390777-144390965,144390264+144390369+144390372	S	57.58	SOK,SOK,SOK,OK,S	50	SOK,SOK,SOK,OK,S	62.75	SOK,SOK,SOK,OK,S	65.08	SOK,SOK,SOK,OK,S	-15.08
Unc80	ENSMUSG00000055567-16-13,17-13-2/2	chr1:66568029-66568175	15	chr1:66568029-66568160+66568175,66572217	Alt5	74.36	OK,OK,OK,42=40,S	58.29	LOW,LOW,LOW,33=32,S	72.09	OK,OK,OK,42=42,S	73.37	OK,OK,OK,44=44,S	-15.08
Notch2	ENSMUSG00000027878-27-26,28-26-2/2	chr3:97939249-97940065	311	chr3:97939249-97939754+97940065,97941198	Alt5	4.88	LOW,LOW,LOW,23=23,S	16.61	LOW,LOW,LOW,20=20,S	7.72	LOW,LOW,LOW,29=29,S	31.74	LOW,LOW,LOW,24=24,S	-15.13
Mbd4	ENSMUSG00000030322-0-0,1-0,2-0,3-0-3/4	chr6:115802703-	452	chr6:115803155+115803110+115802703+115802674-,115800857	Alt5	25.53	OK,OK,OK,40=40,S	17.07	LOW,LOW,LOW,24=24,S	24.34	LOW,LOW,LOW,21=21,S	32.21	VLOW,VLOW,VLOW,19=19,S	-15.14
Pola1	ENSMUSG00000006678_CASSETTE1	chrX:90841454-90841570	117	chrX:90842557,90841454-90841570,90840187	S	91.49	OK,OK,OK,OK,S	82.61	OK,OK,OK,OK,S	98.08	SOK,SOK,SOK,OK,S	97.75	OK,OK,OK,OK,S	-15.14
Osbpl6	ENSMUSG00000042359_MULTIEX3-2/2=1-C2	chr2:76398243-76398317	75	chr2:76394039,76398243-76398317,76402841	C1	23.29	OK,OK,OK,OK,S	19.4	OK,OK,OK,OK,C1	29.48	SOK,SOK,SOK,B1,S	34.55	SOK,SOK,SOK,B1,S	-15.15
Brsk2	ENSMUSG00000053046_CASSETTE2	chr7:149173327-149173358	32	chr7:149171937,149173327-149173358,149173656	S	89.47	OK,SOK,OK,OK,S	84.85	OK,OK,OK,B1,S	93.84	OK,SOK,OK,OK,S	100	SOK,SOK,SOK,OK,S	-15.15
Sbf2	ENSMUSG00000038371_MULTIEX1-2/2=C1-C2	chr7:117484804-117484878	75	chr7:117492369,117484804-117484878,117483588	C1	33.92	SOK,SOK,SOK,OK,S	35.82	OK,OK,OK,OK,C1	45.6	SOK,SOK,SOK,OK,C1	50.99	SOK,SOK,SOK,OK,C1	-15.17
Slc43a2	ENSMUSG00000038178-MICROEX1	chr11:75379906-75379917	12	chr11:75377210,75379906-75379917,75380481	MIC_S	0	OK,OK,OK,na,na	0	VLOW,VLOW,VLOW,na,na	20.94	OK,OK,OK,na,na	15.19	OK,OK,OK,na,na	-15.19
Myt1	ENSMUSG00000010505_MULTIEX3-2/2=1-C2	chr2:181546060-181546128	69	chr2:181545932+181545972,181546060-181546128,181549754	S	27.5	SOK,SOK,OK,OK,C2	31.87	OK,OK,OK,OK,C1	41.04	SOK,SOK,SOK,OK,C1	47.06	SOK,SOK,SOK,OK,C1	-15.19
Unc5a	ENSMUSG00000025876-1-2,1-1-2/2	chr13:55097155-55097301	3	chr13:55092462,55097158+55097155-55097301	Alt3	26.92	OK,OK,OK,78=78,S	9.52	OK,OK,OK,42=42,S	15.58	OK,OK,OK,77=77,S	24.74	OK,OK,OK,97=97,S	-15.22
Pip5k1c	ENSMUSG00000034902_MULTIEX1-3/3=C1-C2	chr10:80780071-80780148	78	chr10:80777863,80780071-80780148,80780511	S	10.79	SOK,SOK,SOK,OK,S	6.67	OK,OK,OK,OK,S	16.55	SOK,SOK,SOK,OK,S	21.93	SOK,SOK,SOK,OK,S	-15.26
Ccdc84	ENSMUSG00000043923-9-9,9-8,9-7-2/3	chr9:44221000-44221126	21	chr9:44221220,44221000-44221149+44221126+44221105	Alt3	6.25	SOK,SOK,SOK,128=125,S	1.39	OK,OK,OK,72=69,S	12.2	OK,OK,OK,82=79,S	16.67	OK,OK,OK,72=70,S	-15.28
Scamp5	ENSMUSG00000040722_MULTIEX1-3/3=2-C2	chr9:57294884-57295033	150	chr9:57299163,57294884-57295033+57295040,57293980	S*	39.38	SOK,SOK,SOK,OK,S	42.08	SOK,SOK,SOK,OK,S	57.72	SOK,SOK,SOK,OK,S	57.37	SOK,SOK,SOK,OK,S	-15.29
Agfg2	ENSMUSG00000029722_MULTIEX1-3/3=2-C2	chr5:138101390-138101422	33	chr5:138102592,138101390-138101422,138096956	S	71.16	SOK,SOK,SOK,OK,S	73.07	SOK,SOK,SOK,OK,S	81.87	SOK,SOK,SOK,OK,S	88.37	SOK,SOK,SOK,OK,S	-15.3
Nap1l4	ENSMUSG00000059119-29-21,29-20,31-21	chr7:150704755-150704790	36	chr7:150706289,150704755-150704790,150700542	S	19.32	SOK,SOK,SOK,OK,S	19.32	SOK,SOK,SOK,OK,S	35.74	SOK,SOK,SOK,OK,S	34.63	SOK,SOK,SOK,OK,S	-15.31
Lgals8	ENSMUSG00000057554_MULTIEX1-6/6=5-C2	chr13:12543668-12543694	27	chr13:12544989,12543668-12543694,12540774	S	92.58	OK,SOK,OK,OK,S	78.31	LOW,OK,LOW,OK,S	84.22	OK,SOK,OK,OK,S	93.63	OK,SOK,OK,OK,S	-15.32
Atxn3	ENSMUSG00000021189-5-4,5-3-2/2	chr12:103186214-103186258	3	chr12:103186485,103186214-103186258+103186255	Alt3	76.04	OK,OK,OK,49=48,S	79.27	LOW,LOW,LOW,33=33,S	89.74	LOW,LOW,LOW,38=38,S	94.59	VLOW,VLOW,VLOW,18=18,S	-15.32
Tpra1	ENSMUSG00000002871_MULTIEX2-3/3=2-C2	chr6:88860542-88860644	103	chr6:88860395,88860542-88860644,88860791	S	75.76	SOK,SOK,SOK,OK,S	79.49	OK,OK,OK,OK,S	78.95	SOK,SOK,SOK,B1,S	94.81	OK,OK,OK,OK,S	-15.32
Rnf32	ENSMUSG00000029130_CASSETTE2	chr5:29550657-29550824	168	chr5:29533344,29550657-29550824,29551583	S	72.09	OK,OK,OK,OK,S	70.97	OK,OK,OK,OK,S	94.03	OK,OK,OK,OK,S	86.3	OK,OK,OK,OK,S	-15.33
Chd3	ENSMUSG00000018474-10-11,10-10-2/2	chr11:69174551-69174744	18	chr11:69174887,69174551-69174744+69174726	Alt3	40.66	OK,OK,OK,91=91,S	32.69	OK,OK,OK,52=52,S	50.41	SOK,SOK,SOK,123=123,S	48.03	SOK,SOK,SOK,127=127,S	-15.34
Comt	ENSMUSG00000000326_MULTIEX1-3/3=2-C2	chr16:18411220-18411413	194	chr16:18411783,18411220-18411413,18410907	S	82.31	SOK,SOK,SOK,OK,S	80.85	SOK,SOK,SOK,OK,S	93.74	SOK,SOK,SOK,OK,S	96.19	SOK,SOK,SOK,OK,S	-15.34
Nsmaf	ENSMUSG00000028245_CASSETTE2	chr4:6353549-6353620	72	chr4:6355539,6353549-6353620,6352134	S	93.1	OK,OK,OK,OK,S	82.98	LOW,LOW,LOW,OK,S	96.36	SOK,SOK,SOK,OK,S	98.33	SOK,SOK,SOK,OK,S	-15.35
Mrpl24	ENSMUSG00000019710-0-2,1-2-2/2	chr3:-87723627	54	chr3:-87723573+87723627,87725739	Alt5	67.8	SOK,SOK,SOK,264=250,C1	60.63	SOK,SOK,SOK,221=209,C1	71.43	SOK,SOK,SOK,196=181,C1	76	SOK,SOK,SOK,175=161,C1	-15.37
Fkbp15	ENSMUSG00000066151-7-6,8-6-2/2	chr4:62001162-62001366	106	chr4:62001268+62001162-62001366,61999669	Alt5	9.38	LOW,LOW,LOW,32=32,S	0	VLOW,VLOW,VLOW,17=17,S	3.7	LOW,LOW,LOW,27=27,S	15.38	LOW,LOW,LOW,26=26,S	-15.38
9230110C19Rik	ENSMUSG00000053070_MULTIEX1-5/5=4-C2	chr9:8023900-8023966	67	chr9:8025962,8023900-8023966,8022303+8022544	S	71.83	OK,OK,OK,OK,C1	62.07	LOW,LOW,LOW,B1,S	82.05	OK,OK,OK,OK,S	77.46	OK,OK,OK,OK,C1	-15.39
Scyl3	ENSMUSG00000026584-8-13,8-12-2/2	chr1:165871152-165871349	86	chr1:165870114,165871238+165871152-165871349	Alt3	14.56	OK,OK,OK,55=53,S	0	LOW,LOW,LOW,29=29,S	4.65	OK,OK,OK,64=62,S	15.39	OK,OK,OK,52=51,S	-15.39
Erc1	ENSMUSG00000030172-MICROEX1	chr6:119684099-119684110	12	chr6:119693306,119684099-119684110,119672326	MIC_S	51.75	SOK,SOK,SOK,na,na	51.58	OK,OK,OK,na,na	60.98	OK,OK,OK,na,na	66.99	OK,OK,OK,na,na	-15.41
Rapgef5	ENSMUSG00000041992-24-24,24-23,25-24	chr12:118969013-118969191	179	chr12:118967252,118969013-118969191,118978100	S	70.29	SOK,SOK,SOK,OK,S	65.43	SOK,SOK,SOK,OK,S	78.49	SOK,SOK,SOK,OK,S	80.85	SOK,SOK,SOK,OK,S	-15.42
Polr3gl	ENSMUSG00000028104_MULTIEX1-2/2=1-C2	chr3:96385567-96385696	130	chr3:96386011,96385567-96385696,96384826	S	81.4	OK,OK,OK,OK,C1	80.39	OK,OK,OK,OK,C1	100	LOW,LOW,LOW,OK,S	95.83	OK,OK,OK,OK,S	-15.44
Cep164	ENSMUSG00000043987_MULTIEX3-2/4=1-3	chr9:45614069-45615727	1659	chr9:45617787,45614069-45615727,45611411	C1	6.9	OK,OK,OK,B1,S	4.55	OK,OK,LOW,Bn,C1	17.65	VLOW,VLOW,VLOW,OK,S	20	OK,OK,LOW,OK,C1	-15.45
C2cd2	ENSMUSG00000045975-3-6,3-5,3-4-3/3	chr16:98107694-98107816	6	chr16:98111620,98107694-98107816+98107813+98107810	Alt3	73.13	LOW,LOW,LOW,34=30,C1	63.1	LOW,LOW,LOW,33=26,C2	51.22	LOW,LOW,LOW,33=24,C2	78.57	LOW,LOW,LOW,28=28,S	-15.47
Huwe1	ENSMUSG00000025261-19-25,19-23,22-25	chrX:148285260-148285322	63	chrX:148277698,148285260-148285322,148287018	S	90.58	OK,OK,OK,OK,S	82.84	OK,OK,OK,OK,C1	96.53	SOK,SOK,SOK,OK,S	98.32	SOK,SOK,SOK,OK,S	-15.48
D9Ertd402e	ENSMUSG00000046603-8-9,8-8,9-9	chr9:122735311-122735408	98	chr9:122733703,122735311-122735408,122735965	S	89.56	OK,OK,OK,OK,S	81.93	VLOW,VLOW,VLOW,OK,S	97.1	OK,OK,OK,OK,S	97.43	OK,OK,OK,OK,S	-15.5
Zfp58	ENSMUSG00000071291-4-11,4-9,5-11	chr13:67600838-67600853	16	chr13:67601307,67600838-67600853+67610800,67595665	C2*	0	OK,OK,LOW,Bn,C2	0	LOW,LOW,VLOW,Bn,C2	7.04	OK,OK,VLOW,Bn,C2	15.51	LOW,OK,VLOW,Bn,C2	-15.51
Usp34	ENSMUSG00000056342_CASSETTE1	chr11:23262577-23262612	36	chr11:23261716,23262577-23262612,23263058	S	12.55	OK,OK,OK,OK,S	16.75	VLOW,VLOW,VLOW,Bn,S	34.78	OK,OK,OK,OK,S	32.27	OK,OK,OK,OK,S	-15.52
Mbtd1	ENSMUSG00000059474-9-18,11-18-2/2	chr11:93770188-93770257	6	chr11:93770188-93770251+93770257,93771597	Alt5	17.02	OK,OK,OK,47=47,S	10	LOW,LOW,LOW,20=20,S	19.05	OK,OK,OK,84=84,S	25.53	OK,OK,OK,98=97,S	-15.53
Ppig	ENSMUSG00000042133-0-8,0-7,4-8	chr2:69569548-69569637	90	chr2:69561014,69569548-69569637,69569803	C2	19.68	SOK,SOK,SOK,OK,C1	15.34	SOK,SOK,SOK,OK,C1	33.89	SOK,SOK,SOK,OK,C1	30.87	SOK,SOK,SOK,OK,C1	-15.53
Skil	ENSMUSG00000027660-10-9,11-9-2/2	chr3:31012330-31012562	138	chr3:31012330-31012424+31012562,31015738	Alt5	27.19	SOK,SOK,SOK,114=114,S	23.08	OK,OK,OK,65=65,S	32	SOK,SOK,SOK,100=100,S	38.61	SOK,SOK,SOK,101=101,S	-15.53
Pbrm1	ENSMUSG00000042323_MULTIEX1-2/2=1-C2	chr14:31836253-31836356	104	chr14:31836045,31836253-31836356+31836365,31838684+31838687	C1*	28	LOW,LOW,VLOW,B1,C1	28.57	VLOW,VLOW,N,Bn,C1	31.96	OK,OK,OK,B1,C1	44.12	OK,OK,OK,B1,S	-15.55
Zfp90	ENSMUSG00000031907-2-4,2-3-2/2	chr8:108943321-108943510	94	chr8:108943097,108943415+108943321-108943510	Alt3	25	OK,OK,OK,56=56,S	26.67	OK,OK,OK,45=45,S	54.55	OK,OK,OK,44=44,S	42.22	OK,OK,OK,45=45,S	-15.55
Sdccag8	ENSMUSG00000026504-2-3,2-2,3-3	chr1:178759001-178759114	114	chr1:178756415,178759001-178759114,178761188	C1	74.42	OK,OK,OK,B1,C1	49.87	VLOW,VLOW,N,B1,C2	52.12	OK,OK,LOW,B1,C2	65.42	OK,OK,OK,OK,C2	-15.55
Cacna1b	ENSMUSG00000004113_MULTIEX3-3/3=1-C2	chr2:24480758-24480854	97	chr2:24487419,24480758-24480854,24478227	S	80	OK,OK,OK,OK,S	73.91	OK,OK,OK,OK,S	83.91	OK,OK,OK,OK,S	89.47	LOW,LOW,LOW,B1,S	-15.56
Fxyd5	ENSMUSG00000009687-0-4,0-3-2/2	chr7:31826416-31826488	12	chr7:31827109,31826416-31826488+31826476	Alt3	26.1	LOW,LOW,LOW,30=30,S	18.78	LOW,LOW,LOW,26=26,S	57.63	VLOW,VLOW,VLOW,12=12,S	34.34	LOW,LOW,LOW,20=20,S	-15.56
Meaf6	ENSMUSG00000028863_MULTIEX2-2/4=C1-4	chr4:124784761-124784790	30	chr4:124780275,124784761-124784790,124785567	C2	61.22	SOK,SOK,SOK,B2,C2	62.81	SOK,SOK,SOK,B2,C2	68.19	SOK,SOK,SOK,B1,C2	78.37	SOK,SOK,SOK,B1,C2	-15.56
Spg11	ENSMUSG00000033396_MULTIEX2-2/3=1-3	chr2:121910631-121910776	146	chr2:121912599,121910631-121910776,121909297	S	96.67	OK,OK,OK,OK,S	80	VLOW,VLOW,VLOW,B1,C1	84.13	OK,OK,OK,B1,C1	95.56	OK,OK,OK,OK,S	-15.56
Ttc39a	ENSMUSG00000028555_CASSETTE1	chr4:109116113-109116229	117	chr4:109115416,109116113-109116229,109116687	S	68.04	OK,OK,OK,OK,S	79.14	OK,OK,OK,OK,S	80.45	OK,OK,OK,OK,S	94.71	OK,OK,OK,OK,S	-15.57
Kif13a	ENSMUSG00000021375_MULTIEX2-1/2=C1-2	chr13:46875995-46876033	39	chr13:46880615,46875995-46876033,46874362	S	16.23	OK,OK,OK,OK,S	16.34	OK,OK,OK,OK,S	18.87	OK,OK,OK,OK,S	31.91	OK,OK,OK,OK,S	-15.57
Ankrd39	ENSMUSG00000079610-5-2,6-2-2/2	chr1:36598669-36598907	35	chr1:36598704+36598669-36598907,36596379	Alt5	23.42	SOK,SOK,SOK,111=109,S	25.26	OK,SOK,OK,95=95,S	31.33	OK,OK,OK,64=62,S	40.85	OK,OK,OK,71=71,S	-15.59
Rbm10	ENSMUSG00000031060_MULTIEX1-2/2=1-C2	chrX:20214552-20214782	231	chrX:20213040,20214552-20214782,20216559	S	62.5	OK,OK,OK,OK,C1	47.06	VLOW,VLOW,VLOW,B1,S	60.56	OK,OK,OK,OK,C1	62.67	OK,OK,OK,OK,S	-15.61
Camsap1l1	ENSMUSG00000041570-4-8,4-5,5-8	chr1:138193861-138193893	33	chr1:138194319,138193861-138193893,138189998	S	15.22	OK,OK,OK,OK,S	13.01	LOW,LOW,LOW,B1,S	27.9	OK,OK,OK,OK,S	28.62	OK,OK,OK,OK,S	-15.61
AI848100	ENSMUSG00000040297-6-7,6-6-2/2	chr1:163782942-163783078	12	chr1:163783846,163782942-163783078+163783066	Alt3	53.23	OK,OK,OK,61=61,S	52.62	LOW,LOW,LOW,27=27,S	73.93	OK,OK,OK,75=75,S	68.24	OK,OK,OK,74=74,S	-15.62
Apbb2	ENSMUSG00000029207-39-29,39-28-2/2	chr5:66702239-66702322	3	chr5:66703398,66702239-66702322+66702319	Alt3	83.78	LOW,OK,LOW,37=37,S	75	VLOW,VLOW,VLOW,12=12,S	85.71	OK,OK,OK,42=42,S	90.62	LOW,LOW,LOW,32=32,S	-15.62
Csad	ENSMUSG00000023044_MULTIEX1-1/2=C1-C2	chr15:102009212-102009263	52	chr15:102009392,102009212-102009263,102008217	C2	80	OK,OK,OK,OK,C1	71.88	OK,OK,LOW,B1,C1	89.47	VLOW,VLOW,VLOW,B1,C1	87.5	LOW,LOW,LOW,B1,S	-15.62
Pcsk6	ENSMUSG00000030513_CASSETTE1	chr7:73170452-73170490	39	chr7:73170293,73170452-73170490,73176635	S	71.67	SOK,SOK,SOK,OK,S	70.32	SOK,SOK,SOK,OK,S	87.15	SOK,SOK,SOK,OK,S	85.96	SOK,SOK,SOK,B1,S	-15.64
Trerf1	ENSMUSG00000064043_MULTIEX2-1/2=C1-2	chr17:47456301-47456567	267	chr17:47454870,47456301-47456567+47456627,47460227	S*	78.12	OK,OK,OK,OK,S	80.65	LOW,LOW,LOW,OK,S	90.32	OK,OK,OK,OK,S	96.3	OK,OK,OK,OK,S	-15.65
Mttp	ENSMUSG00000028158-2-4,2-3-2/2	chr3:137796964-137797102	3	chr3:137801866,137796964-137797102+137797099	Alt3	51.52	LOW,LOW,LOW,33=29,C1	15.38	VLOW,VLOW,VLOW,13=10,C2	33.33	LOW,LOW,LOW,33=28,C1	31.03	LOW,LOW,LOW,29=25,C1	-15.65
Enah	ENSMUSG00000022995_MULTIEX1-2/2=C1-C2	chr1:183851789-183851899	111	chr1:183853691,183851789-183851899,183849760	S	81.87	SOK,SOK,SOK,B1,S	75.25	SOK,SOK,SOK,B1,S	82.77	SOK,SOK,SOK,B1,S	90.91	SOK,SOK,SOK,B1,S	-15.66
Ptprs	ENSMUSG00000013236_MULTIEX1-7/8=4-C2	chr17:56565810-56565878	69	chr17:56567362,56565810-56565878+56565903+56565927,56564400	C3*	82.52	SOK,SOK,VLOW,B1,C3	69.35	LOW,OK,N,OK,C3	92.26	OK,OK,VLOW,B1,C3	85.01	OK,OK,N,OK,C3	-15.66
Ccs	ENSMUSG00000034108_MULTIEX1-1/3=C1-C2	chr19:4834173-4834310	138	chr19:4838831,4834173-4834310,4826021	C2	96	SOK,SOK,N,B2,C2	80.45	SOK,SOK,N,B2,C2	95.63	SOK,SOK,N,B2,C2	96.13	SOK,SOK,N,B2,C2	-15.68
Ate1	ENSMUSG00000030850_MULTIEX1-1/6=C1-3	chr7:137648208-137648336	129	chr7:137650996,137648208-137648336,137625229	ME(1-2[97=100])	54.36	SOK,SOK,SOK,OK,C2	56.49	SOK,SOK,OK,OK,C2	65.76	SOK,SOK,SOK,OK,C2	72.17	SOK,SOK,SOK,OK,C1	-15.68
Taf1b	ENSMUSG00000059669_MULTIEX1-2/7=1-3	chr12:25193949-25194046	98	chr12:25189899,25193949-25194046,25194319	S	47.33	SOK,SOK,SOK,OK,S	46.73	SOK,SOK,SOK,OK,S	65.59	SOK,SOK,SOK,B1,S	62.41	SOK,SOK,SOK,B1,S	-15.68
Slc12a8	ENSMUSG00000035506_MULTIEX2-3/3=2-C2	chr16:33658283-33658343	61	chr16:33650021,33658283-33658343+33658399,33663011	S*	78.95	OK,OK,OK,OK,C1	74.55	OK,OK,OK,OK,C1	80.33	OK,OK,OK,OK,C1	90.24	OK,OK,OK,OK,C1	-15.69
Ankrd13c	ENSMUSG00000039988_MULTIEX2-2/2=1-C2	chr3:157662621-157662700	80	chr3:157657722,157662621-157662700,157664038	S	81.82	SOK,SOK,SOK,OK,S	80.15	SOK,SOK,SOK,OK,S	94.79	SOK,SOK,SOK,OK,S	95.87	SOK,SOK,SOK,OK,S	-15.72
Erc1	ENSMUSG00000030172_MULTIEX1-1/2=C1-2	chr6:119568864-119568930	67	chr6:119570329,119568864-119568930,119544991	S	80.95	SOK,SOK,SOK,OK,S	77.14	OK,OK,OK,OK,S	83.18	OK,OK,OK,OK,S	92.86	SOK,SOK,SOK,OK,S	-15.72
Sufu	ENSMUSG00000025231_MULTIEX1-4/10=3-5	chr19:46525069-46525154	86	chr19:46524461,46525069-46525154,46525381	S	93.55	OK,OK,OK,OK,S	81.48	OK,OK,OK,OK,C1	92	OK,OK,OK,OK,S	97.22	OK,OK,OK,OK,S	-15.74
Scn8a	ENSMUSG00000023033_MULTIEX1-5/5=3-C2	chr15:100790034-100790125	92	chr15:100788020,100790034-100790125,100799452	ME(4-5[99=100])	9.47	OK,OK,N,OK,C3	3.7	OK,OK,N,OK,C3	12.24	OK,OK,N,OK,C3	19.44	OK,OK,N,B1,C3	-15.74
Pctp	ENSMUSG00000020553-3-4,3-3,4-4	chr11:89847407-89847474	68	chr11:89848510,89847407-89847474,89846070	S	68.36	SOK,SOK,SOK,OK,S	73.91	SOK,SOK,SOK,OK,S	79.71	OK,OK,OK,OK,S	89.66	OK,OK,OK,OK,S	-15.75
Rapgef6	ENSMUSG00000037533-10-10,10-8,11-10	chr11:54433388-54433565	178	chr11:54424421,54433388-54433565,54435818	S	92.29	OK,OK,OK,OK,S	80.56	VLOW,VLOW,VLOW,OK,C1	100	OK,OK,OK,OK,S	96.33	OK,OK,OK,OK,S	-15.77
Clasp1	ENSMUSG00000064302-24-21,24-20,26-21	chr1:120409282-120409305	24	chr1:120406953,120409282-120409305,120418404	C1	0.71	OK,OK,OK,Bn,C1	0	OK,OK,OK,Bn,S	12.71	OK,OK,OK,B1,S	15.79	SOK,SOK,OK,B1,C1	-15.79
Ppp1r12a	ENSMUSG00000019907_MULTIEX1-2/2=1-C2	chr10:107690381-107690551	171	chr10:107689980,107690381-107690551,107696812	C1	75.77	SOK,SOK,SOK,OK,S	73.45	SOK,SOK,SOK,OK,S	89.24	SOK,SOK,SOK,OK,S	89.27	SOK,SOK,SOK,OK,S	-15.82
Rbms3	ENSMUSG00000039607_MULTIEX1-5/7=4-6	chr9:116537008-116537055	48	chr9:116545487,116537008-116537055,116495213	S	58.55	SOK,SOK,SOK,OK,S	56.16	SOK,SOK,SOK,OK,C1	56.67	LOW,LOW,LOW,OK,C1	72	LOW,LOW,LOW,OK,C1	-15.84
A930005H10Rik	ENSMUSG00000054426_CASSETTE1	chr3:115589240-115589293	54	chr3:115590682+115590694,115589132+115589240-115589293+115589298,115584756	S*	50.25	SOK,SOK,SOK,OK,S	47.71	SOK,SOK,SOK,OK,S	61.7	SOK,SOK,SOK,OK,S	63.56	SOK,SOK,SOK,OK,S	-15.85
Idh3g	ENSMUSG00000002010-MICROEX1	chrX:71027637-71027648	12	chrX:71028014,71027637-71027648,71027442	MIC_S	62.93	SOK,SOK,SOK,na,na	61.59	SOK,SOK,SOK,na,na	78.62	SOK,SOK,SOK,na,na	77.45	SOK,SOK,SOK,na,na	-15.86
Map3k5	ENSMUSG00000071369-27-23,27-22,29-23	chr10:19827955-19828112	158	chr10:19824071,19827955-19828112,19830524	S	94.71	LOW,LOW,LOW,OK,S	80.52	N,N,N,OK,C1	100	OK,OK,OK,OK,S	96.38	OK,OK,OK,OK,S	-15.86
4933436C20Rik	ENSMUSG00000031736-2-4,2-3,2-2-2/3	chr8:94870683-94870817	6	chr8:94874590,94870683-94871003+94870817+94870811	Alt3	21.88	SOK,SOK,SOK,192=184,S	26.62	SOK,SOK,SOK,154=150,S	44.68	OK,OK,OK,47=43,C1	42.5	OK,OK,OK,40=40,S	-15.88
Fancb	ENSMUSG00000047757-8-8,9-8-2/2	chrX:161433276-161433703	349	chrX:161433276-161433354+161433703,161433819	Alt5	81.73	SOK,SOK,SOK,104=104,S	77.27	OK,OK,OK,66=66,S	96.43	OK,OK,OK,84=84,S	93.15	OK,OK,OK,73=73,S	-15.88
Catsper2	ENSMUSG00000033486_CASSETTE1	chr2:121237886-121238026	141	chr2:121239152,121237886-121238026,121236286	S	66.67	OK,OK,OK,OK,S	73.58	OK,OK,OK,OK,S	85.19	OK,OK,OK,OK,S	89.47	OK,OK,OK,OK,S	-15.89
Pkp4	ENSMUSG00000026991_MULTIEX2-1/2=C1-2	chr2:59188551-59188679	129	chr2:59186098,59188551-59188679,59190319	C1	29.3	SOK,SOK,SOK,OK,C1	26.54	SOK,SOK,SOK,OK,C2	40.55	SOK,SOK,SOK,OK,C1	42.43	SOK,SOK,SOK,OK,C1	-15.89
Edem3	ENSMUSG00000043019-MICROEX1	chr1:153659884-153659898	15	chr1:153658834,153659884+153659887-153659898,153665440	MIC_S	9.25	OK,OK,OK,na,na	0	OK,OK,OK,na,na	8.17	OK,OK,OK,na,na	15.9	OK,OK,OK,na,na	-15.9
Zdhhc24	ENSMUSG00000006463-0-1,1-1,2-1,3-1,4-1-5/5	chr19:-4879029	293	chr19:-4878736+4878805+4878991+4879027+4879029,4880121	Alt5	59.62	OK,OK,OK,52=52,S	75	LOW,LOW,LOW,36=36,S	78.26	LOW,LOW,LOW,23=23,S	90.91	LOW,LOW,LOW,22=22,S	-15.91
Arfgap1	ENSMUSG00000027575-0-1,0-0-2/2	chr2:180702239-180702519	68	chr2:180702034,180702307+180702239-180702519	Alt3	56	OK,OK,OK,44=44,S	49.86	LOW,LOW,LOW,31=31,S	56.22	OK,OK,OK,42=42,S	65.78	OK,OK,OK,45=45,S	-15.92
Ubap2l	ENSMUSG00000042520_MULTIEX1-1/2=C1-C2	chr3:89835233-89835292	60	chr3:89837987,89835218+89835233-89835292,89832299	S*	44.75	SOK,SOK,SOK,OK,S	41.37	SOK,SOK,SOK,OK,S	56.04	SOK,SOK,SOK,OK,S	57.31	SOK,SOK,SOK,OK,S	-15.94
Xlr3b	ENSMUSG00000073125-5-1,6-1-2/2	chrX:70439509-70439771	4	chrX:70439509-70439767+70439771,70440339	Alt5	51.02	OK,OK,OK,49=49,S	52.94	LOW,LOW,LOW,34=34,S	56.86	OK,OK,OK,51=51,S	68.89	OK,OK,OK,45=45,S	-15.95
Slc25a25	ENSMUSG00000026819_CASSETTE1	chr2:32276176-32276211	36	chr2:32276823,32276176-32276211,32275936	S	12.37	SOK,SOK,SOK,OK,S	9.51	SOK,SOK,SOK,OK,S	21.1	SOK,SOK,SOK,OK,S	25.48	SOK,SOK,SOK,OK,S	-15.97
3110052M02Rik	ENSMUSG00000035868_CASSETTE1	chr17:21788770-21788865	96	chr17:21787740+21787839,21788770-21788865+21788912,21789234	S*	58.44	LOW,LOW,LOW,OK,S	45.77	LOW,LOW,LOW,B1,S	69.32	OK,OK,OK,OK,S	61.75	OK,OK,OK,OK,S	-15.98
Dvl1	ENSMUSG00000029071_CASSETTE2	chr4:155231605-155231643	39	chr4:155230929,155231605-155231643,155232102	S	2.18	SOK,SOK,SOK,OK,S	2.12	SOK,SOK,SOK,B1,S	14.71	SOK,SOK,SOK,OK,S	18.1	SOK,SOK,SOK,OK,S	-15.98
Klhl28	ENSMUSG00000020948-1-3,1-2,2-3	chr12:66052363-66052806	444	chr12:66057826,66052363-66052806,66051209	S	100	LOW,OK,LOW,OK,S	84.01	N,N,N,B2,C1	100	LOW,LOW,LOW,B1,C1	100	LOW,LOW,LOW,OK,S	-15.99
Got1l1	ENSMUSG00000039720_MULTIEX1-4/6=3-5	chr8:28309739-28309889	151	chr8:28309982,28309739-28309889,28309030	S	92.86	LOW,LOW,LOW,OK,S	84	N,N,N,B2,C1	100	OK,OK,LOW,B1,S	100	OK,OK,OK,OK,S	-16
Kctd7	ENSMUSG00000034110-0-1,0-0-2/2	chr5:130623847-130624040	77	chr5:130621096,130623924+130623847-130624040	Alt3	4.65	OK,OK,OK,43=43,S	5.88	VLOW,VLOW,VLOW,17=17,S	0	LOW,LOW,LOW,20=20,S	21.88	LOW,LOW,LOW,32=32,S	-16
Fam113a	ENSMUSG00000037773_CASSETTE2	chr2:130248202-130248440	239	chr2:130248549,130248202-130248440,130248111	S	80.79	OK,OK,OK,OK,S	75.4	LOW,LOW,LOW,B1,S	88.85	OK,OK,OK,OK,S	91.44	LOW,OK,LOW,OK,S	-16.04
Tbc1d16	ENSMUSG00000039976-5-5,5-4,6-5	chr11:119036661-119036705	45	chr11:119070085,119036661-119036705+119036708,119020206	S*	22.39	OK,OK,OK,B2,S	21.21	VLOW,VLOW,VLOW,B2,S	20	OK,OK,OK,B1,S	37.25	LOW,LOW,LOW,B1,S	-16.04
Syde2	ENSMUSG00000036863-0-1,0-0-2/2	chr3:145661427-145662074	3	chr3:145652133,145661430+145661427-145662074	Alt3	42.19	OK,OK,OK,64=64,S	29.41	LOW,LOW,LOW,34=34,S	43.1	OK,OK,OK,58=58,S	45.45	OK,OK,OK,66=66,S	-16.04
Trit1	ENSMUSG00000028653_MULTIEX1-8/9=7-9	chr4:122729309-122729418	110	chr4:122726797,122729309-122729418,122729727	S	45.04	SOK,SOK,SOK,OK,S	37.11	SOK,SOK,SOK,OK,S	44.51	SOK,SOK,SOK,OK,S	53.16	SOK,SOK,SOK,OK,S	-16.05
Map3k3	ENSMUSG00000020700_MULTIEX1-1/2=C1-2	chr11:106012323-106012454	132	chr11:106011732,106012323-106012454,106012932	S	79.53	SOK,SOK,SOK,OK,S	78.78	SOK,SOK,SOK,OK,S	94.59	SOK,SOK,SOK,OK,S	94.85	SOK,SOK,SOK,OK,S	-16.07
Mll3	ENSMUSG00000038056-55-54,55-53,55-52-2/3	chr5:24800375-24800536	68	chr5:24801216,24800375-24800539+24800536+24800468	Alt3	40.04	OK,OK,OK,47=47,S	19.88	LOW,LOW,LOW,23=23,S	15.97	LOW,LOW,LOW,36=36,S	35.95	LOW,LOW,LOW,31=31,S	-16.07
Rabgap1	ENSMUSG00000035437-0-5,0-4-2/2	chr2:37324897-37325096	139	chr2:37298976,37325036+37324897-37325096	Alt3	83.33	LOW,LOW,VLOW,30=15,C2	71.98	VLOW,VLOW,VLOW,18=11,C2	77.22	OK,OK,OK,79=51,C2	88.06	OK,OK,LOW,67=38,C2	-16.08
4632415K11Rik	ENSMUSG00000034105-0-0,1-0-2/2	chr8:122302046-	214	chr8:122302260+122302046-,122297340	Alt5	36.84	LOW,LOW,LOW,38=38,S	19.05	LOW,LOW,LOW,21=21,S	29.41	LOW,LOW,LOW,34=34,S	35.14	LOW,LOW,LOW,37=37,S	-16.09
Snap91	ENSMUSG00000033419_CASSETTE1	chr9:86669031-86669114	84	chr9:86670426,86669031-86669114,86668457	S	60.31	SOK,SOK,SOK,OK,S	60.08	SOK,SOK,SOK,OK,S	74.55	SOK,SOK,SOK,OK,S	76.17	SOK,SOK,SOK,OK,S	-16.09
Kidins220	ENSMUSG00000036333-0-0,2-0,3-0,4-0-4/4	chr12:-25659952	82	chr12:-25659870+25659927+25659947+25659952,25667102	Alt5	15.33	OK,OK,OK,51=51,S	8.36	LOW,LOW,LOW,35=35,S	27.14	OK,OK,OK,65=65,S	24.48	OK,OK,OK,72=72,S	-16.12
Ank2	ENSMUSG00000032826-65-65,65-63,67-65	chr3:126631583-126631765	183	chr3:126632640,126631583-126631765,126626889	S	93	SOK,SOK,SOK,OK,S	77.63	SOK,SOK,SOK,OK,S	96.1	SOK,SOK,SOK,OK,S	93.75	SOK,SOK,SOK,OK,S	-16.12
Wdr73	ENSMUSG00000025722_CASSETTE3	chr7:88043389-88043477	89	chr7:88045234,88043389-88043477,88042873	S	71.15	SOK,SOK,SOK,OK,S	71.38	SOK,SOK,SOK,OK,S	86.12	SOK,SOK,SOK,OK,S	87.5	SOK,SOK,SOK,OK,S	-16.12
Rab12	ENSMUSG00000023460_CASSETTE1	chr17:66854329-66854518	190	chr17:66855373,66854329-66854518,66849788	S	10.14	SOK,SOK,SOK,OK,S	8.72	SOK,SOK,SOK,B1,S	22.02	SOK,SOK,SOK,OK,S	24.85	SOK,SOK,SOK,OK,S	-16.13
Pafah2	ENSMUSG00000037366-9-8,9-7-2/2	chr4:133966694-133966830	125	chr4:133961017,133966819+133966694-133966830	Alt3	11.82	LOW,LOW,LOW,33=29,C1	6.08	VLOW,VLOW,VLOW,16=13,C1	10.44	LOW,LOW,LOW,28=23,C1	22.22	LOW,LOW,LOW,22=20,C1	-16.14
Nek4	ENSMUSG00000021918_CASSETTE3	chr14:31787401-31787544	144	chr14:31783750,31787401-31787544,31788409	S	42.61	OK,OK,OK,OK,S	31.58	VLOW,VLOW,VLOW,OK,S	43.12	OK,OK,OK,OK,S	47.73	OK,OK,OK,OK,S	-16.15
Cux1	ENSMUSG00000029705_MULTIEX2-6/8=C1-C2	chr5:136780593-136780649	57	chr5:136790177,136780593-136780649,136733910	C2	20.33	SOK,SOK,SOK,Bn,C2	14.57	SOK,SOK,OK,Bn,C2	25.93	SOK,SOK,SOK,Bn,C2	30.73	SOK,SOK,OK,Bn,C2	-16.16
Cpa4	ENSMUSG00000039070-7-8,7-7-2/2	chr6:30534996-30535208	13	chr6:30533676,30535009+30534996-30535208	Alt3	42.22	OK,OK,OK,45=45,S	57.14	VLOW,VLOW,VLOW,14=14,S	63.64	OK,OK,OK,55=55,S	73.33	LOW,LOW,LOW,30=30,S	-16.19
Slc12a8	ENSMUSG00000035506-11-20,11-19,14-20	chr16:33617194-33617340	147	chr16:33608318,33617194-33617340+33625261,33624640	S*	85.37	LOW,LOW,LOW,OK,S	64.29	VLOW,VLOW,VLOW,OK,S	82.22	OK,OK,OK,OK,S	80.49	LOW,LOW,LOW,OK,S	-16.2
Acsl6	ENSMUSG00000020333-19-23,19-21,20-23	chr11:54150438-54150515	78	chr11:54148627,54150438-54150515,54151914	ME(21_20-22_21[100=99])	62.09	SOK,SOK,OK,B1,C1	62.21	OK,OK,OK,OK,C2	70.7	OK,OK,OK,OK,C1	78.42	LOW,LOW,LOW,B1,C1	-16.21
Tyk2	ENSMUSG00000032175_MULTIEX1-2/2=C1-C2	chr9:20918637-20918764	128	chr9:20919816,20918637-20918764,20915824	C2	95.24	OK,OK,N,B2,C3	83.78	LOW,LOW,N,Bl,C2	100	LOW,LOW,VLOW,B1,C2	100	OK,OK,N,Bl,C3	-16.22
Zfp213	ENSMUSG00000071256-0-0,1-0,2-0,3-0-3/4	chr17:23700803-	133	chr17:23700936+23700818+23700803+23700733-,23698627	Alt5	17.24	LOW,LOW,LOW,29=29,S	0	VLOW,VLOW,VLOW,19=19,S	8.93	OK,OK,OK,56=56,S	16.22	LOW,LOW,LOW,37=37,S	-16.22
Ghitm	ENSMUSG00000041028-1-1,2-1-2/2	chr14:37947973-37948252	178	chr14:37948151+37947973-37948252,37946989	Alt5	35.96	SOK,SOK,SOK,136=136,S	33.65	SOK,SOK,SOK,103=103,S	38.5	SOK,SOK,SOK,119=119,S	49.89	SOK,SOK,SOK,120=120,S	-16.24
Iqce	ENSMUSG00000036555_CASSETTE1	chr5:141151032-141151202	171	chr5:141153370,141151032-141151202,141150314	S	51.3	LOW,OK,LOW,OK,S	60.82	VLOW,LOW,VLOW,B1,S	82.58	OK,OK,OK,OK,S	77.06	OK,OK,OK,OK,S	-16.24
Madd	ENSMUSG00000040687_MULTIEX2-2/2=C1-C2	chr2:91000474-91000527	54	chr2:91002185,91000474-91000527,90999462	S	51.43	SOK,SOK,SOK,OK,S	41.41	OK,OK,OK,OK,S	63.03	SOK,SOK,SOK,OK,S	57.66	SOK,SOK,SOK,OK,S	-16.25
Neo1	ENSMUSG00000032340-11-9,11-8,11-7-3/3	chr9:58778763-58778982	60	chr9:58803766,58778763-58778982+58778942+58778922	Alt3	13.13	OK,SOK,OK,99=99,S	25	OK,OK,OK,44=44,S	32.87	SOK,SOK,SOK,143=143,S	41.29	SOK,SOK,SOK,155=154,S	-16.29
Rbm14	ENSMUSG00000006456-19-20,19-18,23-20	chr19:4787361-4788042	682	chr19:4792398,4787361-4788042,4785567	S	68.16	SOK,SOK,SOK,OK,S	64.29	SOK,SOK,SOK,OK,S	77.9	SOK,SOK,SOK,OK,S	80.6	SOK,SOK,SOK,OK,S	-16.31
Ccdc136	ENSMUSG00000029769_MULTIEX1-7/10=C1-10	chr6:29367932-29368153	222	chr6:29361385,29367932-29368153,29371991	C3	15.71	SOK,SOK,N,Bn,C3	16.67	SOK,SOK,N,Bn,C3	33.65	SOK,SOK,N,Bn,C3	32.98	SOK,SOK,N,Bn,C3	-16.31
Narg2	ENSMUSG00000032235_MULTIEX1-10/13=9-11	chr9:69269468-69269597	130	chr9:69264916,69269468-69269597,69273464	S	65.22	OK,OK,OK,OK,S	51.85	LOW,LOW,LOW,OK,S	79.31	LOW,LOW,LOW,B1,S	68.18	VLOW,VLOW,VLOW,B1,S	-16.33
Rragb	ENSMUSG00000041658_CASSETTE1	chrX:149582995-149583078	84	chrX:149578618,149582995-149583078,149584905	S	71.43	SOK,SOK,SOK,OK,S	72.95	SOK,SOK,SOK,OK,S	86.9	SOK,SOK,SOK,OK,S	89.31	SOK,SOK,SOK,OK,S	-16.36
Zmym1	ENSMUSG00000043872-14-13,14-12-2/2	chr4:-126727150	294	chr4:126727808,-126727150+126726856	Alt3	85.45	OK,OK,OK,55=55,S	76.47	LOW,LOW,LOW,34=34,S	75.68	LOW,OK,LOW,37=37,S	92.86	LOW,LOW,LOW,28=28,S	-16.39
Mta1	ENSMUSG00000021144-MICROEX1	chr12:114373012-114373023	12	chr12:114371787,114373012-114373023,114374008	MIC_S	67.09	SOK,SOK,SOK,na,na	61.1	SOK,SOK,SOK,na,na	87.55	SOK,SOK,SOK,na,na	77.5	SOK,SOK,SOK,na,na	-16.4
Thoc7	ENSMUSG00000053453-7-3,8-3,9-3-2/3	chr14:14789994-14790145	74	chr14:14790068+14789994+14789974-14790145,14787170	Alt5	32.75	OK,OK,OK,43=40,C1	7.98	LOW,LOW,LOW,38=37,S	7.49	OK,OK,OK,67=63,C1	24.38	OK,OK,OK,58=56,S	-16.4
Spnb2	ENSMUSG00000020315-0-2,1-2,2-2-3/3	chr11:30167541-	407	chr11:30167948+30167743+30167541-,30119772	Alt5	21.05	LOW,LOW,LOW,38=38,S	19.23	LOW,LOW,LOW,26=26,S	28.75	OK,OK,OK,80=80,S	35.63	OK,OK,OK,87=87,S	-16.4
Sgce	ENSMUSG00000004631_MULTIEX1-9/10=8-10	chr6:4640469-4640495	27	chr6:4641429,4640469-4640495,4639767	S	77.91	SOK,SOK,SOK,OK,S	76.5	SOK,SOK,SOK,OK,S	93.72	SOK,SOK,SOK,OK,S	92.9	SOK,SOK,SOK,OK,S	-16.4
Auts2	ENSMUSG00000029673-19-19,19-18-2/2	chr5:131950793-131951046	3	chr5:131952423,131950793-131951046+131951043	Alt3	65.26	OK,SOK,OK,95=95,S	62.07	LOW,LOW,LOW,29=29,S	61.86	OK,SOK,OK,97=97,S	78.49	OK,SOK,OK,93=93,S	-16.42
Mocs2	ENSMUSG00000015536_MULTIEX1-1/3=C1-2	chr13:115609544-115609665	122	chr13:115608531,115609544-115609665,115611010	S	59.27	SOK,SOK,SOK,OK,S	57.46	SOK,SOK,SOK,OK,S	77.17	SOK,SOK,SOK,OK,S	73.88	SOK,SOK,SOK,OK,S	-16.42
Fmnl1	ENSMUSG00000055805-19-17,19-16-2/2	chr11:103054762-103055049	3	chr11:103054516,103054765+103054762-103055049	Alt3	82.76	LOW,LOW,LOW,29=29,S	54.55	VLOW,VLOW,VLOW,11=11,S	82.05	LOW,LOW,LOW,39=39,S	70.97	LOW,LOW,LOW,31=31,S	-16.42
Uhrf1bp1l	ENSMUSG00000019951_CASSETTE1	chr10:89257228-89257369	142	chr10:89254226,89257228-89257369,89265764	S	83.13	OK,OK,OK,OK,S	69.85	OK,OK,OK,OK,S	80.73	SOK,SOK,SOK,OK,S	86.29	SOK,SOK,SOK,OK,S	-16.44
Numb	ENSMUSG00000021224-16-20,16-18,17-20	chr12:85138147-85138293	147	chr12:85140458,85138147-85138293,85137104	S	34.09	LOW,SOK,LOW,B1,S	25.96	VLOW,OK,VLOW,OK,S	42.07	LOW,SOK,LOW,OK,S	42.41	LOW,SOK,LOW,B1,S	-16.45
Zmynd8	ENSMUSG00000039671-45-42,46-42-2/2	chr2:165633019-165633429	156	chr2:165633175+165633019-165633429,165630877	Alt5	52.98	SOK,SOK,SOK,155=155,S	53.35	OK,OK,OK,57=57,S	72.43	SOK,SOK,SOK,206=206,S	69.8	SOK,SOK,SOK,172=172,S	-16.45
Tmem138	ENSMUSG00000024666-3-3,3-2-2/2	chr19:10649327-10649498	73	chr19:10649730,10649327-10649498+10649425	Alt3	65.93	SOK,SOK,SOK,182=182,S	61.9	SOK,SOK,SOK,147=147,S	74.32	SOK,SOK,SOK,183=183,S	78.4	SOK,SOK,SOK,162=162,S	-16.5
Rps3a	ENSMUSG00000028081-1-0,2-0,4-0,5-0,6-0,7-0,8-0,9-0-2/8	chr3:85946432-	26	chr3:85946458+85946432+85946345+85946294+85946167+85946138+85946006+85945982-,85945723	Alt5	41.18	LOW,LOW,LOW,34=34,S	52.38	LOW,LOW,LOW,21=21,S	56.1	OK,OK,OK,41=41,S	68.89	OK,OK,OK,45=45,S	-16.51
Wsb1	ENSMUSG00000017677_CASSETTE2	chr11:79056902-79057077	176	chr11:79057965,79056902-79057077,79055658	S	10.98	SOK,SOK,SOK,B2,S	5.62	SOK,SOK,SOK,Bl,S	19.25	SOK,SOK,SOK,B2,S	22.14	SOK,SOK,SOK,B2,S	-16.52
Zfp397	ENSMUSG00000024276-0-0,1-0,2-0,3-0,4-0,5-0-6/6	chr18:-24113684	322	chr18:-24113362+24113387+24113391+24113509+24113524+24113684,24114840	Alt5	51.61	LOW,LOW,LOW,31=31,S	26.32	VLOW,VLOW,VLOW,19=17,C1	31.82	LOW,LOW,LOW,22=21,S	42.86	LOW,LOW,LOW,28=27,S	-16.54
Myst4	ENSMUSG00000021767-32-27,32-26-2/2	chr14:22487553-22489794	3	chr14:22483970,22487556+22487553-22489794	Alt3	100	OK,OK,OK,55=55,S	76.19	LOW,LOW,LOW,23=23,S	94.47	OK,OK,OK,66=66,S	92.77	OK,OK,OK,61=61,S	-16.58
Ccdc138	ENSMUSG00000038010-20-16,20-15-2/2	chr10:58036337-58036475	104	chr10:58024825,58036441+58036337-58036475	Alt3	90.2	OK,OK,OK,50=50,S	80.77	LOW,LOW,LOW,25=25,S	95.05	OK,OK,OK,50=50,S	97.36	OK,OK,OK,47=46,S	-16.59
Tsta3	ENSMUSG00000022570-0-0,1-0,2-0-3/3	chr15:75760083-	66	chr15:75760149+75760098+75760083-,75759479	Alt5	38.87	SOK,SOK,SOK,540=538,S	39.74	SOK,SOK,SOK,390=388,S	49.04	SOK,SOK,SOK,363=363,S	56.34	SOK,SOK,SOK,332=331,S	-16.6
4930503L19Rik	ENSMUSG00000044906-5-4,6-4,7-4,8-4,9-4-5/5	chr18:70627413-70628171	462	chr18:70627875+70627708+70627497+70627479+70627413-70628171,70627139	Alt5	81.04	OK,OK,OK,84=81,S	67.85	OK,OK,OK,56=54,S	89.08	OK,OK,OK,55=52,C1	84.46	OK,OK,OK,71=69,S	-16.61
Hdac4	ENSMUSG00000026313-1-5,1-3,5-5	chr1:93951478-93951549	72	chr1:94044833,93951478-93951549,93926773	S	100	OK,OK,OK,OK,C1	83.37	VLOW,VLOW,VLOW,OK,S	100	OK,OK,LOW,OK,C1	100	OK,OK,OK,OK,S	-16.63
Herc2	ENSMUSG00000030451-35-36,35-35,37-36	chr7:63392591-63392764	174	chr7:63392090,63392591-63392764,63392839	S	94.89	OK,OK,OK,OK,S	80.25	N,N,N,B1,C1	100	OK,OK,OK,OK,S	96.88	OK,OK,OK,OK,S	-16.63
Ndrg2	ENSMUSG00000004558_CASSETTE1	chr14:52530761-52530802	42	chr14:52531141,52530761-52530802,52530460	S	6.78	OK,OK,OK,B1,S	6.06	OK,OK,OK,B1,S	20.81	OK,OK,OK,OK,S	22.69	OK,OK,OK,OK,S	-16.63
Astn1	ENSMUSG00000026587_CASSETTE2	chr1:160434334-160434480	147	chr1:160432572,160434334-160434480,160435493	S	85.45	SOK,SOK,SOK,OK,S	73.96	SOK,SOK,SOK,OK,S	88.48	SOK,SOK,SOK,OK,S	90.6	SOK,SOK,SOK,OK,S	-16.64
Vrk1	ENSMUSG00000021115_MULTIEX1-11/11=9-C2	chr12:107311829-107311888	60	chr12:107308825,107311829-107311888,107313217	C1	27.79	SOK,SOK,SOK,OK,S	29.54	SOK,SOK,SOK,OK,S	48.69	SOK,SOK,SOK,OK,C1	46.2	SOK,SOK,SOK,OK,C1	-16.66
Actn2	ENSMUSG00000052374_MULTIEX1-1/2=C1-2	chr13:12388742-12388827	86	chr13:12393202,12388742-12388827,12386669	S	12	OK,OK,OK,OK,S	23.33	OK,OK,OK,OK,S	8.33	OK,OK,OK,B1,S	40	N,N,N,Bn,S	-16.67
Arnt	ENSMUSG00000015522_MULTIEX1-2/4=1-3	chr3:95256507-95256551	45	chr3:95252405,95256507-95256551,95264299	S	100	OK,OK,OK,OK,S	83.33	VLOW,VLOW,VLOW,OK,C1	95.24	OK,OK,OK,OK,S	100	OK,OK,OK,OK,S	-16.67
Chd5	ENSMUSG00000005045-37-39,37-37,39-39	chr4:151756444-151756521	78	chr4:151755388,151756444-151756521,151757001	S	91.67	OK,OK,OK,OK,S	83.33	VLOW,VLOW,VLOW,OK,S	90.24	LOW,LOW,LOW,OK,S	100	OK,OK,OK,OK,S	-16.67
Cygb	ENSMUSG00000020810-2-2,3-2-2/2	chr11:116510586-116510760	11	chr11:116510597+116510586-116510760,116508306	Alt5	6.67	LOW,LOW,LOW,30=30,S	3.33	LOW,LOW,LOW,30=30,S	4.76	LOW,LOW,LOW,21=21,S	20	VLOW,VLOW,VLOW,15=15,S	-16.67
Ggps1	ENSMUSG00000021302-1-3,1-2,1-1-2/3	chr13:14151586-14151720	3	chr13:14155473,14151586-14151724+14151720+14151717	Alt3	13.04	OK,OK,OK,46=46,S	12.5	OK,OK,OK,40=40,S	0	VLOW,VLOW,VLOW,18=18,S	29.17	LOW,LOW,LOW,24=24,S	-16.67
Igsf9	ENSMUSG00000037995_MULTIEX1-4/8=3-C2	chr1:174420420-174420574	155	chr1:174419796,174420420-174420574,174423618	C3	94.44	LOW,LOW,N,Bl,C2	83.33	VLOW,VLOW,N,Bn,C3	100	OK,OK,N,B2,C3	100	OK,OK,N,B2,C3	-16.67
Map3k6	ENSMUSG00000028862-0-0,1-0-2/2	chr4:-132797569	223	chr4:-132797346+132797569,132798733	Alt5	6.25	LOW,LOW,LOW,32=32,S	0	N,N,N,8=8,S	0	LOW,LOW,LOW,21=21,S	16.67	LOW,LOW,LOW,24=24,S	-16.67
Rfx3	ENSMUSG00000040929_CASSETTE1	chr19:27880678-27880832	155	chr19:27881283,27880678-27880832,27876969	S	94.87	OK,OK,OK,OK,S	83.33	VLOW,VLOW,VLOW,OK,S	100	OK,OK,OK,OK,S	100	OK,OK,OK,OK,S	-16.67
Sfi1	ENSMUSG00000023764_MULTIEX2-18/22=17-21	chr11:3044220-3044295	76	chr11:3044795,3044220-3044295,3042413	C3	100	SOK,SOK,N,B2,C3	83.33	OK,OK,N,B2,C2	96.3	OK,OK,N,B2,C2	100	OK,OK,N,B2,C3	-16.67
Sema4c	ENSMUSG00000026121-2-5,3-5-2/2	chr1:36613342-36613774	306	chr1:36613648+36613342-36613774,36612925	Alt5	74.55	LOW,LOW,VLOW,23=14,C2	58.26	N,N,N,7=2,C3	79.33	LOW,LOW,VLOW,28=11,C3	74.93	LOW,LOW,VLOW,23=10,C3	-16.67
Herc1	ENSMUSG00000038664-59-68,59-67,59-66,59-65-3/4	chr9:66316734-66316990	100	chr9:66315780,66316834+66316785+66316734+66316731-66316990	Alt3	48.88	SOK,SOK,SOK,135=135,S	41.75	OK,OK,OK,62=62,S	58.47	SOK,SOK,SOK,142=142,S	58.48	SOK,SOK,SOK,177=176,S	-16.73
Zfp7	ENSMUSG00000033669-0-0,1-0-2/2	chr15:-76710027	244	chr15:-76709783+76710027,76711169	Alt5	23.81	OK,OK,OK,63=62,S	34.62	LOW,LOW,LOW,26=26,S	34.09	OK,OK,OK,44=42,S	51.35	LOW,LOW,LOW,37=36,S	-16.73
Afap1	ENSMUSG00000029094_MULTIEX1-1/2=C1-2	chr5:36329704-36329970	267	chr5:36326955,36329704-36329970,36332203	S	5.56	OK,OK,OK,OK,S	5.26	LOW,LOW,LOW,Bn,S	19.51	OK,OK,OK,OK,S	22.03	OK,OK,OK,OK,S	-16.77
Xrn1	ENSMUSG00000032410-43-46,43-45-2/2	chr9:95952013-95952173	39	chr9:95948862,95952052+95952013-95952173	Alt3	78.81	LOW,LOW,LOW,33=32,S	64.71	VLOW,VLOW,VLOW,17=17,S	73.71	LOW,LOW,LOW,38=37,S	81.48	LOW,LOW,LOW,27=27,S	-16.77
2700078E11Rik	ENSMUSG00000033417_MULTIEX1-1/2=C1-2	chr19:60613317-60613406	90	chr19:60618913,60613317-60613406,60610177	S	53.88	SOK,SOK,SOK,OK,S	50.35	SOK,SOK,SOK,OK,S	61.21	SOK,SOK,SOK,OK,C1	67.14	SOK,SOK,SOK,OK,S	-16.79
Arrb1	ENSMUSG00000018909_CASSETTE1	chr7:106745546-106745569	24	chr7:106744616,106745546-106745569,106747001	S	77.7	OK,SOK,OK,OK,S	77.26	LOW,OK,LOW,OK,S	82.01	OK,SOK,OK,B1,S	94.07	OK,SOK,OK,OK,S	-16.81
Cks2	ENSMUSG00000062248-2-2,2-1-2/2	chr13:51744954-51745081	18	chr13:51740876,51744972+51744954-51745081	Alt3	90.9	LOW,LOW,LOW,31=21,C2	80.54	LOW,LOW,LOW,34=20,C2	74.46	OK,OK,LOW,48=30,C2	97.37	LOW,LOW,LOW,35=29,C1	-16.83
Zbtb24	ENSMUSG00000019826-5-3,5-2-2/2	chr10:41175479-41175562	5	chr10:41175001,41175484+41175479-41175562	Alt3	100	LOW,LOW,LOW,28=28,S	83.17	LOW,LOW,LOW,29=28,S	86.07	LOW,LOW,LOW,21=20,S	100	VLOW,VLOW,VLOW,15=14,C1	-16.83
Taf1d	ENSMUSG00000031939-0-3,0-1,2-3	chr9:15111367-15111434	68	chr9:15110727,15111317+15111367-15111434,15112172	S*	12.73	SOK,SOK,SOK,B2,S	16.29	SOK,SOK,SOK,B2,S	26.4	SOK,SOK,SOK,B2,S	33.13	SOK,SOK,SOK,B2,S	-16.84
Atat1	ENSMUSG00000024426_MULTIEX1-1/2=C1-2	chr17:36035333-36035412	80	chr17:36038313,36035333-36035412,36035244+36035295	C1	59.48	SOK,SOK,SOK,OK,C1	49.22	SOK,SOK,SOK,OK,C1	66.07	OK,OK,OK,OK,C1	66.1	OK,OK,OK,OK,C2	-16.88
Naa16	ENSMUSG00000022020_MULTIEX2-1/3=C1-3	chr14:79784461-79784565	105	chr14:79786829,79784461-79784565,79781436	C2	93.22	OK,OK,N,B2,C2	78.72	LOW,LOW,N,B2,C2	94.29	SOK,SOK,N,B2,C2	95.6	OK,OK,N,B2,C2	-16.88
Uap1	ENSMUSG00000026670_MULTIEX1-8/8=7-C2	chr1:172078127-172078174	48	chr1:172079402,172078127-172078174+172078177,172073594	S*	69.41	SOK,SOK,SOK,OK,S	70.96	SOK,SOK,SOK,OK,S	89.53	SOK,SOK,SOK,OK,S	87.84	SOK,SOK,SOK,OK,S	-16.88
B3galnt2	ENSMUSG00000039242_MULTIEX1-1/6=C1-3	chr13:14063057-14063134	78	chr13:14058724,14063034+14063057-14063134,14072868+14072871	C2*	93.18	OK,OK,N,B2,C2	79.17	OK,OK,N,B2,C3	91.67	OK,OK,N,B2,C2	96.08	OK,OK,N,B2,C3	-16.91
Trmt1	ENSMUSG00000001909-6-7,6-6,6-5-3/3	chr8:87214672-87214710	29	chr8:87214471,87214701+87214684+87214672-87214710	Alt3	16.22	LOW,LOW,LOW,37=37,S	27.27	LOW,LOW,LOW,22=22,S	33.33	LOW,LOW,LOW,27=27,S	44.19	OK,OK,OK,43=43,S	-16.92
Klhdc3	ENSMUSG00000063576_CASSETTE2	chr17:46815991-46816136	146	chr17:46817651,46815991-46816136+46816143,46815442	S*	65.46	SOK,SOK,SOK,OK,S	63.16	SOK,SOK,SOK,OK,S	82	SOK,SOK,SOK,OK,S	80.08	SOK,SOK,SOK,OK,S	-16.92
Pex1	ENSMUSG00000005907-0-0,1-0-2/2	chr5:-3596517	151	chr5:-3596366+3596517,3603232	Alt5	77.27	LOW,LOW,LOW,22=21,S	70	VLOW,VLOW,VLOW,10=10,S	77.78	LOW,LOW,LOW,27=27,S	86.96	LOW,LOW,LOW,23=23,S	-16.96
Sh3glb1	ENSMUSG00000037062_MULTIEX1-1/2=C1-C2	chr3:144364772-144364810	39	chr3:144368477,144364724+144364772-144364810,144360431	S*	10.46	SOK,SOK,SOK,Bn,C3	7.9	SOK,SOK,SOK,B1,C2	21.36	SOK,SOK,SOK,B2,C3	24.88	SOK,SOK,SOK,B2,C3	-16.98
Caprin2	ENSMUSG00000030309-14-11,15-11,16-11-3/3	chr6:148824975-148825057	30	chr6:148825005+148824988+148824975-148825057,148821685	Alt5	89.74	LOW,OK,LOW,39=39,S	76.92	LOW,LOW,LOW,26=26,S	90.62	LOW,LOW,LOW,32=32,S	93.94	LOW,LOW,LOW,33=33,S	-17.02
Nsun6	ENSMUSG00000026707_CASSETTE2	chr2:14961360-14961469	110	chr2:14963854,14961360-14961469,14959854	S	88.46	OK,OK,OK,OK,S	66.67	OK,OK,OK,OK,S	80	SOK,SOK,SOK,OK,S	83.72	OK,OK,OK,OK,S	-17.05
Slc9a5	ENSMUSG00000014786_CASSETTE2	chr8:107881481-107881551	71	chr8:107881383,107881481-107881551,107882274	S	32.04	OK,OK,OK,B1,S	19.57	OK,OK,OK,OK,S	31.55	OK,OK,OK,OK,S	36.62	OK,OK,OK,OK,S	-17.05
Rbm33	ENSMUSG00000048271-21-25,21-24-2/2	chr5:28734792-28735001	3	chr5:28721210,28734795+28734792-28735001	Alt3	78.18	OK,OK,OK,55=55,S	65.22	LOW,LOW,LOW,23=23,S	78.72	OK,SOK,OK,94=94,S	82.29	OK,SOK,OK,96=96,S	-17.07
2610020H08Rik	ENSMUSG00000030924_MULTIEX1-3/3=C1-C2	chr7:126946255-126946351	97	chr7:126938016,126946255-126946351,126948657	C2	52.24	LOW,LOW,LOW,B2,C1	48.94	VLOW,VLOW,VLOW,B2,C1	60	LOW,LOW,VLOW,B2,C2	66.04	LOW,LOW,N,B2,C2	-17.1
Ttc14	ENSMUSG00000027677_CASSETTE2	chr3:33702372-33702527	156	chr3:33702126,33702372-33702527,33702922	S	36.68	SOK,SOK,SOK,OK,S	35.54	OK,OK,OK,OK,S	43.36	SOK,SOK,SOK,OK,S	52.66	SOK,SOK,SOK,OK,S	-17.12
Enox1	ENSMUSG00000022012_CASSETTE1	chr14:78068544-78068600	57	chr14:78064533,78068544-78068600,78099002	S	57.65	OK,OK,OK,OK,S	53.12	LOW,LOW,LOW,OK,S	57.14	OK,OK,OK,OK,S	70.27	OK,OK,OK,OK,S	-17.15
Zfp13	ENSMUSG00000062012-4-7,5-7-2/2	chr17:23718024-23718192	21	chr17:23718045+23718024-23718192,23717829	Alt5	82.52	SOK,SOK,OK,103=98,S	73.33	OK,OK,OK,45=45,S	84	OK,OK,OK,50=50,S	90.48	OK,OK,OK,42=41,S	-17.15
Atxn2	ENSMUSG00000042605_MULTIEX1-1/2=C1-2	chr5:122231342-122231551	210	chr5:122229605,122231342-122231551,122233866	S	74.92	SOK,SOK,SOK,OK,S	75.82	SOK,SOK,SOK,OK,S	84.7	SOK,SOK,SOK,OK,S	92.98	SOK,SOK,SOK,OK,S	-17.16
Zfp68	ENSMUSG00000058291_CASSETTE1	chr5:139057698-139057787	90	chr5:139058283,139057698-139057787+139057793+139057842,139053393	S*	26.62	SOK,SOK,SOK,OK,S	31.78	SOK,SOK,SOK,OK,S	44.79	SOK,SOK,SOK,OK,S	48.95	SOK,SOK,SOK,OK,S	-17.17
AI413582	ENSMUSG00000062753_MULTIEX1-2/3=1-3	chr17:27701330-27701355	26	chr17:27701507+27701567,27701330-27701355,27701199+27701284	S	78.49	SOK,SOK,SOK,B1,S	77.55	OK,SOK,OK,B1,S	93.19	SOK,SOK,SOK,B1,S	94.73	OK,SOK,OK,B1,S	-17.18
Fancg	ENSMUSG00000028453-15-16,16-16-2/2	chr4:43018079-43018144	4	chr4:43018083+43018079-43018144,43017905	Alt5	4.64	OK,OK,OK,45=40,C1	4.1	LOW,LOW,VLOW,25=19,C2	5.14	LOW,LOW,VLOW,20=19,S	21.29	LOW,LOW,VLOW,24=18,C2	-17.19
St6galnac6	ENSMUSG00000026811-20-19,20-18-2/2	chr2:32474860-	4	chr2:32474124,32474864+32474860-	Alt3	97.3	SOK,SOK,SOK,277=272,C1	78.88	SOK,SOK,SOK,207=206,S	96.51	SOK,SOK,SOK,189=182,C2	96.07	SOK,SOK,SOK,184=180,C1	-17.19
Plec	ENSMUSG00000022565_CASSETTE1	chr15:76008949-76012329	3381	chr15:76013340,76008949-76012329,76008815	S	88.89	SOK,SOK,SOK,B1,S	82.76	LOW,LOW,LOW,B1,S	95.26	OK,OK,OK,B1,S	100	OK,OK,OK,B1,S	-17.24
Hnrnpa2b1	ENSMUSG00000004980_MULTIEX1-2/2=C1-C2	chr6:51411982-51412054	73	chr6:51413410,51411919+51411982-51412054,51411432	S*	11.7	SOK,SOK,SOK,OK,S	11.8	SOK,SOK,SOK,OK,S	30.66	SOK,SOK,SOK,OK,S	29.04	SOK,SOK,SOK,OK,S	-17.24
D930015E06Rik	ENSMUSG00000033767_CASSETTE1	chr3:83713074-83713256	183	chr3:83714291,83713074-83713256,83710347	S	46.63	SOK,SOK,SOK,OK,S	55.96	SOK,SOK,SOK,OK,S	71.15	SOK,SOK,SOK,OK,S	73.21	SOK,SOK,SOK,OK,S	-17.25
Pkd1	ENSMUSG00000032855_CASSETTE6	chr17:24728783-24728922	140	chr17:24728426,24728783-24728922,24729556	S	86.92	SOK,SOK,SOK,OK,S	79.17	OK,OK,OK,OK,S	98.45	SOK,SOK,SOK,OK,S	96.43	SOK,SOK,SOK,OK,S	-17.26
Kdm5a	ENSMUSG00000030180_CASSETTE2	chr6:120344105-120344267	163	chr6:120340853,120344105-120344267,120348956	S	92.59	OK,OK,OK,OK,S	78.12	OK,OK,OK,OK,S	93.39	SOK,SOK,SOK,OK,S	95.45	SOK,SOK,SOK,OK,S	-17.33
Zfp426	ENSMUSG00000059475-16-19,16-18-2/2	chr9:-20275692	3	chr9:20276143,-20275692+20275689	Alt3	78.57	LOW,LOW,LOW,28=28,S	66.67	LOW,LOW,LOW,30=30,S	82	OK,OK,OK,50=50,S	84	OK,OK,OK,50=50,S	-17.33
1700086O06Rik	ENSMUSG00000086988_MULTIEX1-2/2=C1-C2	chr18:38399227-38399405	179	chr18:38409368+38409832,38399227-38399405,38398843	C2	32.12	SOK,SOK,SOK,B2,C2	34.37	SOK,SOK,SOK,B2,C3	49.41	SOK,SOK,OK,B2,C2	51.72	SOK,SOK,OK,B2,C2	-17.35
Tln2	ENSMUSG00000052698-4-7,4-6,7-7	chr9:67245319-67245490	172	chr9:67307723,67245319-67245490,67243358	C1	34.99	SOK,SOK,OK,B1,C2	21.45	OK,OK,VLOW,B1,C3	28.24	SOK,SOK,LOW,B1,C3	38.81	SOK,SOK,OK,B1,C2	-17.36
Gm12655	ENSMUSG00000087128_CASSETTE1	chr4:94128577-94128745	169	chr4:94131121,94128577-94128745,94128046	S	19.15	OK,OK,OK,OK,S	14.71	OK,OK,OK,OK,S	23.64	OK,OK,OK,OK,S	32.08	LOW,LOW,LOW,OK,S	-17.37
Aasdh	ENSMUSG00000055923_CASSETTE3	chr5:77313111-77313226	116	chr5:77315072+77315155,77313111-77313226,77312087	S	100	LOW,LOW,LOW,OK,S	82.61	VLOW,VLOW,VLOW,OK,S	92.45	LOW,LOW,LOW,B1,S	100	LOW,LOW,LOW,B1,S	-17.39
Dmxl2	ENSMUSG00000041268-36-34,36-33-2/2	chr9:54244047-54244177	3	chr9:54245854,54244047-54244177+54244174	Alt3	82.05	LOW,OK,LOW,39=39,S	63.42	LOW,LOW,LOW,33=31,C1	71.29	OK,OK,OK,49=48,S	80.81	OK,OK,OK,73=71,S	-17.39
Edem3	ENSMUSG00000043019-13-17,13-14,14-17	chr1:153651795-153651949	155	chr1:153651573,153651795-153651949,153652980	S	91.18	OK,OK,OK,OK,S	80.39	OK,OK,LOW,OK,C1	94.23	SOK,SOK,OK,OK,S	97.78	OK,OK,OK,OK,S	-17.39
Fyttd1	ENSMUSG00000022800_CASSETTE2	chr16:32900719-32900793	75	chr16:32899025,32900719-32900793,32902505	S	75.49	SOK,SOK,SOK,OK,S	74.83	SOK,SOK,SOK,OK,S	94.09	SOK,SOK,SOK,OK,S	92.22	SOK,SOK,SOK,OK,S	-17.39
Hspa12a	ENSMUSG00000025092_MULTIEX1-2/4=C1-C2	chr19:58880516-58880602	87	chr19:58895490,58880516-58880602,58875406	C3	100	LOW,LOW,N,Bn,C3	82.61	VLOW,VLOW,N,Bn,C3	100	OK,OK,N,Bn,C3	100	OK,OK,N,Bn,C3	-17.39
Ptprs	ENSMUSG00000013236_MULTIEX1-1/8=C1-2	chr17:56573876-56574020	145	chr17:56574304,56573876-56574020,56568580	C2	93.65	OK,OK,OK,OK,C2	82.61	LOW,LOW,LOW,OK,C2	100	OK,OK,OK,OK,C1	100	OK,OK,OK,OK,C1	-17.39
Zfp74	ENSMUSG00000059975-6-11,6-10-2/2	chr7:30720958-30721109	47	chr7:30722619,30720958-30721109+30721062	Alt3	7.69	LOW,LOW,LOW,26=26,S	0	N,N,N,4=4,S	13.64	LOW,LOW,LOW,22=22,S	17.39	LOW,LOW,LOW,23=23,S	-17.39
Ralgapa1	ENSMUSG00000021027_MULTIEX1-4/4=3-C2	chr12:56713060-56713090	31	chr12:56713621,56713060-56713090,56705255	S	83.37	SOK,SOK,SOK,OK,S	78.31	SOK,SOK,SOK,OK,S	93.04	SOK,SOK,SOK,OK,S	95.72	OK,SOK,OK,OK,S	-17.41
Mtap7d1	ENSMUSG00000028849_CASSETTE1	chr4:125915766-125915876	111	chr4:125917267+125917276,125915766-125915876,125914522	S	35.89	SOK,SOK,SOK,OK,S	35.5	SOK,SOK,SOK,OK,S	48.76	SOK,SOK,SOK,OK,S	52.94	SOK,SOK,SOK,OK,S	-17.44
Taf15	ENSMUSG00000020680_MULTIEX2-3/3=2-C2	chr11:83310764-83310798	35	chr11:83302547,83310764-83310798,83311396	S	71.39	SOK,SOK,SOK,OK,C1	73.23	SOK,SOK,SOK,OK,C1	89.17	SOK,SOK,SOK,OK,S	90.68	SOK,SOK,SOK,OK,S	-17.45
Smc3	ENSMUSG00000024974-19-21,20-21-2/2	chr19:53708449-53708603	2	chr19:53708449-53708601+53708603,53710161	Alt5	23.92	OK,SOK,OK,80=62,C2	22.03	OK,SOK,LOW,43=33,C2	32	SOK,SOK,OK,100=68,C2	39.54	OK,SOK,OK,73=45,C2	-17.51
Rdbp	ENSMUSG00000024369-1-0,2-0,3-0-3/3	chr17:-34987619	212	chr17:-34987407+34987533+34987619,34987856	Alt5	35.68	SOK,SOK,SOK,185=185,S	28.69	SOK,SOK,SOK,122=122,S	36.76	SOK,SOK,SOK,136=136,S	46.22	SOK,SOK,SOK,119=119,S	-17.53
Eml5	ENSMUSG00000051166-5-6,5-5-2/2	chr12:100112717-100112852	4	chr12:100114337,100112717-100112852+100112848	Alt3	100	LOW,LOW,LOW,32=31,S	82.47	N,N,N,6=6,S	100	LOW,LOW,LOW,31=29,C1	100	LOW,LOW,LOW,35=35,S	-17.53
Fnbp1	ENSMUSG00000075415-MICROEX1	chr2:30900402-30900416	15	chr2:30903725+30908505+30909544,30900402-30900416,30896034	MIC_S	11.37	SOK,SOK,SOK,na,na	0	SOK,SOK,SOK,na,na	16.8	SOK,SOK,SOK,na,na	17.53	SOK,SOK,SOK,na,na	-17.53
Nub1	ENSMUSG00000028954-0-2,0-1-2/2	chr5:24195198-24195310	13	chr5:24191840,24195211+24195198-24195310	Alt3	63.93	OK,OK,OK,61=61,S	48.72	LOW,LOW,LOW,39=39,S	68.83	OK,OK,OK,77=76,S	66.25	OK,OK,OK,80=75,C1	-17.53
Cntfr	ENSMUSG00000028444-3-4,4-4,5-4,6-4,7-4-4/5	chr4:41642257-41642474	86	chr4:41642343+41642272+41642262+41642257+41642217-41642474,41633918	Alt5	4.34	SOK,SOK,SOK,160=159,S	3.45	SOK,SOK,SOK,116=116,S	19.2	SOK,SOK,SOK,125=125,S	21.01	SOK,SOK,SOK,138=138,S	-17.56
Pla2g6	ENSMUSG00000042632_CASSETTE3	chr15:79136714-79136896	183	chr15:79137743,79136714-79136896,79136241	S	65.26	SOK,SOK,SOK,OK,S	63.34	SOK,SOK,SOK,OK,S	75.38	SOK,SOK,SOK,OK,S	80.9	SOK,SOK,SOK,OK,S	-17.56
Lrsam1	ENSMUSG00000026792_CASSETTE2	chr2:32816564-32816698	135	chr2:32816855+32817060+32817082+32817090,32816456+32816564-32816698+32816775,32815133	S*	89.28	OK,OK,OK,B1,S	82.43	LOW,LOW,LOW,B1,S	91.69	OK,OK,OK,OK,S	100	OK,OK,OK,OK,S	-17.57
Kdm4c	ENSMUSG00000028397-1-6,1-2,8-6	chr4:73908713-73908873	161	chr4:73897990,73908713-73908873,73917098	C1	100	LOW,LOW,LOW,OK,C1	71.75	N,N,N,OK,S	85.14	OK,OK,OK,OK,S	89.36	LOW,LOW,LOW,OK,C1	-17.61
Atad5	ENSMUSG00000017550_CASSETTE1	chr11:79913816-79913977	162	chr11:79911551,79913816-79913977,79915284	S	95.56	OK,OK,OK,OK,S	82.35	VLOW,VLOW,VLOW,B1,S	97.06	OK,OK,OK,OK,S	100	OK,OK,OK,OK,S	-17.65
Kalrn	ENSMUSG00000061751_CASSETTE2	chr16:34175815-34175916	102	chr16:34176353,34175815-34175916,34174613	S	94.29	OK,OK,OK,B1,S	79.49	VLOW,VLOW,VLOW,B1,S	97.06	LOW,LOW,LOW,B1,S	97.14	OK,OK,OK,B1,S	-17.65
Pot1a	ENSMUSG00000029676_CASSETTE1	chr6:25698291-25698382	92	chr6:25700050,25698291-25698382,25695996	S	70.61	SOK,SOK,SOK,OK,S	75.76	SOK,SOK,SOK,OK,S	92.05	SOK,SOK,SOK,OK,S	93.43	SOK,SOK,SOK,OK,S	-17.67
Adck1	ENSMUSG00000021044-0-1,1-1-2/2	chr12:-89599227	188	chr12:-89599039+89599227,89606779	Alt5	43.75	OK,OK,OK,64=60,C1	35.71	OK,OK,OK,42=40,S	47.42	OK,OK,OK,97=95,S	53.42	OK,OK,OK,73=70,S	-17.71
Mdm4	ENSMUSG00000054387-4-5,4-4-2/2	chr1:134909246-134909291	3	chr1:134915354,134909246-134909291+134909288	Alt3	60	OK,OK,OK,57=56,S	30.73	LOW,LOW,LOW,25=24,S	48.53	LOW,LOW,LOW,32=32,S	48.53	LOW,LOW,LOW,30=29,S	-17.8
Epn2	ENSMUSG00000001036_MULTIEX1-10/14=9-11	chr11:61348080-61348115	36	chr11:61348773,61348080-61348115,61347183	S	14.64	SOK,SOK,SOK,OK,S	18.54	OK,OK,OK,OK,S	28.47	OK,OK,OK,OK,S	36.34	OK,OK,OK,OK,S	-17.8
Dock7	ENSMUSG00000028556_CASSETTE1	chr4:98620557-98620571	15	chr4:98622007,98620557-98620571,98613445+98613454	S	63.94	SOK,SOK,SOK,B1,S	61.81	SOK,SOK,SOK,OK,S	77	SOK,SOK,SOK,B1,S	79.64	OK,SOK,OK,OK,S	-17.83
Slc12a8	ENSMUSG00000035506_MULTIEX2-1/3=C1-C2	chr16:33646649-33646746	98	chr16:33625261,33646649-33646746,33663011	C3	74.07	LOW,LOW,N,B2,C2	74.47	OK,OK,N,B2,C2	75.61	LOW,LOW,N,B2,C2	92.31	OK,OK,N,B2,C2	-17.84
Efha2	ENSMUSG00000039478_CASSETTE1	chr8:41425652-41425683	32	chr8:41421317,41425652-41425683,41434294	S	69.37	OK,OK,OK,OK,S	57.56	LOW,OK,LOW,OK,S	79.87	SOK,SOK,SOK,OK,S	75.41	SOK,SOK,SOK,OK,S	-17.85
Epb4.1	ENSMUSG00000028906_MULTIEX3-3/3=C1-C2	chr4:131518839-131518901	63	chr4:131523703,131518839-131518901,131513734	C1	38.74	OK,OK,OK,OK,C1	38	OK,OK,OK,OK,C1	49.28	SOK,SOK,SOK,OK,C1	55.86	SOK,SOK,OK,OK,C1	-17.86
Cux1	ENSMUSG00000029705_MULTIEX2-3/8=C1-C2	chr5:136785617-136785718	102	chr5:136790177,136785617-136785718,136733910	C2	20.54	SOK,SOK,SOK,Bn,C2	19.81	SOK,SOK,OK,Bn,C2	32.66	SOK,SOK,SOK,Bn,C2	37.72	SOK,SOK,OK,Bn,C3	-17.91
Igsf3	ENSMUSG00000042035_MULTIEX1-1/2=C1-2	chr3:101236838-101236897	60	chr3:101235516,101236838-101236897,101239254	S	27.27	OK,OK,OK,OK,S	25.93	OK,OK,OK,OK,S	39.78	OK,OK,OK,OK,S	43.9	OK,OK,OK,OK,S	-17.97
Arhgef11	ENSMUSG00000041977_CASSETTE2	chr3:87499320-87499439	120	chr3:87492772,87499320-87499439,87501267	S	21.74	LOW,LOW,LOW,OK,S	41.18	N,N,N,Bn,S	68.75	OK,OK,OK,OK,S	59.18	SOK,SOK,SOK,OK,S	-18
Micalcl	ENSMUSG00000030771-9-12,9-11-2/2	chr7:119551071-119551173	3	chr7:119541079,119551074+119551071-119551173	Alt3	18.45	LOW,OK,LOW,37=37,S	7.88	LOW,OK,LOW,37=37,S	18.97	LOW,LOW,LOW,36=36,S	25.88	LOW,LOW,LOW,34=34,S	-18
Pam	ENSMUSG00000026335_CASSETTE1	chr1:99760780-99761097	318	chr1:99780703,99760780-99761097,99749809	S	59.28	SOK,SOK,SOK,OK,S	50	SOK,SOK,SOK,OK,S	57.89	SOK,SOK,SOK,OK,S	68.04	SOK,SOK,SOK,OK,S	-18.04
Thap6	ENSMUSG00000060466-2-1,2-0,3-1	chr5:92392709-92392811	103	chr5:92392548,92392709-92392811,92394122	C1	54.55	OK,OK,OK,OK,C1	42.37	LOW,LOW,VLOW,OK,C2	52.14	OK,OK,OK,OK,C2	60.42	OK,OK,OK,OK,C1	-18.05
Nup98	ENSMUSG00000063550_CASSETTE2	chr7:109317877-109318017	141	chr7:109324827,109317877-109318017,109312336	S	78.75	SOK,SOK,SOK,OK,S	63.58	SOK,SOK,SOK,OK,S	75.13	SOK,SOK,SOK,OK,S	81.68	SOK,SOK,SOK,OK,S	-18.1
Zfp266	ENSMUSG00000060510_MULTIEX1-1/4=C1-2	chr9:20325464-20325563	100	chr9:20325788+20325799,20325464-20325563,20312629	S	61.76	OK,OK,OK,OK,S	73.33	LOW,LOW,LOW,OK,C1	71.79	OK,OK,OK,OK,C1	91.43	OK,OK,OK,OK,C1	-18.1
Idh1	ENSMUSG00000025950_CASSETTE1	chr1:65228202-65228272	71	chr1:65232879,65228202-65228272,65221942	S	8.33	OK,OK,OK,OK,S	5.56	LOW,LOW,LOW,Bn,S	24.27	OK,OK,OK,OK,S	23.68	OK,OK,OK,OK,S	-18.12
Otud7b	ENSMUSG00000038495_MULTIEX1-2/2=C1-C2	chr3:95934154-95934177	24	chr3:95908551+95908742,95934154-95934177+95934266,95940397	ME(1-2[94=100])	40.05	OK,OK,LOW,B1,C1	23.81	LOW,LOW,LOW,B1,S	39.29	LOW,LOW,LOW,OK,S	41.94	LOW,LOW,LOW,OK,S	-18.13
Zfp800	ENSMUSG00000039841-2-5,3-5,4-5,5-5-4/4	chr6:28211296-28211911	472	chr6:28211768+28211480+28211378+28211296-28211911,28210836	Alt5	13.95	LOW,LOW,LOW,21=21,S	0	LOW,LOW,LOW,21=21,S	7	LOW,LOW,LOW,28=28,S	18.14	LOW,LOW,LOW,27=27,S	-18.14
Dgki	ENSMUSG00000038665_MULTIEX1-1/4=C1-2	chr6:36944859-36944921	63	chr6:36950042,36944859-36944921,36925247	S	16.81	SOK,SOK,SOK,OK,S	16.28	OK,OK,OK,OK,S	44.35	OK,OK,OK,OK,S	34.45	OK,OK,OK,OK,S	-18.17
Ptar1	ENSMUSG00000074925-0-0,1-0-2/2	chr19:-23762444	409	chr19:-23762035+23762444,23768811	Alt5	2.27	OK,OK,OK,44=44,S	0	LOW,LOW,LOW,21=21,S	3.45	LOW,LOW,LOW,29=29,S	18.18	LOW,LOW,LOW,22=22,S	-18.18
Got1l1	ENSMUSG00000039720_MULTIEX1-5/6=4-6	chr8:28308865-28309030	166	chr8:28309739,28308865-28309030,28308542	S	93.55	LOW,LOW,LOW,OK,S	81.82	N,N,N,B2,C1	97.01	LOW,LOW,LOW,B1,S	100	OK,OK,OK,OK,S	-18.18
Hspa12a	ENSMUSG00000025092_MULTIEX1-3/4=C1-C2	chr19:58879891-58879995	105	chr19:58895490,58879891-58879995,58875406	C3	100	LOW,LOW,N,Bn,C3	81.82	VLOW,VLOW,N,Bn,C3	100	OK,OK,N,Bn,C3	100	OK,OK,N,Bn,C3	-18.18
Igsf9	ENSMUSG00000037995_MULTIEX1-3/8=2-C2	chr1:174419644-174419796	153	chr1:174415097+174415101,174419627+174419644-174419796,174423618	C2*	96.08	OK,OK,N,B2,C2	81.82	VLOW,VLOW,N,Bn,C2	100	OK,OK,N,B2,C3	100	OK,OK,N,B2,C3	-18.18
Spint1	ENSMUSG00000027315_MULTIEX1-9/9=8-C2	chr2:119074092-119074139	48	chr2:119073917,119074092-119074139,119074493+119074931	S	88.89	OK,OK,OK,OK,S	81.82	LOW,LOW,LOW,OK,C1	95.45	LOW,LOW,LOW,OK,S	100	LOW,LOW,LOW,OK,S	-18.18
P4ha2	ENSMUSG00000018906-27-34,27-32,30-34	chr11:53939848-53939913	66	chr11:53939318,53939848-53939913,53942550	ME(31_29-32_30[100=100])	45.29	SOK,SOK,SOK,OK,C2	45.73	SOK,SOK,SOK,OK,C2	60.33	SOK,SOK,SOK,OK,C2	63.92	SOK,SOK,SOK,OK,C2	-18.19
Sec24b	ENSMUSG00000001052_MULTIEX1-2/2=C1-C2	chr3:129723456-129723560	105	chr3:129736749,129723456-129723560,129714790	S	63.72	SOK,SOK,SOK,OK,S	60	OK,OK,OK,OK,S	79.49	SOK,SOK,SOK,OK,S	78.21	SOK,SOK,SOK,OK,S	-18.21
St7	ENSMUSG00000029534_MULTIEX1-8/13=7-9	chr6:17800357-17800425	69	chr6:17798079,17800357-17800425,17802258	S	41.96	SOK,SOK,SOK,OK,S	41.79	OK,OK,OK,OK,S	58.11	SOK,SOK,SOK,OK,S	60	SOK,SOK,SOK,OK,S	-18.21
Patz1	ENSMUSG00000020453-15-14,15-13-2/2	chr11:3206226-3206363	65	chr11:3199208,3206291+3206226-3206363	Alt3	21.13	OK,OK,OK,71=69,S	21.43	OK,OK,OK,42=42,S	37.74	OK,OK,OK,53=53,S	39.66	OK,OK,OK,58=58,S	-18.23
Slc4a7	ENSMUSG00000021733_CASSETTE1	chr14:15594862-15595036	175	chr14:15592855,15594862-15595036,15598091	S	66.1	LOW,LOW,LOW,OK,S	66.67	N,N,N,B2,S	65.62	OK,OK,OK,OK,S	84.91	OK,OK,OK,OK,S	-18.24
Picalm	ENSMUSG00000039361_CASSETTE2	chr7:97342783-97342806	24	chr7:97340263,97342783-97342806,97344165	S	9.43	SOK,SOK,SOK,OK,S	9.66	SOK,SOK,SOK,OK,S	23.55	SOK,SOK,SOK,OK,S	27.92	SOK,SOK,SOK,OK,S	-18.26
Adrbk2	ENSMUSG00000042249-15-17,16-17-2/2	chr5:113357638-113357776	38	chr5:113357676+113357638-113357776,113354482	Alt5	5.71	LOW,LOW,LOW,36=36,S	0	VLOW,VLOW,VLOW,15=15,S	19.69	LOW,LOW,LOW,26=26,S	18.29	LOW,LOW,LOW,28=27,S	-18.29
Sh3glb1	ENSMUSG00000037062_MULTIEX1-2/2=C1-C2	chr3:144362818-144362841	24	chr3:144368477,144362818-144362841,144360431	S	52.91	SOK,SOK,SOK,OK,C1	49.14	SOK,SOK,SOK,OK,C1	63.46	SOK,SOK,SOK,B1,C2	67.44	SOK,SOK,SOK,B1,C2	-18.3
Ect2	ENSMUSG00000027699_MULTIEX1-1/2=C1-2	chr3:27047717-27047809	93	chr3:27047915,27047717-27047809,27045804+27045941	S	28.37	SOK,SOK,SOK,OK,S	21.08	SOK,SOK,SOK,OK,C1	30.82	SOK,SOK,SOK,OK,C1	39.39	SOK,SOK,SOK,OK,S	-18.31
Ube4a	ENSMUSG00000059890-6-7,6-6,6-5-3/3	chr9:44761032-44761255	57	chr9:44768062,44761032-44761255+44761201+44761198	Alt3	84.04	OK,OK,OK,55=54,S	71.95	OK,OK,OK,42=40,S	89.01	OK,OK,OK,62=61,S	90.26	OK,SOK,OK,90=88,S	-18.31
Senp6	ENSMUSG00000034252-5-9,5-8-2/2	chr9:79946693-79946713	7	chr9:79941448,79946700+79946693-79946713	Alt3	100	OK,OK,OK,63=62,S	81.68	OK,OK,OK,40=40,S	100	OK,OK,OK,79=76,S	100	SOK,SOK,SOK,103=101,S	-18.32
Krba1	ENSMUSG00000042810-0-5,0-4,0-3,0-2,0-1-3/5	chr6:48352870-48352995	24	chr6:48345886,48352894+48352883+48352870+48352855+48352692-48352995	Alt3	66.17	LOW,LOW,LOW,29=29,S	42.37	VLOW,VLOW,VLOW,12=12,S	70.61	LOW,LOW,LOW,30=30,S	60.69	OK,OK,OK,40=40,S	-18.32
Suv420h1	ENSMUSG00000045098_MULTIEX1-3/7=C1-5	chr19:3782220-3782279	60	chr19:3768227+3768340,3782220-3782279,3786389	C1	27.5	OK,OK,OK,B1,C2	25.81	OK,OK,OK,OK,C1	46.15	OK,OK,OK,OK,C2	44.14	OK,OK,OK,OK,C1	-18.33
Arvcf	ENSMUSG00000000325_CASSETTE1	chr16:18400874-18400891	18	chr16:18400346,18400874-18400891,18401660	S	32.62	SOK,SOK,SOK,OK,S	25.42	SOK,SOK,SOK,B1,S	48.13	SOK,SOK,SOK,OK,S	43.76	SOK,SOK,SOK,OK,S	-18.34
Tmtc1	ENSMUSG00000030306-20-17,21-17-2/2	chr6:148195925-148196060	9	chr6:148195934+148195925-148196060,148195400	Alt5	100	LOW,LOW,LOW,27=27,S	77.78	N,N,N,9=9,S	95.12	OK,OK,OK,41=41,S	96.15	LOW,LOW,LOW,26=26,S	-18.37
Timm9	ENSMUSG00000021079-1-6,2-6-2/2	chr12:72237537-	5	chr12:72237542+72237537-,72233068	Alt5	10.2	SOK,SOK,N,220=7,C3	17.42	SOK,SOK,VLOW,171=10,C3	17.58	SOK,SOK,N,135=9,C3	35.84	SOK,SOK,VLOW,120=17,C3	-18.42
Pbx1	ENSMUSG00000052534_MULTIEX1-2/2=1-C2	chr1:170115087-170115199	113	chr1:170121409+170121520,170115087-170115199,170113750	S	22	SOK,SOK,SOK,OK,S	22.3	OK,OK,OK,OK,S	29.8	OK,OK,OK,OK,S	40.74	OK,OK,OK,OK,S	-18.44
Slc29a2	ENSMUSG00000024891-11-15,11-13,12-15	chr19:5030288-5030490	203	chr19:5029494,5030288-5030490,5031002	S	88.37	OK,OK,OK,OK,S	81.54	OK,OK,OK,OK,S	92	OK,OK,OK,OK,S	100	OK,OK,OK,OK,S	-18.46
Iqsec1	ENSMUSG00000034312-22-20,22-18,23-20	chr6:90617894-90618070	177	chr6:90618635,90617894-90618070,90614065	C1	91.8	LOW,LOW,LOW,B1,S	81.53	VLOW,VLOW,VLOW,B1,S	100	OK,OK,OK,OK,S	100	OK,OK,OK,B1,S	-18.47
Clip2	ENSMUSG00000063146_CASSETTE1	chr5:134980604-134980708	105	chr5:134986033,134980604-134980708,134979331	S	8.2	OK,OK,OK,B1,S	2.38	OK,OK,OK,OK,S	18.84	OK,OK,OK,OK,S	20.86	OK,OK,OK,OK,S	-18.48
Ssr1	ENSMUSG00000021427-MICROEX1	chr13:38074964-38074978	15	chr13:38075262,38074964-38074978+38074973,38071675	MIC_S	23.11	SOK,SOK,SOK,na,na	22.12	SOK,SOK,SOK,na,na	42.17	SOK,SOK,SOK,na,na	40.6	SOK,SOK,SOK,na,na	-18.48
Snapc4	ENSMUSG00000036281-8-6,8-5-2/2	chr2:26232120-26232245	4	chr2:26232389,26232120-26232245+26232241	Alt3	89.03	OK,SOK,OK,93=93,S	81.52	OK,OK,OK,51=51,S	100	OK,OK,OK,61=61,S	100	OK,OK,OK,77=77,S	-18.48
Madd	ENSMUSG00000040687_CASSETTE2	chr2:90995170-90995232	63	chr2:90995703,90995170-90995232,90994922	S	50.96	SOK,SOK,SOK,OK,S	50.79	SOK,SOK,SOK,OK,S	61.54	SOK,SOK,SOK,OK,S	69.29	SOK,SOK,SOK,OK,S	-18.5
4933436C20Rik	ENSMUSG00000031736_MULTIEX1-3/5=C1-C2	chr8:94870683-94870811	129	chr8:94879587,94870683-94870811+94870817,94850356+94850361	C3*	43.49	SOK,SOK,N,Bn,C3	47.7	SOK,SOK,N,Bn,C3	58.18	OK,OK,N,B1,C3	66.23	OK,OK,N,Bn,C3	-18.53
Rab11b	ENSMUSG00000077450-3-4,3-3,3-2,3-1-4/4	chr17:33886727-33886922	75	chr17:33896988,33886727-33886922+33886901+33886864+33886847	Alt3	39.94	OK,OK,VLOW,40=10,C3	32.3	LOW,LOW,N,34=5,C3	52.34	OK,OK,VLOW,42=15,C3	50.85	OK,OK,LOW,57=20,C3	-18.55
Cux1	ENSMUSG00000029705_MULTIEX2-5/8=C1-C2	chr5:136781319-136781484	166	chr5:136790177,136781319-136781484,136733910	C2	23.83	SOK,SOK,SOK,Bn,C2	14.14	SOK,SOK,OK,Bn,C2	29.82	SOK,SOK,SOK,Bn,C2	32.7	SOK,SOK,OK,Bn,C2	-18.56
Slain1	ENSMUSG00000055717_MULTIEX1-1/3=C1-2	chr14:104083451-104083600	150	chr14:104056289,104083451-104083600,104084886	S	53.85	LOW,LOW,LOW,OK,S	38.46	VLOW,VLOW,VLOW,B1,S	60.38	OK,OK,OK,OK,S	57.04	SOK,SOK,SOK,OK,S	-18.58
Mpdz	ENSMUSG00000028402-21-25,21-24-2/2	chr4:80994534-80994648	54	chr4:80994906,80994534-80994648+80994594	Alt3	40	LOW,LOW,LOW,30=30,S	23.08	VLOW,VLOW,VLOW,13=13,S	41.38	LOW,LOW,LOW,29=29,S	41.67	LOW,LOW,LOW,36=36,S	-18.59
Vps37d	ENSMUSG00000043614_MULTIEX1-2/2=C1-C2	chr5:135550264-135550346	83	chr5:135553932,135550264-135550346,135549853	C2	89.66	OK,OK,N,B2,C2	81.4	LOW,LOW,N,Bl,C3	85	LOW,LOW,N,Bl,C2	100	OK,OK,N,B2,C2	-18.6
Ndufaf1	ENSMUSG00000027305-0-0,1-0,2-0,3-0-3/4	chr2:119488345-	171	chr2:119488516+119488495+119488345+119488329-,119486395	Alt5	41.46	OK,OK,OK,94=92,S	60	OK,OK,OK,65=65,S	53.06	OK,OK,OK,49=49,S	78.62	OK,OK,OK,47=46,S	-18.62
D630045J12Rik	ENSMUSG00000063455-23-28,23-27-2/2	chr6:-38078575	48	chr6:38080782,-38078575+38078527	Alt3	37.8	OK,OK,OK,82=82,S	47.37	OK,OK,OK,57=57,S	56.86	OK,OK,OK,51=51,S	66	OK,OK,OK,50=50,S	-18.63
Elf2	ENSMUSG00000037174-10-15,10-14-2/2	chr3:51068808-51068964	36	chr3:51070675,51068808-51068964+51068928	Alt3	35.54	SOK,SOK,SOK,257=251,S	32.69	SOK,SOK,SOK,132=132,S	52.04	SOK,SOK,SOK,237=231,S	51.32	SOK,SOK,SOK,225=218,S	-18.63
Plxnb2	ENSMUSG00000036606-0-7,0-2,3-7	chr15:89001497-89001546	50	chr15:89011095,89001497-89001546,89001047	S	92.23	OK,OK,OK,OK,S	76.92	OK,OK,OK,OK,S	95	SOK,SOK,SOK,OK,S	95.56	SOK,SOK,SOK,OK,S	-18.64
Rps7	ENSMUSG00000061477-1-8,1-7-2/2	chr12:29318633-29318697	2	chr12:29320445,29318633-29318697+29318695	Alt3	42.17	LOW,LOW,N,35=0,C3	36.17	LOW,LOW,N,35=2,C3	44.92	OK,OK,N,40=0,C3	54.83	OK,OK,N,42=0,C3	-18.66
Ubxn7	ENSMUSG00000053774-5-3,6-3-2/2	chr16:32367430-32367499	4	chr16:32367430-32367495+32367499,32369401	Alt5	28.96	LOW,SOK,VLOW,22=16,C2	0	VLOW,SOK,VLOW,12=12,S	13.33	LOW,SOK,LOW,30=26,C1	18.68	LOW,SOK,LOW,33=26,C1	-18.68
Anxa6	ENSMUSG00000018340_CASSETTE1	chr11:54800553-54800570	18	chr11:54804893,54800553-54800570,54799717	S	54.48	SOK,SOK,SOK,OK,S	54.52	SOK,SOK,SOK,OK,S	73.5	SOK,SOK,SOK,OK,S	73.24	SOK,SOK,SOK,OK,S	-18.72
Zfp516	ENSMUSG00000058881-17-6,17-5,18-6	chr18:83163862-83163929	68	chr18:83162581,83163862-83163929,83170665	C1	100	OK,OK,OK,OK,S	78.14	LOW,LOW,LOW,OK,C1	91.53	OK,OK,OK,OK,S	96.86	OK,OK,OK,B1,S	-18.72
Slc29a1	ENSMUSG00000023942-6-28,6-21,14-28	chr17:45730281-45730381	101	chr17:45732431,45730281-45730381,45729210	C1	48.12	SOK,SOK,SOK,OK,S	46.82	SOK,SOK,SOK,OK,C1	65.65	SOK,SOK,SOK,OK,C1	65.55	SOK,SOK,SOK,OK,S	-18.73
Kalrn	ENSMUSG00000061751-73-77,73-76-2/2	chr16:34014088-34014300	3	chr16:34016478,34014088-34014300+34014297	Alt3	45.59	OK,OK,OK,68=68,S	33.33	OK,OK,OK,42=42,S	48.15	OK,OK,OK,54=54,S	52.08	OK,OK,OK,48=48,S	-18.75
Thada	ENSMUSG00000024251-0-1,0-0-2/2	chr17:84863697-84863841	47	chr17:84865434,84863697-84863841+84863794	Alt3	54.84	LOW,LOW,LOW,31=31,S	56.25	VLOW,VLOW,VLOW,16=16,S	85.19	LOW,LOW,LOW,27=27,S	75	LOW,LOW,LOW,32=32,S	-18.75
Gnao1	ENSMUSG00000031748_MULTIEX1-3/3=2-C2	chr8:96477875-96478028	154	chr8:96474331,96477875-96478028,96487284	S	49.34	SOK,SOK,SOK,B2,S	40.88	SOK,SOK,SOK,B2,S	51.62	SOK,SOK,SOK,B2,S	59.68	SOK,SOK,SOK,B2,S	-18.8
Ptk2	ENSMUSG00000022607-MICROEX1	chr15:73042417-73042425	9	chr15:73046409,73042417-73042425,73041327	MIC_S	81.25	SOK,SOK,SOK,na,na	75.29	SOK,SOK,SOK,na,na	93.96	SOK,SOK,SOK,na,na	94.1	SOK,SOK,SOK,na,na	-18.81
Faim	ENSMUSG00000032463_CASSETTE1	chr9:98891334-98891390	57	chr9:98886931,98891334-98891390,98892520	S	19.21	SOK,SOK,SOK,OK,S	28.78	SOK,SOK,SOK,OK,S	44.23	SOK,SOK,SOK,OK,S	47.6	SOK,SOK,SOK,OK,S	-18.82
Mtap6	ENSMUSG00000055407_MULTIEX1-1/4=C1-C2	chr7:106465982-106466178	197	chr7:106464412,106465982-106466178,106484495	S	61.32	SOK,SOK,SOK,B1,S	62.65	SOK,SOK,SOK,B2,S	80.21	SOK,SOK,SOK,B1,S	81.48	SOK,SOK,SOK,B2,S	-18.83
Gripap1	ENSMUSG00000031153_MULTIEX1-2/2=C1-C2	chrX:7372118-7372225	108	chrX:7369463,7372118-7372225,7376416	C2	75.63	SOK,SOK,SOK,B1,C2	76.21	SOK,SOK,LOW,B1,C2	90.03	SOK,SOK,SOK,B2,C2	95.09	SOK,SOK,SOK,B1,C2	-18.88
1810074P20Rik	ENSMUSG00000040359-0-1,0-0-2/2	chr4:25207770-25207915	49	chr4:25208823,25207770-25207915+25207866	Alt3	96.53	LOW,LOW,LOW,28=28,S	73.9	VLOW,VLOW,VLOW,15=15,S	86.87	OK,OK,OK,52=52,S	92.84	OK,OK,OK,68=68,S	-18.94
Ccdc138	ENSMUSG00000038010_CASSETTE1	chr10:57972253-57972380	128	chr10:57970389,57972253-57972380,57975827	S	69.44	OK,OK,OK,OK,S	61.29	OK,OK,OK,OK,S	77.01	OK,OK,OK,OK,S	80.25	OK,OK,OK,OK,S	-18.96
mm4cassette1	Mm.410659_CASSETTE1	chr9:97179128-97179362	235	chr9:97176334,97179128-97179362,97181885	S	55.83	SOK,SOK,SOK,OK,S	56.52	SOK,SOK,SOK,OK,S	61.54	SOK,SOK,SOK,OK,S	75.48	SOK,SOK,SOK,OK,S	-18.96
Naca	ENSMUSG00000061315-2-2,3-2,4-2,5-2-4/4	chr10:-127473433	391	chr10:-127473042+127473160+127473316+127473433,127473545	Alt5	16.16	OK,OK,OK,99=99,S	10.3	OK,OK,OK,87=84,S	24.95	OK,OK,OK,60=58,S	29.28	OK,OK,OK,75=74,S	-18.98
Nt5dc1	ENSMUSG00000039480-6-6,6-5-2/2	chr10:34117920-34118004	3	chr10:34119544,34117920-34118004+34118001	Alt3	83.33	OK,OK,OK,42=42,S	78.57	OK,OK,OK,42=42,S	93.02	OK,OK,OK,43=43,S	97.56	OK,OK,OK,41=41,S	-18.99
Rims4	ENSMUSG00000035226-0-2,0-1-2/2	chr2:163704830-163704968	3	chr2:163744323,163704830-163704968+163704965	Alt3	72.41	OK,OK,OK,58=58,S	52.78	LOW,LOW,LOW,36=36,S	60.47	OK,OK,OK,43=43,S	71.79	LOW,LOW,LOW,39=39,S	-19.01
Sh3glb2	ENSMUSG00000026860-MICROEX2	chr2:30204746-30204757	12	chr2:30205808,30204746-30204757,30204137	MIC_S	16.58	SOK,SOK,SOK,na,na	13.21	SOK,SOK,SOK,na,na	29.19	SOK,SOK,SOK,na,na	32.23	SOK,SOK,SOK,na,na	-19.02
Ifnar2	ENSMUSG00000022971-9-9,9-8,12-9	chr16:91399463-91399590	128	chr16:91394158,91399463-91399590,91403955	S	73.84	OK,OK,OK,B1,S	63.35	VLOW,VLOW,VLOW,OK,S	78.9	LOW,LOW,LOW,OK,C1	82.38	LOW,LOW,LOW,B1,S	-19.03
Eps15l1	ENSMUSG00000006276-21-26,22-26,23-26,24-26-2/4	chr8:74902890-74903054	93	chr8:74902983+74902890+74902884+74902879-74903054,74897845	Alt5	87.5	SOK,SOK,SOK,112=111,S	71.59	OK,OK,OK,74=73,S	92.55	OK,OK,OK,94=92,S	90.62	OK,OK,OK,64=63,S	-19.03
2310035K24Rik	ENSMUSG00000068264-1-6,1-5,3-6	chr2:131036999-131037209	211	chr2:131036417,131036999-131037209,131038183	S	58.19	SOK,SOK,SOK,OK,S	55.56	OK,OK,OK,OK,S	46.51	OK,OK,OK,OK,S	74.6	OK,OK,OK,OK,S	-19.04
Add1	ENSMUSG00000029106-19-22,20-22-2/2	chr5:34959275-34959556	93	chr5:34959275-34959463+34959556,34961999	Alt5	24.1	SOK,SOK,SOK,278=276,S	24.1	SOK,SOK,SOK,195=194,S	43.87	SOK,SOK,SOK,310=308,S	43.14	SOK,SOK,SOK,306=303,S	-19.04
Ccdc18	ENSMUSG00000056531_CASSETTE3	chr5:108630344-108630443	100	chr5:108626989,108630344-108630443,108631084	S	83.78	LOW,LOW,LOW,OK,S	80.95	VLOW,VLOW,VLOW,B1,S	100	LOW,LOW,LOW,OK,S	100	OK,OK,OK,OK,S	-19.05
Ulk4	ENSMUSG00000040936_CASSETTE4	chr9:121113842-121113925	84	chr9:121117275,121113842-121113925,121101913	S	100	OK,OK,OK,OK,S	80.95	VLOW,VLOW,VLOW,OK,S	89.19	LOW,LOW,LOW,OK,S	100	LOW,LOW,LOW,B1,S	-19.05
Hps1	ENSMUSG00000025188-0-1,1-1-2/2	chr19:42854228-	176	chr19:42854404+42854228-,42853136	Alt5	26.76	OK,OK,OK,71=71,S	19.05	OK,OK,OK,42=42,S	10.34	LOW,LOW,LOW,29=29,S	38.1	OK,OK,OK,42=42,S	-19.05
Aftph	ENSMUSG00000049659-11-13,11-12-2/2	chr11:20596754-20596924	90	chr11:20598316,20596754-20596924+20596834	Alt3	28	LOW,LOW,LOW,25=25,S	0	VLOW,VLOW,VLOW,14=14,S	23.81	OK,OK,OK,42=42,S	19.15	OK,OK,OK,47=47,S	-19.15
Vps29	ENSMUSG00000029462-MICROEX1	chr5:122806803-122806814	12	chr5:122804485+122804474,122806803-122806814,122810022	MIC_S	37.56	SOK,SOK,SOK,na,na	34.26	SOK,SOK,SOK,na,na	58.71	SOK,SOK,SOK,na,na	53.42	SOK,SOK,SOK,na,na	-19.16
Mfsd6	ENSMUSG00000041439_CASSETTE1	chr1:52715543-52715567	25	chr1:52717651,52715543-52715567,52715389	S	35.39	OK,SOK,OK,OK,S	33.27	OK,OK,OK,B1,S	41.46	SOK,SOK,SOK,OK,S	52.49	SOK,SOK,SOK,OK,S	-19.22
St3gal3	ENSMUSG00000028538-0-0,1-0,2-0-3/3	chr4:117806995-	344	chr4:117807339+117807009+117806995-,117780298	Alt5	60	OK,OK,OK,50=49,S	40	LOW,LOW,LOW,30=30,S	62.16	LOW,LOW,LOW,37=36,S	59.26	LOW,LOW,LOW,27=27,S	-19.26
Chchd7	ENSMUSG00000042198-1-3,1-1-2/2	chr4:3866526-3866673	45	chr4:3866278,3866571+3866526-3866673	Alt3	52.34	OK,OK,OK,93=70,C2	55.89	OK,OK,OK,87=66,C2	60.99	OK,OK,OK,68=55,C1	75.17	OK,OK,OK,67=51,C2	-19.28
Crtc3	ENSMUSG00000030527_CASSETTE1	chr7:87761351-87761451	101	chr7:87763480,87761351-87761451,87754818	S	100	LOW,OK,LOW,OK,S	75.26	VLOW,VLOW,VLOW,B1,S	84.24	LOW,OK,LOW,OK,S	94.54	LOW,OK,LOW,OK,S	-19.28
Iqcg	ENSMUSG00000035578-10-4,10-3,15-4	chr16:33040850-33040978	129	chr16:33045606,33040850-33040978,33035708	C1	100	OK,OK,N,B1,C2	80.72	VLOW,VLOW,N,B1,C2	100	OK,OK,VLOW,B1,C2	100	OK,OK,VLOW,B1,C2	-19.28
Fbf1	ENSMUSG00000020776_MULTIEX1-2/5=C1-3	chr11:116027146-116027226	81	chr11:116028866+116028876,116027146-116027226,116026004	C2	85.65	OK,SOK,OK,OK,C1	72.26	OK,OK,LOW,OK,C2	82.02	OK,SOK,OK,OK,C2	91.57	OK,SOK,OK,OK,C2	-19.31
2310035C23Rik	ENSMUSG00000026319-24-28,24-27,24-26-3/3	chr1:107627778-107627857	12	chr1:107624565,107627790+107627787+107627778-107627857	Alt3	63.68	LOW,LOW,LOW,28=28,S	70.16	LOW,LOW,LOW,34=34,S	72.26	OK,OK,OK,55=55,S	89.47	LOW,LOW,LOW,39=39,S	-19.31
Arhgef40	ENSMUSG00000004562_CASSETTE1	chr14:52624554-52624574	21	chr14:52624417,52624554-52624574,52624664	S	13.2	SOK,SOK,SOK,B1,S	15.15	SOK,SOK,SOK,OK,S	31.4	OK,SOK,OK,B2,S	34.48	SOK,SOK,SOK,B1,S	-19.33
Zfp512	ENSMUSG00000062761_MULTIEX1-3/3=2-C2	chr5:31769695-31769819	125	chr5:31769048,31769695-31769819,31770527	S	96.43	SOK,SOK,SOK,OK,S	75.41	SOK,SOK,SOK,OK,C1	92.57	SOK,SOK,SOK,OK,S	94.74	SOK,SOK,SOK,OK,S	-19.33
Hars2	ENSMUSG00000019143_MULTIEX1-6/7=5-7	chr18:36949021-36949263	243	chr18:36948938,36949021-36949263,36949788	S	61.75	SOK,SOK,SOK,OK,C1	49.3	SOK,SOK,OK,B1,C2	63.35	SOK,SOK,SOK,OK,C1	68.66	SOK,SOK,SOK,B1,C1	-19.36
Abi1	ENSMUSG00000058835_MULTIEX1-2/2=1-C2	chr2:22805704-22805790	87	chr2:22808955,22805704-22805790,22802281	C1	82.44	SOK,SOK,SOK,OK,S	74.49	SOK,SOK,SOK,OK,S	95.9	SOK,SOK,SOK,OK,S	93.94	SOK,SOK,SOK,OK,S	-19.45
Zscan29	ENSMUSG00000050619_CASSETTE2	chr2:120994935-120995139	205	chr2:120995546,120994935-120995139,120992454	S	83.13	OK,OK,OK,OK,S	74.36	OK,OK,OK,OK,S	89.74	SOK,SOK,SOK,OK,S	93.81	OK,OK,OK,B1,S	-19.45
2810422O20Rik	ENSMUSG00000041396-0-0,1-0-2/2	chr1:-165925202	94	chr1:-165925108+165925202,165926045	Alt5	46.43	OK,OK,OK,56=56,S	39.29	LOW,LOW,LOW,28=28,S	50	LOW,LOW,LOW,28=28,S	58.82	VLOW,VLOW,VLOW,17=17,S	-19.53
Lemd3	ENSMUSG00000048661_MULTIEX1-1/9=C1-2	chr10:120389274-120389311	38	chr10:120414840,120389274-120389311,120386419	S	100	OK,OK,OK,OK,S	70.34	VLOW,VLOW,VLOW,OK,C1	91.67	OK,OK,OK,OK,S	89.89	OK,OK,OK,OK,S	-19.55
Rpl23	ENSMUSG00000071415-0-4,0-3-2/2	chr11:97642718-97642776	32	chr11:97643658,97642718-97642776+97642744	Alt3	26.36	SOK,SOK,OK,239=69,C3	25.79	SOK,SOK,OK,252=77,C3	45.73	SOK,SOK,SOK,293=138,C3	45.35	SOK,SOK,SOK,269=128,C3	-19.56
Qrich1	ENSMUSG00000006673-0-1,0-0-2/2	chr9:108421034-108421157	64	chr9:108419571,108421098+108421034-108421157	Alt3	43.33	LOW,LOW,LOW,30=20,C2	15.15	LOW,LOW,VLOW,33=19,C2	22.5	OK,OK,LOW,40=31,C2	34.78	OK,OK,LOW,46=24,C2	-19.63
Papola	ENSMUSG00000021111_MULTIEX1-3/4=2-4	chr12:107046765-107046876	112	chr12:107045428,107046765-107046876,107047553	S	77.33	SOK,SOK,SOK,B1,S	75.77	SOK,SOK,SOK,B1,S	96.17	SOK,SOK,SOK,B1,S	95.41	SOK,SOK,SOK,B1,S	-19.64
Ehbp1	ENSMUSG00000042302-12-14,12-13-2/2	chr11:22046535-22046703	75	chr11:22051070,22046535-22046703+22046628	Alt3	37.46	OK,OK,OK,52=47,C1	18.35	LOW,LOW,LOW,28=27,S	32.51	OK,OK,OK,50=48,S	38.04	OK,OK,LOW,40=38,S	-19.69
Gm14490	ENSMUSG00000082079_MULTIEX1-1/2=C1-C2	chr2:153552212-153552281	70	chr2:153549303,153552212-153552281,153555502	C3	10.53	LOW,LOW,VLOW,Bn,C2	17.39	LOW,LOW,VLOW,Bn,C3	25	OK,OK,LOW,Bn,C2	37.14	VLOW,VLOW,N,Bn,C3	-19.75
Ttc14	ENSMUSG00000027677_CASSETTE1	chr3:33699504-33699596	93	chr3:33699354+33699358,33699504-33699596,33699878	S	10.68	OK,OK,OK,OK,S	8.64	OK,OK,OK,Bn,S	15.25	OK,OK,OK,OK,S	28.42	OK,OK,OK,OK,S	-19.78
Dnm1	ENSMUSG00000026825-MICROEX1	chr2:32178699-32178710	12	chr2:32178942,32178699-32178710,32176137	MIC_S	70.5	SOK,SOK,SOK,na,na	76.94	SOK,SOK,SOK,na,na	94.53	SOK,SOK,SOK,na,na	96.75	SOK,SOK,SOK,na,na	-19.81
Dnm1l	ENSMUSG00000022789_MULTIEX1-1/2=C1-2	chr16:16318857-16318934	78	chr16:16319545,16318857-16318934,16318570	C2	22.71	SOK,SOK,SOK,OK,C2	23.94	SOK,SOK,OK,OK,C2	44.13	SOK,SOK,SOK,OK,C2	43.79	SOK,SOK,SOK,OK,C2	-19.85
Mtap1a	ENSMUSG00000027254-6-7,6-6,8-7	chr2:121133251-121133471	221	chr2:121133108,121133251-121133471,121133668	C2	74.21	SOK,SOK,N,B2,C2	65.43	SOK,SOK,N,B2,C2	88.05	SOK,SOK,N,B2,C2	85.31	SOK,SOK,N,B2,C2	-19.88
Esd	ENSMUSG00000021996_MULTIEX1-1/2=C1-C2	chr14:75143026-75143145	120	chr14:75141945,75143026-75143145,75145357	C1	66.67	OK,OK,OK,OK,S	50.94	VLOW,VLOW,VLOW,B1,C1	63.64	LOW,LOW,LOW,B1,S	70.83	LOW,LOW,LOW,OK,C1	-19.89
Itfg3	ENSMUSG00000024187-0-5,1-5,2-5-3/3	chr17:26380935-	28	chr17:26380963+26380951+26380935-,26357525	Alt5	59.58	LOW,LOW,VLOW,35=13,C3	28.16	VLOW,VLOW,N,16=6,C3	47.48	OK,OK,LOW,55=26,C3	48.07	OK,OK,LOW,64=25,C3	-19.91
Ppfia3	ENSMUSG00000003863_CASSETTE1	chr7:52598923-52598949	27	chr7:52599111,52598923-52598949,52597871	S	36.33	OK,OK,OK,OK,S	48.09	LOW,LOW,LOW,OK,S	71.26	LOW,OK,LOW,OK,S	68.08	OK,OK,OK,OK,S	-19.99
Parp2	ENSMUSG00000036023-1-1,1-0-2/2	chr14:51429681-51429889	68	chr14:51427662,51429749+51429681-51429889	Alt3	8	SOK,SOK,SOK,100=100,S	2.86	OK,OK,OK,70=70,S	17.78	OK,OK,OK,90=90,S	22.86	SOK,SOK,SOK,105=105,S	-20
Tpcn2	ENSMUSG00000048677_MULTIEX2-2/3=C1-C2	chr7:152441785-152441866	82	chr7:152442635,152441785-152441866,152382688	C3	95.83	OK,OK,N,Bn,C3	80	N,N,N,Bn,C3	100	OK,OK,N,Bn,C3	100	LOW,LOW,N,Bn,C3	-20
Asap1	ENSMUSG00000022377-MICROEX1	chr15:63985406-63985414	9	chr15:63990444+63990480,63985406-63985414,63984492	MIC_S	72.53	OK,OK,OK,na,na	77.3	OK,OK,OK,na,na	93.23	SOK,SOK,SOK,na,na	97.32	SOK,SOK,SOK,na,na	-20.02
Kifc5b	ENSMUSG00000024301-7-6,7-3,10-6	chr17:27058524-27058805	282	chr17:27058064,27058524-27058805,27059621	S	33.77	LOW,SOK,LOW,B2,S	28.92	LOW,SOK,VLOW,B2,S	40	LOW,SOK,VLOW,B2,S	48.95	OK,SOK,OK,B2,S	-20.03
Crocc	ENSMUSG00000040860_CASSETTE1	chr4:140577569-140577732	164	chr4:140577959,140577569-140577732,140576404	S	91.67	OK,OK,OK,B1,S	68.42	LOW,LOW,LOW,OK,S	83.61	OK,OK,OK,OK,S	88.46	OK,OK,OK,OK,S	-20.04
Cyp20a1	ENSMUSG00000049439_MULTIEX1-2/2=1-C2	chr1:60409753-60409919	167	chr1:60409014,60409753-60409919,60411358	S	62.5	SOK,SOK,SOK,B1,S	60	SOK,SOK,SOK,B1,S	79.41	SOK,SOK,SOK,OK,S	80.1	SOK,SOK,SOK,B1,S	-20.1
Ccdc130	ENSMUSG00000004994_CASSETTE1	chr8:86783012-86783150	139	chr8:86784193,86783012-86783150,86782825	S	48.31	SOK,SOK,SOK,OK,S	41.47	SOK,SOK,SOK,OK,S	61.52	SOK,SOK,SOK,OK,S	61.59	SOK,SOK,SOK,OK,S	-20.12
Zbtb49	ENSMUSG00000029127_MULTIEX1-3/4=1-4	chr5:38601857-38601903	47	chr5:38604547,38601857-38601903,38597201	C1	86.05	LOW,LOW,VLOW,B1,C1	57.14	VLOW,VLOW,N,OK,C2	60	LOW,LOW,VLOW,B1,C1	77.27	LOW,LOW,VLOW,B1,C2	-20.13
Cdk5rap2	ENSMUSG00000039298_CASSETTE1	chr4:69907982-69908008	27	chr4:69911387,69907982-69908008,69906531	S	22.58	SOK,SOK,SOK,B1,S	13.64	SOK,SOK,SOK,B1,S	28.25	SOK,SOK,SOK,B1,S	33.79	SOK,SOK,SOK,B2,S	-20.15
Pcnxl3	ENSMUSG00000054874-8-9,8-8-2/2	chr19:5684290-5684468	3	chr19:5684549,5684290-5684468+5684465	Alt3	71.29	LOW,LOW,LOW,32=32,S	52.61	VLOW,VLOW,VLOW,15=15,S	44.11	LOW,LOW,LOW,29=29,S	72.76	LOW,LOW,LOW,30=30,S	-20.15
Tacc2	ENSMUSG00000030852-10-8,10-6,11-8	chr7:137806530-137806655	126	chr7:137789944,137806530-137806655,137818116	C2	72.73	SOK,SOK,SOK,OK,C1	67.07	OK,OK,LOW,OK,S	81.86	SOK,SOK,SOK,OK,C1	87.22	SOK,SOK,OK,OK,C1	-20.15
Usp37	ENSMUSG00000033364_MULTIEX1-2/2=1-C2	chr1:74506489-74506554	66	chr1:74508140,74506489-74506554,74502794	S	44.32	SOK,SOK,SOK,OK,S	33.33	OK,OK,OK,OK,S	52	SOK,SOK,SOK,OK,S	53.49	SOK,SOK,SOK,OK,S	-20.16
Bnc2	ENSMUSG00000028487-12-11,12-9,13-11	chr4:83937168-83937229	62	chr4:83937597,83923810+83937168-83937229,83922351	C1*	0	LOW,LOW,LOW,Bn,C1	0	LOW,LOW,LOW,Bn,C1	2.45	LOW,LOW,LOW,Bn,C1	20.18	N,N,N,B1,C2	-20.18
Mast2	ENSMUSG00000003810_CASSETTE5	chr4:116108049-116108196	148	chr4:116136336+116136341,116108049-116108196,116103148+116103153	S	41.9	SOK,SOK,SOK,B1,S	43.79	SOK,SOK,SOK,OK,S	58.98	SOK,SOK,SOK,B1,S	63.99	SOK,SOK,SOK,B1,S	-20.2
Tmem143	ENSMUSG00000002781_MULTIEX1-4/4=3-C2	chr7:53163477-53163607	131	chr7:53162482,53163477-53163607,53164692	S	92.37	SOK,SOK,SOK,OK,S	76.34	OK,OK,OK,B1,S	91.74	SOK,SOK,SOK,OK,S	96.55	SOK,SOK,SOK,OK,S	-20.21
Mtss1	ENSMUSG00000022353_MULTIEX1-2/2=C1-C2	chr15:58778881-58779075	195	chr15:58783025,58778881-58779075,58777574	ME(1-2[97=100])	32.11	SOK,SOK,SOK,OK,S	26.47	OK,OK,OK,OK,S	43.73	SOK,SOK,SOK,OK,S	46.7	SOK,SOK,SOK,OK,S	-20.23
Map3k4	ENSMUSG00000014426_MULTIEX1-2/2=1-C2	chr17:12435516-12435671	156	chr17:12436366,12435516-12435671,12432936	S	13.49	SOK,SOK,SOK,B1,S	13.47	SOK,SOK,SOK,OK,S	25.96	SOK,SOK,SOK,B1,S	33.72	SOK,SOK,SOK,OK,S	-20.25
Plekha6	ENSMUSG00000041757_MULTIEX1-2/4=C1-4	chr1:135172389-135172442	54	chr1:135170951,135172389-135172442,135176916	C3	10.05	SOK,SOK,OK,Bn,C2	8.66	OK,OK,OK,B1,C3	30.91	SOK,SOK,OK,B2,C3	28.92	SOK,SOK,OK,B2,C3	-20.26
Frmd4a	ENSMUSG00000026657_MULTIEX1-2/2=1-C2	chr2:4529045-4529116	72	chr2:4527112,4529045-4529116,4532013	S	41.98	SOK,SOK,SOK,OK,S	47.17	SOK,SOK,SOK,OK,S	72	SOK,SOK,SOK,OK,S	67.45	SOK,SOK,SOK,OK,S	-20.28
Cars	ENSMUSG00000010755_MULTIEX1-2/2=C1-C2	chr7:150778317-150778565	249	chr7:150785417+150785887,150778317-150778565,150774488	S	35.82	SOK,SOK,SOK,OK,S	35.36	SOK,SOK,SOK,OK,S	55.26	SOK,SOK,SOK,OK,S	55.65	SOK,SOK,SOK,B1,S	-20.29
Solh	ENSMUSG00000037326_MULTIEX1-1/7=C1-2	chr17:26110036-26110324	289	chr17:26122416,26110036-26110324,26102472	S	37.25	LOW,LOW,LOW,OK,S	31.43	VLOW,VLOW,VLOW,B1,C1	52.38	LOW,LOW,LOW,OK,S	51.72	LOW,LOW,LOW,OK,S	-20.29
Zfp426	ENSMUSG00000059475-7-14,7-11,9-14	chr9:20280840-20280922	83	chr9:20282577,20280840-20280922,20279477	C1	100	LOW,OK,LOW,OK,C1	79.68	VLOW,LOW,VLOW,OK,C1	100	LOW,OK,LOW,OK,C1	100	OK,OK,OK,OK,C1	-20.32
Socs7	ENSMUSG00000038485_MULTIEX1-2/2=1-C2	chr11:97238311-97238412	102	chr11:97237855,97238311-97238412,97239250	C1	12.16	OK,OK,OK,B1,C2	7.22	OK,OK,OK,OK,C1	20.93	SOK,SOK,OK,OK,C1	27.57	SOK,SOK,SOK,OK,C1	-20.35
Zfat	ENSMUSG00000022335-19-16,20-16-2/2	chr15:67942006-67942124	33	chr15:67942039+67942006-67942124,67936641	Alt5	27.97	OK,OK,OK,49=48,S	10.83	VLOW,VLOW,VLOW,18=18,S	28.5	OK,OK,OK,55=55,S	31.19	OK,OK,OK,44=44,S	-20.36
Tmem68	ENSMUSG00000028232_MULTIEX1-7/8=6-8	chr4:3481501-3481561	61	chr4:3487646,3481501-3481561,3479038	S	70.42	SOK,SOK,SOK,OK,S	66.67	OK,OK,OK,OK,S	78.76	SOK,SOK,SOK,OK,S	87.04	SOK,SOK,SOK,OK,S	-20.37
Rab11b	ENSMUSG00000077450-0-4,1-4,2-4,3-4-4/4	chr17:33896988-	200	chr17:33897188+33897168+33896998+33896988-,33886847	Alt5	24.96	OK,OK,VLOW,40=13,C3	14.68	LOW,LOW,VLOW,34=13,C3	34.84	OK,OK,VLOW,43=12,C3	35.07	OK,OK,VLOW,57=18,C3	-20.39
Rod1	ENSMUSG00000028382_MULTIEX1-1/6=C1-2	chr4:59559021-59559054	34	chr4:59562020,59559021-59559054,59537348	S	23.39	LOW,LOW,LOW,OK,S	12.2	VLOW,VLOW,VLOW,OK,S	31.21	OK,OK,OK,B1,S	32.71	OK,OK,OK,OK,S	-20.51
Reep6	ENSMUSG00000035504_MULTIEX1-2/2=1-C2	chr10:79797458-79797538	81	chr10:79796879,79797458-79797538,79797855	S	70.7	SOK,SOK,SOK,OK,S	65	OK,OK,OK,OK,S	83.67	OK,OK,OK,OK,S	85.57	OK,OK,OK,B1,S	-20.57
Pkm2	ENSMUSG00000032294_MULTIEX1-1/2=C1-C2	chr9:59522836-59523002	167	chr9:59519880,59522836-59523002,59525851	ME(1-2[100=100])	62.68	SOK,SOK,SOK,OK,C2	65.39	SOK,SOK,SOK,OK,C1	85.63	SOK,SOK,SOK,OK,C1	86	SOK,SOK,SOK,OK,C1	-20.61
Slc10a3	ENSMUSG00000032806_CASSETTE1	chrX:71617953-71618021	69	chrX:71618530+71618548,71617953-71618021,71616350	S	63.76	OK,OK,OK,OK,S	51.1	LOW,LOW,LOW,OK,S	59.08	LOW,LOW,LOW,OK,S	71.72	LOW,LOW,LOW,OK,S	-20.62
Phf20l1	ENSMUSG00000072501_MULTIEX2-1/2=C1-2	chr15:66462429-66462528	100	chr15:66461543,66462429-66462528+66462607,66464268+66464382	S*	69.7	OK,OK,OK,OK,C1	54.55	LOW,LOW,LOW,OK,C1	87.6	SOK,SOK,SOK,OK,C1	75.17	SOK,SOK,SOK,OK,C1	-20.62
[truncated: 277 more rows]
