# Supplementary material for: ARGLU1 is a transcriptional coactivator and splicing regulator important for stress hormone signaling and development
Source: Nucleic Acids Res. 2019 Jan 30;47(6):2856–70. doi: 10.1093/nar/gkz010 (PMC6451108; doi:10.1093/nar/gkz010)
Supplement: Supplementary Data [file gkz010_supplemental_files.zip › Table S4 - expression and splicing overlap.xlsx]

## Sheet: Common 71 genes 
Table S4. N2a genes showing transcription and splicing overlap following ARGLU1 knockdown. Common genes (transcription and splicing) regulated by ARGLU1.
			Alternative Splicing				Gene Expression
GENE	FullCO	COMPLEX	siControl Veh PSI	siControl Dex PSI	siArglu1 Veh PSI	siArglu1 Dex PSI	siControl Veh cRPKM	siControl Dex cRPKM	siArglu1 Veh cRPKM	siArglu1 Dex cRPKM
4932438A13Rik	chr3:36909926,36910490+36910457-36910716	Alt3	100	98	72.73	90	5.87	5.5	2.95	3.69
4933436C20Rik	chr8:94874590,94870683-94871003+94870817+94870811	Alt3	42.5	44.68	26.62	21.88	4.62	5.11	15.96	15.24
Abat	chr16:8609086,8611220-8611387,8614076	S	74.91	71.43	50	50.91	16.49	14.35	3.97	3.93
Abl2	chr1:158570743,158571127+158571124-158571360	Alt3	39.02	25.64	22.22	61.54	4.78	4.39	1.38	2.64
Ablim1	chr19:57123952,57121415-57121561+57121555	Alt3	40.24	48.03	18.97	21.31	24.89	22.17	10.05	10.91
Agap1	chr1:91685899,91720432-91720509,91731009	C1	50.23	47.63	29.03	22.69	11.01	10.54	4.46	5
Akap9	chr5:3970737,3971902-3972037,3972756	S	100	93.94	71.43	100	9	8.44	3.87	4.99
Ank3	chr10:69413806,69416188-69416220,69418674	S	24.52	34.88	44.66	28.77	11.31	11.36	3.14	3.97
Ankrd13c	chr3:157657722,157662621-157662700,157664038	S	95.87	94.79	80.15	81.82	26.09	25.89	7.62	8.56
Anxa6	chr11:54804893,54800553-54800570,54799717	S	73.24	73.5	54.52	54.48	67.25	67.52	168.87	175.97
Apip	chr2:102923212,102927270-102927318,102928718	S	72.6	76.92	92.51	90.51	7.72	7.94	29	26.31
Arhgef11	chr3:87521096,87521346+87521343-87521357	Alt3	40.35	32.73	22.22	26.92	9.83	8.67	2.38	3.3
Bod1l	chr5:42208239,42207447-42207650,42205434+42205443	S	71.22	64.24	45.83	49.71	9.57	9.63	5	6.61
Bptf	chr11:106957030,106956316-106956504,106944014	C1	9.09	11	25.58	16.33	16.2	15.74	8.27	10.47
Ccdc88a	chr11:29394093,29397343-29397426,29398409	S	65.54	67.41	43.12	40.86	8.28	8.07	4.01	5.02
Cdk10	chr8:125750917,125751323-125751425,125752229	C2	5.88	1.54	20.93	29.27	6.6	6.92	25.96	27.37
Dag1	chr9:108165956+108165812-108166067,108155488	Alt5	53.33	59.38	75	43.48	14.22	14.12	7.11	9.35
Dzip3	chr16:48953840,48951656-48952273,48950146	S	23.65	15.48	39.53	29.34	13.52	12.96	5.27	5.96
Edem3	chr1:153651949,153652980+153652977-153653076	Alt3	94.12	93.48	69.57	94.44	7.21	7.1	3.56	4.41
Efr3a	chr15:65618808,65619864-65619943,65621702	C3	3.71	2.42	33.59	6.08	25.05	23.94	10.71	11.46
Epb4.1	chr4:131523703,131518839-131518901,131513734	C1	55.86	49.28	38	38.74	13.59	12.81	6.6	7.43
Fnbp1	chr2:30903725+30908505+30909544,30900402-30900416,30896034	MIC_S	17.53	16.8	0	11.37	21.27	19.08	9.73	10.44
Gm15800	chr5:121758394,121758502+121758487-121758643	Alt3	60.71	63.64	40	50	6.04	5.67	1.49	2.93
Golgb1	chr16:36891578,36893402+36893420-36893524,36894917	S*	35.33	48.57	100	88.9	11.68	11.54	5.2	6.95
Got1l1	chr8:28309982,28309739-28309889,28309030	S	100	100	84	92.86	4.75	5.19	1.29	1.42
Herc1	chr9:66315780,66316834+66316785+66316734+66316731-66316990	Alt3	39.27	40.83	58.25	51.12	21.75	20.03	12.2	15.44
Herc2	chr7:63392090,63392591-63392764,63392839	S	96.88	100	80.25	94.89	8.04	7.54	3.89	5.15
Hmgcr	chr13:97440403+97440356-97440437,97436663	Alt5	16.84	11.11	0	2.63	99.56	95.37	45.6	47.86
Huwe1	chrX:148277698,148285260-148285322,148287018	S	98.32	96.53	82.84	90.58	59.25	59.22	31.83	43.02
Kif1b	chr4:148640361,148639454-148639471,148637799	S	90.52	89.09	67.96	81.91	30.39	26.86	9.26	13.63
Lpin1	chr12:16596524,16591314-16591457,16587710	S	9.09	8.47	33.33	16.28	9.64	8.74	4.22	4.97
Mcam	chr9:43949075,43949358-43949475,43949867	S	55.15	69.92	71.73	70.83	7.95	7.64	26.42	24.12
Mkl2	chr16:13326664,13332107-13332169,13378357	S	2.44	12.73	33.33	7.14	4.68	4.86	1.74	2.94
Myo18a	chr11:77667393,77668180-77668224,77671225	S	42.22	45.95	57.45	38.46	5.17	4.71	2.41	3
Myt1	chr2:181545932+181545972,181546060-181546128,181549754	S	47.06	41.04	31.87	27.5	16.47	13.44	8.12	8.18
Ncor1	chr11:62217301,62216938-62216964,62214769	S	54.05	52.76	75.09	47.98	24.72	24.08	9.78	12.23
Nup98	chr7:109324827,109317877-109318017,109312336	S	81.68	75.13	63.58	78.75	17.67	17.04	8.64	12.29
Pbrm1	chr14:31836045,31836253-31836356+31836365,31838684+31838687	C1*	44.12	31.96	28.57	28	16.58	15.97	5.64	8.54
Pcnt	chr10:75882723,75881105-75881314+75881311	Alt3	58.23	64.12	94.76	71.07	13.11	12.51	5.73	7.33
Phf20l1	chr15:66409409,66411635+66411631-66411750	Alt3	23.81	37.63	0	0	10.39	10.01	4.28	5.59
Pkd1	chr17:24723533,24724124-24724237,24724345	S	39.73	50.62	60	70.83	3.68	3.34	1.66	2.42
Pkd2	chr5:104918433,104919663-104919783,104923912	S	93.64	92.34	68.89	67.03	14.4	13.55	5.31	5.75
Pkp4	chr2:59186098,59188551-59188679,59190319	C1	42.43	40.55	26.54	29.3	33.2	33.12	12.36	13.37
Plekha6	chr1:135163243,135166637+135166577-135166779	Alt3	46.68	57.81	27.03	32.69	18.9	16.7	10.4	12.77
Prrc2c	chr1:164606822,164605736-164605972,164604282	C2	90.49	85.55	69.32	80.67	34.7	33.77	9.56	15.88
Prune2	chr19:17286820,17290816-17290863,17295274	C2	61.01	65.54	38.87	38.53	14.17	14.32	6.01	8.07
Ptbp2	chr3:119428984,119427530-119427563,119427104	S	90.33	89.77	62.15	44.52	71.63	70.08	21.16	20.82
Rbbp7	chrX:159198998-159199095	Alt5	19.23	33.33	50	35.29	189.22	194.66	338.6	314.19
Rbm33	chr5:28721210,28734795+28734792-28735001	Alt3	17.71	21.28	34.78	21.82	12.96	13.27	6.5	7.67
Rev3l	chr10:39526552,39526641-39526789,39533777	S	95.29	93.48	63.93	86.8	17.9	17.1	5.48	6.56
Sbf2	chr7:117492369,117484804-117484878,117483588	C1	50.99	45.6	35.82	33.92	18.09	18.3	7.25	9.62
Srgap3	chr6:112709743,112704565-112704667,112699416	ME(2-3[100=100])	77.85	100	94.81	84.65	13.26	11.35	4.74	5.22
Synj1	chr16:90976844,90974155-90974320+90974311	Alt3	85.61	84.07	62.22	65.18	11.97	11.36	6.22	7.35
Taf15	chr11:83302547,83310764-83310798,83311396	S	90.68	89.17	73.23	71.39	71.68	69.66	35.26	38.7
Tet3	chr6:83404744,83391211-83391267,83354818	C1	80.92	67.04	100	84.75	16.12	14.8	8.25	10.29
Tfdp1	chr8:13369580,13370172+13370169-13370274	Alt3	68.42	58.49	44	57.45	261.6	257.57	83.49	90.36
Timm9	chr12:72237542,72232988-72233073+72233068	Alt3	42.35	19.75	23.97	14.76	39.95	45.77	71.19	64.4
Tle1	chr4:71830126+71830156,71819247-71819448+71819451,71806454	C2*	81.52	94.17	97.53	90.24	10.39	11.48	4.03	5.11
Tmem150a	chr6:72306306,72306716-72306763,72307044	S	71.43	93.1	93.55	94.51	2.29	2.73	9.93	10.9
Tnik	chr3:28493054,28493829-28493915,28494994	S	62.07	67.57	37.5	25.33	8.27	7.91	2.77	3.73
Tnnt2	chr1:137737489,137738592-137738603,137740362+137742132	MIC_M	15.24	47.22	38.72	36.18	3.06	4.57	8.25	9.54
Tnrc18	chr5:143536951,143535361-143535790+143535787	Alt3	5.26	11.76	33.33	5.41	7.26	5.97	3.21	4.72
Tnrc6b	chr15:80711636,80713374-80713532,80714637	S	76.14	81.71	53.33	70.3	6.28	5.65	1.81	2.28
Tpm1	chr9:66880601,66880273-66880348,66879321	ME(1-2[100=100])	34.41	33.33	59.41	57.81	52.02	49.12	117.76	111.28
Trim25	chr11:88876504,88876847-88876945,88877033	S	68.91	63.6	89.31	78.63	12.51	12.75	5.9	6.53
Ubxn7	chr16:32367495,32369405+32369401-32369513	Alt3	18.51	12.89	0	27.52	10.78	10.5	4.66	5.03
Usp34	chr11:23261716,23262577-23262612,23263058	S	32.27	34.78	16.75	12.55	20.31	19.91	9.39	12.94
Vps13d	chr4:144695702,144693517-144693591,144689970+144689973	S	34.69	35.14	13.64	16	3.74	3.61	1.97	2.74
Wdr47	chr3:108422210,108426244+108426241-108426367	Alt3	35.35	28.95	16.67	40.62	11.52	10.49	3.79	3.93
Xrn1	chr9:95948862,95952052+95952013-95952173	Alt3	18.52	26.29	35.29	21.19	4.03	3.59	1.63	2.37
Zfp568	chr7:30783229,30798862+30798859-30798908	Alt3	20.12	36.53	63.62	22.74	7.3	6.87	3.13	4.84

## Sheet: Transcription 607 genes
Table S4. N2a genes showing transcription and splicing overlap following ARGLU1 knockdown. Genes regulated by ARGLU1 at the transcriptional level.
The output of the table was simplified from the edgeR output by hiding columns.
probeID	Var.2	external_gene_id	description	cRPKM siCon_Dex	cRPKM siCon_Veh	cRPKM siArg_Dex	cRPKM siArg_Veh	reads siCon_Dex	reads siCon_Veh	reads siArg_Dex	reads siArg_Veh	external_gene_id	Sum of reads	siArg_Veh-siCon_Veh logFC	siArg_Veh-siCon_Veh logCPM	siArg_Veh-siCon_Veh PValue	siArg_Veh-siCon_Veh FDR	Score	Fold Change (siArglu1 Veh / siControl Veh)
ENSMUSG00000035498	12688	Cdcp1	CUB domain containing protein 1 [Source:MGI Symbol;Acc:MGI:2442010]	0.08	0.15	0.01	0.00166667	29	52	6	1	Cdcp1	88	-5.51313	-1.54943	0.00774464	0.731623	-2.111	0.0111111
ENSMUSG00000049252	5502	Lrp1b	low density lipoprotein-related protein 1B (deleted in tumors) [Source:MGI Symbol;Acc:MGI:2151136]	0.05	0.05	0.01	0.00125	55	50	8	1	Lrp1b	114	-5.45668	-1.20828	0.00951238	0.731623	-2.02171	0.025
ENSMUSG00000062046	496	5730460C07Rik	RIKEN cDNA 5730460C07 gene [Source:MGI Symbol;Acc:MGI:1917844]	0.6	0.48	0.01	0.02	76	56	2	2	5730460C07Rik	136	-4.70168	-0.958652	0.0376701	0.731623	-1.424	0.0416667
ENSMUSG00000023830	12021	Igf2r	insulin-like growth factor 2 receptor [Source:MGI Symbol;Acc:MGI:96435]	1.08	1.3	0.09	0.08	679	761	69	48	Igf2r	1557	-3.9612	2.50489	0.0145838	0.731623	-1.83613	0.0615385
ENSMUSG00000048148	12256	Nwd1	NACHT and WD repeat domain containing 1 [Source:MGI Symbol;Acc:MGI:2442268]	0.47	0.6	0.04	0.04	252	299	29	18	Nwd1	598	-4.02267	1.13179	0.0152554	0.731623	-1.81658	0.0666667
ENSMUSG00000040616	707	Tmem51	transmembrane protein 51 [Source:MGI Symbol;Acc:MGI:2384874]	0.62	0.53	0.09	0.04	80	64	15	5	Tmem51	164	-3.62345	-0.713574	0.0179352	0.731623	-1.74629	0.0754717
ENSMUSG00000038763	12533	Alpk3	alpha-kinase 3 [Source:MGI Symbol;Acc:MGI:2151224]	0.08	0.12	0.02	0.01	37	51	9	4	Alpk3	101	-3.60982	-1.36972	0.0159329	0.731623	-1.79771	0.0833333
ENSMUSG00000043122	5504	A530016L24Rik	RIKEN cDNA A530016L24 gene [Source:MGI Symbol;Acc:MGI:2443020]	0.23	0.23	0.05	0.02	43	39	11	3	A530016L24Rik	96	-3.62453	-1.44769	0.0164429	0.731623	-1.78402	0.0869565
ENSMUSG00000078490	12257	C030017K20Rik	RIKEN cDNA C030017K20 gene [Source:MGI Symbol;Acc:MGI:2686516]	0.18	0.23	0.04	0.02	30	36	9	3	C030017K20Rik	78	-3.50944	-1.72115	0.015725	0.731623	-1.80341	0.0869565
ENSMUSG00000022025	472	Lect1	leukocyte cell derived chemotaxin 1 [Source:MGI Symbol;Acc:MGI:1341171]	1.58	1.26	0.15	0.11	156	115	18	10	Lect1	299	-3.48525	0.13371	0.0265934	0.731623	-1.57523	0.0873016
ENSMUSG00000028125	5503	Abca4	ATP-binding cassette, sub-family A (ABC1), member 4 [Source:MGI Symbol;Acc:MGI:109424]	0.11	0.11	0.03	0.01	59	53	16	7	Abca4	135	-2.87654	-0.984799	0.0260941	0.731623	-1.58346	0.0909091
ENSMUSG00000047636	12327	Cdcp2	CUB domain containing protein 2 [Source:MGI Symbol;Acc:MGI:3045328]	0.16	0.21	0.07	0.02	29	35	15	4	Cdcp2	83	-3.0683	-1.64932	0.0149725	0.731623	-1.82471	0.0952381
ENSMUSG00000046182	12320	Gsg1l	GSG1-like [Source:MGI Symbol;Acc:MGI:2685483]	0.26	0.34	0.09	0.04	71	88	30	9	Gsg1l	198	-3.24972	-0.457958	0.0100713	0.731623	-1.99691	0.117647
ENSMUSG00000049502	11957	Dtx3l	deltex 3-like (Drosophila) [Source:MGI Symbol;Acc:MGI:2656973]	2.49	2.97	0.42	0.35	857	949	174	112	Dtx3l	2092	-3.0594	2.91956	0.0150812	0.731623	-1.82157	0.117845
ENSMUSG00000020905	4137	Usp43	ubiquitin specific peptidase 43 [Source:MGI Symbol;Acc:MGI:2444541]	0.62	0.61	0.09	0.08	195	179	34	23	Usp43	431	-2.9314	0.65287	0.0274884	0.731623	-1.56085	0.131148
ENSMUSG00000028753	4650	Vwa5b1	von Willebrand factor A domain containing 5B1 [Source:MGI Symbol;Acc:MGI:1922968]	13.69	13.55	2.13	1.8	7204	6615	1362	886	Vwa5b1	16067	-2.87808	5.85315	0.0130275	0.731623	-1.88514	0.132841
ENSMUSG00000022861	12180	Dgkg	diacylglycerol kinase, gamma [Source:MGI Symbol;Acc:MGI:105060]	0.12	0.15	0.05	0.02	30	34	16	4	Dgkg	84	-3.02663	-1.63569	0.0155299	0.731623	-1.80883	0.133333
ENSMUSG00000047419	11793	Cmya5	cardiomyopathy associated 5 [Source:MGI Symbol;Acc:MGI:1923719]	0.06	0.07	0.02	0.01	51	53	21	11	Cmya5	136	-2.23363	-0.978789	0.0376177	0.731623	-1.42461	0.142857
ENSMUSG00000042351	9291	Grap2	GRB2-related adaptor protein 2 [Source:MGI Symbol;Acc:MGI:1333842]	6.48	6.79	0.97	0.98	1429	1389	260	203	Grap2	3281	-2.75164	3.56651	0.0211696	0.731623	-1.67429	0.14433
ENSMUSG00000019767	8309	Ccdc170	coiled-coil domain containing 170 [Source:MGI Symbol;Acc:MGI:2685067]	0.31	0.32	0.06	0.05	72	70	16	12	Ccdc170	170	-2.50997	-0.659552	0.0424709	0.731623	-1.37191	0.15625
ENSMUSG00000016028	10776	Celsr1	cadherin, EGF LAG seven-pass G-type receptor 1 (flamingo homolog, Drosophila) [Source:MGI Symbol;Acc:MGI:1100883]	0.11	0.12	0.03	0.02	86	84	30	18	Celsr1	218	-2.19254	-0.321828	0.0393162	0.731623	-1.40543	0.166667
ENSMUSG00000066392	12124	Nrxn3	neurexin III [Source:MGI Symbol;Acc:MGI:1096389]	0.39	0.48	0.09	0.08	126	144	37	23	Nrxn3	330	-2.61776	0.269925	0.0242688	0.731623	-1.61495	0.166667
ENSMUSG00000020992	11909	4930512B01Rik	RIKEN cDNA 4930512B01 gene [Source:MGI Symbol;Acc:MGI:1921974]	0.49	0.58	0.1	0.1	62	69	15	12	4930512B01Rik	158	-2.48925	-0.759184	0.041242	0.731623	-1.38466	0.172414
ENSMUSG00000022014	12507	Epsti1	epithelial stromal interaction 1 (breast) [Source:MGI Symbol;Acc:MGI:1915168]	0.32	0.46	0.12	0.08	26	35	12	6	Epsti1	79	-2.49787	-1.70799	0.0308362	0.731623	-1.51094	0.173913
ENSMUSG00000039153	12053	Runx2	runt related transcription factor 2 [Source:MGI Symbol;Acc:MGI:99829]	0.28	0.34	0.09	0.06	44	50	18	9	Runx2	121	-2.43571	-1.13665	0.030464	0.731623	-1.51621	0.176471
ENSMUSG00000043279	4468	Trim56	tripartite motif-containing 56 [Source:MGI Symbol;Acc:MGI:2685298]	3.27	3.23	0.83	0.57	2118	1941	657	343	Trim56	5059	-2.47798	4.17433	0.0128913	0.731623	-1.8897	0.176471
ENSMUSG00000034758	10162	Tle6	transducin-like enhancer of split 6, homolog of Drosophila E(spl) [Source:MGI Symbol;Acc:MGI:2149593]	7.42	7.94	1.32	1.41	1039	1031	225	184	Tle6	2479	-2.46336	3.16078	0.0252276	0.731623	-1.59812	0.177582
ENSMUSG00000090353	11922	Gm17555	predicted gene, 17555 [Source:MGI Symbol;Acc:MGI:4937189]	8.77	10.4	3.37	1.88	30	33	14	6	Gm17555	83	-2.4133	-1.64738	0.0340734	0.731623	-1.46758	0.180769
ENSMUSG00000028217	1024	Cdh17	cadherin 17 [Source:MGI Symbol;Acc:MGI:1095414]	1.59	1.43	0.37	0.26	386	322	108	59	Cdh17	875	-2.4237	1.6513	0.0278182	0.731623	-1.55567	0.181818
ENSMUSG00000002222	7289	Rmnd5a	required for meiotic nuclear division 5 homolog A (S. cerevisiae) [Source:MGI Symbol;Acc:MGI:1915727]	29.35	29.9	5.56	5.44	12786	12081	2942	2217	Rmnd5a	30026	-2.42389	6.75302	0.0166184	0.731623	-1.77941	0.18194
ENSMUSG00000026220	12283	Slc16a14	solute carrier family 16 (monocarboxylic acid transporters), member 14 [Source:MGI Symbol;Acc:MGI:1919031]	0.42	0.54	0.15	0.1	95	113	42	21	Slc16a14	271	-2.39887	-0.0179574	0.0219729	0.731623	-1.65811	0.185185
ENSMUSG00000055675	10849	Kbtbd11	kelch repeat and BTB (POZ) domain containing 11 [Source:MGI Symbol;Acc:MGI:1922151]	1.16	1.27	0.33	0.24	572	577	195	112	Kbtbd11	1456	-2.34168	2.3831	0.0201802	0.731623	-1.69507	0.188976
ENSMUSG00000030324	638	Rho	rhodopsin [Source:MGI Symbol;Acc:MGI:97914]	0.25	0.21	0.09	0.04	56	44	25	9	Rho	134	-2.25178	-1.0093	0.0398521	0.731623	-1.39955	0.190476
ENSMUSG00000019982	11481	Myb	myeloblastosis oncogene [Source:MGI Symbol;Acc:MGI:97249]	22.71	25.7	4.93	4.95	5454	5724	1438	1111	Myb	13727	-2.34293	5.62476	0.0157274	0.731623	-1.80334	0.192607
ENSMUSG00000057897	11868	Camk2b	calcium/calmodulin-dependent protein kinase II, beta [Source:MGI Symbol;Acc:MGI:88257]	0.96	1.13	0.22	0.22	271	295	75	58	Camk2b	699	-2.32202	1.34028	0.0325541	0.731623	-1.48739	0.19469
ENSMUSG00000036641	9055	Ccdc148	coiled-coil domain containing 148 [Source:MGI Symbol;Acc:MGI:3039583]	0.23	0.24	0.06	0.05	63	63	19	13	Ccdc148	158	-2.24391	-0.765656	0.0445314	0.731623	-1.35133	0.208333
ENSMUSG00000026896	12704	Ifih1	interferon induced with helicase C domain 1 [Source:MGI Symbol;Acc:MGI:1918836]	0.12	0.24	0.07	0.05	46	86	32	19	Ifih1	183	-2.14895	-0.565379	0.0298009	0.731623	-1.52577	0.208333
ENSMUSG00000051527	11910	Usp29	ubiquitin specific peptidase 29 [Source:MGI Symbol;Acc:MGI:1888998]	0.87	1.03	0.3	0.22	158	174	66	37	Usp29	435	-2.2076	0.651807	0.0265463	0.731623	-1.576	0.213592
ENSMUSG00000034771	11135	Tle2	transducin-like enhancer of split 2, homolog of Drosophila E(spl) [Source:MGI Symbol;Acc:MGI:104635]	0.46	0.51	0.12	0.11	87	91	29	20	Tle2	227	-2.15684	-0.261611	0.0424041	0.731623	-1.37259	0.215686
ENSMUSG00000020681	1416	Ace	angiotensin I converting enzyme (peptidyl-dipeptidase A) 1 [Source:MGI Symbol;Acc:MGI:87874]	3.18	2.94	0.76	0.64	1099	945	319	206	Ace	2569	-2.17489	3.19975	0.0263448	0.731623	-1.57931	0.217687
ENSMUSG00000033007	10022	Asic4	acid-sensing (proton-gated) ion channel family member 4 [Source:MGI Symbol;Acc:MGI:2652846]	8.59	9.16	2.01	2.02	1478	1462	421	325	Asic4	3686	-2.1469	3.72592	0.0255709	0.731623	-1.59225	0.220524
ENSMUSG00000074785	457	Plxnc1	plexin C1 [Source:MGI Symbol;Acc:MGI:1890127]	28.76	22.79	6.36	5.05	14318	10526	3849	2352	Plxnc1	31045	-2.13983	6.7883	0.0212139	0.731623	-1.67338	0.221588
ENSMUSG00000020154	11388	Ptprb	protein tyrosine phosphatase, receptor type, B [Source:MGI Symbol;Acc:MGI:97809]	0.08	0.09	0.03	0.02	65	68	26	16	Ptprb	175	-2.05688	-0.62914	0.0457001	0.731623	-1.34008	0.222222
ENSMUSG00000032503	711	Arpp21	cyclic AMP-regulated phosphoprotein, 21 [Source:MGI Symbol;Acc:MGI:107562]	8.13	6.96	2.15	1.55	1584	1258	510	282	Arpp21	3634	-2.13477	3.69252	0.0230174	0.731623	-1.63794	0.222701
ENSMUSG00000021583	10230	Erap1	endoplasmic reticulum aminopeptidase 1 [Source:MGI Symbol;Acc:MGI:1933403]	6.41	6.87	1.63	1.55	1811	1801	559	409	Erap1	4580	-2.11618	4.03659	0.0225952	0.731623	-1.64598	0.225619
ENSMUSG00000039697	6655	Ncoa7	nuclear receptor coactivator 7 [Source:MGI Symbol;Acc:MGI:2444847]	6.25	6.32	1.79	1.44	2250	2111	785	485	Ncoa7	5631	-2.09948	4.32763	0.0180347	0.731623	-1.74389	0.227848
ENSMUSG00000000416	11787	Cttnbp2	cortactin binding protein 2 [Source:MGI Symbol;Acc:MGI:1353467]	0.3	0.35	0.07	0.08	124	134	38	32	Cttnbp2	328	-2.03976	0.261033	0.049551	0.731623	-1.30495	0.228571
ENSMUSG00000014747	503	Ankrd53	ankyrin repeat domain 53 [Source:MGI Symbol;Acc:MGI:1922555]	0.76	0.61	0.33	0.14	92	68	48	16	Ankrd53	224	-2.05688	-0.305944	0.0406229	0.731623	-1.39123	0.229508
ENSMUSG00000023186	11928	Vwa5a	von Willebrand factor A domain containing 5A [Source:MGI Symbol;Acc:MGI:1915026]	0.91	1.08	0.22	0.25	266	293	79	69	Vwa5a	707	-2.06215	1.35646	0.0456667	0.731623	-1.3404	0.231481
ENSMUSG00000031627	1472	Irf2	interferon regulatory factor 2 [Source:MGI Symbol;Acc:MGI:96591]	22.99	21.31	6.15	4.96	3987	3429	1297	804	Irf2	9517	-2.07024	5.08324	0.0182603	0.731623	-1.73849	0.232755
ENSMUSG00000047492	12621	Inhbe	inhibin beta E [Source:MGI Symbol;Acc:MGI:109269]	0.21	0.34	0.15	0.08	31	47	26	11	Inhbe	115	-2.06073	-1.21701	0.0335352	0.731623	-1.4745	0.235294
ENSMUSG00000009630	5363	Ppp2cb	protein phosphatase 2 (formerly 2A), catalytic subunit, beta isoform [Source:MGI Symbol;Acc:MGI:1321161]	129.64	129.4	27.36	30.8	14931	13825	3829	3317	Ppp2cb	35902	-2.03718	7.00917	0.0247738	0.731623	-1.60601	0.238022
ENSMUSG00000014030	9386	Pax5	paired box gene 5 [Source:MGI Symbol;Acc:MGI:97489]	0.4	0.42	0.16	0.1	49	47	23	11	Pax5	130	-2.06073	-1.04576	0.0455815	0.731623	-1.34121	0.238095
ENSMUSG00000031026	11684	Trim66	tripartite motif-containing 66 [Source:MGI Symbol;Acc:MGI:2152406]	0.98	1.13	0.44	0.27	325	348	178	85	Trim66	936	-2.00986	1.73474	0.0245238	0.731623	-1.61041	0.238938
ENSMUSG00000033792	6830	Atp7a	ATPase, Cu++ transporting, alpha polypeptide [Source:MGI Symbol;Acc:MGI:99400]	3.79	3.84	1.67	0.92	1301	1223	695	296	Atp7a	3515	-2.02419	3.63087	0.0131414	0.731623	-1.88136	0.239583
ENSMUSG00000059049	765	Frem1	Fras1 related extracellular matrix protein 1 [Source:MGI Symbol;Acc:MGI:2670972]	0.29	0.25	0.09	0.06	189	152	69	38	Frem1	448	-1.97439	0.687969	0.0450724	0.731623	-1.34609	0.24
ENSMUSG00000057880	11645	Abat	4-aminobutyrate aminotransferase [Source:MGI Symbol;Acc:MGI:2443582]	14.35	16.49	3.93	3.97	2373	2529	790	613	Abat	6305	-2.02228	4.49818	0.021075	0.731623	-1.67623	0.240752
ENSMUSG00000041977	11506	Arhgef11	Rho guanine nucleotide exchange factor (GEF) 11 [Source:MGI Symbol;Acc:MGI:2441869]	8.67	9.83	3.3	2.38	3572	3754	1653	918	Arhgef11	9897	-2.00961	5.13471	0.0102779	0.731623	-1.9881	0.242116
ENSMUSG00000046321	12077	Hs3st2	heparan sulfate (glucosamine) 3-O-sulfotransferase 2 [Source:MGI Symbol;Acc:MGI:1333802]	0.81	0.99	0.3	0.24	128	145	58	35	Hs3st2	366	-2.02467	0.405952	0.0336401	0.731623	-1.47314	0.242424
ENSMUSG00000022906	12221	Parp9	poly (ADP-ribose) polymerase family, member 9 [Source:MGI Symbol;Acc:MGI:1933117]	4.02	5.07	1.23	1.23	908	1064	339	260	Parp9	2571	-2.01029	3.20599	0.0250449	0.731623	-1.60128	0.242604
ENSMUSG00000071770	12669	Rhox4e	reproductive homeobox 4E [Source:MGI Symbol;Acc:MGI:3613390]	16.05	28.65	15.27	6.97	32	53	37	13	Rhox4e	135	-1.9951	-1.00796	0.0317178	0.731623	-1.4987	0.243281
ENSMUSG00000032988	2725	Slc16a8	solute carrier family 16 (monocarboxylic acid transporters), member 8 [Source:MGI Symbol;Acc:MGI:1929519]	0.81	0.78	0.4	0.19	101	91	61	22	Slc16a8	275	-2.02014	-0.0175773	0.0311146	0.731623	-1.50704	0.24359
ENSMUSG00000042744	9988	Gm15800	predicted gene 15800 [Source:MGI Symbol;Acc:MGI:3647820]	5.67	6.04	2.93	1.49	1211	1196	761	297	Gm15800	3465	-1.98713	3.60451	0.0112742	0.731623	-1.94791	0.246689
ENSMUSG00000019769	11048	Syne1	spectrin repeat containing, nuclear envelope 1 [Source:MGI Symbol;Acc:MGI:1927152]	0.77	0.85	0.2	0.21	380	389	119	96	Syne1	984	-1.99516	1.82613	0.0428678	0.731623	-1.36787	0.247059
ENSMUSG00000029408	9680	Abcb9	ATP-binding cassette, sub-family B (MDR/TAP), member 9 [Source:MGI Symbol;Acc:MGI:1861729]	3.54	3.74	0.92	0.93	912	893	288	223	Abcb9	2316	-1.97891	3.05418	0.0336684	0.731623	-1.47278	0.248663
ENSMUSG00000038540	12536	Tmc3	transmembrane channel-like gene family 3 [Source:MGI Symbol;Acc:MGI:2669033]	0.08	0.12	0.05	0.03	33	50	26	13	Tmc3	122	-1.91124	-1.13387	0.0431839	0.731623	-1.36468	0.25
ENSMUSG00000042988	12262	Notum	notum pectinacetylesterase homolog (Drosophila) [Source:MGI Symbol;Acc:MGI:1924833]	0.25	0.32	0.18	0.08	39	46	33	12	Notum	130	-1.9056	-1.05859	0.0412646	0.731623	-1.38442	0.25
ENSMUSG00000054013	2645	Tmem179	transmembrane protein 179 [Source:MGI Symbol;Acc:MGI:2144891]	13.21	12.7	3.32	3.19	2186	1950	668	494	Tmem179	5298	-1.95852	4.24339	0.0285443	0.731623	-1.54448	0.251181
ENSMUSG00000032263	1920	Bckdhb	branched chain ketoacid dehydrogenase E1, beta polypeptide [Source:MGI Symbol;Acc:MGI:88137]	24.34	22.99	5.49	5.89	2467	2162	676	558	Bckdhb	5863	-1.93169	4.39248	0.0332647	0.731623	-1.47802	0.256198
ENSMUSG00000040459	1464	Arglu1	arginine and glutamate rich 1 [Source:MGI Symbol;Acc:MGI:2442985]	99.89	92.56	22.62	23.83	11825	10165	3254	2637	Arglu1	27881	-1.92448	6.64007	0.0275539	0.731623	-1.55982	0.257455
ENSMUSG00000020362	10542	Cnot6	CCR4-NOT transcription complex, subunit 6 [Source:MGI Symbol;Acc:MGI:2144529]	53.88	58.29	18.46	15.18	9399	9433	3912	2475	Cnot6	25219	-1.90813	6.48682	0.013393	0.731623	-1.87312	0.260422
ENSMUSG00000002324	11443	Rec8	REC8 homolog (yeast) [Source:MGI Symbol;Acc:MGI:1929645]	17.7	19.97	5.11	5.23	2691	2817	944	743	Rec8	7195	-1.90044	4.68679	0.0226877	0.731623	-1.64421	0.261893
ENSMUSG00000024338	10840	Psmb8	proteasome (prosome, macropain) subunit, beta type 8 (large multifunctional peptidase 7) [Source:MGI Symbol;Acc:MGI:1346527]	24.05	26.32	6	6.92	2011	2042	610	541	Psmb8	5204	-1.89393	4.22359	0.0324779	0.731623	-1.48841	0.262918
ENSMUSG00000035126	11559	Wdr78	WD repeat domain 78 [Source:MGI Symbol;Acc:MGI:2385328]	0.43	0.49	0.16	0.13	115	122	52	33	Wdr78	322	-1.86031	0.223327	0.0455582	0.731623	-1.34143	0.265306
ENSMUSG00000001313	11761	Rnd2	Rho family GTPase 2 [Source:MGI Symbol;Acc:MGI:1338755]	160.14	186.05	40.98	49.8	15342	16534	4770	4460	Rnd2	41106	-1.86818	7.20575	0.0247786	0.731623	-1.60592	0.26767
ENSMUSG00000053877	10717	Srcap	Snf2-related CREBBP activator protein [Source:MGI Symbol;Acc:MGI:2444036]	7.13	7.76	3.47	2.08	2282	2304	1352	622	Srcap	6560	-1.86684	4.5292	0.0100027	0.731623	-1.99988	0.268041
ENSMUSG00000020917	8980	Acly	ATP citrate lyase [Source:MGI Symbol;Acc:MGI:103251]	224.54	234.03	65.8	63.2	69477	67173	24736	18283	Acly	179669	-1.85526	9.32423	0.0182674	0.731623	-1.73832	0.270051
ENSMUSG00000039720	1238	Got1l1	glutamic-oxaloacetic transaminase 1-like 1 [Source:MGI Symbol;Acc:MGI:1923865]	5.19	4.75	1.42	1.29	483	410	161	112	Got1l1	1166	-1.84886	2.06115	0.0479485	0.731623	-1.31923	0.271579
ENSMUSG00000040811	10730	Eml2	echinoderm microtubule associated protein like 2 [Source:MGI Symbol;Acc:MGI:1919455]	5.3	5.77	1.61	1.57	840	848	311	233	Eml2	2232	-1.84107	2.99769	0.0349519	0.731623	-1.45653	0.272097
ENSMUSG00000022575	11310	Gsdmd	gasdermin D [Source:MGI Symbol;Acc:MGI:1916396]	2.77	3.1	0.97	0.85	341	354	145	98	Gsdmd	938	-1.82948	1.74851	0.0425474	0.731623	-1.37113	0.274194
ENSMUSG00000040225	7984	Prrc2c	proline-rich coiled-coil 2C [Source:MGI Symbol;Acc:MGI:1913754]	33.77	34.7	15.88	9.56	21102	20110	12057	5587	Prrc2c	58856	-1.82564	7.6926	0.00744996	0.731623	-2.12785	0.275504
ENSMUSG00000078853	12571	Igtp	interferon gamma induced GTPase [Source:MGI Symbol;Acc:MGI:107729]	0.62	0.94	0.27	0.26	73	103	39	29	Igtp	244	-1.80202	-0.162315	0.0499749	0.731623	-1.30125	0.276596
ENSMUSG00000027546	10920	Atp9a	ATPase, class II, type 9A [Source:MGI Symbol;Acc:MGI:1330826]	0.92	1.01	0.33	0.28	228	232	100	65	Atp9a	625	-1.81154	1.16579	0.0464589	0.731623	-1.33293	0.277228
ENSMUSG00000069601	5118	Ank3	ankyrin 3, epithelial [Source:MGI Symbol;Acc:MGI:88026]	11.36	11.31	3.97	3.14	7652	7065	3246	1978	Ank3	19941	-1.81448	6.14428	0.0157941	0.731623	-1.80151	0.27763
ENSMUSG00000028716	11826	Pdzk1ip1	PDZK1 interacting protein 1 [Source:MGI Symbol;Acc:MGI:1914432]	4.98	5.83	1.64	1.63	383	416	153	117	Pdzk1ip1	1069	-1.80688	1.94039	0.0431448	0.731623	-1.36507	0.279588
ENSMUSG00000023341	9083	Mx2	myxovirus (influenza virus) resistance 2 [Source:MGI Symbol;Acc:MGI:97244]	3.63	3.79	1.01	1.06	477	462	161	130	Mx2	1230	-1.80629	2.14299	0.0496467	0.731623	-1.30411	0.279683
ENSMUSG00000055632	11234	Hmcn2	hemicentin 2 [Source:MGI Symbol;Acc:MGI:2677838]	0.35	0.39	0.18	0.11	388	402	244	116	Hmcn2	1150	-1.76987	2.02348	0.0273014	0.731623	-1.56381	0.282051
ENSMUSG00000036617	10292	Etl4	enhancer trap locus 4 [Source:MGI Symbol;Acc:MGI:95454]	1.22	1.31	0.39	0.37	642	639	246	182	Etl4	1709	-1.78907	2.61221	0.0397109	0.731623	-1.40109	0.282443
ENSMUSG00000025262	11382	Fam120c	family with sequence similarity 120, member C [Source:MGI Symbol;Acc:MGI:2387687]	2.74	3.08	1.16	0.87	1058	1102	543	313	Fam120c	3016	-1.79338	3.41913	0.0214027	0.731623	-1.66953	0.282468
ENSMUSG00000041842	12462	Fhdc1	FH2 domain containing 1 [Source:MGI Symbol;Acc:MGI:2684972]	3.75	5.24	1.49	1.5	1065	1379	513	398	Fhdc1	3355	-1.77036	3.58575	0.0262411	0.731623	-1.58102	0.28626
ENSMUSG00000033998	4779	Kcnk1	potassium channel, subfamily K, member 1 [Source:MGI Symbol;Acc:MGI:109322]	1.16	1.15	0.47	0.33	186	170	91	49	Kcnk1	496	-1.77	0.82779	0.0451143	0.731623	-1.34569	0.286957
ENSMUSG00000038418	1203	Egr1	early growth response 1 [Source:MGI Symbol;Acc:MGI:95295]	11.5	10.5	3.93	3.02	2499	2117	1037	613	Egr1	6266	-1.76575	4.47264	0.0239317	0.731623	-1.62103	0.287619
ENSMUSG00000047888	11192	Tnrc6b	trinucleotide repeat containing 6b [Source:MGI Symbol;Acc:MGI:2443730]	5.65	6.28	2.28	1.81	6826	7035	3350	2043	Tnrc6b	19254	-1.76169	6.09281	0.0127215	0.731623	-1.89546	0.288217
ENSMUSG00000026596	10732	Abl2	v-abl Abelson murine leukemia viral oncogene 2 (arg, Abelson-related gene) [Source:MGI Symbol;Acc:MGI:87860]	4.39	4.78	2.64	1.38	1087	1100	794	320	Abl2	3301	-1.75886	3.5295	0.0141509	0.731623	-1.84922	0.288703
ENSMUSG00000035910	10217	Dcdc2a	doublecortin domain containing 2a [Source:MGI Symbol;Acc:MGI:2652818]	0.84	0.9	0.28	0.26	389	386	157	113	Dcdc2a	1045	-1.74906	1.90409	0.0471112	0.731623	-1.32688	0.288889
ENSMUSG00000021466	9571	Ptch1	patched homolog 1 [Source:MGI Symbol;Acc:MGI:105373]	8.67	9.14	4.08	2.66	2629	2569	1503	754	Ptch1	7455	-1.7463	4.71481	0.0122346	0.731623	-1.91241	0.291028
ENSMUSG00000069833	1186	Ahnak	AHNAK nucleoprotein (desmoyokin) [Source:MGI Symbol;Acc:MGI:1316648]	8.75	7.98	3.7	2.33	7387	6247	3794	1841	Ahnak	19269	-1.7405	6.08241	0.0131734	0.731623	-1.8803	0.29198
ENSMUSG00000039988	6360	Ankrd13c	ankyrin repeat domain 13c [Source:MGI Symbol;Acc:MGI:2139746]	25.89	26.09	8.56	7.62	3109	2907	1249	855	Ankrd13c	8120	-1.74328	4.85222	0.0228557	0.731623	-1.64101	0.292066
ENSMUSG00000006930	10057	Hap1	huntingtin-associated protein 1 [Source:MGI Symbol;Acc:MGI:1261831]	71.56	76.37	26.84	22.33	10556	10450	4810	3080	Hap1	28896	-1.74035	6.67999	0.0147665	0.731623	-1.83072	0.292392
ENSMUSG00000024241	7493	Sos1	son of sevenless homolog 1 (Drosophila) [Source:MGI Symbol;Acc:MGI:98354]	9.83	10.04	3.37	2.94	6209	5885	2585	1735	Sos1	16414	-1.73993	5.86619	0.018519	0.731623	-1.73238	0.292829
ENSMUSG00000063681	12622	Crb1	crumbs homolog 1 (Drosophila) [Source:MGI Symbol;Acc:MGI:2136343]	0.21	0.34	0.13	0.1	85	129	64	40	Crb1	318	-1.66413	0.201616	0.0458181	0.731623	-1.33896	0.294118
ENSMUSG00000022270	10874	Fam134b	family with sequence similarity 134, member B [Source:MGI Symbol;Acc:MGI:1913520]	3.34	3.66	1.26	1.08	740	754	340	225	Fam134b	2059	-1.72198	2.8744	0.0341085	0.731623	-1.46714	0.295082
ENSMUSG00000028134	7561	Ptbp2	polypyrimidine tract binding protein 2 [Source:MGI Symbol;Acc:MGI:1860489]	70.08	71.63	20.82	21.16	16547	15690	5972	4671	Ptbp2	42880	-1.72591	7.2571	0.0234934	0.731623	-1.62905	0.295407
ENSMUSG00000044072	8861	Eml6	echinoderm microtubule associated protein like 6 [Source:MGI Symbol;Acc:MGI:2442895]	2.24	2.33	0.85	0.69	1279	1234	594	370	Eml6	3477	-1.7153	3.62555	0.02757	0.731623	-1.55956	0.296137
ENSMUSG00000055493	11937	Epm2a	epilepsy, progressive myoclonic epilepsy, type 2 gene alpha [Source:MGI Symbol;Acc:MGI:1341085]	2.92	3.47	0.89	1.03	673	742	249	221	Epm2a	1885	-1.7247	2.7593	0.0475634	0.731623	-1.32273	0.29683
ENSMUSG00000022197	11758	Pdzd2	PDZ domain containing 2 [Source:MGI Symbol;Acc:MGI:1922394]	2.66	3.09	1.1	0.92	2524	2723	1266	820	Pdzd2	7333	-1.70924	4.70257	0.0168276	0.731623	-1.77398	0.297735
ENSMUSG00000022292	8040	Rrm2b	ribonucleotide reductase M2 B (TP53 inducible) [Source:MGI Symbol;Acc:MGI:2155865]	5.67	5.83	1.9	1.74	1821	1737	740	522	Rrm2b	4820	-1.71213	4.10121	0.0299481	0.731623	-1.52363	0.298456
ENSMUSG00000031788	5344	Kifc3	kinesin family member C3 [Source:MGI Symbol;Acc:MGI:109202]	19.61	19.57	6.54	5.93	4493	4159	1820	1271	Kifc3	11743	-1.68807	5.3838	0.0228975	0.731623	-1.64021	0.303015
ENSMUSG00000063077	11477	Kif1b	kinesin family member 1B [Source:MGI Symbol;Acc:MGI:108426]	26.86	30.39	13.63	9.26	11368	11934	7009	3664	Kif1b	33975	-1.68145	6.90226	0.0084113	0.731623	-2.07514	0.304705
ENSMUSG00000019841	9232	Rev3l	REV3-like, catalytic subunit of DNA polymerase zeta RAD54 like (S. cerevisiae) [Source:MGI Symbol;Acc:MGI:1337131]	17.1	17.9	6.56	5.48	12985	12615	6050	3888	Rev3l	35538	-1.6759	6.97712	0.0152672	0.731623	-1.81624	0.306145
ENSMUSG00000033624	12013	Pdpr	pyruvate dehydrogenase phosphatase regulatory subunit [Source:MGI Symbol;Acc:MGI:2442188]	6.63	7.97	3.57	2.44	2308	2574	1511	794	Pdpr	7187	-1.67454	4.66235	0.0111244	0.731623	-1.95372	0.306148
ENSMUSG00000033499	9752	Larp4b	La ribonucleoprotein domain family, member 4B [Source:MGI Symbol;Acc:MGI:106330]	50.07	52.99	19.9	16.24	16529	16227	7983	5013	Larp4b	45752	-1.67252	7.34042	0.0140838	0.731623	-1.85128	0.306473
ENSMUSG00000025997	5569	Ikzf2	IKAROS family zinc finger 2 [Source:MGI Symbol;Acc:MGI:1342541]	0.13	0.13	0.05	0.04	86	82	42	22	Ikzf2	232	-1.87012	-0.244532	0.0474187	0.731623	-1.32405	0.307692
ENSMUSG00000021676	8226	Iqgap2	IQ motif containing GTPase activating protein 2 [Source:MGI Symbol;Acc:MGI:2449975]	21.71	22.38	8.06	6.93	8850	8460	3993	2642	Iqgap2	23945	-1.65687	6.40846	0.0186018	0.731623	-1.73045	0.309651
ENSMUSG00000026739	9358	Bmi1	Bmi1 polycomb ring finger oncogene [Source:MGI Symbol;Acc:MGI:88174]	90.83	95.32	28.04	29.59	22934	22328	8603	6984	Bmi1	60849	-1.6546	7.76226	0.0249611	0.731623	-1.60274	0.310428
ENSMUSG00000070327	11729	Rnf213	ring finger protein 213 [Source:MGI Symbol;Acc:MGI:1289196]	3.17	3.67	1.37	1.14	3760	4044	1978	1260	Rnf213	11042	-1.66016	5.29077	0.0145101	0.731623	-1.83833	0.310627
ENSMUSG00000025006	10447	Sorbs1	sorbin and SH3 domain containing 1 [Source:MGI Symbol;Acc:MGI:700014]	2.8	3.02	1.29	0.95	553	553	309	175	Sorbs1	1590	-1.63712	2.49381	0.0345091	0.731623	-1.46207	0.31457
ENSMUSG00000052812	10055	Atad2b	ATPase family, AAA domain containing 2B [Source:MGI Symbol;Acc:MGI:2444798]	5.21	5.56	2.84	1.75	1720	1703	1139	540	Atad2b	5102	-1.63472	4.16217	0.0161051	0.731623	-1.79304	0.314748
ENSMUSG00000025402	11161	Nab2	Ngfi-A binding protein 2 [Source:MGI Symbol;Acc:MGI:107563]	16.4	18.21	5.65	5.79	2941	3029	1231	971	Nab2	8172	-1.61907	4.86519	0.0272163	0.731623	-1.56517	0.317957
ENSMUSG00000048279	10956	Sacs	sacsin [Source:MGI Symbol;Acc:MGI:1354724]	0.4	0.44	0.27	0.14	92	95	77	30	Sacs	294	-1.63682	0.0693389	0.0457653	0.731623	-1.33946	0.318182
ENSMUSG00000054920	11496	Klhl5	kelch-like 5 [Source:MGI Symbol;Acc:MGI:1919028]	4.21	4.77	1.58	1.52	959	1007	436	324	Klhl5	2726	-1.61352	3.28095	0.0379731	0.731623	-1.42052	0.318658
ENSMUSG00000038482	7055	Tfdp1	transcription factor Dp 1 [Source:MGI Symbol;Acc:MGI:101934]	257.57	261.6	90.36	83.49	30290	28538	12910	9179	Tfdp1	80917	-1.61436	8.1671	0.020522	0.731623	-1.68778	0.319151
ENSMUSG00000000708	8123	Kat2b	K(lysine) acetyltransferase 2B [Source:MGI Symbol;Acc:MGI:1343094]	20.84	21.45	7.44	6.85	6833	6526	2965	2099	Kat2b	18423	-1.61433	6.03241	0.0220276	0.731623	-1.65703	0.319347
ENSMUSG00000038024	7480	Dennd4c	DENN/MADD domain containing 4C [Source:MGI Symbol;Acc:MGI:1914769]	2.36	2.41	1.37	0.77	943	893	666	288	Dennd4c	2790	-1.61007	3.2874	0.0219242	0.731623	-1.65908	0.319502
ENSMUSG00000034724	10127	Cnot6l	CCR4-NOT transcription complex, subunit 6-like [Source:MGI Symbol;Acc:MGI:2443154]	14.77	15.79	6.58	5.05	3283	3256	1776	1050	Cnot6l	9365	-1.61049	5.04841	0.0164378	0.731623	-1.78416	0.319823
ENSMUSG00000021285	11018	Ppp1r13b	protein phosphatase 1, regulatory (inhibitor) subunit 13B [Source:MGI Symbol;Acc:MGI:1336199]	12.78	14.09	5.17	4.55	3344	3421	1644	1113	Ppp1r13b	9522	-1.59775	5.07855	0.0201772	0.731623	-1.69514	0.322924
ENSMUSG00000024900	11361	Cpt1a	carnitine palmitoyltransferase 1a, liver [Source:MGI Symbol;Acc:MGI:1098296]	28.53	32.03	10.47	10.35	8640	8998	3853	2931	Cpt1a	24422	-1.59606	6.44199	0.0215293	0.731623	-1.66697	0.323135
ENSMUSG00000015243	12352	Abca1	ATP-binding cassette, sub-family A (ABC1), member 1 [Source:MGI Symbol;Acc:MGI:99607]	1	1.33	0.5	0.43	726	895	444	293	Abca1	2358	-1.58847	3.06674	0.0297702	0.731623	-1.52622	0.323308
ENSMUSG00000030650	11499	Tmc5	transmembrane channel-like gene family 5 [Source:MGI Symbol;Acc:MGI:1921674]	0.3	0.34	0.22	0.11	82	87	74	28	Tmc5	271	-1.60919	-0.0473493	0.0485079	0.731623	-1.31419	0.323529
ENSMUSG00000067336	11930	Bmpr2	bone morphogenetic protein receptor, type II (serine/threonine kinase) [Source:MGI Symbol;Acc:MGI:1095407]	7.21	8.56	3.56	2.77	1776	1956	1064	639	Bmpr2	5435	-1.59172	4.26449	0.0193249	0.731623	-1.71388	0.323598
ENSMUSG00000001911	5510	Nfix	nuclear factor I/X [Source:MGI Symbol;Acc:MGI:97311]	0.71	0.71	0.42	0.23	269	247	192	82	Nfix	790	-1.56726	1.47529	0.0458294	0.731623	-1.33886	0.323944
ENSMUSG00000025323	10210	Sp4	trans-acting transcription factor 4 [Source:MGI Symbol;Acc:MGI:107595]	3.08	3.3	1.12	1.07	1257	1247	556	406	Sp4	3466	-1.59651	3.62545	0.0373524	0.731623	-1.42768	0.324242
ENSMUSG00000016128	12168	Stard13	StAR-related lipid transfer (START) domain containing 13 [Source:MGI Symbol;Acc:MGI:2385331]	2.38	2.96	1.1	0.96	930	1070	522	350	Stard13	2872	-1.58974	3.3512	0.0295665	0.731623	-1.5292	0.324324
ENSMUSG00000034813	9741	Grip1	glutamate receptor interacting protein 1 [Source:MGI Symbol;Acc:MGI:1921303]	26.03	27.54	11.06	8.95	6458	6338	3335	2075	Grip1	18206	-1.58875	6.00893	0.0165072	0.731623	-1.78233	0.324982
ENSMUSG00000044052	10724	Ccr10	chemokine (C-C motif) receptor 10 [Source:MGI Symbol;Acc:MGI:1096320]	1.58	1.72	0.92	0.56	189	191	134	63	Ccr10	577	-1.57616	1.03193	0.0442231	0.731623	-1.35435	0.325581
ENSMUSG00000025860	9077	Xiap	X-linked inhibitor of apoptosis [Source:MGI Symbol;Acc:MGI:107572]	5.91	6.17	2.15	2.01	2733	2645	1208	868	Xiap	7454	-1.58526	4.7278	0.0268909	0.731623	-1.5704	0.32577
ENSMUSG00000031232	6726	Magt1	magnesium transporter 1 [Source:MGI Symbol;Acc:MGI:1914325]	8.36	8.46	2.84	2.76	2522	2368	1042	779	Magt1	6711	-1.58171	4.57794	0.0318588	0.731623	-1.49677	0.326241
ENSMUSG00000078185	12347	Chml	choroideremia-like [Source:MGI Symbol;Acc:MGI:101913]	0.92	1.22	0.77	0.4	119	146	121	48	Chml	434	-1.58028	0.617206	0.0388761	0.731623	-1.41032	0.327869
ENSMUSG00000020986	7120	Sec23a	SEC23A (S. cerevisiae) [Source:MGI Symbol;Acc:MGI:1349635]	38.87	39.51	13.87	12.96	11241	10600	4874	3503	Sec23a	30218	-1.57526	6.74592	0.0228327	0.731623	-1.64144	0.328018
ENSMUSG00000040389	10926	Wdr47	WD repeat domain 47 [Source:MGI Symbol;Acc:MGI:2139593]	10.49	11.52	3.93	3.79	3119	3177	1419	1054	Wdr47	8769	-1.56957	4.96329	0.0253426	0.731623	-1.59615	0.328993
ENSMUSG00000022419	1125	Deptor	DEP domain containing MTOR-interacting protein [Source:MGI Symbol;Acc:MGI:2146322]	1.62	1.47	0.62	0.49	947	796	437	265	Deptor	2445	-1.56422	3.11401	0.0436186	0.731623	-1.36033	0.333333
ENSMUSG00000027692	9164	Tnik	TRAF2 and NCK interacting kinase [Source:MGI Symbol;Acc:MGI:1916264]	7.91	8.27	3.73	2.77	2454	2379	1406	804	Tnik	7043	-1.54283	4.63432	0.0190628	0.731623	-1.71981	0.334946
ENSMUSG00000063450	4748	Syne2	spectrin repeat containing, nuclear envelope 2 [Source:MGI Symbol;Acc:MGI:2449316]	8.87	8.79	4.91	2.95	13134	12073	8835	4082	Syne2	38124	-1.5423	7.0581	0.0102139	0.731623	-1.99081	0.335609
ENSMUSG00000089837	12459	Npcd	neuronal pentraxin chromo domain [Source:MGI Symbol;Acc:MGI:3845555]	40.5	56.46	43.55	19.06	75	97	98	33	Npcd	303	-1.52987	0.0990096	0.0499896	0.731623	-1.30112	0.337584
ENSMUSG00000035615	959	Frmpd1	FERM and PDZ domain containing 1 [Source:MGI Symbol;Acc:MGI:2446274]	10.35	9.21	4.12	3.11	3512	2897	1699	987	Frmpd1	9095	-1.53121	5.00355	0.0256878	0.731623	-1.59027	0.337676
ENSMUSG00000020328	4211	Nudcd2	NudC domain containing 2 [Source:MGI Symbol;Acc:MGI:1277103]	74.48	73.34	22.08	24.91	8106	7405	2920	2535	Nudcd2	20966	-1.52436	6.22526	0.0379933	0.731623	-1.42029	0.339651
ENSMUSG00000027599	3951	Armc1	armadillo repeat containing 1 [Source:MGI Symbol;Acc:MGI:1921502]	29.48	28.93	9.05	9.83	5983	5446	2232	1864	Armc1	15525	-1.52463	5.79044	0.0354154	0.731623	-1.45081	0.339786
ENSMUSG00000042323	8726	Pbrm1	polybromo 1 [Source:MGI Symbol;Acc:MGI:1923998]	15.97	16.58	8.54	5.64	5910	5689	3839	1950	Pbrm1	17388	-1.52253	5.93044	0.0121931	0.731623	-1.91388	0.340169
ENSMUSG00000028412	10988	Slc44a1	solute carrier family 44, member 1 [Source:MGI Symbol;Acc:MGI:2140592]	8.03	8.84	4.27	3.01	1746	1784	1127	611	Slc44a1	5268	-1.52357	4.21248	0.0204966	0.731623	-1.68832	0.340498
ENSMUSG00000074607	7665	Tox2	TOX high mobility group box family member 2 [Source:MGI Symbol;Acc:MGI:3611233]	33.79	34.58	15.02	11.8	3914	3715	2113	1278	Tox2	11020	-1.51728	5.28189	0.0189052	0.731623	-1.72342	0.341238
ENSMUSG00000020151	9348	Ptprr	protein tyrosine phosphatase, receptor type, R [Source:MGI Symbol;Acc:MGI:109559]	4.07	4.27	1.44	1.46	1035	1007	444	347	Ptprr	2833	-1.51461	3.33625	0.0490183	0.731623	-1.30964	0.34192
ENSMUSG00000025020	4281	Slit1	slit homolog 1 (Drosophila) [Source:MGI Symbol;Acc:MGI:1315203]	2.07	2.04	1	0.7	737	675	431	233	Slit1	2076	-1.51195	2.87181	0.0388538	0.731623	-1.41057	0.343137
ENSMUSG00000090290	4894	Gm17296	predicted gene, 17296 [Source:MGI Symbol;Acc:MGI:4936930]	8.2	8.14	3.57	2.8	2928	2694	1546	935	Gm17296	8103	-1.50448	4.83831	0.0227516	0.731623	-1.64299	0.34398
ENSMUSG00000028551	10655	Cdkn2c	cyclin-dependent kinase inhibitor 2C (p18, inhibits CDK4) [Source:MGI Symbol;Acc:MGI:105388]	8.93	9.7	3.09	3.34	1541	1553	648	539	Cdkn2c	4281	-1.50438	3.93332	0.0447053	0.731623	-1.34964	0.34433
ENSMUSG00000021182	859	Ccdc88c	coiled-coil domain containing 88C [Source:MGI Symbol;Acc:MGI:1915589]	4.44	3.89	2.14	1.34	1976	1604	1158	556	Ccdc88c	5294	-1.5062	4.21332	0.0273614	0.731623	-1.56286	0.344473
ENSMUSG00000020181	12012	Nav3	neuron navigator 3 [Source:MGI Symbol;Acc:MGI:2183703]	1.98	2.38	1.06	0.82	1198	1338	780	465	Nav3	3781	-1.50242	3.73912	0.02512	0.731623	-1.59998	0.344538
ENSMUSG00000073557	6863	Ppp1r12b	protein phosphatase 1, regulatory (inhibitor) subunit 12B [Source:MGI Symbol;Acc:MGI:1916417]	2.2	2.23	1.07	0.77	560	527	332	183	Ppp1r12b	1602	-1.50322	2.50004	0.0423797	0.731623	-1.37284	0.345291
ENSMUSG00000020038	1838	Cry1	cryptochrome 1 (photolyase-like) [Source:MGI Symbol;Acc:MGI:1270841]	10.32	9.72	3.52	3.4	2173	1897	901	670	Cry1	5641	-1.47921	4.32514	0.0432766	0.731623	-1.36375	0.349794
ENSMUSG00000003233	8448	Dvl3	dishevelled 3, dsh homolog (Drosophila) [Source:MGI Symbol;Acc:MGI:108100]	17.95	18.56	8.89	6.52	3132	3003	1884	1064	Dvl3	9083	-1.47469	4.9986	0.0188421	0.731623	-1.72487	0.351293
ENSMUSG00000006362	12174	Cbfa2t3	core-binding factor, runt domain, alpha subunit 2, translocated to, 3 (human) [Source:MGI Symbol;Acc:MGI:1338013]	11.34	14.13	4.93	4.98	3229	3732	1707	1326	Cbfa2t3	9994	-1.47068	5.15219	0.0241585	0.731623	-1.61693	0.352442
ENSMUSG00000038507	10815	Parp12	poly (ADP-ribose) polymerase family, member 12 [Source:MGI Symbol;Acc:MGI:2143990]	4.62	5.05	1.72	1.78	1048	1062	474	377	Parp12	2961	-1.47174	3.39992	0.0491105	0.731623	-1.30883	0.352475
ENSMUSG00000020849	4061	Ywhae	tyrosine 3-monooxygenase/tryptophan 5-monooxygenase activation protein, epsilon polypeptide [Source:MGI Symbol;Acc:MGI:894689]	258.8	254.33	87.03	89.73	37808	34466	15448	12255	Ywhae	99977	-1.46969	8.47388	0.0305017	0.731623	-1.51568	0.352809
ENSMUSG00000020300	9423	Cpeb4	cytoplasmic polyadenylation element binding protein 4 [Source:MGI Symbol;Acc:MGI:1914829]	7.27	7.64	4.32	2.7	1172	1142	847	407	Cpeb4	3568	-1.46607	3.64309	0.0256282	0.731623	-1.59128	0.353403
ENSMUSG00000021313	10905	Ryr2	ryanodine receptor 2, cardiac [Source:MGI Symbol;Acc:MGI:99685]	1.34	1.47	0.67	0.52	1596	1618	964	577	Ryr2	4755	-1.46526	4.0686	0.0270589	0.731623	-1.56769	0.353741
ENSMUSG00000051285	10695	Pcmtd1	protein-L-isoaspartate (D-aspartate) O-methyltransferase domain containing 1 [Source:MGI Symbol;Acc:MGI:2441773]	8	8.7	3.53	3.08	2951	2977	1581	1063	Pcmtd1	8572	-1.4635	4.92365	0.0241914	0.731623	-1.61634	0.354023
ENSMUSG00000019852	11921	D10Bwg1379e	DNA segment, Chr 10, Brigham & Women's Genetics 1379 expressed [Source:MGI Symbol;Acc:MGI:106387]	3.39	4.02	1.92	1.43	1971	2167	1354	775	D10Bwg1379e	6267	-1.46118	4.46383	0.0189162	0.731623	-1.72317	0.355721
ENSMUSG00000021171	8891	Esyt2	extended synaptotagmin-like protein 2 [Source:MGI Symbol;Acc:MGI:1261845]	10.3	10.72	4.15	3.82	4028	3887	1972	1396	Esyt2	11283	-1.45517	5.32202	0.0265959	0.731623	-1.57519	0.356343
ENSMUSG00000074109	7942	Mrgprx2	MAS-related GPR, member X2 [Source:MGI Symbol;Acc:MGI:3588270]	3.33	3.42	1.34	1.22	1025	977	503	351	Mrgprx2	2856	-1.45446	3.34169	0.0459983	0.731623	-1.33726	0.356725
ENSMUSG00000019831	8469	Wasf1	WAS protein family, member 1 [Source:MGI Symbol;Acc:MGI:1890563]	64.09	66.29	23.73	23.68	11668	11196	5248	4030	Wasf1	32142	-1.452	6.83538	0.0279452	0.731623	-1.55369	0.357218
ENSMUSG00000042390	8080	Gatad2b	GATA zinc finger domain containing 2B [Source:MGI Symbol;Acc:MGI:2443225]	10.12	10.41	5.35	3.72	1339	1277	860	460	Gatad2b	3936	-1.4507	3.7901	0.0286657	0.731623	-1.54264	0.357349
ENSMUSG00000030257	11809	Srgap3	SLIT-ROBO Rho GTPase activating protein 3 [Source:MGI Symbol;Acc:MGI:2152938]	11.35	13.26	5.22	4.74	7091	7682	3960	2766	Srgap3	21499	-1.45153	6.25123	0.019423	0.731623	-1.71168	0.357466
ENSMUSG00000037896	10666	Rcor1	REST corepressor 1 [Source:MGI Symbol;Acc:MGI:106340]	17.99	19.55	7.93	7.01	7223	7281	3866	2630	Rcor1	21000	-1.44692	6.21587	0.0212143	0.731623	-1.67337	0.358568
ENSMUSG00000034275	9983	Igsf9b	immunoglobulin superfamily, member 9B [Source:MGI Symbol;Acc:MGI:2685354]	1.23	1.31	0.8	0.47	368	363	290	130	Igsf9b	1151	-1.45848	2.013	0.0419887	0.731623	-1.37687	0.358779
ENSMUSG00000040998	7277	Npnt	nephronectin [Source:MGI Symbol;Acc:MGI:2148811]	3.24	3.3	1.49	1.19	820	775	457	282	Npnt	2334	-1.43599	3.045	0.0450448	0.731623	-1.34636	0.360606
ENSMUSG00000025381	6993	Cnpy2	canopy 2 homolog (zebrafish) [Source:MGI Symbol;Acc:MGI:1928477]	67.99	69.01	21.43	24.9	4688	4414	1795	1605	Cnpy2	12502	-1.43734	5.47945	0.0425497	0.731623	-1.3711	0.360817
ENSMUSG00000033237	7870	Arid2	AT rich interactive domain 2 (ARID, RFX-like) [Source:MGI Symbol;Acc:MGI:1924294]	23.36	23.97	9.86	8.65	14069	13392	7217	4873	Arid2	39551	-1.43636	7.12832	0.0213314	0.731623	-1.67098	0.360868
ENSMUSG00000034218	10099	Atm	ataxia telangiectasia mutated homolog (human) [Source:MGI Symbol;Acc:MGI:107202]	5.12	5.47	2.78	1.99	3628	3596	2394	1318	Atm	10936	-1.42585	5.2635	0.0161997	0.731623	-1.79049	0.363803
ENSMUSG00000027006	10743	Dnajc10	DnaJ (Hsp40) homolog, subfamily C, member 10 [Source:MGI Symbol;Acc:MGI:1914111]	15.43	16.81	6.51	6.16	4388	4435	2251	1639	Dnajc10	12713	-1.41394	5.49458	0.02589	0.731623	-1.58687	0.366449
ENSMUSG00000007827	9145	Ankrd26	ankyrin repeat domain 26 [Source:MGI Symbol;Acc:MGI:1917887]	5.53	5.78	3.06	2.12	2228	2160	1499	799	Ankrd26	6686	-1.41252	4.55214	0.0207751	0.731623	-1.68246	0.366782
ENSMUSG00000018698	11655	Lhx1	LIM homeobox protein 1 [Source:MGI Symbol;Acc:MGI:99783]	5.85	6.73	2.61	2.47	1662	1775	902	655	Lhx1	4994	-1.41597	4.1477	0.035317	0.731623	-1.45202	0.367013
ENSMUSG00000042851	11969	Zc3h6	zinc finger CCCH type containing 6 [Source:MGI Symbol;Acc:MGI:1926001]	2.5	2.99	1.21	1.1	818	906	480	337	Zc3h6	2541	-1.40433	3.17287	0.0432367	0.731623	-1.36415	0.367893
ENSMUSG00000034462	9913	Pkd2	polycystic kidney disease 2 [Source:MGI Symbol;Acc:MGI:1099818]	13.55	14.4	5.75	5.31	4928	4858	2540	1807	Pkd2	14133	-1.4046	5.64593	0.025432	0.731623	-1.59462	0.36875
ENSMUSG00000037416	8584	Dmxl1	Dmx-like 1 [Source:MGI Symbol;Acc:MGI:2443926]	4.16	4.31	1.96	1.59	3491	3359	1999	1248	Dmxl1	10097	-1.40622	5.15466	0.0229626	0.731623	-1.63898	0.36891
ENSMUSG00000020594	9972	Pum2	pumilio 2 (Drosophila) [Source:MGI Symbol;Acc:MGI:1931751]	41.53	44.22	20.98	16.32	10330	10202	6341	3794	Pum2	30667	-1.40492	6.75448	0.0167866	0.731623	-1.77504	0.369064
ENSMUSG00000034342	10986	Cbl	Casitas B-lineage lymphoma [Source:MGI Symbol;Acc:MGI:88279]	4.66	5.13	2.41	1.9	1670	1706	1048	636	Cbl	5060	-1.40124	4.15726	0.0291001	0.731623	-1.53611	0.37037
ENSMUSG00000062373	8839	Tmem65	transmembrane protein 65 [Source:MGI Symbol;Acc:MGI:1922118]	25.59	26.61	9.1	9.88	6741	6501	2913	2434	Tmem65	18589	-1.39518	6.04811	0.0363718	0.731623	-1.43924	0.371289
ENSMUSG00000009569	2726	Mkl2	MKL/myocardin-like 2 [Source:MGI Symbol;Acc:MGI:3050795]	4.86	4.68	2.94	1.74	1998	1782	1466	668	Mkl2	5914	-1.3933	4.3661	0.0234533	0.731623	-1.6298	0.371795
ENSMUSG00000031292	9914	Cdkl5	cyclin-dependent kinase-like 5 [Source:MGI Symbol;Acc:MGI:1278336]	5.26	5.59	2.59	2.08	1205	1188	721	446	Cdkl5	3560	-1.39106	3.65161	0.0373418	0.731623	-1.4278	0.372093
ENSMUSG00000026991	5947	Pkp4	plakophilin 4 [Source:MGI Symbol;Acc:MGI:109281]	33.12	33.2	13.37	12.36	10769	10014	5280	3758	Pkp4	29821	-1.39185	6.72249	0.0272484	0.731623	-1.56466	0.372289
ENSMUSG00000025019	11686	Lcor	ligand dependent nuclear receptor corepressor [Source:MGI Symbol;Acc:MGI:2443930]	2.22	2.56	1.47	0.96	753	808	608	306	Lcor	2475	-1.37836	3.11644	0.0327866	0.731623	-1.4843	0.375
ENSMUSG00000031245	6801	Hmgn5	high-mobility group nucleosome binding domain 5 [Source:MGI Symbol;Acc:MGI:1355295]	21.8	22.08	8.82	8.34	2913	2737	1432	1042	Hmgn5	8124	-1.37103	4.84786	0.0349484	0.731623	-1.45657	0.377717
ENSMUSG00000038894	832	Irs2	insulin receptor substrate 2 [Source:MGI Symbol;Acc:MGI:109334]	40.14	35.07	23.16	13.39	11366	9211	7966	3544	Irs2	32087	-1.35584	6.80244	0.0184151	0.731623	-1.73483	0.381808
ENSMUSG00000020882	10276	Cacnb1	calcium channel, voltage-dependent, beta 1 subunit [Source:MGI Symbol;Acc:MGI:102522]	6.56	7.04	3.04	2.7	1565	1557	880	602	Cacnb1	4604	-1.34865	4.02606	0.0402861	0.731623	-1.39485	0.383523
ENSMUSG00000020205	12250	Phlda1	pleckstrin homology-like domain, family A, member 1 [Source:MGI Symbol;Acc:MGI:1096880]	34.54	44.04	12.92	16.91	4675	5529	2124	2139	Phlda1	14467	-1.34792	5.6945	0.0415623	0.731623	-1.3813	0.383969
ENSMUSG00000041301	10861	Cftr	cystic fibrosis transmembrane conductance regulator [Source:MGI Symbol;Acc:MGI:88388]	2.73	2.99	1.32	1.15	1217	1237	713	478	Cftr	3645	-1.34943	3.68866	0.041895	0.731623	-1.37784	0.384615
ENSMUSG00000015053	10143	Gata2	GATA binding protein 2 [Source:MGI Symbol;Acc:MGI:95662]	74.21	79.36	30.82	30.57	16301	16171	8226	6278	Gata2	46976	-1.34291	7.3803	0.0279377	0.731623	-1.55381	0.385207
ENSMUSG00000043241	5319	Upf2	UPF2 regulator of nonsense transcripts homolog (yeast) [Source:MGI Symbol;Acc:MGI:2449307]	17.69	17.65	7.56	6.8	6459	5978	3353	2320	Upf2	18110	-1.34338	6.00073	0.0292423	0.731623	-1.53399	0.385269
ENSMUSG00000040183	11197	Ankrd6	ankyrin repeat domain 6 [Source:MGI Symbol;Acc:MGI:2154278]	6.71	7.46	2.76	2.88	2216	2283	1105	889	Ankrd6	6493	-1.33845	4.52897	0.0413093	0.731623	-1.38395	0.386059
ENSMUSG00000031453	10866	Rasa3	RAS p21 protein activator 3 [Source:MGI Symbol;Acc:MGI:1197013]	18.23	19.97	9.12	7.71	5591	5680	3398	2210	Rasa3	16879	-1.33969	5.89602	0.0212985	0.731623	-1.67165	0.386079
ENSMUSG00000040943	10199	Tet2	tet methylcytosine dioxygenase 2 [Source:MGI Symbol;Acc:MGI:2443298]	3.37	3.61	1.78	1.4	2189	2178	1403	854	Tet2	6624	-1.32846	4.5437	0.0276623	0.731623	-1.55811	0.387812
ENSMUSG00000008305	1097	Tle1	transducin-like enhancer of split 1, homolog of Drosophila E(spl) [Source:MGI Symbol;Acc:MGI:104636]	11.48	10.39	5.11	4.03	2762	2320	1494	906	Tle1	7482	-1.33432	4.71951	0.0349345	0.731623	-1.45675	0.387873
ENSMUSG00000040537	11219	Adam22	a disintegrin and metallopeptidase domain 22 [Source:MGI Symbol;Acc:MGI:1340046]	1.5	1.67	0.74	0.65	955	982	572	388	Adam22	2897	-1.31728	3.35782	0.0481012	0.731623	-1.31784	0.389222
ENSMUSG00000038546	5820	Ranbp9	RAN binding protein 9 [Source:MGI Symbol;Acc:MGI:1928741]	28.66	28.69	10.48	11.18	5875	5455	2610	2143	Ranbp9	16083	-1.32579	5.83705	0.0403642	0.731623	-1.394	0.389683
ENSMUSG00000064061	9043	Dzip3	DAZ interacting protein 3, zinc finger [Source:MGI Symbol;Acc:MGI:1917433]	12.96	13.52	5.96	5.27	5328	5157	2975	2026	Dzip3	15486	-1.32574	5.77383	0.0261684	0.731623	-1.58222	0.389793
ENSMUSG00000024298	11685	Zfp871	zinc finger protein 871 [Source:MGI Symbol;Acc:MGI:1921793]	3.07	3.54	1.9	1.38	1104	1179	828	463	Zfp871	3574	-1.32614	3.6499	0.0336893	0.731623	-1.47251	0.389831
ENSMUSG00000005886	10593	Ncoa2	nuclear receptor coactivator 2 [Source:MGI Symbol;Acc:MGI:1276533]	7.31	7.92	4.63	3.09	2523	2537	1943	997	Ncoa2	8000	-1.32524	4.80589	0.0188295	0.731623	-1.72516	0.390152
ENSMUSG00000022521	11462	Crebbp	CREB binding protein [Source:MGI Symbol;Acc:MGI:1098280]	6.75	7.63	4.56	2.98	3582	3760	2944	1480	Crebbp	11766	-1.32296	5.36049	0.0146941	0.731623	-1.83286	0.390564
ENSMUSG00000019820	10605	Utrn	utrophin [Source:MGI Symbol;Acc:MGI:104631]	14.88	16.13	8.1	6.31	13071	13143	8642	5184	Utrn	40040	-1.32003	7.13706	0.0169383	0.731623	-1.77113	0.391197
ENSMUSG00000056602	4114	Fry	furry homolog (Drosophila) [Source:MGI Symbol;Acc:MGI:2443895]	8.5	8.36	4.75	3.28	6447	5887	4378	2326	Fry	19038	-1.31753	6.05819	0.0195378	0.731623	-1.70912	0.392344
ENSMUSG00000035476	11214	Tab3	TGF-beta activated kinase 1/MAP3K7 binding protein 3 [Source:MGI Symbol;Acc:MGI:1913974]	4.07	4.53	2	1.78	1829	1892	1093	750	Tab3	5564	-1.3127	4.29826	0.0366079	0.731623	-1.43643	0.392936
ENSMUSG00000022139	7817	Mbnl2	muscleblind-like 2 [Source:MGI Symbol;Acc:MGI:2145597]	12.22	12.53	5.49	4.95	3919	3728	2140	1485	Mbnl2	11272	-1.30576	5.31631	0.0314332	0.731623	-1.50261	0.395052
ENSMUSG00000018501	7903	Ncor1	nuclear receptor co-repressor 1 [Source:MGI Symbol;Acc:MGI:1349717]	24.08	24.72	12.23	9.78	15414	14683	9511	5855	Ncor1	45463	-1.30428	7.32139	0.0204713	0.731623	-1.68885	0.395631
ENSMUSG00000050711	1231	Scg2	secretogranin II [Source:MGI Symbol;Acc:MGI:103033]	139.79	127.9	58.44	50.72	24256	20587	12319	8228	Scg2	65390	-1.301	7.84993	0.0311265	0.731623	-1.50687	0.39656
ENSMUSG00000021540	6480	Smad5	SMAD family member 5 [Source:MGI Symbol;Acc:MGI:1328787]	16.42	16.57	6.71	6.58	7645	7155	3793	2862	Smad5	21455	-1.29978	6.24836	0.0351279	0.731623	-1.45435	0.397103
ENSMUSG00000055980	12039	Irs1	insulin receptor substrate 1 [Source:MGI Symbol;Acc:MGI:99454]	2.19	2.65	1.41	1.06	985	1106	773	446	Irs1	3310	-1.28789	3.54002	0.0363476	0.731623	-1.43952	0.4
ENSMUSG00000038371	4539	Sbf2	SET binding factor 2 [Source:MGI Symbol;Acc:MGI:1921831]	18.3	18.09	9.62	7.25	7471	6849	4770	2765	Sbf2	21855	-1.28647	6.26125	0.0230916	0.731623	-1.63655	0.400774
ENSMUSG00000047036	7428	Zfp445	zinc finger protein 445 [Source:MGI Symbol;Acc:MGI:2143340]	14.57	14.87	8.64	5.98	3023	2862	2178	1160	Zfp445	9223	-1.2807	5.01216	0.0227932	0.731623	-1.64219	0.402152
ENSMUSG00000035164	9984	Zc3h12c	zinc finger CCCH type containing 12C [Source:MGI Symbol;Acc:MGI:3026959]	2.61	2.78	1.38	1.12	1131	1116	724	455	Zc3h12c	3426	-1.27206	3.59424	0.0471402	0.731623	-1.32661	0.402878
ENSMUSG00000011256	3194	Adam19	a disintegrin and metallopeptidase domain 19 (meltrin beta) [Source:MGI Symbol;Acc:MGI:105377]	22.61	21.95	10.81	8.85	10154	9146	5901	3716	Adam19	28917	-1.27726	6.66936	0.0267823	0.731623	-1.57215	0.403189
ENSMUSG00000025085	11362	Ablim1	actin-binding LIM protein 1 [Source:MGI Symbol;Acc:MGI:1194500]	22.17	24.89	10.91	10.05	11219	11682	6704	4754	Ablim1	34359	-1.27494	6.9241	0.0240918	0.731623	-1.61813	0.403777
ENSMUSG00000032410	11359	Xrn1	5'-3' exoribonuclease 1 [Source:MGI Symbol;Acc:MGI:891964]	3.59	4.03	2.37	1.63	1393	1451	1119	592	Xrn1	4555	-1.27109	3.99446	0.0316928	0.731623	-1.49904	0.404467
ENSMUSG00000004698	11648	Hdac9	histone deacetylase 9 [Source:MGI Symbol;Acc:MGI:1931221]	5.95	6.84	2.6	2.77	1854	1975	982	806	Hdac9	5617	-1.27076	4.31973	0.0490259	0.731623	-1.30957	0.404971
ENSMUSG00000055013	9110	Agap1	ArfGAP with GTPase domain, ankyrin repeat and PH domain 1 [Source:MGI Symbol;Acc:MGI:2653690]	10.54	11.01	5	4.46	7126	6909	4108	2817	Agap1	20960	-1.27217	6.20943	0.0286565	0.731623	-1.54278	0.405086
ENSMUSG00000024597	9948	Slc12a2	solute carrier family 12, member 2 [Source:MGI Symbol;Acc:MGI:101924]	8.12	8.64	3.63	3.51	3742	3695	2034	1511	Slc12a2	10982	-1.26789	5.28125	0.0346327	0.731623	-1.46051	0.40625
ENSMUSG00000060657	11103	Marf1	meiosis arrest female 1 [Source:MGI Symbol;Acc:MGI:2444505]	8.58	9.5	5.09	3.86	3881	3984	2799	1634	Marf1	12298	-1.26364	5.43153	0.0206645	0.731623	-1.68477	0.406316
ENSMUSG00000020922	5465	Lsm12	LSM12 homolog (S. cerevisiae) [Source:MGI Symbol;Acc:MGI:1919592]	58.8	58.76	23.85	23.91	9243	8569	4555	3514	Lsm12	25881	-1.26388	6.51913	0.038267	0.731623	-1.41718	0.406909
ENSMUSG00000025372	2569	Baiap2	brain-specific angiogenesis inhibitor 1-associated protein 2 [Source:MGI Symbol;Acc:MGI:2137336]	15.57	14.95	6.89	6.13	2600	2316	1398	957	Baiap2	7271	-1.25283	4.68238	0.0425392	0.731623	-1.37121	0.410033
ENSMUSG00000048118	11111	Arid4a	AT rich interactive domain 4A (RBP1-like) [Source:MGI Symbol;Acc:MGI:2444354]	5.58	6.18	2.89	2.54	1966	2022	1236	837	Arid4a	6061	-1.25025	4.41937	0.0375671	0.731623	-1.42519	0.411003
ENSMUSG00000037795	11054	N4bp2	NEDD4 binding protein 2 [Source:MGI Symbol;Acc:MGI:2684414]	10.27	11.34	5.36	4.67	6529	6690	4141	2774	N4bp2	20134	-1.24789	6.14962	0.0256541	0.731623	-1.59084	0.411817
ENSMUSG00000072501	8707	Phf20l1	PHD finger protein 20-like 1 [Source:MGI Symbol;Acc:MGI:2444412]	10.01	10.39	5.59	4.28	2358	2270	1600	943	Phf20l1	7171	-1.24515	4.65419	0.0301251	0.731623	-1.52107	0.411935
ENSMUSG00000031668	6113	Eif2ak3	eukaryotic translation initiation factor 2 alpha kinase 3 [Source:MGI Symbol;Acc:MGI:1341830]	16.04	16.11	7.32	6.64	5101	4752	2829	1973	Eif2ak3	14655	-1.24598	5.69364	0.0331333	0.731623	-1.47974	0.412166
ENSMUSG00000042444	8138	Fam63b	family with sequence similarity 63, member B [Source:MGI Symbol;Acc:MGI:2443086]	4.75	4.89	2.12	2.03	2425	2317	1315	969	Fam63b	7026	-1.23548	4.63623	0.0441435	0.731623	-1.35513	0.415133
ENSMUSG00000030084	3877	Plxna1	plexin A1 [Source:MGI Symbol;Acc:MGI:107685]	24.48	24	12.24	9.99	15653	14232	9506	5970	Plxna1	45361	-1.23121	7.31746	0.0261597	0.731623	-1.58237	0.41625
ENSMUSG00000037306	2646	Man1c1	mannosidase, alpha, class 1C, member 1 [Source:MGI Symbol;Acc:MGI:2446214]	22.03	21.18	9.6	8.82	7316	6525	3872	2737	Man1c1	20450	-1.23124	6.17449	0.0377997	0.731623	-1.42251	0.416431
ENSMUSG00000048371	9916	Pdp2	pyruvate dehyrogenase phosphatase catalytic subunit 2 [Source:MGI Symbol;Acc:MGI:1918878]	8.6	9.14	4.76	3.82	2096	2067	1408	871	Pdp2	6442	-1.22457	4.50178	0.0347881	0.731623	-1.45857	0.417943
ENSMUSG00000002489	9879	Tiam1	T cell lymphoma invasion and metastasis 1 [Source:MGI Symbol;Acc:MGI:103306]	6.94	7.37	3.61	3.1	3637	3583	2299	1519	Tiam1	11038	-1.21587	5.28138	0.0302458	0.731623	-1.51933	0.420624
ENSMUSG00000047187	3526	Rab2a	RAB2A, member RAS oncogene family [Source:MGI Symbol;Acc:MGI:1928750]	70.81	69.09	27.27	29.07	10511	9513	4918	4034	Rab2a	28976	-1.21556	6.68383	0.0470745	0.731623	-1.32721	0.420756
ENSMUSG00000056004	11067	9330182L06Rik	RIKEN cDNA 9330182L06 gene [Source:MGI Symbol;Acc:MGI:2443264]	8.95	9.89	4.67	4.17	2957	3032	1874	1288	9330182L06Rik	9151	-1.21295	5.01308	0.0330175	0.731623	-1.48126	0.421638
ENSMUSG00000026674	9414	Ddr2	discoidin domain receptor family, member 2 [Source:MGI Symbol;Acc:MGI:1345277]	17.35	18.23	8.47	7.69	10131	9876	6014	4198	Ddr2	30219	-1.21209	6.7366	0.0300412	0.731623	-1.52228	0.421832
ENSMUSG00000039449	7742	Prpf18	PRP18 pre-mRNA processing factor 18 homolog (yeast) [Source:MGI Symbol;Acc:MGI:1914479]	41.34	42.35	17.77	17.88	10038	9539	5243	4059	Prpf18	28879	-1.21058	6.6763	0.0389319	0.731623	-1.40969	0.422196
ENSMUSG00000039126	4630	Prune2	prune homolog 2 (Drosophila) [Source:MGI Symbol;Acc:MGI:1925004]	14.32	14.17	8.07	6.01	12704	11668	8701	4985	Prune2	38058	-1.20476	7.05843	0.0225589	0.731623	-1.64668	0.424135
ENSMUSG00000030323	7779	Ift122	intraflagellar transport 122 [Source:MGI Symbol;Acc:MGI:1932386]	21.21	21.74	10.55	9.23	6054	5756	3657	2463	Ift122	17930	-1.2025	5.98167	0.0320302	0.731623	-1.49444	0.424563
ENSMUSG00000015002	9205	Efr3a	EFR3 homolog A (S. cerevisiae) [Source:MGI Symbol;Acc:MGI:1923990]	23.94	25.05	11.46	10.71	8801	8543	5119	3681	Efr3a	26144	-1.19251	6.52875	0.0340688	0.731623	-1.46764	0.427545
ENSMUSG00000039478	9757	Micu3	mitochondrial calcium uptake family, member 3 [Source:MGI Symbol;Acc:MGI:1925756]	11.09	11.74	6.15	5.03	1714	1684	1154	727	Micu3	5279	-1.18962	4.215	0.0445848	0.731623	-1.35081	0.42845
ENSMUSG00000074221	9908	Zfp568	zinc finger protein 568 [Source:MGI Symbol;Acc:MGI:2142347]	6.87	7.3	4.84	3.13	1923	1897	1647	819	Zfp568	6286	-1.18955	4.45254	0.0301074	0.731623	-1.52133	0.428767
ENSMUSG00000037692	11252	Ahdc1	AT hook, DNA binding motif, containing 1 [Source:MGI Symbol;Acc:MGI:2444218]	8.32	9.28	5.14	3.99	3726	3855	2795	1669	Ahdc1	12045	-1.18558	5.40071	0.0243549	0.731623	-1.61341	0.429957
ENSMUSG00000040407	10020	Akap9	A kinase (PRKA) anchor protein (yotiao) 9 [Source:MGI Symbol;Acc:MGI:2178217]	8.44	9	4.99	3.87	7196	7119	5172	3088	Akap9	22575	-1.18286	6.30666	0.02417	0.731623	-1.61672	0.43
ENSMUSG00000053774	7910	Ubxn7	UBX domain protein 7 [Source:MGI Symbol;Acc:MGI:2146388]	10.5	10.78	5.03	4.66	7677	7312	4472	3189	Ubxn7	22650	-1.17502	6.32101	0.0366424	0.731623	-1.43602	0.432282
ENSMUSG00000025912	12060	Mybl1	myeloblastosis oncogene-like 1 [Source:MGI Symbol;Acc:MGI:99925]	4.77	5.8	2.69	2.51	1677	1890	1146	823	Mybl1	5536	-1.17719	4.29013	0.0444613	0.731623	-1.35202	0.432759
ENSMUSG00000040761	6329	Spen	SPEN homolog, transcriptional regulator (Drosophila) [Source:MGI Symbol;Acc:MGI:1891706]	11.02	11.1	7.96	4.81	9617	8987	8437	3923	Spen	30964	-1.17375	6.74705	0.0186185	0.731623	-1.73006	0.433333
ENSMUSG00000031229	9065	Atrx	alpha thalassemia/mental retardation syndrome X-linked homolog (human) [Source:MGI Symbol;Acc:MGI:103067]	14.2	14.82	7.74	6.43	10335	10008	6850	4375	Atrx	31568	-1.17167	6.79385	0.0272638	0.731623	-1.56441	0.433873
ENSMUSG00000074794	9943	Arrdc3	arrestin domain containing 3 [Source:MGI Symbol;Acc:MGI:2145242]	25.39	27.01	11.88	11.73	7304	7208	4151	3155	Arrdc3	21818	-1.16982	6.27015	0.0390099	0.731623	-1.40882	0.434284
ENSMUSG00000020687	7863	Cdc27	cell division cycle 27 [Source:MGI Symbol;Acc:MGI:102685]	31.52	32.34	14.85	14.07	12070	11489	6907	5036	Cdc27	35502	-1.16778	6.97021	0.0350742	0.731623	-1.45501	0.435065
ENSMUSG00000027438	9440	Napb	N-ethylmaleimide sensitive fusion protein attachment protein beta [Source:MGI Symbol;Acc:MGI:104562]	20.66	21.72	10	9.45	6402	6244	3766	2738	Napb	19150	-1.16721	6.07973	0.0369712	0.731623	-1.43214	0.435083
ENSMUSG00000005198	2621	Polr2a	polymerase (RNA) II (DNA directed) polypeptide A [Source:MGI Symbol;Acc:MGI:98086]	67.83	65.19	42.16	28.39	27781	24769	20981	10870	Polr2a	84401	-1.16607	8.20042	0.0215838	0.731623	-1.66587	0.435496
ENSMUSG00000024308	10883	Tapbp	TAP binding protein [Source:MGI Symbol;Acc:MGI:1201689]	19.64	21.53	9.89	9.41	3662	3724	2240	1641	Tapbp	11267	-1.16011	5.31507	0.0384908	0.731623	-1.41464	0.437065
ENSMUSG00000001151	9296	Pcnt	pericentrin (kendrin) [Source:MGI Symbol;Acc:MGI:102722]	12.51	13.11	7.33	5.73	8450	8211	6015	3616	Pcnt	26292	-1.16103	6.52636	0.0255552	0.731623	-1.59252	0.437071
ENSMUSG00000020593	11027	Lpin1	lipin 1 [Source:MGI Symbol;Acc:MGI:1891340]	8.74	9.64	4.97	4.22	3443	3524	2380	1555	Lpin1	10902	-1.15813	5.26139	0.0305727	0.731623	-1.51467	0.437759
ENSMUSG00000063382	11094	Bcl9l	B cell CLL/lymphoma 9-like [Source:MGI Symbol;Acc:MGI:1933114]	4.5	4.98	2.96	2.2	1685	1728	1345	770	Bcl9l	5528	-1.14394	4.27452	0.0400521	0.731623	-1.39737	0.441767
ENSMUSG00000039477	12061	Tnrc18	trinucleotide repeat containing 18 [Source:MGI Symbol;Acc:MGI:3648294]	5.97	7.26	4.72	3.21	2616	2953	2516	1315	Tnrc18	9400	-1.14494	5.03348	0.0219672	0.731623	-1.65822	0.442149
ENSMUSG00000037287	9802	Tbcel	tubulin folding cofactor E-like [Source:MGI Symbol;Acc:MGI:1925543]	7.19	7.62	3.69	3.37	2537	2493	1581	1110	Tbcel	7721	-1.14513	4.76766	0.0434015	0.731623	-1.3625	0.442257
ENSMUSG00000031066	7892	Usp11	ubiquitin specific peptidase 11 [Source:MGI Symbol;Acc:MGI:2384312]	17.44	17.9	8.57	7.93	4245	4042	2534	1806	Usp11	12627	-1.14011	5.47751	0.0408244	0.731623	-1.38908	0.443017
ENSMUSG00000030123	11887	Plxnd1	plexin D1 [Source:MGI Symbol;Acc:MGI:2154244]	9.63	11.37	5.58	5.04	4704	5151	3314	2303	Plxnd1	15472	-1.13919	5.76904	0.0289687	0.731623	-1.53807	0.443272
ENSMUSG00000017485	8993	Top2b	topoisomerase (DNA) II beta [Source:MGI Symbol;Acc:MGI:98791]	38.13	39.75	18.09	17.65	15240	14736	8782	6595	Top2b	45353	-1.13778	7.32427	0.0375028	0.731623	-1.42594	0.444025
ENSMUSG00000034243	6736	Golgb1	golgi autoantigen, golgin subfamily b, macrogolgin 1 [Source:MGI Symbol;Acc:MGI:1099447]	11.54	11.68	6.95	5.2	8873	8333	6497	3738	Golgb1	27441	-1.13444	6.58489	0.0265929	0.731623	-1.57523	0.445205
ENSMUSG00000027849	3393	Syt6	synaptotagmin VI [Source:MGI Symbol;Acc:MGI:1859544]	30.38	29.59	15.64	13.18	3594	3247	2248	1458	Syt6	10547	-1.13294	5.21288	0.040599	0.731623	-1.39148	0.445421
ENSMUSG00000021215	9727	Net1	neuroepithelial cell transforming gene 1 [Source:MGI Symbol;Acc:MGI:1927138]	13.34	14.11	6.72	6.29	3220	3158	1969	1419	Net1	9766	-1.13196	5.10743	0.0434587	0.731623	-1.36192	0.445783
ENSMUSG00000031309	8852	Rps6ka3	ribosomal protein S6 kinase polypeptide 3 [Source:MGI Symbol;Acc:MGI:104557]	17.72	18.43	9.02	8.23	9073	8752	5608	3939	Rps6ka3	27372	-1.12965	6.59226	0.036131	0.731623	-1.44212	0.446555
ENSMUSG00000039145	1974	Camk1d	calcium/calmodulin-dependent protein kinase ID [Source:MGI Symbol;Acc:MGI:2442190]	14.76	13.96	7.43	6.24	7258	6370	4439	2867	Camk1d	20934	-1.12961	6.20117	0.0391782	0.731623	-1.40696	0.446991
ENSMUSG00000031974	11759	Abcb10	ATP-binding cassette, sub-family B (MDR/TAP), member 10 [Source:MGI Symbol;Acc:MGI:1860508]	45.83	53.24	21.49	23.82	13897	14976	7917	6753	Abcb10	43543	-1.12693	7.27176	0.0414632	0.731623	-1.38234	0.447408
ENSMUSG00000049516	9179	Spty2d1	SPT2, Suppressor of Ty, domain containing 1 (S. cerevisiae) [Source:MGI Symbol;Acc:MGI:2142062]	8.94	9.35	4.98	4.19	3296	3195	2230	1444	Spty2d1	10165	-1.12357	5.15921	0.0367426	0.731623	-1.43483	0.448128
ENSMUSG00000024083	11456	Pja2	praja 2, RING-H2 motif containing [Source:MGI Symbol;Acc:MGI:2159342]	35.21	39.78	21.3	17.84	6530	6845	4800	3094	Pja2	21269	-1.12344	6.22338	0.0279256	0.731623	-1.554	0.448467
ENSMUSG00000032777	10425	Gtf3c1	general transcription factor III C 1 [Source:MGI Symbol;Acc:MGI:107887]	26.28	28.33	14.97	12.72	12938	12935	8955	5852	Gtf3c1	40680	-1.12216	7.15957	0.0271187	0.731623	-1.56673	0.448994
ENSMUSG00000003316	8021	Glg1	golgi apparatus protein 1 [Source:MGI Symbol;Acc:MGI:104967]	41.44	42.6	24.16	19.16	20433	19485	14473	8835	Glg1	63226	-1.11894	7.79184	0.0261122	0.731623	-1.58316	0.449765
ENSMUSG00000013663	8500	Pten	phosphatase and tensin homolog [Source:MGI Symbol;Acc:MGI:109583]	25.89	26.79	12.7	12.05	15202	14592	9057	6614	Pten	45465	-1.11946	7.32597	0.0370147	0.731623	-1.43163	0.449795
ENSMUSG00000005893	9640	Nr2c2	nuclear receptor subfamily 2, group C, member 2 [Source:MGI Symbol;Acc:MGI:1352466]	6.65	7.02	4.43	3.16	1948	1907	1577	866	Nr2c2	6298	-1.11665	4.45934	0.0391782	0.731623	-1.40696	0.450142
ENSMUSG00000029636	5851	Wasf3	WAS protein family, member 3 [Source:MGI Symbol;Acc:MGI:2658986]	14.31	14.33	8.29	6.46	4019	3734	2830	1695	Wasf3	12278	-1.11727	5.42704	0.0336175	0.731623	-1.47344	0.450803
ENSMUSG00000032855	11005	Pkd1	polycystic kidney disease 1 homolog [Source:MGI Symbol;Acc:MGI:97603]	3.34	3.68	2.42	1.66	3230	3307	2847	1498	Pkd1	10882	-1.12031	5.24477	0.0243032	0.731623	-1.61434	0.451087
ENSMUSG00000025986	7485	Slc39a10	solute carrier family 39 (zinc transporter), member 10 [Source:MGI Symbol;Acc:MGI:1914515]	17.42	17.79	8.94	8.03	6762	6404	4214	2915	Slc39a10	20295	-1.11334	6.15962	0.0388791	0.731623	-1.41028	0.451377
ENSMUSG00000038564	9037	Ift172	intraflagellar transport 172 [Source:MGI Symbol;Acc:MGI:2682064]	6.96	7.26	3.79	3.28	2658	2571	1757	1170	Ift172	8156	-1.11363	4.84308	0.0423194	0.731623	-1.37346	0.451791
ENSMUSG00000047193	10504	Dync2h1	dynein cytoplasmic 2 heavy chain 1 [Source:MGI Symbol;Acc:MGI:107736]	1.74	1.88	1.13	0.85	1763	1768	1387	800	Dync2h1	5718	-1.12182	4.32314	0.0420862	0.731623	-1.37586	0.452128
ENSMUSG00000002265	11911	Peg3	paternally expressed 3 [Source:MGI Symbol;Acc:MGI:104748]	29.97	35.49	17.56	16.08	18333	20137	13046	9193	Peg3	60709	-1.10912	7.74083	0.0270884	0.731623	-1.56722	0.453085
ENSMUSG00000062190	9366	Lancl2	LanC (bacterial lantibiotic synthetase component C)-like 2 [Source:MGI Symbol;Acc:MGI:1919085]	20.76	21.79	11.07	9.89	3156	3073	2044	1405	Lancl2	9678	-1.1069	5.09128	0.042678	0.731623	-1.3698	0.453878
ENSMUSG00000033880	10120	Lgals3bp	lectin, galactoside-binding, soluble, 3 binding protein [Source:MGI Symbol;Acc:MGI:99554]	21.76	23.26	10.74	10.56	3536	3506	2120	1604	Lgals3bp	10766	-1.10599	5.2499	0.0465647	0.731623	-1.33194	0.453998
ENSMUSG00000046618	7819	Olfml2a	olfactomedin-like 2A [Source:MGI Symbol;Acc:MGI:2444741]	7.88	8.08	4.25	3.69	3099	2947	2030	1356	Olfml2a	9432	-1.09771	5.05242	0.0434753	0.731623	-1.36176	0.456683
ENSMUSG00000036528	2596	Ppfibp2	PTPRF interacting protein, binding protein 2 (liprin beta 2) [Source:MGI Symbol;Acc:MGI:894649]	33.3	31.99	17.55	14.61	8771	7816	5616	3598	Ppfibp2	25801	-1.0971	6.50136	0.0382909	0.731623	-1.4169	0.456705
ENSMUSG00000036257	5959	Pnpla8	patatin-like phospholipase domain containing 8 [Source:MGI Symbol;Acc:MGI:1914702]	19.82	19.87	9.42	9.08	4421	4111	2554	1893	Pnpla8	12979	-1.09666	5.51818	0.0483438	0.731623	-1.31566	0.45697
ENSMUSG00000007817	3626	Zmiz1	zinc finger, MIZ-type containing 1 [Source:MGI Symbol;Acc:MGI:3040693]	12.22	11.94	8.59	5.46	5010	4542	4279	2092	Zmiz1	15923	-1.09629	5.789	0.0262726	0.731623	-1.5805	0.457286
ENSMUSG00000075415	11249	Fnbp1	formin binding protein 1 [Source:MGI Symbol;Acc:MGI:109606]	19.08	21.27	10.44	9.73	6323	6539	4202	3015	Fnbp1	20079	-1.09477	6.14562	0.0368995	0.731623	-1.43298	0.457452
ENSMUSG00000021670	9076	Hmgcr	3-hydroxy-3-methylglutaryl-Coenzyme A reductase [Source:MGI Symbol;Acc:MGI:96159]	95.37	99.56	47.86	45.6	29725	28787	18126	13287	Hmgcr	89925	-1.09329	8.30942	0.0373768	0.731623	-1.4274	0.458015
ENSMUSG00000004263	7890	Atn1	atrophin 1 [Source:MGI Symbol;Acc:MGI:104725]	32.24	33.09	21.37	15.16	10068	9584	8106	4427	Atn1	32185	-1.09217	6.81047	0.0249897	0.731623	-1.60224	0.458144
ENSMUSG00000021816	6538	Ppp3cb	protein phosphatase 3, catalytic subunit, beta isoform [Source:MGI Symbol;Acc:MGI:107163]	25.52	25.77	12.28	11.82	6875	6440	4018	2977	Ppp3cb	20310	-1.09106	6.16377	0.0465129	0.731623	-1.33243	0.458673
ENSMUSG00000007613	10607	Tgfbr1	transforming growth factor, beta receptor I [Source:MGI Symbol;Acc:MGI:98728]	22.24	24.11	11.7	11.08	9039	9090	5777	4209	Tgfbr1	28115	-1.08867	6.63183	0.0383278	0.731623	-1.41649	0.45956
ENSMUSG00000029482	10864	Aacs	acetoacetyl-CoA synthetase [Source:MGI Symbol;Acc:MGI:1926144]	30.63	33.55	15.96	15.43	6964	7077	4410	3280	Aacs	21731	-1.08731	6.26141	0.0407603	0.731623	-1.38976	0.459911
ENSMUSG00000029461	8727	Fam168a	family with sequence similarity 168, member A [Source:MGI Symbol;Acc:MGI:2442372]	16.23	16.85	8.35	7.75	7201	6934	4501	3215	Fam168a	21851	-1.08673	6.26722	0.0415318	0.731623	-1.38162	0.459941
ENSMUSG00000038658	6544	C030046E11Rik	RIKEN cDNA C030046E11 gene [Source:MGI Symbol;Acc:MGI:1924893]	7.1	7.17	4.06	3.3	3613	3383	2510	1569	C030046E11Rik	11075	-1.08629	5.27997	0.0378495	0.731623	-1.42194	0.460251
ENSMUSG00000038290	9268	Smg6	Smg-6 homolog, nonsense mediated mRNA decay factor (C. elegans) [Source:MGI Symbol;Acc:MGI:2144117]	12.01	12.58	6.85	5.79	4960	4819	3438	2237	Smg6	15454	-1.08502	5.76251	0.0345578	0.731623	-1.46145	0.460254
ENSMUSG00000021712	10460	Trim23	tripartite motif-containing 23 [Source:MGI Symbol;Acc:MGI:1933161]	7.97	8.6	4.45	3.96	2389	2392	1622	1110	Trim23	7513	-1.08547	4.72545	0.0458526	0.731623	-1.33864	0.460465
ENSMUSG00000024502	11304	Jakmip2	janus kinase and microtubule interacting protein 2 [Source:MGI Symbol;Acc:MGI:1923467]	15.22	17.02	7.88	7.85	3753	3894	2360	1810	Jakmip2	11817	-1.0831	5.3844	0.0452646	0.731623	-1.34424	0.461222
ENSMUSG00000024294	4243	Mib1	mindbomb homolog 1 (Drosophila) [Source:MGI Symbol;Acc:MGI:2443157]	12.78	12.59	6.5	5.81	9251	8456	5717	3930	Mib1	27354	-1.08332	6.58911	0.0417987	0.731623	-1.37884	0.461477
ENSMUSG00000067851	8438	Arfgef1	ADP-ribosylation factor guanine nucleotide-exchange factor 1(brefeldin A-inhibited) [Source:MGI Symbol;Acc:MGI:2442988]	23.58	24.38	13.23	11.27	11640	11160	7934	5200	Arfgef1	35934	-1.07963	6.97981	0.0322123	0.731623	-1.49198	0.462264
ENSMUSG00000056342	7382	Usp34	ubiquitin specific peptidase 34 [Source:MGI Symbol;Acc:MGI:109473]	19.91	20.31	12.94	9.39	14461	13683	11418	6375	Usp34	45937	-1.07977	7.32467	0.0248238	0.731623	-1.60513	0.462334
ENSMUSG00000035133	8792	Arhgap5	Rho GTPase activating protein 5 [Source:MGI Symbol;Acc:MGI:1332637]	11.26	11.7	7.46	5.42	4128	3981	3323	1859	Arhgap5	13291	-1.07645	5.53598	0.0295371	0.731623	-1.52963	0.463248
ENSMUSG00000042631	11299	Xkr7	X Kell blood group precursor related family member 7 homolog [Source:MGI Symbol;Acc:MGI:3526711]	15.75	17.61	10	8.16	2986	3097	2303	1447	Xkr7	9833	-1.07563	5.10817	0.0352877	0.731623	-1.45238	0.463373
ENSMUSG00000030704	2775	Rab6a	RAB6A, member RAS oncogene family [Source:MGI Symbol;Acc:MGI:894313]	90.16	86.89	40.46	40.28	20325	18170	11082	8490	Rab6a	58067	-1.0756	7.68034	0.0499836	0.731623	-1.30117	0.463575
ENSMUSG00000000631	10916	Myo18a	myosin XVIIIA [Source:MGI Symbol;Acc:MGI:2667185]	4.71	5.17	3	2.41	2469	2516	1912	1179	Myo18a	8076	-1.07138	4.82325	0.0377684	0.731623	-1.42287	0.466151
ENSMUSG00000039704	11634	Lmbrd2	LMBR1 domain containing 2 [Source:MGI Symbol;Acc:MGI:2444173]	7.98	9.16	6.14	4.27	2148	2286	2007	1073	Lmbrd2	7514	-1.06898	4.71019	0.0321539	0.731623	-1.49277	0.466157
ENSMUSG00000061186	10753	Sfmbt2	Scm-like with four mbt domains 2 [Source:MGI Symbol;Acc:MGI:2447794]	13.59	14.81	7.59	6.93	7302	7381	4959	3482	Sfmbt2	23124	-1.06177	6.3473	0.0387447	0.731623	-1.41179	0.467927
ENSMUSG00000040007	2119	Bahd1	bromo adjacent homology domain containing 1 [Source:MGI Symbol;Acc:MGI:2139371]	18.92	17.97	9.48	8.41	6126	5398	3727	2546	Bahd1	17797	-1.06205	5.9684	0.0479632	0.731623	-1.31909	0.468002
ENSMUSG00000021796	11544	Bmpr1a	bone morphogenetic protein receptor, type 1A [Source:MGI Symbol;Acc:MGI:1338938]	17.74	20.19	9.01	9.48	7463	7879	4604	3730	Bmpr1a	23676	-1.05671	6.38881	0.0481182	0.731623	-1.31769	0.469539
ENSMUSG00000000275	3942	Trim25	tripartite motif-containing 25 [Source:MGI Symbol;Acc:MGI:102749]	12.75	12.51	6.53	5.9	5004	4555	3114	2163	Trim25	14836	-1.05227	5.70659	0.0465163	0.731623	-1.33239	0.471623
ENSMUSG00000032252	10150	Glce	glucuronyl C5-epimerase [Source:MGI Symbol;Acc:MGI:2136405]	14.77	15.8	7.65	7.46	4815	4778	3029	2273	Glce	14895	-1.04966	5.71628	0.04605	0.731623	-1.33677	0.472152
ENSMUSG00000031583	8136	Wrn	Werner syndrome homolog (human) [Source:MGI Symbol;Acc:MGI:109635]	6.11	6.29	3.63	2.97	2748	2624	1982	1247	Wrn	8601	-1.05113	4.9149	0.0453078	0.731623	-1.34383	0.472178
ENSMUSG00000024283	5849	Wac	WW domain containing adaptor with coiled-coil [Source:MGI Symbol;Acc:MGI:2387357]	37.64	37.69	18.6	17.81	13830	12849	8305	6120	Wac	41104	-1.04793	7.17935	0.0453919	0.731623	-1.34302	0.472539
ENSMUSG00000040249	10526	Lrp1	low density lipoprotein receptor-related protein 1 [Source:MGI Symbol;Acc:MGI:96828]	2.46	2.66	1.63	1.26	2598	2609	2091	1246	Lrp1	8544	-1.04401	4.90171	0.0395554	0.731623	-1.40279	0.473684
ENSMUSG00000009575	8024	Cbx5	chromobox 5 [Source:MGI Symbol;Acc:MGI:109372]	58.87	60.52	33.08	28.74	36577	34879	24975	16692	Cbx5	113123	-1.04109	8.63422	0.0341752	0.731623	-1.46629	0.474884
ENSMUSG00000041341	2333	Atg2b	autophagy related 2B [Source:MGI Symbol;Acc:MGI:1923809]	11.65	11.13	6.27	5.31	8402	7443	5492	3582	Atg2b	24919	-1.03299	6.45059	0.0451451	0.731623	-1.34539	0.477089
ENSMUSG00000022141	9463	Nipbl	Nipped-B homolog (Drosophila) [Source:MGI Symbol;Acc:MGI:1913976]	15.26	16.05	10.54	7.66	9530	9297	7993	4472	Nipbl	31292	-1.03372	6.76956	0.0277302	0.731623	-1.55705	0.477259
ENSMUSG00000046230	8072	Vps13a	vacuolar protein sorting 13A (yeast) [Source:MGI Symbol;Acc:MGI:2444304]	3.5	3.6	2.33	1.72	2397	2285	1935	1101	Vps13a	7718	-1.03119	4.75224	0.0426797	0.731623	-1.36978	0.477778
ENSMUSG00000091345	8536	Col6a5	collagen, type VI, alpha 5 [Source:MGI Symbol;Acc:MGI:3648134]	20.93	21.67	12.44	10.36	13173	12652	9513	6096	Col6a5	41434	-1.03131	7.1827	0.0333385	0.731623	-1.47705	0.47808
ENSMUSG00000034723	6158	Tmx4	thioredoxin-related transmembrane protein 4 [Source:MGI Symbol;Acc:MGI:106558]	48.4	48.64	23.7	23.31	18506	17251	11010	8334	Tmx4	55101	-1.02748	7.60302	0.0491675	0.731623	-1.30832	0.479235
ENSMUSG00000028760	7293	Eif4g3	eukaryotic translation initiation factor 4 gamma, 3 [Source:MGI Symbol;Acc:MGI:1923935]	63.28	64.47	40.3	30.93	24638	23284	19063	11259	Eif4g3	78244	-1.02615	8.09483	0.0295167	0.731623	-1.52993	0.479758
ENSMUSG00000040721	4875	Zfhx2	zinc finger homeobox 2 [Source:MGI Symbol;Acc:MGI:2686934]	5.34	5.3	4.23	2.55	3297	3038	3178	1470	Zfhx2	10983	-1.02514	5.24744	0.0337456	0.731623	-1.47178	0.481132
ENSMUSG00000030451	10018	Herc2	hect (homologous to the E6-AP (UBE3A) carboxyl terminus) domain and RCC1 (CHC1)-like domain (RLD) 2 [Source:MGI Symbol;Acc:MGI:103234]	7.54	8.04	5.15	3.89	8213	8124	6816	3963	Herc2	27116	-1.01347	6.56471	0.030973	0.731623	-1.50902	0.483831
ENSMUSG00000000628	1246	Hk2	hexokinase 2 [Source:MGI Symbol;Acc:MGI:1315197]	26.99	24.71	14.64	11.96	10489	8911	6912	4346	Hk2	30658	-1.01377	6.74712	0.0467341	0.731623	-1.33037	0.484015
ENSMUSG00000032740	7864	Ccdc88a	coiled coil domain containing 88A [Source:MGI Symbol;Acc:MGI:1925177]	8.07	8.28	5.02	4.01	5359	5102	4055	2488	Ccdc88a	17004	-1.01393	5.89514	0.0369958	0.731623	-1.43185	0.4843
ENSMUSG00000079487	9868	Med12	mediator of RNA polymerase II transcription, subunit 12 homolog (yeast) [Source:MGI Symbol;Acc:MGI:1926212]	12.79	13.58	8.84	6.58	6096	6005	5120	2935	Med12	20156	-1.01067	6.13597	0.0324669	0.731623	-1.48856	0.484536
ENSMUSG00000028906	9841	Epb4.1	erythrocyte protein band 4.1 [Source:MGI Symbol;Acc:MGI:95401]	12.81	13.59	7.43	6.6	5946	5852	4187	2863	Epb4.1	18848	-1.00926	6.04968	0.0430382	0.731623	-1.36615	0.485651
ENSMUSG00000005442	10817	Cic	capicua homolog (Drosophila) [Source:MGI Symbol;Acc:MGI:1918972]	19.53	21.35	13.59	10.37	8414	8529	7111	4175	Cic	28229	-1.00847	6.62307	0.0299462	0.731623	-1.52366	0.485714
ENSMUSG00000027130	9515	Slc12a6	solute carrier family 12, member 6 [Source:MGI Symbol;Acc:MGI:2135960]	8.87	9.34	5.56	4.55	3765	3679	2868	1804	Slc12a6	12116	-1.00596	5.40759	0.0411123	0.731623	-1.38603	0.487152
ENSMUSG00000016349	9079	Eef1a2	eukaryotic translation elongation factor 1 alpha 2 [Source:MGI Symbol;Acc:MGI:1096317]	148.71	155.26	76.88	75.66	18378	17799	11544	8741	Eef1a2	56462	-1.00381	7.63768	0.0474809	0.731623	-1.32348	0.487312
ENSMUSG00000031986	10258	Sprtn	SprT-like N-terminal domain [Source:MGI Symbol;Acc:MGI:2685351]	29.51	31.65	20.48	15.43	4345	4323	3663	2124	Sprtn	14455	-1.0031	5.65699	0.0331961	0.731623	-1.47891	0.48752
ENSMUSG00000025314	7440	Ptprj	protein tyrosine phosphatase, receptor type, J [Source:MGI Symbol;Acc:MGI:104574]	15.89	16.22	8.92	7.92	8586	8129	5858	4000	Ptprj	26573	-1.00095	6.54487	0.0449384	0.731623	-1.34738	0.488286
ENSMUSG00000038807	12252	Rap1gap2	RAP1 GTPase activating protein 2 [Source:MGI Symbol;Acc:MGI:3028623]	6.93	8.84	4.59	4.32	3219	3808	2586	1874	Rap1gap2	11487	-1.00076	5.33841	0.0414927	0.731623	-1.38203	0.488688
ENSMUSG00000025867	2308	Cplx2	complexin 2 [Source:MGI Symbol;Acc:MGI:104726]	10.41	9.94	6.43	4.86	3458	3062	2596	1508	Cplx2	10624	-0.999672	5.21365	0.0465576	0.731623	-1.33201	0.488934
ENSMUSG00000063550	8641	Nup98	nucleoporin 98 [Source:MGI Symbol;Acc:MGI:109404]	17.04	17.67	12.29	8.64	4857	4673	4256	2302	Nup98	16088	-0.999316	5.80701	0.0319715	0.731623	-1.49524	0.488964
ENSMUSG00000030213	11432	Atf7ip	activating transcription factor 7 interacting protein [Source:MGI Symbol;Acc:MGI:1858965]	12.79	14.42	8.44	7.07	4078	4265	3268	2106	Atf7ip	13717	-0.995891	5.58747	0.0369169	0.731623	-1.43278	0.490291
ENSMUSG00000020680	8108	Taf15	TAF15 RNA polymerase II, TATA box binding protein (TBP)-associated factor [Source:MGI Symbol;Acc:MGI:1917689]	69.66	71.68	38.7	35.26	10018	9563	6762	4741	Taf15	31084	-0.990146	6.77222	0.045882	0.731623	-1.33836	0.491908
ENSMUSG00000038976	11077	Ppp1r9b	protein phosphatase 1, regulatory subunit 9B [Source:MGI Symbol;Acc:MGI:2387581]	22.91	25.33	14.26	12.48	7276	7463	5502	3706	Ppp1r9b	23947	-0.987762	6.39348	0.0403986	0.731623	-1.39363	0.492696
ENSMUSG00000048865	9639	Arhgap30	Rho GTPase activating protein 30 [Source:MGI Symbol;Acc:MGI:2684948]	16.18	17.08	9.29	8.42	5097	4991	3557	2480	Arhgap30	16125	-0.986846	5.8252	0.0462707	0.731623	-1.33469	0.492974
ENSMUSG00000010505	12104	Myt1	myelin transcription factor 1 [Source:MGI Symbol;Acc:MGI:1100535]	13.44	16.47	8.18	8.12	5035	5726	3724	2846	Myt1	17331	-0.986454	5.93417	0.0441633	0.731623	-1.35494	0.493018
ENSMUSG00000038025	9446	Phf2	PHD finger protein 2 [Source:MGI Symbol;Acc:MGI:1338034]	14.21	14.94	9.04	7.37	5250	5121	4060	2547	Phf2	16978	-0.985485	5.89339	0.0388132	0.731623	-1.41102	0.493307
ENSMUSG00000043019	7036	Edem3	ER degradation enhancer, mannosidase alpha-like 3 [Source:MGI Symbol;Acc:MGI:1914217]	7.1	7.21	4.41	3.56	3316	3123	2499	1556	Edem3	10494	-0.982927	5.1993	0.0477041	0.731623	-1.32144	0.493759
ENSMUSG00000043535	6561	Setx	senataxin [Source:MGI Symbol;Acc:MGI:2443480]	17.09	17.26	10.08	8.53	13297	12452	9530	6203	Setx	41482	-0.983218	7.1841	0.0396695	0.731623	-1.40154	0.494206
ENSMUSG00000039735	5964	Fnbp1l	formin binding protein 1-like [Source:MGI Symbol;Acc:MGI:1925642]	38.56	38.66	27.34	19.17	4891	4550	4214	2274	Fnbp1l	15929	-0.978489	5.79215	0.035733	0.731623	-1.44693	0.495861
ENSMUSG00000029004	10696	Kmt2e	lysine (K)-specific methyltransferase 2E [Source:MGI Symbol;Acc:MGI:1924825]	12.57	13.67	9.14	6.79	5705	5756	5041	2880	Kmt2e	19382	-0.97686	6.07818	0.0333504	0.731623	-1.4769	0.496708
ENSMUSG00000026797	8629	Stxbp1	syntaxin binding protein 1 [Source:MGI Symbol;Acc:MGI:107363]	57.03	59.12	31.19	29.41	14332	13782	9523	6909	Stxbp1	44546	-0.974117	7.29274	0.046903	0.731623	-1.3288	0.497463
ENSMUSG00000020091	3152	Eif4ebp2	eukaryotic translation initiation factor 4E binding protein 2 [Source:MGI Symbol;Acc:MGI:109198]	44.77	43.43	26.58	21.61	5539	4985	3995	2500	Eif4ebp2	17019	-0.973523	5.89672	0.0465648	0.731623	-1.33194	0.497582
ENSMUSG00000025907	8829	Rb1cc1	RB1-inducible coiled-coil 1 [Source:MGI Symbol;Acc:MGI:1341850]	8.56	8.9	5.26	4.43	4447	4286	3322	2152	Rb1cc1	14207	-0.971806	5.63803	0.0444345	0.731623	-1.35228	0.497753
ENSMUSG00000055024	9264	Ep300	E1A binding protein p300 [Source:MGI Symbol;Acc:MGI:1276116]	16.24	17.01	11.24	8.48	10063	9781	8463	4915	Ep300	33222	-0.970666	6.85643	0.0336101	0.731623	-1.47353	0.49853
ENSMUSG00000039952	6317	Dag1	dystroglycan 1 [Source:MGI Symbol;Acc:MGI:101864]	14.12	14.22	9.35	7.11	4219	3942	3394	1985	Dag1	13540	-0.967638	5.56256	0.0416279	0.731623	-1.38062	0.5
ENSMUSG00000048154	8457	Kmt2d	lysine (K)-specific methyltransferase 2D [Source:MGI Symbol;Acc:MGI:2682319]	8.79	9.09	6.88	4.55	12287	11788	11672	5944	Kmt2d	41691	-0.965691	7.17537	0.0285079	0.731623	-1.54504	0.50055
ENSMUSG00000025255	1620	Zfhx4	zinc finger homeodomain 4 [Source:MGI Symbol;Acc:MGI:2137668]	5.47	5.11	3.31	2.56	5380	4670	3956	2356	Zfhx4	16362	-0.964939	5.83696	0.0479831	0.731623	-1.31891	0.500978
ENSMUSG00000048271	3598	Rbm33	RNA binding motif protein 33 [Source:MGI Symbol;Acc:MGI:1919670]	13.27	12.96	7.67	6.5	8913	8078	6260	4080	Rbm33	27331	-0.963301	6.58196	0.04869	0.731623	-1.31256	0.501543
ENSMUSG00000037270	10061	4932438A13Rik	RIKEN cDNA 4932438A13 gene [Source:MGI Symbol;Acc:MGI:2444631]	5.5	5.87	3.69	2.95	6202	6138	5063	3115	4932438A13Rik	20518	-0.956402	6.16447	0.0399437	0.731623	-1.39855	0.502555
ENSMUSG00000026743	9469	Mllt10	myeloid/lymphoid or mixed-lineage leukemia (trithorax homolog, Drosophila); translocated to, 10 [Source:MGI Symbol;Acc:MGI:1329038]	25.45	26.77	15.42	13.46	7716	7531	5682	3815	Mllt10	24744	-0.959029	6.43991	0.0455542	0.731623	-1.34147	0.502802
ENSMUSG00000038039	9385	Gcc2	GRIP and coiled-coil domain containing 2 [Source:MGI Symbol;Acc:MGI:1917547]	9.8	10.29	6.12	5.18	4538	4417	3444	2243	Gcc2	14642	-0.955492	5.68137	0.0449453	0.731623	-1.34732	0.503401
ENSMUSG00000022914	10523	Brwd1	bromodomain and WD repeat domain containing 1 [Source:MGI Symbol;Acc:MGI:1890651]	8.63	9.33	6.01	4.7	5221	5239	4419	2659	Brwd1	17538	-0.956268	5.93671	0.037019	0.731623	-1.43158	0.503751
ENSMUSG00000064127	10232	Med14	mediator complex subunit 14 [Source:MGI Symbol;Acc:MGI:1349442]	11.14	11.94	6.73	6.03	5488	5456	4024	2776	Med14	17744	-0.952698	5.96169	0.0479039	0.731623	-1.31963	0.505025
ENSMUSG00000020674	8999	Pxdn	peroxidasin homolog (Drosophila) [Source:MGI Symbol;Acc:MGI:1916925]	51.84	54.05	31.67	27.35	24160	23369	17935	11918	Pxdn	77382	-0.94934	8.08372	0.0402457	0.731623	-1.39528	0.506013
ENSMUSG00000029202	7811	Pds5a	PDS5, regulator of cohesion maintenance, homolog A (S. cerevisiae) [Source:MGI Symbol;Acc:MGI:1918771]	35.13	36.02	23.13	18.23	10251	9752	8200	4973	Pds5a	33176	-0.949458	6.85663	0.0391304	0.731623	-1.40749	0.506108
ENSMUSG00000001995	9144	Sipa1l2	signal-induced proliferation-associated 1 like 2 [Source:MGI Symbol;Acc:MGI:2676970]	36.06	37.69	22.16	19.18	16221	15729	12110	8065	Sipa1l2	52125	-0.941563	7.51368	0.0417291	0.731623	-1.37956	0.508888
ENSMUSG00000039967	10155	Zfp292	zinc finger protein 292 [Source:MGI Symbol;Acc:MGI:1353423]	8.16	8.73	5.53	4.45	5778	5734	4758	2944	Zfp292	19214	-0.939628	6.06965	0.0418605	0.731623	-1.3782	0.509737
ENSMUSG00000027189	6984	Trim44	tripartite motif-containing 44 [Source:MGI Symbol;Acc:MGI:1931835]	43.86	44.51	25.03	22.71	17304	16290	11998	8376	Trim44	53968	-0.937536	7.5665	0.0489105	0.731623	-1.3106	0.510222
ENSMUSG00000022957	8934	Itsn1	intersectin 1 (SH3 domain protein 1A) [Source:MGI Symbol;Acc:MGI:1338069]	7	7.29	4.47	3.72	6904	6672	5354	3432	Itsn1	22362	-0.936938	6.29065	0.0458993	0.731623	-1.33819	0.510288
ENSMUSG00000022263	11238	Trio	triple functional domain (PTPRF interacting) [Source:MGI Symbol;Acc:MGI:1927230]	10.39	11.58	7.64	5.91	8471	8754	7568	4503	Trio	29296	-0.93693	6.67528	0.0344023	0.731623	-1.46341	0.510363
ENSMUSG00000040481	8121	Bptf	bromodomain PHD finger transcription factor [Source:MGI Symbol;Acc:MGI:2444008]	15.74	16.2	10.47	8.27	12822	12242	10365	6295	Bptf	41724	-0.937441	7.18704	0.0373173	0.731623	-1.42809	0.510494
ENSMUSG00000022961	7470	Son	Son DNA binding protein [Source:MGI Symbol;Acc:MGI:98353]	48.82	49.85	29.98	25.46	27606	26150	20598	13458	Son	87812	-0.936234	8.26486	0.0416056	0.731623	-1.38085	0.510732
ENSMUSG00000034832	10736	Tet3	tet methylcytosine dioxygenase 3 [Source:MGI Symbol;Acc:MGI:2446229]	14.8	16.12	10.29	8.25	11440	11559	9664	5964	Tet3	38627	-0.932543	7.07638	0.0348643	0.731623	-1.45762	0.511787
ENSMUSG00000063895	9659	Nupl1	nucleoporin like 1 [Source:MGI Symbol;Acc:MGI:1919094]	24.99	26.39	15.78	13.55	4874	4774	3738	2470	Nupl1	15856	-0.928546	5.79636	0.047658	0.731623	-1.32186	0.513452
ENSMUSG00000022387	9924	Brd1	bromodomain containing 1 [Source:MGI Symbol;Acc:MGI:1924161]	50.09	53.26	30.37	27.45	17259	17021	12714	8841	Brd1	55835	-0.922918	7.61486	0.045864	0.731623	-1.33853	0.515396
ENSMUSG00000022973	9550	Synj1	synaptojanin 1 [Source:MGI Symbol;Acc:MGI:1354961]	11.36	11.97	7.35	6.22	5698	5569	4476	2918	Synj1	18661	-0.910303	6.02998	0.0499535	0.731623	-1.30143	0.519632
ENSMUSG00000019726	8945	Lyst	lysosomal trafficking regulator [Source:MGI Symbol;Acc:MGI:107448]	4.09	4.26	3.57	2.22	3428	3311	3628	1737	Lyst	12104	-0.908514	5.38572	0.0431034	0.731623	-1.36549	0.521127
ENSMUSG00000061755	4985	Bod1l	biorientation of chromosomes in cell division 1-like [Source:MGI Symbol;Acc:MGI:2444804]	9.63	9.57	6.61	5	7092	6540	5919	3440	Bod1l	22991	-0.904751	6.32397	0.0475287	0.731623	-1.32304	0.522466
ENSMUSG00000092035	8814	Peg10	paternally expressed 10 [Source:MGI Symbol;Acc:MGI:2157785]	94.11	97.82	63.98	51.34	43537	41982	35960	22207	Peg10	143686	-0.896646	8.97068	0.0383847	0.731623	-1.41584	0.524842
ENSMUSG00000035569	8739	Ankrd11	ankyrin repeat domain 11 [Source:MGI Symbol;Acc:MGI:1924337]	55.95	58.1	41.33	30.57	35654	34345	31999	18215	Ankrd11	120213	-0.892862	8.70809	0.0352421	0.731623	-1.45294	0.526162
ENSMUSG00000039220	4922	Ppp1r10	protein phosphatase 1, regulatory subunit 10 [Source:MGI Symbol;Acc:MGI:1289273]	46.1	45.78	28.94	24.1	13688	12612	10443	6690	Ppp1r10	43433	-0.8926	7.24714	0.0479532	0.731623	-1.31918	0.526431
ENSMUSG00000020220	8579	Vps13d	vacuolar protein sorting 13 D (yeast) [Source:MGI Symbol;Acc:MGI:2448530]	3.61	3.74	2.74	1.97	3497	3365	3228	1781	Vps13d	11871	-0.895766	5.36693	0.0477959	0.731623	-1.32061	0.526738
ENSMUSG00000048264	10884	Dip2c	DIP2 disco-interacting protein 2 homolog C (Drosophila) [Source:MGI Symbol;Acc:MGI:1920179]	9.87	10.82	7.59	5.7	3351	3408	3133	1809	Dip2c	11701	-0.891581	5.34862	0.0467674	0.731623	-1.33006	0.526802
ENSMUSG00000033943	4559	Mga	MAX gene associated [Source:MGI Symbol;Acc:MGI:1352483]	8.92	8.82	6.02	4.67	8740	8019	7161	4274	Mga	28194	-0.885709	6.61937	0.0494546	0.731623	-1.30579	0.529478
ENSMUSG00000005871	9723	Apc	adenomatosis polyposis coli [Source:MGI Symbol;Acc:MGI:88039]	7.28	7.7	5.59	4.08	4571	4489	4265	2394	Apc	15719	-0.88483	5.77243	0.0431698	0.731623	-1.36482	0.52987
ENSMUSG00000007880	9033	Arid1a	AT rich interactive domain 1A (SWI-like) [Source:MGI Symbol;Acc:MGI:1935147]	49.52	51.65	34.73	27.61	28664	27731	24423	14942	Arid1a	95760	-0.870014	8.38395	0.0421139	0.731623	-1.37557	0.53456
ENSMUSG00000044791	7407	Setd2	SET domain containing 2 [Source:MGI Symbol;Acc:MGI:1918177]	17.18	17.53	11.76	9.38	10086	9546	8386	5145	Setd2	33163	-0.869603	6.8546	0.0489344	0.731623	-1.31039	0.535083
ENSMUSG00000066036	6322	Ubr4	ubiquitin protein ligase E3 component n-recognin 4 [Source:MGI Symbol;Acc:MGI:1916366]	29.46	29.67	23.4	15.89	33325	31131	32152	16805	Ubr4	113413	-0.86735	8.61789	0.0380713	0.731623	-1.4194	0.535558
ENSMUSG00000055485	11569	Soga1	suppressor of glucose, autophagy associated 1 [Source:MGI Symbol;Acc:MGI:2444575]	5.87	6.7	4.64	3.59	3268	3458	3136	1867	Soga1	11729	-0.867066	5.35312	0.0493443	0.731623	-1.30676	0.535821
ENSMUSG00000025261	5773	Huwe1	HECT, UBA and WWE domain containing 1 [Source:MGI Symbol;Acc:MGI:1926884]	59.22	59.25	43.02	31.83	61294	56880	54099	30801	Huwe1	203074	-0.862835	9.46385	0.0406904	0.731623	-1.39051	0.537215
ENSMUSG00000036565	6119	Ttyh3	tweety homolog 3 (Drosophila) [Source:MGI Symbol;Acc:MGI:1925589]	124.84	125.39	83.38	67.38	40911	38120	33202	20645	Ttyh3	132878	-0.862645	8.85753	0.0450796	0.731623	-1.34602	0.537363
ENSMUSG00000031822	10873	Gse1	genetic suppressor element 1 [Source:MGI Symbol;Acc:MGI:1098275]	23.28	25.51	21.46	13.76	6549	6659	7336	3620	Gse1	24164	-0.857187	6.38259	0.0438577	0.731623	-1.35795	0.539396
ENSMUSG00000049658	8254	Bdp1	B double prime 1, subunit of RNA polymerase III transcription initiation factor IIIB [Source:MGI Symbol;Acc:MGI:1347077]	14.99	15.46	10.38	8.38	10539	10084	8866	5506	Bdp1	34995	-0.85087	6.93234	0.0483449	0.731623	-1.31565	0.542044
ENSMUSG00000020315	9233	Sptbn1	spectrin beta, non-erythrocytic 1 [Source:MGI Symbol;Acc:MGI:98388]	65.34	68.4	47.33	37.09	39151	38018	34457	20776	Sptbn1	132402	-0.849654	8.84983	0.0415739	0.731623	-1.38118	0.542251
ENSMUSG00000066306	9969	Numa1	nuclear mitotic apparatus protein 1 [Source:MGI Symbol;Acc:MGI:2443665]	26.1	27.79	19.15	15.09	13208	13046	11775	7138	Numa1	45167	-0.847898	7.29861	0.0443283	0.731623	-1.35332	0.543001
ENSMUSG00000020850	8214	Prpf8	pre-mRNA processing factor 8 [Source:MGI Symbol;Acc:MGI:2179381]	78	80.39	52.18	43.99	41073	39271	33385	21655	Prpf8	135384	-0.836654	8.88627	0.0490166	0.731623	-1.30966	0.547207
ENSMUSG00000062115	11116	Rai1	retinoic acid induced 1 [Source:MGI Symbol;Acc:MGI:103291]	14.85	16.45	12.03	9.03	7658	7869	7540	4355	Rai1	27422	-0.831383	6.57497	0.0475815	0.731623	-1.32256	0.548936
ENSMUSG00000041757	11483	Plekha6	pleckstrin homology domain containing, family A member 6 [Source:MGI Symbol;Acc:MGI:2388662]	16.7	18.9	12.77	10.4	8741	9178	8118	5087	Plekha6	31124	-0.829243	6.76276	0.0486557	0.731623	-1.31287	0.550265
ENSMUSG00000039218	4494	Srrm2	serine/arginine repetitive matrix 2 [Source:MGI Symbol;Acc:MGI:1923206]	78.82	77.88	59.93	43.4	47968	43965	44311	24693	Srrm2	160937	-0.810143	9.12548	0.0478963	0.731623	-1.3197	0.557268
ENSMUSG00000031503	5945	Col4a2	collagen, type IV, alpha 2 [Source:MGI Symbol;Acc:MGI:88455]	83.35	83.55	61.51	46.79	38001	35338	34076	19944	Col4a2	127359	-0.803155	8.79083	0.0499382	0.731623	-1.30157	0.560024
ENSMUSG00000038664	10644	Herc1	hect (homologous to the E6-AP (UBE3A) carboxyl terminus) domain and RCC1 (CHC1)-like domain (RLD) 1 [Source:MGI Symbol;Acc:MGI:2384589]	20.03	21.75	15.44	12.2	21171	21318	19826	12053	Herc1	74368	-0.800567	8.01666	0.0487051	0.731623	-1.31243	0.56092
ENSMUSG00000052727	8047	Map1b	microtubule-associated protein 1B [Source:MGI Symbol;Acc:MGI:1306778]	135.61	139.45	105.75	78.5	114007	108755	108017	61700	Map1b	392479	-0.795631	10.4125	0.0477944	0.731623	-1.32062	0.562926
ENSMUSG00000025153	8768	Fasn	fatty acid synthase [Source:MGI Symbol;Acc:MGI:95485]	88.79	92.24	70.82	52.5	60322	58131	58454	33347	Fasn	210254	-0.779642	9.5114	0.0492859	0.731623	-1.30728	0.569167
ENSMUSG00000050856	1307	Atp5k	ATP synthase, H+ transporting, mitochondrial F1F0 complex, subunit e [Source:MGI Symbol;Acc:MGI:106636]	440.58	404.73	627.32	708.97	10105	8611	17481	15202	Atp5k	51399	0.842106	7.469	0.0476944	0.731623	1.32153	1.75171
ENSMUSG00000035242	4046	Oaz1	ornithine decarboxylase antizyme 1 [Source:MGI Symbol;Acc:MGI:109433]	491.31	482.72	765.46	849.45	35765	32597	67701	57810	Oaz1	193873	0.848684	9.38206	0.0497326	0.731623	1.30336	1.75972
ENSMUSG00000028837	2774	Psmb2	proteasome (prosome, macropain) subunit, beta type 2 [Source:MGI Symbol;Acc:MGI:1347045]	153.69	148.11	223.96	262.76	8867	7927	15699	14173	Psmb2	46666	0.860395	7.33191	0.0468813	0.731623	1.329	1.77409
ENSMUSG00000021079	828	Timm9	translocase of inner mitochondrial membrane 9 [Source:MGI Symbol;Acc:MGI:1353436]	45.77	39.95	64.4	71.19	3156	2555	5395	4589	Timm9	15695	0.866931	5.75619	0.0489416	0.731623	1.31032	1.78198
ENSMUSG00000031353	3284	Rbbp7	retinoblastoma binding protein 7 [Source:MGI Symbol;Acc:MGI:1194910]	194.66	189.22	314.19	338.6	28701	25880	56284	46673	Rbbp7	157538	0.872854	9.07984	0.047845	0.731623	1.32016	1.78945
ENSMUSG00000079492	2364	Gm11127	predicted gene 11127 [Source:MGI Symbol;Acc:MGI:3779381]	791.64	756.92	1137.7	1375.37	8740	7752	15261	14196	Gm11127	45949	0.89494	7.31128	0.0411758	0.731623	1.38536	1.81706
ENSMUSG00000029649	3593	Pomp	proteasome maturation protein [Source:MGI Symbol;Acc:MGI:1913787]	164.7	160.84	254.92	292.91	8036	7280	15112	13361	Pomp	43789	0.898113	7.2376	0.0445657	0.731623	1.351	1.82113
ENSMUSG00000001056	2269	Nhp2	NHP2 ribonucleoprotein [Source:MGI Symbol;Acc:MGI:1098547]	225.66	215.19	343.42	394.13	15961	14119	29512	26062	Nhp2	85654	0.906411	8.20531	0.0411361	0.731623	1.38578	1.83154
ENSMUSG00000041959	1534	S100a10	S100 calcium binding protein A10 (calpactin) [Source:MGI Symbol;Acc:MGI:1339468]	121.74	113.27	184.34	209.77	5515	4760	10146	8884	S100a10	29305	0.922337	6.65737	0.0423663	0.731623	1.37298	1.85195
ENSMUSG00000028165	1670	Cisd2	CDGSH iron sulfur domain 2 [Source:MGI Symbol;Acc:MGI:1914256]	12.07	11.3	19.3	21.01	2847	2472	5532	4634	Cisd2	15485	0.928651	5.73372	0.047771	0.731623	1.32084	1.85929
ENSMUSG00000031799	7203	Tpm4	tropomyosin 4 [Source:MGI Symbol;Acc:MGI:2449202]	225.67	229.61	417.36	430.87	33418	31541	75091	59651	Tpm4	199701	0.941422	9.41657	0.0491672	0.731623	1.30832	1.87653
ENSMUSG00000056612	4912	Ppp1r14b	protein phosphatase 1, regulatory (inhibitor) subunit 14B [Source:MGI Symbol;Acc:MGI:107682]	255.54	253.73	419.73	476.69	15180	13982	30294	26474	Ppp1r14b	85930	0.943106	8.20808	0.0415375	0.731623	1.38156	1.87873
ENSMUSG00000041840	7990	Haus1	HAUS augmin-like complex, subunit 1 [Source:MGI Symbol;Acc:MGI:2385076]	39.46	40.55	64.64	76.39	2684	2559	5342	4858	Haus1	15443	0.946855	5.73544	0.0492036	0.731623	1.308	1.88385
ENSMUSG00000047044	1300	D030056L22Rik	RIKEN cDNA D030056L22 gene [Source:MGI Symbol;Acc:MGI:3583960]	26.41	24.25	41.72	45.76	2976	2535	5712	4821	D030056L22Rik	16044	0.949419	5.78517	0.0436223	0.731623	1.36029	1.88701
ENSMUSG00000000171	2151	Sdhd	succinate dehydrogenase complex, subunit D, integral membrane protein [Source:MGI Symbol;Acc:MGI:1914175]	121.4	115.37	201.92	218.58	10705	9437	21633	18020	Sdhd	59795	0.955296	7.68114	0.0408564	0.731623	1.38874	1.8946
ENSMUSG00000054091	7216	1810037I17Rik	RIKEN cDNA 1810037I17 gene [Source:MGI Symbol;Acc:MGI:1914954]	35.05	35.67	56.98	67.63	2399	2265	4739	4328	1810037I17Rik	13731	0.956257	5.56623	0.0489594	0.731623	1.31016	1.89599
ENSMUSG00000074497	3276	A430078G23Rik	RIKEN cDNA A430078G23 gene [Source:MGI Symbol;Acc:MGI:2442135]	54.83	53.29	81.49	101.19	10755	9697	19421	18557	A430078G23Rik	58430	0.958451	7.65866	0.0353389	0.731623	1.45175	1.89886
ENSMUSG00000067194	2463	Eif1ax	eukaryotic translation initiation factor 1A, X-linked [Source:MGI Symbol;Acc:MGI:1913485]	51.22	49.08	83.59	93.54	18677	16599	37029	31886	Eif1ax	104191	0.963928	8.48466	0.0376497	0.731623	1.42424	1.90587
ENSMUSG00000027447	5381	Cst3	cystatin C [Source:MGI Symbol;Acc:MGI:102519]	121.14	120.94	198.45	231.26	6998	6481	13928	12489	Cst3	39896	0.968463	7.10286	0.039775	0.731623	1.40039	1.91219
ENSMUSG00000027011	7810	Ube2e3	ubiquitin-conjugating enzyme E2E 3 [Source:MGI Symbol;Acc:MGI:107412]	36.71	37.64	64.78	72.55	5752	5471	12334	10629	Ube2e3	34186	0.98022	6.87642	0.0457558	0.731623	1.33955	1.92747
ENSMUSG00000062580	3179	Timm17a	translocase of inner mitochondrial membrane 17a [Source:MGI Symbol;Acc:MGI:1343131]	100.86	97.89	170.67	189.97	6552	5899	13470	11537	Timm17a	37458	0.989817	7.00793	0.0386927	0.731623	1.41237	1.94065
ENSMUSG00000023967	2570	Mrps18a	mitochondrial ribosomal protein S18A [Source:MGI Symbol;Acc:MGI:1915815]	65.89	63.27	116.22	122.82	3919	3491	8398	6829	Mrps18a	22637	0.990115	6.27733	0.0462495	0.731623	1.33489	1.9412
ENSMUSG00000031149	3696	Praf2	PRA1 domain family 2 [Source:MGI Symbol;Acc:MGI:1859607]	29.58	28.93	50.05	56.25	2718	2466	5587	4832	Praf2	15603	0.992518	5.74563	0.0435352	0.731623	1.36116	1.94435
ENSMUSG00000059355	6623	BC056474	cDNA sequence BC056474 [Source:MGI Symbol;Acc:MGI:3041257]	39.48	39.91	67.09	77.61	2455	2302	5069	4512	BC056474	14338	0.992947	5.62584	0.045568	0.731623	1.34134	1.94463
ENSMUSG00000024048	4740	Myl12a	myosin, light chain 12A, regulatory, non-sarcomeric [Source:MGI Symbol;Acc:MGI:1914518]	60.67	60.12	104.88	117.07	6387	5871	13415	11522	Myl12a	37195	0.994804	6.99775	0.0398442	0.731623	1.39963	1.94727
ENSMUSG00000038803	3632	Ost4	oligosaccharyltransferase 4 homolog (S. cerevisiae) [Source:MGI Symbol;Acc:MGI:1914945]	73.53	71.85	127.38	140.35	3090	2801	6504	5514	Ost4	17909	0.999232	5.94262	0.0436299	0.731623	1.36022	1.95338
ENSMUSG00000064368	5930	mt-Nd6	mitochondrially encoded NADH dehydrogenase 6 [Source:MGI Symbol;Acc:MGI:102495]	2431.06	2436.35	4421.57	4764.41	81385	75661	179845	149115	mt-Nd6	486006	1.00091	10.7021	0.0396807	0.731623	1.40142	1.95555
ENSMUSG00000029142	4099	Mrpl33	mitochondrial ribosomal protein L33 [Source:MGI Symbol;Acc:MGI:2137225]	141.47	139.1	226.58	272.83	4323	3943	8412	7794	Mrpl33	24472	1.00515	6.39994	0.0394359	0.731623	1.40411	1.96139
ENSMUSG00000026701	2609	Prdx6	peroxiredoxin 6 [Source:MGI Symbol;Acc:MGI:894320]	85.94	82.58	159.68	163.62	14311	12757	32308	25474	Prdx6	84850	1.01984	8.17992	0.0401222	0.731623	1.39662	1.98135
ENSMUSG00000025351	3509	Cd63	CD63 antigen [Source:MGI Symbol;Acc:MGI:99529]	100.03	97.58	171.26	194.41	6334	5732	13176	11509	Cd63	36751	1.02774	6.98124	0.035193	0.731623	1.45354	1.99231
ENSMUSG00000029535	1065	Triap1	TP53 regulated inhibitor of apoptosis 1 [Source:MGI Symbol;Acc:MGI:1916326]	19.65	17.73	33.25	35.35	1454	1217	2990	2446	Triap1	8107	1.02913	4.79706	0.0478722	0.731623	1.31992	1.9938
ENSMUSG00000045160	1610	Bola3	bolA-like 3 (E. coli) [Source:MGI Symbol;Acc:MGI:1925903]	13.61	12.71	21.78	25.44	2194	1900	4266	3833	Bola3	12193	1.03453	5.39263	0.0380447	0.731623	1.41971	2.00157
ENSMUSG00000006360	1695	Crip1	cysteine-rich protein 1 (intestinal) [Source:MGI Symbol;Acc:MGI:88501]	98.45	92.26	153.57	185.32	2777	2414	5263	4887	Crip1	15341	1.03959	5.72628	0.0331914	0.731623	1.47897	2.00867
ENSMUSG00000034883	1263	Lrr1	leucine rich repeat protein 1 [Source:MGI Symbol;Acc:MGI:1916956]	16.04	14.7	25.35	29.61	1659	1410	3186	2863	Lrr1	9118	1.04387	4.97366	0.0408712	0.731623	1.38858	2.01429
ENSMUSG00000066721	4484	Zfp575	zinc finger protein 575 [Source:MGI Symbol;Acc:MGI:2141921]	38.11	37.65	58.86	75.89	6566	6018	12322	12224	Zfp575	37130	1.04445	7.00588	0.0301188	0.731623	1.52116	2.01567
ENSMUSG00000041571	8158	Sepw1	selenoprotein W, muscle 1 [Source:MGI Symbol;Acc:MGI:1100878]	87.57	90.17	162.58	182.59	4285	4093	9666	8353	Sepw1	26397	1.05122	6.50224	0.0418243	0.731623	1.37857	2.02495
ENSMUSG00000042770	9748	Hebp1	heme binding protein 1 [Source:MGI Symbol;Acc:MGI:1333880]	67.96	71.92	124.73	145.69	4899	4809	10924	9818	Hebp1	30450	1.05178	6.71132	0.0405749	0.731623	1.39174	2.02572
ENSMUSG00000058076	2692	Sdhc	succinate dehydrogenase complex, subunit C, integral membrane protein [Source:MGI Symbol;Acc:MGI:1913302]	30.48	29.33	54.44	59.49	6696	5977	14531	12218	Sdhc	39422	1.05361	7.07885	0.034448	0.731623	1.46284	2.0283
ENSMUSG00000020570	1995	Sypl	synaptophysin-like protein [Source:MGI Symbol;Acc:MGI:108081]	8.58	8.12	15.47	16.48	2531	2220	5544	4542	Sypl	14837	1.05483	5.66752	0.0395995	0.731623	1.40231	2.02956
ENSMUSG00000010067	7968	Rassf1	Ras association (RalGDS/AF-6) domain family member 1 [Source:MGI Symbol;Acc:MGI:1928386]	24.87	25.55	49.91	52.09	2843	2710	6933	5567	Rassf1	18053	1.06068	5.94797	0.0468177	0.731623	1.32959	2.03875
ENSMUSG00000022951	1600	Rcan1	regulator of calcineurin 1 [Source:MGI Symbol;Acc:MGI:1890564]	14.55	13.58	27.1	27.71	2358	2041	5336	4198	Rcan1	13933	1.06249	5.57343	0.0417941	0.731623	1.37888	2.0405
ENSMUSG00000033752	5012	Mnd1	meiotic nuclear divisions 1 homolog (S. cerevisiae) [Source:MGI Symbol;Acc:MGI:1924165]	22.24	22.11	37.83	45.16	1307	1205	2701	2481	Mnd1	7694	1.06392	4.72978	0.0465114	0.731623	1.33244	2.04251
ENSMUSG00000032026	3340	Rexo2	REX2, RNA exonuclease 2 homolog (S. cerevisiae) [Source:MGI Symbol;Acc:MGI:1888981]	41.86	40.73	75.19	83.44	3059	2761	6676	5701	Rexo2	18197	1.0681	5.96484	0.0381163	0.731623	1.41889	2.04861
ENSMUSG00000027994	1058	Ccdc109b	coiled-coil domain containing 109B [Source:MGI Symbol;Acc:MGI:1914065]	27.92	25.18	48.91	51.6	2524	2111	5371	4360	Ccdc109b	14366	1.06846	5.62033	0.0364432	0.731623	1.43838	2.04925
ENSMUSG00000025232	4030	Hexa	hexosaminidase A [Source:MGI Symbol;Acc:MGI:96073]	38.5	37.82	74.24	77.79	4980	4538	11667	9407	Hexa	30592	1.07376	6.709	0.0395617	0.731623	1.40273	2.05685
ENSMUSG00000066952	4546	Myo1h	myosin 1H [Source:MGI Symbol;Acc:MGI:1914674]	5.27	5.21	9.7	10.73	1721	1577	3848	3274	Myo1h	10420	1.07592	5.16044	0.0439238	0.731623	1.3573	2.0595
ENSMUSG00000021241	5195	Isca2	iron-sulfur cluster assembly 2 homolog (S. cerevisiae) [Source:MGI Symbol;Acc:MGI:1921566]	22.42	22.34	40.37	46.13	1308	1209	2861	2516	Isca2	7894	1.07935	4.7629	0.0467	0.731623	1.33068	2.06491
ENSMUSG00000029622	7212	Arpc1b	actin related protein 2/3 complex, subunit 1B [Source:MGI Symbol;Acc:MGI:1343142]	44.79	45.58	93.85	94.44	6741	6364	17162	13289	Arpc1b	43556	1.08432	7.21463	0.0424775	0.731623	1.37184	2.07196
ENSMUSG00000063275	3084	Ptpla	protein tyrosine phosphatase-like (proline instead of catalytic arginine), member a [Source:MGI Symbol;Acc:MGI:1353592]	52.47	50.84	91.49	105.55	3539	3181	7498	6656	Ptpla	20874	1.08725	6.1656	0.0346087	0.731623	1.46081	2.07612
ENSMUSG00000052681	787	Rap1b	RAS related protein 1b [Source:MGI Symbol;Acc:MGI:894315]	128.64	111.31	236.18	232.11	18096	14526	40368	30527	Rap1b	103517	1.09355	8.46252	0.0310675	0.731623	1.50769	2.08526
ENSMUSG00000015013	9272	Trappc2l	trafficking protein particle complex 2-like [Source:MGI Symbol;Acc:MGI:1916295]	82.88	86.82	149.51	181.17	3294	3201	7220	6732	Trappc2l	20447	1.09459	6.1392	0.0377859	0.731623	1.42267	2.08673
ENSMUSG00000021493	10252	Pdlim7	PDZ and LIM domain 7 [Source:MGI Symbol;Acc:MGI:1914649]	47.12	50.53	103.05	105.63	5531	5502	14697	11592	Pdlim7	37322	1.09719	6.99276	0.0451004	0.731623	1.34582	2.09044
ENSMUSG00000035212	1975	Leprot	leptin receptor overlapping transcript [Source:MGI Symbol;Acc:MGI:2687005]	10.71	10.13	20.3	21.45	1411	1237	3248	2641	Leprot	8537	1.11627	4.86887	0.0432569	0.731623	1.36394	2.11747
ENSMUSG00000027133	3250	Nop10	NOP10 ribonucleoprotein [Source:MGI Symbol;Acc:MGI:1913431]	36.86	35.81	63.16	76.47	2783	2508	5794	5398	Nop10	16483	1.12796	5.82817	0.0300623	0.731623	1.52198	2.13544
ENSMUSG00000003161	3305	Sri	sorcin [Source:MGI Symbol;Acc:MGI:98419]	8.7	8.46	17.39	18.07	1342	1211	3260	2607	Sri	8420	1.12822	4.8471	0.0457757	0.731623	1.33937	2.13593
ENSMUSG00000050912	2005	Tmem123	transmembrane protein 123 [Source:MGI Symbol;Acc:MGI:1919179]	16.32	15.45	34.85	33.08	3323	2917	8619	6296	Tmem123	21155	1.13202	6.16761	0.0427852	0.731623	1.36871	2.1411
ENSMUSG00000059534	2578	Uqcr10	ubiquinol-cytochrome c reductase, complex III subunit X [Source:MGI Symbol;Acc:MGI:1913402]	194.6	186.89	338.08	402.37	3978	3544	8397	7690	Uqcr10	23609	1.13968	6.34476	0.0296511	0.731623	1.52796	2.15298
ENSMUSG00000064360	1466	mt-Nd3	mitochondrially encoded NADH dehydrogenase 3 [Source:MGI Symbol;Acc:MGI:102499]	2248.79	2084.25	3915.85	4497.04	47893	41177	101326	89539	mt-Nd3	279935	1.14278	9.9092	0.0232208	0.731623	1.63412	2.15763
ENSMUSG00000044026	5635	Slc35g1	solute carrier family 35, member G1 [Source:MGI Symbol;Acc:MGI:2444789]	9.48	9.48	22.2	20.53	2239	2076	6370	4531	Slc35g1	15216	1.14808	5.68928	0.0482581	0.731623	1.31643	2.16561
ENSMUSG00000022044	9798	Stmn4	stathmin-like 4 [Source:MGI Symbol;Acc:MGI:1931224]	30.31	32.12	63.83	69.58	2707	2661	6927	5810	Stmn4	18105	1.14864	5.9538	0.0401032	0.731623	1.39682	2.16625
ENSMUSG00000039114	5895	Nrn1	neuritin 1 [Source:MGI Symbol;Acc:MGI:1915654]	67.13	67.25	146.02	146.65	7507	6976	19840	15332	Nrn1	49655	1.15817	7.40204	0.0369322	0.731623	1.43259	2.18067
ENSMUSG00000021418	2648	Rpp40	ribonuclease P 40 subunit [Source:MGI Symbol;Acc:MGI:1346084]	6.49	6.24	12.79	13.66	1211	1080	2902	2385	Rpp40	7578	1.16497	4.69692	0.0423938	0.731623	1.3727	2.1891
ENSMUSG00000031792	5046	Usb1	U6 snRNA biogenesis 1 [Source:MGI Symbol;Acc:MGI:2142454]	9.48	9.43	19.47	20.74	1148	1060	2866	2349	Usb1	7423	1.16999	4.66656	0.0450039	0.731623	1.34675	2.19936
ENSMUSG00000021040	5264	Slirp	SRA stem-loop interacting RNA binding protein [Source:MGI Symbol;Acc:MGI:1916394]	21.71	21.65	42.02	47.64	2660	2461	6254	5457	Slirp	16832	1.17093	5.85198	0.0321001	0.731623	1.49349	2.20046
ENSMUSG00000007946	1954	Phox2a	paired-like homeobox 2a [Source:MGI Symbol;Acc:MGI:106633]	47.47	44.87	96.9	98.83	5122	4492	12705	9970	Phox2a	32289	1.17232	6.78279	0.0328236	0.731623	1.48381	2.20259
ENSMUSG00000018865	8802	Sult4a1	sulfotransferase family 4A, member 1 [Source:MGI Symbol;Acc:MGI:1888971]	31.87	33.12	72.95	73.19	5298	5107	14736	11376	Sult4a1	36517	1.17753	6.95799	0.0387921	0.731623	1.41126	2.20984
ENSMUSG00000018931	3818	Gm16515	predicted gene, Gm16515 [Source:MGI Symbol;Acc:MGI:1344388]	5.41	5.3	12.9	11.84	1590	1447	4612	3257	Gm16515	10906	1.19251	5.20774	0.0479583	0.731623	1.31914	2.23396
ENSMUSG00000024944	7489	Arl2	ADP-ribosylation factor-like 2 [Source:MGI Symbol;Acc:MGI:1928393]	31.48	32.15	68.67	71.86	2455	2326	6507	5240	Arl2	16528	1.19378	5.81824	0.0371727	0.731623	1.42978	2.23515
ENSMUSG00000046020	3094	Pofut1	protein O-fucosyltransferase 1 [Source:MGI Symbol;Acc:MGI:2153207]	5.84	5.66	13.33	12.66	2309	2075	6404	4678	Pofut1	15466	1.19484	5.71439	0.0401613	0.731623	1.39619	2.23675
ENSMUSG00000071317	1648	Bves	blood vessel epicardial substance [Source:MGI Symbol;Acc:MGI:1346013]	13.44	12.57	28.75	28.13	1492	1294	3876	2918	Bves	9580	1.19517	5.02686	0.040858	0.731623	1.38872	2.23787
ENSMUSG00000042215	3721	Bag2	BCL2-associated athanogene 2 [Source:MGI Symbol;Acc:MGI:1891254]	22.14	21.66	50.42	48.59	2854	2591	7898	5857	Bag2	19200	1.19872	6.02738	0.0400408	0.731623	1.3975	2.24331
ENSMUSG00000039294	1618	BC017643	cDNA sequence BC017643 [Source:MGI Symbol;Acc:MGI:2384959]	7.9	7.38	16.52	16.57	1226	1062	3115	2405	BC017643	7808	1.20126	4.73417	0.0412387	0.731623	1.38469	2.24526
ENSMUSG00000025792	11090	Slc25a10	solute carrier family 25 (mitochondrial carrier, dicarboxylate transporter), member 10 [Source:MGI Symbol;Acc:MGI:1353497]	12.87	14.24	32.43	32.17	1810	1857	5540	4229	Slc25a10	13436	1.20939	5.51403	0.0477051	0.731623	1.32144	2.25913
ENSMUSG00000032366	9775	Tpm1	tropomyosin 1, alpha [Source:MGI Symbol;Acc:MGI:98809]	49.12	52.02	111.28	117.76	6469	6355	17806	14499	Tpm1	45129	1.21208	7.26721	0.0345467	0.731623	1.46159	2.26374
ENSMUSG00000034211	2001	Mrps17	mitochondrial ribosomal protein S17 [Source:MGI Symbol;Acc:MGI:1913508]	32.24	30.52	61.02	69.51	2641	2319	6073	5323	Mrps17	16356	1.2208	5.81038	0.0265878	0.731623	1.57532	2.27752
ENSMUSG00000008475	3169	Arpc5	actin related protein 2/3 complex, subunit 5 [Source:MGI Symbol;Acc:MGI:1915021]	66.38	64.41	133.84	147.7	7660	6894	18764	15934	Arpc5	49252	1.23079	7.39718	0.0260671	0.731623	1.58391	2.29312
ENSMUSG00000056121	7824	Fez2	fasciculation and elongation protein zeta 2 (zygin II) [Source:MGI Symbol;Acc:MGI:2675856]	8.25	8.46	17.91	19.4	1111	1056	2929	2442	Fez2	7538	1.23146	4.68874	0.0415537	0.731623	1.38139	2.29314
ENSMUSG00000037169	3589	Mycn	v-myc myelocytomatosis viral related oncogene, neuroblastoma derived (avian) [Source:MGI Symbol;Acc:MGI:97357]	6.82	6.66	16.8	15.31	1274	1153	3813	2674	Mycn	8914	1.23562	4.91556	0.0485682	0.731623	1.31365	2.2988
ENSMUSG00000090946	8059	Ccdc71l	coiled-coil domain containing 71 like [Source:MGI Symbol;Acc:MGI:1919373]	2.81	2.89	6.09	6.68	838	800	2210	1864	Ccdc71l	5712	1.24231	4.28984	0.0480812	0.731623	1.31803	2.31142
ENSMUSG00000073433	7367	Arhgdig	Rho GDP dissociation inhibitor (GDI) gamma [Source:MGI Symbol;Acc:MGI:108430]	14.58	14.87	31.29	34.49	1021	966	2662	2258	Arhgdig	6907	1.24695	4.56397	0.0410802	0.731623	1.38637	2.31944
ENSMUSG00000038205	4699	Prkab2	protein kinase, AMP-activated, beta 2 non-catalytic subunit [Source:MGI Symbol;Acc:MGI:1336185]	6.3	6.24	16.13	14.48	2225	2044	6921	4781	Prkab2	15971	1.24797	5.75442	0.0432303	0.731623	1.36421	2.32051
ENSMUSG00000020186	2063	Csrp2	cysteine and glycine-rich protein 2 [Source:MGI Symbol;Acc:MGI:1202907]	47.8	45.33	103.21	105.92	2860	2516	7503	5925	Csrp2	18804	1.25775	6.00185	0.0307492	0.731623	1.51217	2.33664
ENSMUSG00000029404	5470	Arl6ip4	ADP-ribosylation factor-like 6 interacting protein 4 [Source:MGI Symbol;Acc:MGI:1929500]	16.53	16.52	35.52	38.76	1346	1248	3514	2950	Arl6ip4	9058	1.26312	4.9536	0.0355381	0.731623	1.44931	2.34625
ENSMUSG00000017466	6014	Timp2	tissue inhibitor of metalloproteinase 2 [Source:MGI Symbol;Acc:MGI:98753]	6.41	6.43	15.2	15.1	1671	1554	4815	3679	Timp2	11719	1.26537	5.31662	0.038425	0.731623	1.41539	2.34837
ENSMUSG00000024782	2337	Ak3	adenylate kinase 3 [Source:MGI Symbol;Acc:MGI:1860835]	10.32	9.86	23.75	23.23	2029	1799	5673	4269	Ak3	13770	1.26875	5.54811	0.034392	0.731623	1.46354	2.35598
ENSMUSG00000031903	11372	Pla2g15	phospholipase A2, group XV [Source:MGI Symbol;Acc:MGI:2178076]	5.92	6.65	15.77	15.76	1119	1167	3623	2786	Pla2g15	8695	1.27741	4.88588	0.0488296	0.731623	1.31132	2.36992
ENSMUSG00000047963	2154	Stbd1	starch binding domain 1 [Source:MGI Symbol;Acc:MGI:1261768]	15.35	14.59	34.62	35.01	2117	1866	5801	4514	Stbd1	14298	1.29651	5.60477	0.0305462	0.731623	1.51504	2.39959
ENSMUSG00000061273	5282	Mmgt1	membrane magnesium transporter 1 [Source:MGI Symbol;Acc:MGI:2384305]	11.57	11.54	28.53	27.71	3435	3179	10292	7691	Mmgt1	24597	1.29667	6.38307	0.0352708	0.731623	1.45258	2.40121
ENSMUSG00000026278	7292	Bok	BCL2-related ovarian killer protein [Source:MGI Symbol;Acc:MGI:1858494]	84.03	85.61	194.63	205.77	8278	7823	23295	18950	Bok	58346	1.2985	7.6362	0.0284214	0.731623	1.54635	2.40357
ENSMUSG00000031328	7266	Flna	filamin, alpha [Source:MGI Symbol;Acc:MGI:95556]	51.58	52.53	148.53	126.31	30856	29149	107945	70638	Flna	238588	1.2991	9.64828	0.042071	0.731623	1.37602	2.40453
ENSMUSG00000022359	5977	Wdyhv1	WDYHV motif containing 1 [Source:MGI Symbol;Acc:MGI:1924023]	11	11.03	21.79	26.54	997	928	2400	2250	Wdyhv1	6575	1.29972	4.50052	0.0336807	0.731623	1.47262	2.40617
ENSMUSG00000037499	6819	Nenf	neuron derived neurotrophic factor [Source:MGI Symbol;Acc:MGI:1913458]	24.51	24.83	50.34	59.76	1210	1137	3019	2758	Nenf	8124	1.3004	4.80313	0.031356	0.731623	1.50368	2.40677
ENSMUSG00000024165	3610	Hn1l	hematological and neurological expressed 1-like [Source:MGI Symbol;Acc:MGI:1196260]	17.77	17.36	44.17	42.09	3182	2884	9610	7047	Hn1l	22723	1.31101	6.26699	0.0345386	0.731623	1.46169	2.42454
ENSMUSG00000036781	1162	Rps27l	ribosomal protein S27-like [Source:MGI Symbol;Acc:MGI:1915191]	160.11	145.73	301.41	353.94	5132	4333	11738	10606	Rps27l	31809	1.31352	6.77068	0.0193626	0.731623	1.71304	2.42874
ENSMUSG00000030826	1237	Bcat2	branched chain aminotransferase 2, mitochondrial [Source:MGI Symbol;Acc:MGI:1276534]	6.01	5.5	12.82	13.51	737	626	1911	1549	Bcat2	4823	1.32903	4.04198	0.0406051	0.731623	1.39142	2.45636
ENSMUSG00000025545	2047	Clybl	citrate lyase beta like [Source:MGI Symbol;Acc:MGI:1916884]	5.58	5.29	12.16	13	473	416	1252	1030	Clybl	3171	1.32983	3.4394	0.0495073	0.731623	1.30533	2.45747
ENSMUSG00000051346	1070	Spryd4	SPRY domain containing 4 [Source:MGI Symbol;Acc:MGI:1913951]	11.63	10.5	23.76	25.96	1260	1055	3127	2629	Spryd4	8071	1.33927	4.78674	0.0270204	0.731623	1.56831	2.47238
ENSMUSG00000029348	3479	Asphd2	aspartate beta-hydroxylase domain containing 2 [Source:MGI Symbol;Acc:MGI:1920148]	9.68	9.44	23.16	23.34	1058	957	3077	2386	Asphd2	7478	1.34	4.66917	0.0366564	0.731623	1.43585	2.47246
ENSMUSG00000032123	6309	Dpagt1	dolichyl-phosphate (UDP-N-acetylglucosamine) acetylglucosaminephosphotransferase 1 (GlcNAc-1-P transferase) [Source:MGI Symbol;Acc:MGI:1196396]	14.42	14.52	35.29	36.13	1906	1781	5668	4466	Dpagt1	13821	1.34834	5.55547	0.031365	0.731623	1.50356	2.48829
ENSMUSG00000018340	5155	Anxa6	annexin A6 [Source:MGI Symbol;Acc:MGI:88255]	67.52	67.25	175.97	168.87	11735	10842	37159	27439	Anxa6	87175	1.36169	8.20572	0.0299617	0.731623	1.52343	2.51108
ENSMUSG00000030802	8885	Bckdk	branched chain ketoacid dehydrogenase kinase [Source:MGI Symbol;Acc:MGI:1276121]	8.11	8.44	21.88	21.36	1563	1508	5122	3847	Bckdk	12040	1.37313	5.35159	0.0365998	0.731623	1.43652	2.53081
ENSMUSG00000064254	9615	Ethe1	ethylmalonic encephalopathy 1 [Source:MGI Symbol;Acc:MGI:1913321]	7.62	8.04	18.94	20.4	752	736	2270	1881	Ethe1	5639	1.37568	4.26708	0.0426485	0.731623	1.3701	2.53731
ENSMUSG00000063065	10991	Mapk3	mitogen-activated protein kinase 3 [Source:MGI Symbol;Acc:MGI:1346859]	19.7	21.69	54.53	55.24	2457	2510	8263	6441	Mapk3	19671	1.38166	6.06212	0.0358073	0.731623	1.44603	2.5468
ENSMUSG00000046223	5706	Plaur	plasminogen activator, urokinase receptor [Source:MGI Symbol;Acc:MGI:97612]	10.54	10.54	24.42	26.85	1011	938	2847	2408	Plaur	7204	1.38216	4.62195	0.0322621	0.731623	1.49131	2.54744
ENSMUSG00000067787	4977	Blcap	bladder cancer associated protein homolog (human) [Source:MGI Symbol;Acc:MGI:1858907]	36.27	36.04	93.18	92.18	4629	4267	14451	11000	Blcap	34347	1.38829	6.86445	0.0286834	0.731623	1.54237	2.55771
ENSMUSG00000079426	1740	Arpc4	actin related protein 2/3 complex, subunit 4 [Source:MGI Symbol;Acc:MGI:1915339]	45.74	42.94	109.17	111.24	7240	6304	20992	16460	Arpc4	50996	1.40671	7.43725	0.022722	0.731623	1.64355	2.59059
ENSMUSG00000049775	4556	Tmsb4x	thymosin, beta 4, X chromosome [Source:MGI Symbol;Acc:MGI:99510]	125.05	123.64	270.17	321.48	6404	5874	16811	15392	Tmsb4x	44481	1.41185	7.25313	0.0190657	0.731623	1.71975	2.60013
ENSMUSG00000030979	1650	Uros	uroporphyrinogen III synthase [Source:MGI Symbol;Acc:MGI:98917]	5.41	5.06	12.29	13.17	615	533	1696	1399	Uros	4243	1.41408	3.85725	0.038042	0.731623	1.41974	2.60277
ENSMUSG00000022186	7189	Oxct1	3-oxoacid CoA transferase 1 [Source:MGI Symbol;Acc:MGI:1914291]	42.94	43.68	114.59	113.94	10637	10037	34490	26388	Oxct1	81552	1.41665	8.11147	0.0274558	0.731623	1.56137	2.60852
ENSMUSG00000002233	9722	Rhoc	ras homolog gene family, member C [Source:MGI Symbol;Acc:MGI:106028]	70.39	74.45	185.28	196.34	5164	5067	16515	13467	Rhoc	40213	1.43231	7.0967	0.0264507	0.731623	1.57756	2.63721
ENSMUSG00000040043	6869	Rbms2	RNA binding motif, single stranded interacting protein 2 [Source:MGI Symbol;Acc:MGI:1861776]	3.66	3.71	9.8	9.79	1325	1245	4313	3316	Rbms2	10199	1.43531	5.11348	0.03252	0.731623	1.48785	2.63881
ENSMUSG00000010048	1090	Ifrd2	interferon-related developmental regulator 2 [Source:MGI Symbol;Acc:MGI:1316708]	10.76	9.73	26.52	25.71	1480	1242	4432	3306	Ifrd2	10460	1.43444	5.14813	0.027672	0.731623	1.55796	2.64234
ENSMUSG00000015932	6601	Dstn	destrin [Source:MGI Symbol;Acc:MGI:1929270]	144.59	146.11	369.81	386.89	19176	17976	59592	47971	Dstn	144715	1.43819	8.943	0.0233002	0.731623	1.63264	2.64794
ENSMUSG00000046798	1098	Cldn12	claudin 12 [Source:MGI Symbol;Acc:MGI:1929288]	6.22	5.63	16.02	15.09	1572	1321	4918	3565	Cldn12	11376	1.45429	5.26618	0.0277617	0.731623	1.55655	2.68028
ENSMUSG00000025743	11657	Sdc3	syndecan 3 [Source:MGI Symbol;Acc:MGI:1349163]	7.24	8.33	24.24	22.42	2539	2710	10330	7352	Sdc3	22931	1.46191	6.27307	0.0417133	0.731623	1.37973	2.69148
ENSMUSG00000026414	217	Tnnt2	troponin T2, cardiac [Source:MGI Symbol;Acc:MGI:104597]	4.57	3.06	9.54	8.25	341	212	865	576	Tnnt2	1994	1.46357	2.75531	0.0470643	0.731623	1.32731	2.69608
ENSMUSG00000028266	1937	Lmo4	LIM domain only 4 [Source:MGI Symbol;Acc:MGI:109360]	9.24	8.73	19.74	23.81	1066	934	2768	2569	Lmo4	7337	1.48169	4.65484	0.0223346	0.731623	1.65102	2.72738
ENSMUSG00000032802	11369	Srxn1	sulfiredoxin 1 homolog (S. cerevisiae) [Source:MGI Symbol;Acc:MGI:104971]	5.03	5.65	13.81	15.49	907	946	3028	2614	Srxn1	7495	1.48833	4.67811	0.0337182	0.731623	1.47214	2.74159
ENSMUSG00000044502	2951	Bod1	biorientation of chromosomes in cell division 1 [Source:MGI Symbol;Acc:MGI:1916806]	45.52	44.01	108.72	121.04	4361	3911	12655	10841	Bod1	31768	1.49297	6.76056	0.0197395	0.731623	1.70466	2.75028
ENSMUSG00000020027	504	Socs2	suppressor of cytokine signaling 2 [Source:MGI Symbol;Acc:MGI:1201787]	9.59	7.7	26.61	21.64	1110	827	3742	2342	Socs2	8021	1.52375	4.74907	0.0325629	0.731623	1.48728	2.81039
ENSMUSG00000031760	471	Mt3	metallothionein 3 [Source:MGI Symbol;Acc:MGI:97173]	8.47	6.75	19.9	19.1	295	218	842	622	Mt3	1977	1.53415	2.74874	0.0437917	0.731623	1.35861	2.82963
ENSMUSG00000020116	2409	Pno1	partner of NOB1 homolog (S. cerevisiae) [Source:MGI Symbol;Acc:MGI:1913499]	32.92	31.51	84.72	89.68	3505	3113	10961	8928	Pno1	26507	1.5421	6.49416	0.0207023	0.731623	1.68398	2.84608
ENSMUSG00000019689	512	1110001J03Rik	RIKEN cDNA 1110001J03 gene [Source:MGI Symbol;Acc:MGI:1913367]	24.85	20.03	52.05	57.1	761	569	1937	1635	1110001J03Rik	4902	1.54469	4.06582	0.0238017	0.731623	1.62339	2.85072
ENSMUSG00000001630	6227	Stk38l	serine/threonine kinase 38 like [Source:MGI Symbol;Acc:MGI:1922250]	6.63	6.67	18.31	19.03	2125	1983	7132	5704	Stk38l	16944	1.54634	5.84679	0.0240973	0.731623	1.61803	2.85307
ENSMUSG00000028464	2038	Tpm2	tropomyosin 2, beta [Source:MGI Symbol;Acc:MGI:98810]	24.26	22.99	60.92	65.71	3540	3112	10802	8966	Tpm2	26420	1.54869	6.49105	0.019403	0.731623	1.71213	2.8582
ENSMUSG00000028480	1228	Glipr2	GLI pathogenesis-related 2 [Source:MGI Symbol;Acc:MGI:1917770]	25.57	23.39	67.2	66.87	4131	3505	13189	10100	Glipr2	30925	1.54894	6.71119	0.0207148	0.731623	1.68372	2.85891
ENSMUSG00000028786	11516	Tmem54	transmembrane protein 54 [Source:MGI Symbol;Acc:MGI:1913510]	5.32	6.04	15.25	17.32	382	403	1332	1164	Tmem54	3281	1.55205	3.48846	0.044735	0.731623	1.34935	2.86755
ENSMUSG00000040046	6723	Tph1	tryptophan hydroxylase 1 [Source:MGI Symbol;Acc:MGI:98796]	1.68	1.7	4.63	5.02	205	192	686	573	Tph1	1656	1.5989	2.502	0.0492856	0.731623	1.30728	2.95294
ENSMUSG00000015575	1658	Atp6v0e	ATPase, H+ transporting, lysosomal V0 subunit E [Source:MGI Symbol;Acc:MGI:1328318]	72.57	67.91	178.09	200.87	3851	3343	11482	9965	Atp6v0e	28641	1.5978	6.61062	0.0167353	0.731623	1.77637	2.95789
ENSMUSG00000019853	10087	Hebp2	heme binding protein 2 [Source:MGI Symbol;Acc:MGI:1860084]	7.64	8.16	22.34	24.23	1013	1003	3598	3003	Hebp2	8617	1.60407	4.87444	0.0278747	0.731623	1.55479	2.96936
ENSMUSG00000027864	7521	Ptgfrn	prostaglandin F2 receptor negative regulator [Source:MGI Symbol;Acc:MGI:1277114]	5.55	5.67	18.49	16.85	2315	2194	9366	6566	Ptgfrn	20441	1.6035	6.10413	0.0311078	0.731623	1.50713	2.97178
ENSMUSG00000026750	4303	Psmb7	proteasome (prosome, macropain) subunit, beta type 7 [Source:MGI Symbol;Acc:MGI:107637]	180.29	177.74	459.55	530.99	14267	13048	44185	39284	Psmb7	110784	1.61221	8.56342	0.0163513	0.731623	1.78645	2.98745
ENSMUSG00000034165	1122	Ccnd3	cyclin D3 [Source:MGI Symbol;Acc:MGI:88315]	18.95	17.19	60.3	52.15	2376	1999	9185	6112	Ccnd3	19672	1.63441	6.04444	0.0274461	0.731623	1.56152	3.03374
ENSMUSG00000021124	966	Vti1b	vesicle transport through interaction with t-SNAREs 1B [Source:MGI Symbol;Acc:MGI:1855688]	40.45	36.03	98.06	110.05	3472	2869	10226	8831	Vti1b	25398	1.64409	6.43642	0.014949	0.731623	1.82539	3.0544
ENSMUSG00000078453	3827	Abracl	ABRA C-terminal like [Source:MGI Symbol;Acc:MGI:1920362]	77.68	76.11	203.3	236.79	4194	3812	13336	11952	Abracl	33294	1.67071	6.82904	0.0163667	0.731623	1.78604	3.11115
ENSMUSG00000079254	11087	Itprip	inositol 1,4,5-triphosphate receptor interacting protein [Source:MGI Symbol;Acc:MGI:3042776]	2.07	2.29	7.85	7.15	549	563	2524	1770	Itprip	5406	1.67443	4.18543	0.0435877	0.731623	1.36064	3.12227
ENSMUSG00000042293	4969	Gm5617	predicted gene 5617 [Source:MGI Symbol;Acc:MGI:3643566]	3.12	3.1	7.47	9.76	127	117	369	371	Gm5617	984	1.68595	1.77028	0.0454778	0.731623	1.3422	3.14839
ENSMUSG00000029864	1168	Gstk1	glutathione S-transferase kappa 1 [Source:MGI Symbol;Acc:MGI:1923513]	2.57	2.34	5.5	7.41	161	136	419	435	Gstk1	1151	1.69859	1.99744	0.0362332	0.731623	1.44089	3.16667
ENSMUSG00000044408	4767	Sptssa	serine palmitoyltransferase, small subunit A [Source:MGI Symbol;Acc:MGI:1913399]	11.33	11.23	31.36	35.85	1060	975	3566	3137	Sptssa	8738	1.70789	4.89793	0.0209201	0.731623	1.67944	3.19234
ENSMUSG00000090841	2417	Myl6	myosin, light polypeptide 6, alkali, smooth muscle and non-muscle [Source:MGI Symbol;Acc:MGI:109318]	622.59	595.99	1652.08	1918.91	11796	10475	38031	33990	Myl6	94292	1.72025	8.32974	0.0142387	0.731623	1.84653	3.2197
ENSMUSG00000042613	1597	Pbxip1	pre B cell leukemia transcription factor interacting protein 1 [Source:MGI Symbol;Acc:MGI:2441670]	0.75	0.7	2.55	2.26	233	202	966	660	Pbxip1	2061	1.72959	2.79665	0.0468445	0.731623	1.32934	3.22857
ENSMUSG00000031636	12203	Pdlim3	PDZ and LIM domain 3 [Source:MGI Symbol;Acc:MGI:1859274]	44.8	56.13	151.21	181.95	4879	5671	20009	18526	Pdlim3	49085	1.72996	7.38954	0.0248415	0.731623	1.60482	3.24158
ENSMUSG00000019923	4294	Zwint	ZW10 interactor [Source:MGI Symbol;Acc:MGI:1289227]	67.88	66.91	208.93	217.46	8631	7892	32275	25848	Zwint	74646	1.73368	7.98239	0.0187544	0.731623	1.7269	3.25004
ENSMUSG00000034842	297	Art3	ADP-ribosyltransferase 3 [Source:MGI Symbol;Acc:MGI:1202729]	0.32	0.23	0.57	0.76	35	23	74	77	Art3	209	1.75977	-0.417592	0.0457501	0.731623	1.33961	3.30435
ENSMUSG00000032135	8878	Mcam	melanoma cell adhesion molecule [Source:MGI Symbol;Acc:MGI:1933966]	7.64	7.95	24.12	26.42	1599	1544	6138	5173	Mcam	14454	1.76635	5.61831	0.0209582	0.731623	1.67865	3.32327
ENSMUSG00000028378	4385	Ptgr1	prostaglandin reductase 1 [Source:MGI Symbol;Acc:MGI:1914353]	1.53	1.51	4.5	5.07	244	224	872	756	Ptgr1	2096	1.77642	2.8407	0.0355067	0.731623	1.44969	3.35762
ENSMUSG00000045934	589	Mtmr11	myotubularin related protein 11 [Source:MGI Symbol;Acc:MGI:2652817]	1.11	0.92	3.02	3.1	216	166	713	564	Mtmr11	1659	1.78584	2.49821	0.0340859	0.731623	1.46743	3.36957
ENSMUSG00000022456	11210	2015-09-03	septin 3 [Source:MGI Symbol;Acc:MGI:1345148]	0.71	0.79	2.98	2.69	235	244	1198	834	2015-09-03	2511	1.79474	3.07947	0.0492417	0.731623	1.30767	3.40506
ENSMUSG00000025875	8519	Tspan17	tetraspanin 17 [Source:MGI Symbol;Acc:MGI:1921507]	7.15	7.4	25.57	25.28	782	751	3399	2586	Tspan17	7518	1.80577	4.66617	0.0274833	0.731623	1.56093	3.41622
ENSMUSG00000050288	10804	Fzd2	frizzled homolog 2 (Drosophila) [Source:MGI Symbol;Acc:MGI:1888513]	0.54	0.59	2.07	2.03	130	131	606	458	Fzd2	1325	1.82689	2.16946	0.0498567	0.731623	1.30228	3.44068
ENSMUSG00000031736	1088	4933436C20Rik	RIKEN cDNA 4933436C20 gene [Source:MGI Symbol;Acc:MGI:1918546]	5.11	4.62	15.24	15.96	433	363	1568	1264	4933436C20Rik	3628	1.8217	3.62296	0.0268215	0.731623	1.57152	3.45455
ENSMUSG00000033306	3100	Lpp	LIM domain containing preferred translocation partner in lipoma [Source:MGI Symbol;Acc:MGI:2441849]	0.65	0.63	2.69	2.21	721	647	3601	2281	Lpp	7250	1.83973	4.59674	0.0335264	0.731623	1.47461	3.50794
ENSMUSG00000019194	12220	Scn1b	sodium channel, voltage-gated, type I, beta [Source:MGI Symbol;Acc:MGI:98247]	1.38	1.74	5.28	6.12	144	168	669	597	Scn1b	1578	1.85059	2.43333	0.0468219	0.731623	1.32955	3.51724
ENSMUSG00000028773	9770	Fabp3	fatty acid binding protein 3, muscle and heart [Source:MGI Symbol;Acc:MGI:95476]	2.04	2.16	6.27	7.6	108	106	403	376	Fabp3	993	1.84754	1.77461	0.0433753	0.731623	1.36276	3.51852
ENSMUSG00000063594	9237	Gng8	guanine nucleotide binding protein (G protein), gamma 8 [Source:MGI Symbol;Acc:MGI:109163]	2.56	2.68	9.51	9.66	159	154	717	560	Gng8	1590	1.88374	2.43298	0.0419568	0.731623	1.3772	3.60448
ENSMUSG00000032349	2439	Elovl5	ELOVL family member 5, elongation of long chain fatty acids (yeast) [Source:MGI Symbol;Acc:MGI:1916051]	14.71	14.09	52.4	51.35	2864	2544	12394	9345	Elovl5	27147	1.89915	6.51531	0.0196238	0.731623	1.70722	3.64443
ENSMUSG00000026548	735	Slamf9	SLAM family member 9 [Source:MGI Symbol;Acc:MGI:1923692]	0.49	0.42	1.35	1.56	44	35	148	131	Slamf9	358	1.92243	0.321431	0.0429148	0.731623	1.36739	3.71429
ENSMUSG00000026421	4465	Csrp1	cysteine and glycine-rich protein 1 [Source:MGI Symbol;Acc:MGI:88549]	47.33	46.75	172.7	175.16	5997	5495	26589	20750	Csrp1	58831	1.939	7.63315	0.0182181	0.731623	1.7395	3.74674
ENSMUSG00000010911	3299	Apip	APAF1 interacting protein [Source:MGI Symbol;Acc:MGI:1926788]	7.94	7.72	26.31	29	492	444	1981	1680	Apip	4597	1.94163	3.96585	0.0235397	0.731623	1.6282	3.75648
ENSMUSG00000015289	940	Lage3	L antigen family, member 3 [Source:MGI Symbol;Acc:MGI:1913442]	13.36	11.87	41.77	44.94	393	324	1493	1236	Lage3	3446	1.9533	3.54932	0.0234412	0.731623	1.63002	3.78602
ENSMUSG00000079657	357	Rab26	RAB26, member RAS oncogene family [Source:MGI Symbol;Acc:MGI:2443284]	0.32	0.24	0.78	0.91	32	22	94	84	Rab26	232	1.94889	-0.284452	0.0407099	0.731623	1.3903	3.79167
ENSMUSG00000032946	3472	Rasgrp2	RAS, guanyl releasing protein 2 [Source:MGI Symbol;Acc:MGI:1333849]	0.4	0.39	1.4	1.49	64	58	273	223	Rasgrp2	618	1.9627	1.08632	0.0454759	0.731623	1.34222	3.82051
ENSMUSG00000063838	4474	Cdc42ep5	CDC42 effector protein (Rho GTPase binding) 5 [Source:MGI Symbol;Acc:MGI:1929745]	0.82	0.81	2.47	3.12	57	52	209	203	Cdc42ep5	521	1.98439	0.857316	0.039907	0.731623	1.39895	3.85185
ENSMUSG00000022803	54	Popdc2	popeye domain containing 2 [Source:MGI Symbol;Acc:MGI:1930150]	1.85	0.9	4.82	3.5	279	126	885	494	Popdc2	1784	1.99211	2.57401	0.0273942	0.731623	1.56234	3.88889
ENSMUSG00000020635	9686	Fkbp1b	FK506 binding protein 1b [Source:MGI Symbol;Acc:MGI:1336205]	8.12	8.58	28.49	33.43	538	527	2293	2070	Fkbp1b	5428	1.9956	4.2095	0.022588	0.731623	1.64612	3.89627
ENSMUSG00000000889	1277	Dbh	dopamine beta hydroxylase [Source:MGI Symbol;Acc:MGI:94864]	3.49	3.2	14.17	12.53	623	529	3069	2088	Dbh	6309	2.00263	4.40087	0.0259103	0.731623	1.58653	3.91562
ENSMUSG00000033862	2275	Cdk10	cyclin-dependent kinase 10 [Source:MGI Symbol;Acc:MGI:2448549]	6.92	6.6	27.37	25.96	786	695	3775	2756	Cdk10	8012	2.0094	4.75129	0.0222842	0.731623	1.652	3.93333
ENSMUSG00000001847	2179	Rac1	RAS-related C3 botulinum substrate 1 [Source:MGI Symbol;Acc:MGI:97845]	70.5	67.05	246.77	263.86	11308	9977	48093	39569	Rac1	108947	2.00979	8.52607	0.0148169	0.731623	1.82924	3.93527
ENSMUSG00000001018	7641	Snapin	SNAP-associated protein [Source:MGI Symbol;Acc:MGI:1333745]	5.2	5.32	21	20.95	586	556	2875	2207	Snapin	6224	2.01079	4.39168	0.0251533	0.731623	1.5994	3.93797
ENSMUSG00000034795	5737	Ccdc122	coiled-coil domain containing 122 [Source:MGI Symbol;Acc:MGI:1918358]	0.15	0.15	0.44	0.6	18	17	63	67	Ccdc122	165	1.99275	-0.746621	0.0493416	0.731623	1.30679	4
ENSMUSG00000039103	11354	Nexn	nexilin [Source:MGI Symbol;Acc:MGI:1916060]	1.31	1.47	6.39	5.94	234	244	1390	994	Nexn	2862	2.04791	3.2659	0.0371587	0.731623	1.42994	4.04082
ENSMUSG00000021765	8502	Fst	follistatin [Source:MGI Symbol;Acc:MGI:95586]	3.45	3.57	14.74	14.64	563	539	2918	2230	Fst	6250	2.07054	4.3963	0.0246468	0.731623	1.60824	4.10084
ENSMUSG00000006219	10001	Fblim1	filamin binding LIM protein 1 [Source:MGI Symbol;Acc:MGI:1921452]	0.76	0.81	3.63	3.42	160	159	933	677	Fblim1	1929	2.11136	2.69999	0.0378217	0.731623	1.42226	4.22222
ENSMUSG00000055912	634	Tmem150a	transmembrane protein 150A [Source:MGI Symbol;Acc:MGI:2385244]	2.73	2.29	10.9	9.93	291	227	1412	990	Tmem150a	2920	2.14622	3.29346	0.0249455	0.731623	1.60301	4.33624
ENSMUSG00000002012	11954	Pnck	pregnancy upregulated non-ubiquitously expressed CaM kinase [Source:MGI Symbol;Acc:MGI:1347357]	0.26	0.31	0.98	1.35	27	30	122	130	Pnck	309	2.13292	0.124015	0.0441288	0.731623	1.35528	4.35484
ENSMUSG00000042797	220	Aqp11	aquaporin 11 [Source:MGI Symbol;Acc:MGI:1913583]	1.5	1.01	4.57	4.49	136	85	504	381	Aqp11	1106	2.1847	1.90906	0.0229315	0.731623	1.63957	4.44554
ENSMUSG00000026387	333	Sctr	secretin receptor [Source:MGI Symbol;Acc:MGI:2441720]	1.45	1.07	6.93	4.78	193	132	1121	595	Sctr	2041	2.19338	2.75401	0.0366297	0.731623	1.43617	4.46729
ENSMUSG00000002228	1038	Ppm1j	protein phosphatase 1J [Source:MGI Symbol;Acc:MGI:1919137]	0.3	0.27	1.31	1.22	36	30	189	136	Ppm1j	391	2.19795	0.426089	0.043093	0.731623	1.36559	4.51852
ENSMUSG00000048416	303	Mlf1	myeloid leukemia factor 1 [Source:MGI Symbol;Acc:MGI:1341819]	0.94	0.68	2.36	3.22	71	48	217	228	Mlf1	564	2.26704	0.974094	0.0215078	0.731623	1.6674	4.73529
ENSMUSG00000020044	11715	Timp3	tissue inhibitor of metalloproteinase 3 [Source:MGI Symbol;Acc:MGI:98754]	0.45	0.52	2.48	2.48	149	159	1001	768	Timp3	2077	2.29328	2.80832	0.0336337	0.731623	1.47322	4.76923
ENSMUSG00000048779	783	P2ry6	pyrimidinergic receptor P2Y, G-protein coupled, 6 [Source:MGI Symbol;Acc:MGI:2673874]	0.37	0.32	1.84	1.64	50	40	301	206	P2ry6	597	2.38301	1.01783	0.0363595	0.731623	1.43938	5.125
ENSMUSG00000004665	4321	Cnn2	calponin 2 [Source:MGI Symbol;Acc:MGI:105093]	23.83	23.5	116.96	122.86	4093	3743	24404	19725	Cnn2	51965	2.41983	7.45057	0.0144009	0.731623	1.84161	5.22809
ENSMUSG00000076433	126	BC100451	cDNA sequence BC100451 [Source:MGI Symbol;Acc:MGI:1929713]	0.2	0.12	0.63	0.65	27	15	103	82	BC100451	227	2.46288	-0.326749	0.0251067	0.731623	1.60021	5.41667
ENSMUSG00000040666	287	Sh3bgr	SH3-binding domain glutamic acid-rich protein [Source:MGI Symbol;Acc:MGI:1354740]	0.21	0.15	0.91	0.86	19	13	100	73	Sh3bgr	205	2.50003	-0.475107	0.0334237	0.731623	1.47595	5.73333
ENSMUSG00000089768	38	Tmsb15b1	thymosin beta 15b1 [Source:MGI Symbol;Acc:MGI:3843059]	3.66	1.54	9.21	8.92	18	7	55	41	Tmsb15b1	121	2.55093	-1.1887	0.0277824	0.731623	1.55623	5.79221
ENSMUSG00000010538	317	Tsacc	TSSK6 activating co-chaperone [Source:MGI Symbol;Acc:MGI:1924177]	1.63	1.19	5.85	7.21	62	42	271	257	Tsacc	632	2.63179	1.12396	0.0187884	0.731623	1.72611	6.05882
ENSMUSG00000030782	5032	Tgfb1i1	transforming growth factor beta 1 induced transcript 1 [Source:MGI Symbol;Acc:MGI:102784]	5.41	5.38	35.89	32.98	1148	1058	9247	6537	Tgfb1i1	17990	2.64925	5.905	0.0173998	0.731623	1.75946	6.13011
ENSMUSG00000052629	25	Gm9885	predicted gene 9885 [Source:MGI Symbol;Acc:MGI:3641726]	0.11	0.04	0.24	0.26	17	5	44	38	Gm9885	104	2.91691	-1.3848	0.0168886	0.731623	1.77241	6.5
ENSMUSG00000039742	117	Fam71f1	family with sequence similarity 71, member F1 [Source:MGI Symbol;Acc:MGI:3032524]	0.17	0.1	0.54	0.67	19	10	72	68	Fam71f1	169	2.77221	-0.725135	0.0186589	0.731623	1.72911	6.7
ENSMUSG00000056888	11856	Glipr1	GLI pathogenesis-related 1 (glioma) [Source:MGI Symbol;Acc:MGI:1920940]	1.03	1.21	8.75	8.49	56	61	576	430	Glipr1	1123	2.837	1.91863	0.0316684	0.731623	1.49937	7.01653
ENSMUSG00000039899	666	Fgl2	fibrinogen-like protein 2 [Source:MGI Symbol;Acc:MGI:103266]	0.13	0.11	0.64	0.78	35	27	206	194	Fgl2	462	2.86134	0.676227	0.0211787	0.731623	1.6741	7.09091
ENSMUSG00000024177	9422	Nme4	NME/NM23 nucleoside diphosphate kinase 4 [Source:MGI Symbol;Acc:MGI:1931148]	4.52	4.75	30.66	35.45	278	271	2290	2037	Nme4	4876	2.93161	4.04275	0.0164414	0.731623	1.78406	7.46316
ENSMUSG00000024778	46	Fas	Fas (TNF receptor superfamily member 6) [Source:MGI Symbol;Acc:MGI:95484]	0.11	0.05	0.31	0.38	11	5	38	36	Fas	90	2.83917	-1.57357	0.0227161	0.731623	1.64367	7.6
ENSMUSG00000020432	877	Tcn2	transcobalamin 2 [Source:MGI Symbol;Acc:MGI:98534]	1.32	1.16	7.65	9.22	186	152	1309	1215	Tcn2	2862	3.01987	3.28001	0.0138223	0.731623	1.85942	7.94828
ENSMUSG00000025150	12089	Cbr2	carbonyl reductase 2 [Source:MGI Symbol;Acc:MGI:107200]	0.09	0.11	0.8	0.88	7	8	73	62	Cbr2	150	2.95665	-0.898553	0.038707	0.731623	1.41221	8
ENSMUSG00000021822	956	Plau	plasminogen activator, urokinase [Source:MGI Symbol;Acc:MGI:97611]	0.09	0.08	0.46	0.66	14	12	92	101	Plau	219	3.08206	-0.361526	0.0216014	0.731623	1.66552	8.25
ENSMUSG00000029843	39	Slc13a4	solute carrier family 13 (sodium/sulfate symporters), member 4 [Source:MGI Symbol;Acc:MGI:2442367]	0.07	0.03	0.29	0.26	18	7	85	58	Slc13a4	168	3.05009	-0.753996	0.019869	0.731623	1.70182	8.66667
ENSMUSG00000029322	12755	Plac8	placenta-specific 8 [Source:MGI Symbol;Acc:MGI:2445289]	0.04	0.13	0.62	1.17	2	6	37	54	Plac8	99	3.16537	-1.43039	0.0479584	0.731623	1.31914	9
ENSMUSG00000031972	7736	Acta1	actin, alpha 1, skeletal muscle [Source:MGI Symbol;Acc:MGI:87902]	0.41	0.42	4.4	4.14	37	35	481	348	Acta1	901	3.3311	1.59777	0.0257453	0.731623	1.5893	9.85714
ENSMUSG00000021200	12449	Asb2	ankyrin repeat and SOCS box-containing 2 [Source:MGI Symbol;Acc:MGI:1929743]	0.13	0.18	1.93	1.96	25	31	440	345	Asb2	841	3.49303	1.50495	0.0284075	0.731623	1.54657	10.8889
ENSMUSG00000054932	12753	Afp	alpha fetoprotein [Source:MGI Symbol;Acc:MGI:87951]	0.03	0.09	0.81	1.08	5	12	143	147	Afp	307	3.62297	0.100655	0.0378331	0.731623	1.42213	12
ENSMUSG00000027338	11732	Prnd	prion protein dublet [Source:MGI Symbol;Acc:MGI:1346999]	0.38	0.44	5.66	5.8	53	57	971	766	Prnd	1847	3.76747	2.62932	0.0203547	0.731623	1.69134	13.1818
ENSMUSG00000068614	12367	Actc1	actin, alpha, cardiac muscle 1 [Source:MGI Symbol;Acc:MGI:87905]	0.09	0.12	1.46	1.69	9	11	169	150	Actc1	339	3.77626	0.228289	0.0257404	0.731623	1.58939	14.0833
ENSMUSG00000024053	5727	Emilin2	elastin microfibril interfacer 2 [Source:MGI Symbol;Acc:MGI:2389136]	0.05	0.05	0.59	0.72	14	14	198	185	Emilin2	411	3.73418	0.50387	0.0212666	0.731623	1.6723	14.4
ENSMUSG00000035783	10616	Acta2	actin, alpha 2, smooth muscle, aorta [Source:MGI Symbol;Acc:MGI:87909]	3.55	3.85	69.87	77.38	429	432	10255	8739	Acta2	19855	4.36007	6.05277	0.0127685	0.731623	1.89386	20.0987
ENSMUSG00000059430	12014	Actg2	actin, gamma 2, smooth muscle, enteric [Source:MGI Symbol;Acc:MGI:104589]	0.94	1.13	22.94	24.38	81	91	2414	1974	Actg2	4560	4.45931	3.92833	0.0158895	0.731623	1.79889	21.5752
ENSMUSG00000067818	1005	Myl9	myosin, light polypeptide 9, regulatory [Source:MGI Symbol;Acc:MGI:2138915]	4.28	3.84	87.78	94.27	323	269	8052	6654	Myl9	15298	4.65	5.67299	0.0109304	0.731623	1.96136	24.5495
ENSMUSG00000001349	12721	Cnn1	calponin 1 [Source:MGI Symbol;Acc:MGI:104979]	0.02	0.04	0.97	1.25	3	6	194	193	Cnn1	396	5.00056	0.451918	0.0251503	0.731623	1.59946	31.25

## Sheet: Splicing 928 genes
Table S4. N2a genes showing transcription and splicing overlap following ARGLU1 knockdown. Genes regulated by ARGLU1 at the level of alternative splicing.
The output of the table was simplified from the vast-tools output by hiding columns. The exact chromosome coordinates and quality of the events can be seen by unhiding the columns.
GENE - gene name; dLENGTH - length of the alternative sequence; COMPLEX - S,C1,C2,C3 (exon skipping), MIC (microexon), ALT3 (alternate acceptor), ALT5 (alternate donor).
PSI - percent spliced in (for alternative exon), percent splice site usage (for Alt5 and Alt3)
GENE	EVENT	COORD	dLENGTH	FullCO	COMPLEX	PSI siArg_Dex	siArg_Dex.Q	PSI siArg_Veh	siArg_Veh.Q	PSI siCon_Dex	siCon_Dex.Q	PSI siCon_Veh	siCon_Veh.Q	∆PSI Veh siArg-siCon
0610010F05Rik	ENSMUSG00000042208_MULTIEX2-2/3=C1-3	chr11:23531518-23531555	38	chr11:23533481+23533493,23531518-23531555,23531334	C1	23.89	LOW,LOW,LOW,OK,C1	22.03	VLOW,VLOW,VLOW,B1,C1	23.22	OK,OK,OK,B2,C1	6.3	OK,OK,OK,B1,C1	15.73
1110018G07Rik	ENSMUSG00000042350-0-3,1-3-2/2	chr12:86311579-	69	chr12:86311648+86311579-,86292331	Alt5	73.48	LOW,LOW,LOW,34=33,S	68.96	VLOW,VLOW,VLOW,13=11,C1	70.11	OK,OK,LOW,40=36,C1	84.03	OK,OK,OK,44=41,C1	-15.07
1200016B10Rik	ENSMUSG00000052748_MULTIEX2-3/5=2-5	chr1:153259921-153259976	56	chr1:153267230,153259921-153259976,153254765	C2	84.62	OK,OK,N,B2,C2	80.95	VLOW,VLOW,N,Bn,C2	64.1	OK,OK,VLOW,B2,C2	56.92	LOW,LOW,VLOW,B2,C1	24.03
1700012B15Rik	ENSMUSG00000079179-4-5,4-4,5-5	chr12:3238834-3239009	176	chr12:3238112,3238834-3239009,3241522	S	81.05	SOK,SOK,SOK,OK,S	90.28	SOK,SOK,SOK,OK,S	79.32	SOK,SOK,SOK,OK,S	70.3	OK,OK,OK,OK,S	19.98
1700020O03Rik	ENSMUSG00000021254_MULTIEX1-7/7=6-C2	chr12:87622399-87622493	95	chr12:87610011,87622399-87622493,87629750	C1	50.6	SOK,SOK,SOK,OK,S	66.34	OK,OK,OK,OK,S	44.87	SOK,SOK,SOK,OK,C1	39.04	SOK,SOK,SOK,OK,C1	27.3
1700086O06Rik	ENSMUSG00000086988_MULTIEX1-2/2=C1-C2	chr18:38399227-38399405	179	chr18:38409368+38409832,38399227-38399405,38398843	C2	32.12	SOK,SOK,SOK,B2,C2	34.37	SOK,SOK,SOK,B2,C3	49.41	SOK,SOK,OK,B2,C2	51.72	SOK,SOK,OK,B2,C2	-17.35
1810074P20Rik	ENSMUSG00000040359-0-1,0-0-2/2	chr4:25207770-25207915	49	chr4:25208823,25207770-25207915+25207866	Alt3	96.53	LOW,LOW,LOW,28=28,S	73.9	VLOW,VLOW,VLOW,15=15,S	86.87	OK,OK,OK,52=52,S	92.84	OK,OK,OK,68=68,S	-18.94
2010001A14Rik	ENSMUSG00000087165_MULTIEX1-3/3=2-C2	chr11:57609528-57609675	148	chr11:57609814,57609528-57609675,57609296	C2	72.06	SOK,SOK,OK,B1,C2	53.23	OK,OK,OK,OK,C2	55.56	LOW,LOW,LOW,OK,C1	77.27	LOW,LOW,LOW,OK,C2	-24.04
2010007H12Rik	ENSMUSG00000029725_CASSETTE1	chr5:138220854-138220990	137	chr5:138220773,138220854-138220990,138221082	S	87.01	SOK,SOK,SOK,OK,S	91.55	SOK,SOK,SOK,OK,S	85.37	SOK,SOK,SOK,OK,S	75.42	SOK,SOK,SOK,OK,S	16.13
2210013O21Rik	ENSMUSG00000086316_CASSETTE1	chrX:150163405-150163482	78	chrX:150160384,150163405-150163482,150175583	S	65.81	SOK,SOK,SOK,OK,S	63.51	SOK,SOK,SOK,OK,S	79.82	SOK,SOK,SOK,OK,S	84.25	SOK,SOK,SOK,OK,S	-20.74
2210018M11Rik	ENSMUSG00000035401_MULTIEX2-2/5=1-3	chr7:105793677-105793718	42	chr7:105794959,105793677-105793718,105790178	C1	52.81	OK,OK,LOW,B1,C1	62.5	VLOW,VLOW,VLOW,OK,C1	28.71	OK,OK,OK,OK,C1	27.78	OK,OK,OK,OK,C2	34.72
2310035C23Rik	ENSMUSG00000026319-24-28,24-27,24-26-3/3	chr1:107627778-107627857	12	chr1:107624565,107627790+107627787+107627778-107627857	Alt3	63.68	LOW,LOW,LOW,28=28,S	70.16	LOW,LOW,LOW,34=34,S	72.26	OK,OK,OK,55=55,S	89.47	LOW,LOW,LOW,39=39,S	-19.31
2310035K24Rik	ENSMUSG00000068264-1-6,1-5,3-6	chr2:131036999-131037209	211	chr2:131036417,131036999-131037209,131038183	S	58.19	SOK,SOK,SOK,OK,S	55.56	OK,OK,OK,OK,S	46.51	OK,OK,OK,OK,S	74.6	OK,OK,OK,OK,S	-19.04
2310079F23Rik	ENSMUSG00000029097-1-3,1-2,1-1-2/3	chr5:35915467-35915542	2	chr5:35916729,35915467-35915571+35915542+35915540	Alt3	14.63	OK,OK,OK,41=41,S	28.57	OK,OK,OK,42=42,S	17.78	OK,OK,OK,45=45,S	2.38	OK,OK,OK,42=42,S	26.19
2410002O22Rik	ENSMUSG00000021711_CASSETTE1	chr13:104942245-104942262	18	chr13:104944376,104942245-104942262,104940263	S	23.54	SOK,SOK,SOK,OK,S	22.98	SOK,SOK,SOK,OK,S	48.07	SOK,SOK,SOK,OK,S	54.97	SOK,SOK,SOK,OK,S	-31.99
2410089E03Rik	ENSMUSG00000039801-36-32,36-31-2/2	chr15:8171783-8171949	3	chr15:8170967,8171786+8171783-8171949	Alt3	76.21	LOW,LOW,LOW,34=30,C1	93.18	VLOW,VLOW,VLOW,15=13,C1	64.43	LOW,LOW,LOW,34=29,C1	75.42	LOW,LOW,LOW,33=28,C1	17.76
2610020H08Rik	ENSMUSG00000030924_MULTIEX1-3/3=C1-C2	chr7:126946255-126946351	97	chr7:126938016,126946255-126946351,126948657	C2	52.24	LOW,LOW,LOW,B2,C1	48.94	VLOW,VLOW,VLOW,B2,C1	60	LOW,LOW,VLOW,B2,C2	66.04	LOW,LOW,N,B2,C2	-17.1
2610507B11Rik	ENSMUSG00000010277-8-7,8-6,10-7	chr11:78078681-78078741	61	chr11:78078084,78078681-78078741,78079075	S	82.85	SOK,SOK,SOK,OK,C1	60.32	OK,OK,OK,OK,C2	85.64	SOK,SOK,SOK,OK,C1	84.96	SOK,SOK,SOK,OK,C1	-24.64
2700029M09Rik	ENSMUSG00000038005_MULTIEX1-1/5=C1-5	chr8:63372498-63372657	160	chr8:63369333,63372498-63372657,63382797	C2	57.32	SOK,SOK,SOK,B2,C3	55.56	SOK,SOK,SOK,B2,C3	42.76	SOK,SOK,SOK,B2,C2	39.89	SOK,SOK,SOK,B2,C2	15.67
2700049A03Rik	ENSMUSG00000034601_MULTIEX2-1/2=C1-C2	chr12:72317029-72317183	155	chr12:72295453,72317029-72317183,72343931	C2	58.14	SOK,SOK,SOK,B2,C2	59.28	SOK,SOK,OK,B2,C3	35.35	SOK,SOK,OK,B2,C2	40.95	SOK,SOK,OK,B2,C2	18.33
2700078E11Rik	ENSMUSG00000033417_MULTIEX1-1/2=C1-2	chr19:60613317-60613406	90	chr19:60618913,60613317-60613406,60610177	S	53.88	SOK,SOK,SOK,OK,S	50.35	SOK,SOK,SOK,OK,S	61.21	SOK,SOK,SOK,OK,C1	67.14	SOK,SOK,SOK,OK,S	-16.79
2810403A07Rik	ENSMUSG00000028060-14-18,14-17,14-16-2/3	chr3:88513780-88513864	6	chr3:88512863,88513786+88513780+88513752-88513864	Alt3	40.28	SOK,SOK,SOK,211=211,S	50.79	SOK,SOK,SOK,126=126,S	27.57	SOK,SOK,SOK,185=185,S	26.67	SOK,SOK,SOK,180=180,S	24.12
2810422O20Rik	ENSMUSG00000041396-0-0,1-0-2/2	chr1:-165925202	94	chr1:-165925108+165925202,165926045	Alt5	46.43	OK,OK,OK,56=56,S	39.29	LOW,LOW,LOW,28=28,S	50	LOW,LOW,LOW,28=28,S	58.82	VLOW,VLOW,VLOW,17=17,S	-19.53
2900008C10Rik	ENSMUSG00000087271_MULTIEX1-2/2=C1-C2	chrX:11713852-11714326	475	chrX:11737415,11713462+11713527+11713852-11714326,11711995	C2*	76.34	OK,OK,VLOW,B2,C2	71.43	OK,OK,VLOW,B2,C2	90	OK,OK,N,B2,C2	93.1	OK,OK,N,B2,C2	-21.67
3110052M02Rik	ENSMUSG00000035868_CASSETTE1	chr17:21788770-21788865	96	chr17:21787740+21787839,21788770-21788865+21788912,21789234	S*	58.44	LOW,LOW,LOW,OK,S	45.77	LOW,LOW,LOW,B1,S	69.32	OK,OK,OK,OK,S	61.75	OK,OK,OK,OK,S	-15.98
3830403N18Rik	ENSMUSG00000031125-0-1,0-0-2/2	chrX:53391148-53391273	48	chrX:53389802,53391196+53391148-53391273	Alt3	63.75	OK,OK,OK,53=48,C1	60.81	OK,OK,OK,47=44,S	76.42	OK,OK,OK,48=42,C1	100	OK,OK,OK,47=41,C1	-39.19
4632415K11Rik	ENSMUSG00000034105-0-0,1-0-2/2	chr8:122302046-	214	chr8:122302260+122302046-,122297340	Alt5	36.84	LOW,LOW,LOW,38=38,S	19.05	LOW,LOW,LOW,21=21,S	29.41	LOW,LOW,LOW,34=34,S	35.14	LOW,LOW,LOW,37=37,S	-16.09
4833424O15Rik	ENSMUSG00000033342-4-5,5-5-2/2	chr3:117374818-117374952	15	chr3:117374818-117374937+117374952,117389534	Alt5	23.21	OK,OK,OK,56=56,S	11.76	LOW,LOW,LOW,34=34,S	12.31	OK,OK,OK,65=65,S	26.83	OK,OK,OK,41=41,S	-15.07
4833439L19Rik	ENSMUSG00000025871_MULTIEX1-3/3=C1-C2	chr13:54660559-54660685	127	chr13:54665871+54665876,54660559-54660685,54658007+54658012	C3	90.6	SOK,SOK,N,B2,C3	90.38	OK,OK,N,B2,C2	75.71	SOK,SOK,VLOW,B2,C2	73.75	SOK,SOK,LOW,B2,C2	16.63
4921513D23Rik	ENSMUSG00000060657-18-19,18-18,18-17,18-16-2/4	chr16:14140276-14140402	3	chr16:14141736,14140276-14140465+14140438+14140402+14140399	Alt3	0	LOW,LOW,LOW,26=21,C1	15.45	VLOW,VLOW,VLOW,13=11,C1	0	OK,OK,LOW,43=38,C1	0	LOW,LOW,LOW,38=30,C2	15.45
4930452B06Rik	ENSMUSG00000021747-24-30,25-30-2/2	chr14:9275332-9275464	38	chr14:9275370+9275332-9275464,9264232	Alt5	11.54	LOW,LOW,LOW,26=26,S	24.14	LOW,LOW,LOW,29=29,S	7.41	LOW,LOW,LOW,27=27,S	4.55	LOW,LOW,LOW,22=22,S	19.59
4930455C21Rik	ENSMUSG00000002846-11-4,11-3-2/2	chr16:38516744-38517047	93	chr16:38518451,38516744-38517047+38516954	Alt3	46.27	OK,OK,OK,67=67,S	28.07	OK,OK,OK,57=57,S	22.73	LOW,LOW,LOW,22=22,S	52.38	LOW,LOW,LOW,21=21,S	-24.31
4930503L19Rik	ENSMUSG00000044906-5-4,6-4,7-4,8-4,9-4-2/5	chr18:70627708-70628171	167	chr18:70627875+70627708+70627497+70627479+70627413-70628171,70627139	Alt5	10.62	OK,OK,OK,84=81,S	28.47	OK,OK,OK,56=54,S	3.59	OK,OK,OK,55=52,C1	11.27	OK,OK,OK,71=69,S	17.2
4931408A02Rik	ENSMUSG00000039903_CASSETTE3	chr16:90890775-90890918	144	chr16:90876436,90890775-90890918,90894823	S	69.41	SOK,SOK,SOK,OK,S	68.52	OK,OK,OK,OK,S	66.93	SOK,SOK,SOK,OK,S	47.06	LOW,LOW,LOW,OK,S	21.46
4932438A13Rik	ENSMUSG00000037270-77-71,77-70-2/2	chr3:36910457-36910716	33	chr3:36909926,36910490+36910457-36910716	Alt3	10	LOW,LOW,LOW,30=30,S	27.27	VLOW,VLOW,VLOW,11=11,S	2	OK,OK,OK,50=50,S	0	LOW,OK,LOW,38=38,S	27.27
4933436C20Rik	ENSMUSG00000031736-2-4,2-3,2-2-2/3	chr8:94870683-94870817	6	chr8:94874590,94870683-94871003+94870817+94870811	Alt3	21.88	SOK,SOK,SOK,192=184,S	26.62	SOK,SOK,SOK,154=150,S	44.68	OK,OK,OK,47=43,C1	42.5	OK,OK,OK,40=40,S	-15.88
8430427H17Rik	ENSMUSG00000061411-28-26,29-26-2/2	chr2:153246268-153246545	18	chr2:153246286+153246268-153246545,153243881	Alt5	54.57	OK,OK,OK,52=52,S	70.87	LOW,LOW,LOW,37=37,S	69.37	OK,OK,OK,64=64,S	53.42	OK,OK,OK,74=74,S	17.45
9030617O03Rik	ENSMUSG00000021185_MULTIEX1-1/2=C1-C2	chr12:102024348-102024456	109	chr12:102017520,102024348-102024456,102067809	C1	16.67	LOW,LOW,VLOW,Bn,C2	4	VLOW,VLOW,VLOW,Bn,C1	25.49	LOW,LOW,LOW,Bn,C2	30.23	LOW,LOW,VLOW,Bn,C2	-26.23
9230110C19Rik	ENSMUSG00000053070_MULTIEX1-5/5=4-C2	chr9:8023900-8023966	67	chr9:8025962,8023900-8023966,8022303+8022544	S	71.83	OK,OK,OK,OK,C1	62.07	LOW,LOW,LOW,B1,S	82.05	OK,OK,OK,OK,S	77.46	OK,OK,OK,OK,C1	-15.39
A930005H10Rik	ENSMUSG00000054426_CASSETTE1	chr3:115589240-115589293	54	chr3:115590682+115590694,115589132+115589240-115589293+115589298,115584756	S*	50.25	SOK,SOK,SOK,OK,S	47.71	SOK,SOK,SOK,OK,S	61.7	SOK,SOK,SOK,OK,S	63.56	SOK,SOK,SOK,OK,S	-15.85
AA881470	ENSMUSG00000000148-6-8,7-8-2/2	chr5:141188459-141188855	24	chr5:141188459-141188831+141188855,141189007	Alt5	19.05	OK,OK,OK,84=84,S	10.94	OK,OK,OK,64=64,S	22.86	OK,OK,OK,70=70,S	32.43	OK,OK,OK,74=74,S	-21.49
Aasdh	ENSMUSG00000055923_CASSETTE3	chr5:77313111-77313226	116	chr5:77315072+77315155,77313111-77313226,77312087	S	100	LOW,LOW,LOW,OK,S	82.61	VLOW,VLOW,VLOW,OK,S	92.45	LOW,LOW,LOW,B1,S	100	LOW,LOW,LOW,B1,S	-17.39
Abat	ENSMUSG00000057880_CASSETTE1	chr16:8611220-8611387	168	chr16:8609086,8611220-8611387,8614076	S	50.91	OK,OK,OK,OK,S	50	VLOW,VLOW,VLOW,OK,S	71.43	SOK,SOK,SOK,OK,S	74.91	SOK,SOK,SOK,OK,S	-24.91
Abcc3	ENSMUSG00000020865-21-20,21-19-2/2	chr11:94221143-94221257	3	chr11:94222486,94221143-94221257+94221254	Alt3	78.12	OK,OK,OK,64=64,S	68.57	LOW,LOW,LOW,35=35,S	60.66	OK,OK,OK,61=61,S	51.52	OK,OK,OK,66=66,S	17.05
Abi1	ENSMUSG00000058835_MULTIEX1-2/2=1-C2	chr2:22805704-22805790	87	chr2:22808955,22805704-22805790,22802281	C1	82.44	SOK,SOK,SOK,OK,S	74.49	SOK,SOK,SOK,OK,S	95.9	SOK,SOK,SOK,OK,S	93.94	SOK,SOK,SOK,OK,S	-19.45
Abl2	ENSMUSG00000026596-13-13,13-12-2/2	chr1:158571124-158571360	3	chr1:158570743,158571127+158571124-158571360	Alt3	38.46	LOW,LOW,LOW,26=26,S	77.78	N,N,N,9=9,S	74.36	LOW,LOW,LOW,39=39,S	60.98	OK,OK,OK,41=41,S	16.8
Ablim1	ENSMUSG00000025085-33-42,33-41-2/2	chr19:57121415-57121561	6	chr19:57123952,57121415-57121561+57121555	Alt3	78.69	OK,OK,OK,61=61,S	81.03	OK,OK,OK,58=58,S	51.97	SOK,SOK,SOK,152=151,S	59.76	SOK,SOK,SOK,169=166,S	21.27
Acad10	ENSMUSG00000029456_MULTIEX1-10/11=C1-11	chr5:122082498-122082671	174	chr5:122106023,122082498-122082671,122081686	C2	43.01	SOK,SOK,SOK,B2,C1	50.52	OK,OK,OK,B2,C2	36.28	OK,OK,OK,B2,C1	31.96	OK,OK,OK,Bl,C1	18.56
Acd	ENSMUSG00000038000_MULTIEX2-2/3=1-3	chr8:108224347-108224430	84	chr8:108224603,108224347-108224430+108224440,108224258+108224302	S*	77.75	SOK,SOK,SOK,OK,S	78.88	SOK,SOK,SOK,OK,S	68.18	SOK,SOK,SOK,OK,S	61.92	SOK,SOK,SOK,OK,S	16.96
Acsl4	ENSMUSG00000031278-1-5,1-4,1-3,1-2-4/4	chrX:138785922-138786451	293	chrX:138794930,138785922-138786451+138786204+138786161+138786158	Alt3	36.7	SOK,SOK,SOK,109=104,S	39.62	OK,OK,OK,53=50,C1	62.93	SOK,SOK,SOK,116=105,C1	62.22	OK,OK,OK,90=82,C1	-22.6
Acsl6	ENSMUSG00000020333-19-23,19-21,20-23	chr11:54150438-54150515	78	chr11:54148627,54150438-54150515,54151914	ME(21_20-22_21[100=99])	62.09	SOK,SOK,OK,B1,C1	62.21	OK,OK,OK,OK,C2	70.7	OK,OK,OK,OK,C1	78.42	LOW,LOW,LOW,B1,C1	-16.21
Actn2	ENSMUSG00000052374_MULTIEX1-1/2=C1-2	chr13:12388742-12388827	86	chr13:12393202,12388742-12388827,12386669	S	12	OK,OK,OK,OK,S	23.33	OK,OK,OK,OK,S	8.33	OK,OK,OK,B1,S	40	N,N,N,Bn,S	-16.67
Ada	ENSMUSG00000017697-15-13,15-12-2/2	chr2:-163552787	3	chr2:163553280,-163552787+163552784	Alt3	11.67	OK,OK,OK,60=60,S	23.08	LOW,LOW,LOW,39=39,S	26.32	VLOW,VLOW,VLOW,19=19,S	38.1	LOW,LOW,LOW,21=21,S	-15.02
Adarb1	ENSMUSG00000020262_CASSETTE1	chr10:76788364-76788436	73	chr10:76788611,76788364-76788436,76785328+76785374	S	33.33	OK,OK,OK,B2,S	39.02	OK,OK,OK,B2,S	20.39	OK,OK,OK,B2,S	22.58	OK,OK,OK,B2,S	16.44
Adat1	ENSMUSG00000031949-1-1,1-0,2-1	chr8:114515792-114515905	114	chr8:114516081,114515792-114515905,114514312	S	24.07	OK,OK,OK,B2,S	40	LOW,LOW,LOW,B2,S	14.29	OK,OK,OK,Bn,S	9.37	OK,OK,OK,Bn,S	30.63
Adck1	ENSMUSG00000021044-0-1,1-1-2/2	chr12:-89599227	188	chr12:-89599039+89599227,89606779	Alt5	43.75	OK,OK,OK,64=60,C1	35.71	OK,OK,OK,42=40,S	47.42	OK,OK,OK,97=95,S	53.42	OK,OK,OK,73=70,S	-17.71
Adck5	ENSMUSG00000022550-8-10,8-9,9-10	chr15:76424368-76424481	114	chr15:76424289,76424368-76424481,76424583	S	100	SOK,SOK,SOK,OK,S	100	OK,OK,OK,OK,S	97.59	OK,OK,OK,OK,S	84.62	OK,OK,OK,OK,C1	15.38
Add1	ENSMUSG00000029106-19-22,20-22-2/2	chr5:34959275-34959556	93	chr5:34959275-34959463+34959556,34961999	Alt5	24.1	SOK,SOK,SOK,278=276,S	24.1	SOK,SOK,SOK,195=194,S	43.87	SOK,SOK,SOK,310=308,S	43.14	SOK,SOK,SOK,306=303,S	-19.04
Adnp	ENSMUSG00000051149-1-4,1-3,4-4	chr2:168024259-168024413	155	chr2:168030100,168024259-168024413,168023529	C1	91.32	OK,OK,LOW,OK,C1	60.08	N,N,N,OK,C1	93.34	OK,OK,OK,OK,C1	84.03	OK,OK,LOW,OK,C1	-23.95
Adnp2	ENSMUSG00000053950-0-0,1-0-2/2	chr18:80348101-	4	chr18:80348105+80348101-,80339508	Alt5	15	LOW,LOW,LOW,20=20,S	40	VLOW,VLOW,VLOW,10=10,S	31.82	LOW,LOW,LOW,22=22,S	20.83	LOW,LOW,LOW,24=24,S	19.17
Adrbk2	ENSMUSG00000042249-15-17,16-17-2/2	chr5:113357638-113357776	38	chr5:113357676+113357638-113357776,113354482	Alt5	5.71	LOW,LOW,LOW,36=36,S	0	VLOW,VLOW,VLOW,15=15,S	19.69	LOW,LOW,LOW,26=26,S	18.29	LOW,LOW,LOW,28=27,S	-18.29
Afap1	ENSMUSG00000029094_MULTIEX1-1/2=C1-2	chr5:36329704-36329970	267	chr5:36326955,36329704-36329970,36332203	S	5.56	OK,OK,OK,OK,S	5.26	LOW,LOW,LOW,Bn,S	19.51	OK,OK,OK,OK,S	22.03	OK,OK,OK,OK,S	-16.77
Aftph	ENSMUSG00000049659-11-13,11-12-2/2	chr11:20596754-20596924	90	chr11:20598316,20596754-20596924+20596834	Alt3	28	LOW,LOW,LOW,25=25,S	0	VLOW,VLOW,VLOW,14=14,S	23.81	OK,OK,OK,42=42,S	19.15	OK,OK,OK,47=47,S	-19.15
Agap1	ENSMUSG00000055013-20-18,20-17,21-18	chr1:91720432-91720509	78	chr1:91685899,91720432-91720509,91731009	C1	22.69	OK,OK,OK,OK,S	29.03	OK,OK,OK,OK,S	47.63	SOK,SOK,SOK,OK,S	50.23	SOK,SOK,SOK,OK,S	-21.2
Agbl5	ENSMUSG00000029165_MULTIEX1-1/2=C1-2	chr5:31207482-31207528	47	chr5:31207188,31207391+31207482-31207528,31208004	S*	72.94	SOK,SOK,SOK,OK,S	84.96	SOK,SOK,SOK,OK,S	67.01	OK,OK,OK,OK,S	49.49	OK,OK,OK,OK,C1	35.47
Agfg2	ENSMUSG00000029722_MULTIEX1-3/3=2-C2	chr5:138101390-138101422	33	chr5:138102592,138101390-138101422,138096956	S	71.16	SOK,SOK,SOK,OK,S	73.07	SOK,SOK,SOK,OK,S	81.87	SOK,SOK,SOK,OK,S	88.37	SOK,SOK,SOK,OK,S	-15.3
Agrn	ENSMUSG00000041936-MICROEX1	chr4:155543655-155543666	12	chr4:155543879,155543655-155543666,155543445	MIC_S	8.22	SOK,SOK,SOK,na,na	9.03	SOK,SOK,SOK,na,na	34.3	SOK,SOK,SOK,na,na	30.95	SOK,SOK,SOK,na,na	-21.92
Agtpbp1	ENSMUSG00000021557_CASSETTE1	chr13:59619014-59619051	38	chr13:59626507,59619014-59619051,59615656	S	63.3	OK,OK,OK,B1,S	65.75	LOW,LOW,LOW,B1,S	66.08	OK,OK,OK,OK,S	86.78	SOK,SOK,SOK,OK,S	-21.03
AI413582	ENSMUSG00000062753_MULTIEX1-2/3=1-3	chr17:27701330-27701355	26	chr17:27701507+27701567,27701330-27701355,27701199+27701284	S	78.49	SOK,SOK,SOK,B1,S	77.55	OK,SOK,OK,B1,S	93.19	SOK,SOK,SOK,B1,S	94.73	OK,SOK,OK,B1,S	-17.18
AI848100	ENSMUSG00000040297-6-7,6-6-2/2	chr1:163782942-163783078	12	chr1:163783846,163782942-163783078+163783066	Alt3	53.23	OK,OK,OK,61=61,S	52.62	LOW,LOW,LOW,27=27,S	73.93	OK,OK,OK,75=75,S	68.24	OK,OK,OK,74=74,S	-15.62
Akap13	ENSMUSG00000066406_MULTIEX1-1/2=C1-C2	chr7:82824706-82824759	54	chr7:82822365,82824706-82824759,82830003	C1	16.98	OK,OK,OK,B2,C1	6.67	VLOW,VLOW,VLOW,OK,S	25	OK,OK,OK,OK,C1	30.16	OK,OK,OK,B2,C1	-23.49
Akap9	ENSMUSG00000040407_CASSETTE1	chr5:3971902-3972037	136	chr5:3970737,3971902-3972037,3972756	S	100	LOW,LOW,LOW,OK,S	71.43	N,N,N,B1,S	93.94	OK,OK,OK,OK,S	100	OK,OK,OK,OK,S	-28.57
Akt1s1	ENSMUSG00000011096-3-7,4-7-2/2	chr7:52105386-52105666	20	chr7:52105386-52105646+52105666,52107941	Alt5	32.61	OK,OK,OK,46=46,S	67.65	LOW,LOW,LOW,34=34,S	40	OK,OK,OK,45=45,S	32	LOW,LOW,LOW,25=25,S	35.65
Alg11	ENSMUSG00000063362-2-2,3-2,4-2-2/3	chr8:23172442-23172592	4	chr8:23172442-23172588+23172592+23172980,23175472	Alt5	43.02	OK,OK,OK,86=78,C1	20	LOW,LOW,LOW,35=31,C1	50	OK,OK,OK,90=90,S	41.18	OK,OK,OK,68=62,C1	-21.18
Alg6	ENSMUSG00000073792_MULTIEX1-3/11=C1-6	chr4:99408225-99408307	83	chr4:99393638,99408225-99408307,99411181	C3	68.18	LOW,LOW,N,Bn,C3	80	N,N,N,Bn,C3	68.42	OK,OK,N,OK,C3	58.06	LOW,LOW,N,Bn,C3	21.94
Ank2	ENSMUSG00000032826-65-65,65-63,67-65	chr3:126631583-126631765	183	chr3:126632640,126631583-126631765,126626889	S	93	SOK,SOK,SOK,OK,S	77.63	SOK,SOK,SOK,OK,S	96.1	SOK,SOK,SOK,OK,S	93.75	SOK,SOK,SOK,OK,S	-16.12
Ank3	ENSMUSG00000069601-MICROEX1	chr10:69392195-69392206	12	chr10:69390566,69392195-69392206,69395142	MIC_S	26.38	LOW,LOW,LOW,na,na	50.37	N,N,N,na,na	31.45	OK,OK,OK,na,na	17.13	OK,OK,OK,na,na	33.24
Ankhd1	ENSMUSG00000024483_CASSETTE3	chr18:36801053-36801132	80	chr18:36800014,36801053-36801132+36801159,36801231	S*	8.2	OK,OK,OK,Bn,S	25	N,N,N,Bn,S	4.23	OK,OK,OK,Bn,S	6.33	OK,OK,OK,Bn,S	18.67
Ankrd13c	ENSMUSG00000039988_MULTIEX2-2/2=1-C2	chr3:157662621-157662700	80	chr3:157657722,157662621-157662700,157664038	S	81.82	SOK,SOK,SOK,OK,S	80.15	SOK,SOK,SOK,OK,S	94.79	SOK,SOK,SOK,OK,S	95.87	SOK,SOK,SOK,OK,S	-15.72
Ankrd39	ENSMUSG00000079610-5-2,6-2-2/2	chr1:36598669-36598907	35	chr1:36598704+36598669-36598907,36596379	Alt5	23.42	SOK,SOK,SOK,111=109,S	25.26	OK,SOK,OK,95=95,S	31.33	OK,OK,OK,64=62,S	40.85	OK,OK,OK,71=71,S	-15.59
Ankrd52	ENSMUSG00000014498_CASSETTE1	chr10:127820625-127820765	141	chr10:127820479,127820625-127820765,127820848	S	92.67	SOK,SOK,SOK,OK,S	93.94	SOK,SOK,SOK,OK,S	76.47	SOK,SOK,SOK,OK,S	65.83	SOK,SOK,SOK,OK,S	28.11
Ankzf1	ENSMUSG00000026199_CASSETTE1	chr1:75190753-75190859	107	chr1:75189252,75190753-75190859,75191416	S	91.11	OK,OK,OK,OK,S	100	LOW,LOW,LOW,OK,S	93.41	OK,OK,OK,OK,S	81.25	OK,OK,OK,OK,S	18.75
Anxa6	ENSMUSG00000018340_CASSETTE1	chr11:54800553-54800570	18	chr11:54804893,54800553-54800570,54799717	S	54.48	SOK,SOK,SOK,OK,S	54.52	SOK,SOK,SOK,OK,S	73.5	SOK,SOK,SOK,OK,S	73.24	SOK,SOK,SOK,OK,S	-18.72
Ap1g2	ENSMUSG00000040701_CASSETTE2	chr14:55724143-55724267	125	chr14:55724762+55724888,55724143-55724267,55724006	S	100	OK,OK,OK,OK,S	94.74	LOW,LOW,LOW,OK,S	92.59	VLOW,VLOW,VLOW,OK,S	76.47	OK,OK,OK,OK,S	18.27
Apaf1	ENSMUSG00000019979-0-2,0-1,0-0-2/3	chr10:90542632-90542833	23	chr10:90544928,90542632-90542876+90542833+90542810	Alt3	31.82	LOW,LOW,LOW,22=22,S	28.57	N,N,N,7=7,S	20.83	LOW,LOW,LOW,24=24,S	52.94	LOW,LOW,LOW,34=34,S	-24.37
Apbb2	ENSMUSG00000029207-39-29,39-28-2/2	chr5:66702239-66702322	3	chr5:66703398,66702239-66702322+66702319	Alt3	83.78	LOW,OK,LOW,37=37,S	75	VLOW,VLOW,VLOW,12=12,S	85.71	OK,OK,OK,42=42,S	90.62	LOW,LOW,LOW,32=32,S	-15.62
Apip	ENSMUSG00000010911_MULTIEX1-1/3=C1-2	chr2:102927270-102927318	49	chr2:102923212,102927270-102927318,102928718	S	90.51	SOK,SOK,SOK,OK,S	92.51	SOK,SOK,SOK,OK,S	76.92	OK,OK,OK,OK,C1	72.6	OK,OK,OK,OK,C1	19.91
Arfgap1	ENSMUSG00000027575-0-1,0-0-2/2	chr2:180702239-180702519	68	chr2:180702034,180702307+180702239-180702519	Alt3	56	OK,OK,OK,44=44,S	49.86	LOW,LOW,LOW,31=31,S	56.22	OK,OK,OK,42=42,S	65.78	OK,OK,OK,45=45,S	-15.92
Arhgap1	ENSMUSG00000027247-0-4,0-3-2/2	chr2:91491906-91491980	15	chr2:91490409,91491921+91491906-91491980	Alt3	23.53	OK,OK,OK,68=59,C1	45.45	LOW,LOW,VLOW,22=16,C2	14.29	LOW,LOW,LOW,35=30,C1	22.86	LOW,LOW,LOW,35=30,C1	22.59
Arhgap12	ENSMUSG00000041225-9-10,9-8,10-10	chr18:6057515-6057589	75	chr18:6061845,6057515-6057589,6052921	C1	66.07	OK,OK,LOW,B1,C1	82.64	LOW,LOW,LOW,OK,C1	50.89	LOW,OK,LOW,OK,C1	37.42	OK,OK,OK,OK,S	45.22
Arhgap18	ENSMUSG00000039031_CASSETTE2	chr10:26632413-26632537	125	chr10:26609678,26632413-26632537,26636199	S	94.59	LOW,LOW,LOW,OK,S	100	OK,OK,OK,OK,S	94.44	LOW,LOW,LOW,OK,S	82.35	VLOW,VLOW,VLOW,B1,S	17.65
Arhgap21	ENSMUSG00000036591_CASSETTE2	chr2:20804827-20804856	30	chr2:20808733,20804827-20804856,20803478	S	11.75	OK,SOK,OK,B1,S	3.41	OK,OK,OK,Bn,S	25.1	SOK,SOK,SOK,OK,S	33.37	SOK,SOK,SOK,OK,S	-29.96
Arhgap33	ENSMUSG00000036882_CASSETTE2	chr7:31319122-31319204	83	chr7:31319945,31319122-31319204+31319231,31318051	S*	56.03	SOK,SOK,SOK,OK,S	57.14	OK,OK,OK,OK,S	37.5	OK,OK,OK,OK,S	36.17	OK,OK,OK,B1,S	20.97
Arhgap39	ENSMUSG00000033697_CASSETTE1	chr15:76560794-76560886	93	chr15:76565307,76560794-76560886,76557906	S	55.19	SOK,SOK,SOK,OK,S	56.1	OK,OK,OK,OK,S	35.62	SOK,SOK,SOK,OK,S	34.63	SOK,SOK,SOK,OK,S	21.47
Arhgef10l	ENSMUSG00000040964_CASSETTE5	chr4:140142699-140142815	117	chr4:140147733,140142699-140142815,140139847	S	19.56	SOK,SOK,SOK,OK,S	29.07	OK,OK,OK,OK,S	49.42	SOK,SOK,SOK,OK,S	53.65	SOK,SOK,SOK,OK,S	-24.58
Arhgef11	ENSMUSG00000041977-24-23,24-22-2/2	chr3:87521343-87521357	3	chr3:87521096,87521346+87521343-87521357	Alt3	73.08	LOW,LOW,LOW,26=26,S	77.78	N,N,N,9=9,S	67.27	OK,OK,OK,55=55,S	59.65	OK,OK,OK,57=57,S	18.13
Arhgef12	ENSMUSG00000059495-14-13,14-12-2/2	chr9:42816099-42816194	3	chr9:42818262,42816099-42816194+42816191	Alt3	67.86	LOW,LOW,LOW,28=27,S	50	VLOW,VLOW,VLOW,12=12,S	54.84	LOW,LOW,LOW,31=31,S	71.43	LOW,LOW,LOW,28=28,S	-21.43
Arhgef40	ENSMUSG00000004562_CASSETTE1	chr14:52624554-52624574	21	chr14:52624417,52624554-52624574,52624664	S	13.2	SOK,SOK,SOK,B1,S	15.15	SOK,SOK,SOK,OK,S	31.4	OK,SOK,OK,B2,S	34.48	SOK,SOK,SOK,B1,S	-19.33
Armcx1	ENSMUSG00000033460-3-7,5-7-2/2	chrX:131253459-131253647	116	chrX:131253459-131253531+131253647,131254166	Alt5	11.11	VLOW,VLOW,VLOW,18=18,S	12.5	LOW,LOW,LOW,24=24,S	13.64	LOW,LOW,LOW,22=22,S	38.18	LOW,LOW,LOW,21=20,S	-25.68
Arnt	ENSMUSG00000015522_MULTIEX1-2/4=1-3	chr3:95256507-95256551	45	chr3:95252405,95256507-95256551,95264299	S	100	OK,OK,OK,OK,S	83.33	VLOW,VLOW,VLOW,OK,C1	95.24	OK,OK,OK,OK,S	100	OK,OK,OK,OK,S	-16.67
Arntl2	ENSMUSG00000040187-13-16,13-15-2/2	chr6:146771616-146771676	30	chr6:146771217,146771646+146771616-146771676	Alt3	90.41	LOW,LOW,LOW,22=22,S	91.21	VLOW,VLOW,VLOW,12=12,S	96.35	LOW,LOW,LOW,29=29,S	73.88	LOW,LOW,LOW,20=20,S	17.33
Arrb1	ENSMUSG00000018909_CASSETTE1	chr7:106745546-106745569	24	chr7:106744616,106745546-106745569,106747001	S	77.7	OK,SOK,OK,OK,S	77.26	LOW,OK,LOW,OK,S	82.01	OK,SOK,OK,B1,S	94.07	OK,SOK,OK,OK,S	-16.81
Arrdc2	ENSMUSG00000002910_MULTIEX1-2/3=1-3	chr8:73362878-73362944	67	chr8:73363027,73362878-73362944,73362740	S	86.36	LOW,LOW,LOW,OK,S	100	LOW,LOW,LOW,OK,C1	95.92	LOW,LOW,LOW,B1,C1	77.78	VLOW,VLOW,VLOW,OK,C1	22.22
Arsk	ENSMUSG00000021592-7-13,7-12,10-13	chr13:76204398-76204581	184	chr13:76209548,76204398-76204581,76204307	C1	23.87	OK,OK,OK,B1,S	11.52	OK,OK,OK,OK,C1	36.78	OK,OK,LOW,B1,C1	34.2	LOW,LOW,LOW,OK,C1	-22.68
Arvcf	ENSMUSG00000000325_CASSETTE1	chr16:18400874-18400891	18	chr16:18400346,18400874-18400891,18401660	S	32.62	SOK,SOK,SOK,OK,S	25.42	SOK,SOK,SOK,B1,S	48.13	SOK,SOK,SOK,OK,S	43.76	SOK,SOK,SOK,OK,S	-18.34
Asap1	ENSMUSG00000022377-MICROEX1	chr15:63985406-63985414	9	chr15:63990444+63990480,63985406-63985414,63984492	MIC_S	72.53	OK,OK,OK,na,na	77.3	OK,OK,OK,na,na	93.23	SOK,SOK,SOK,na,na	97.32	SOK,SOK,SOK,na,na	-20.02
Asb7	ENSMUSG00000030509_CASSETTE2	chr7:73832770-73832844	75	chr7:73833709,73832770-73832844,73826694	S	14.63	OK,OK,OK,B1,S	23.9	N,N,N,OK,S	5.73	OK,OK,OK,B1,S	8.03	OK,OK,OK,OK,S	15.87
Asph	ENSMUSG00000028207_MULTIEX2-1/14=C1-2	chr4:9564806-9564850	45	chr4:9566345,9564806-9564850,9563116	S	51.39	SOK,SOK,SOK,OK,S	45.18	SOK,SOK,SOK,OK,S	72.76	SOK,SOK,SOK,OK,S	70.67	SOK,SOK,SOK,OK,S	-25.49
Astn1	ENSMUSG00000026587_CASSETTE2	chr1:160434334-160434480	147	chr1:160432572,160434334-160434480,160435493	S	85.45	SOK,SOK,SOK,OK,S	73.96	SOK,SOK,SOK,OK,S	88.48	SOK,SOK,SOK,OK,S	90.6	SOK,SOK,SOK,OK,S	-16.64
Atad3a	ENSMUSG00000029036_MULTIEX1-2/6=C1-5	chr4:155124977-155125033	57	chr4:155127676,155124977-155125033,155123317	C3	54	OK,OK,OK,Bn,C3	67.27	N,N,N,Bn,C3	51.02	OK,OK,OK,B1,C3	45.88	OK,OK,OK,Bn,C3	21.39
Atad5	ENSMUSG00000017550_CASSETTE1	chr11:79913816-79913977	162	chr11:79911551,79913816-79913977,79915284	S	95.56	OK,OK,OK,OK,S	82.35	VLOW,VLOW,VLOW,B1,S	97.06	OK,OK,OK,OK,S	100	OK,OK,OK,OK,S	-17.65
Atat1	ENSMUSG00000024426_MULTIEX1-1/2=C1-2	chr17:36035333-36035412	80	chr17:36038313,36035333-36035412,36035244+36035295	C1	59.48	SOK,SOK,SOK,OK,C1	49.22	SOK,SOK,SOK,OK,C1	66.07	OK,OK,OK,OK,C1	66.1	OK,OK,OK,OK,C2	-16.88
Ate1	ENSMUSG00000030850_MULTIEX1-2/6=C1-3	chr7:137647236-137647364	129	chr7:137650996,137647236-137647364,137625229	ME(1-2[97=100])	45.34	SOK,SOK,OK,OK,C2	41.11	OK,SOK,OK,OK,C2	29.65	SOK,SOK,OK,OK,C3	25.17	SOK,SOK,OK,OK,C3	15.94
Atg16l2	ENSMUSG00000047767_CASSETTE3	chr7:108443373-108443435	63	chr7:108444635,108443373-108443435,108442498	S	34.18	OK,OK,OK,OK,S	58.97	VLOW,VLOW,VLOW,OK,S	12.9	OK,OK,OK,OK,S	7.69	LOW,LOW,LOW,OK,S	51.28
Atg2a	ENSMUSG00000024773-26-35,26-34,26-33-2/3	chr19:6254343-6254429	16	chr19:6253616,6254359+6254343+6254042-6254429	Alt3	12.37	LOW,LOW,LOW,35=35,S	14.4	VLOW,VLOW,VLOW,15=15,S	23.44	LOW,LOW,LOW,32=32,S	35.35	LOW,LOW,LOW,24=24,S	-20.95
Atl2	ENSMUSG00000059811_CASSETTE1	chr17:80250227-80250241	15	chr17:80251865,80250227-80250241,80249618	S	30.55	SOK,SOK,SOK,B2,S	31.85	SOK,SOK,SOK,B2,S	50.85	SOK,SOK,SOK,B1,S	57.76	SOK,SOK,SOK,B1,S	-25.91
Atp13a3	ENSMUSG00000022533_CASSETTE3	chr16:30359755-30359835	81	chr16:30361506,30359755-30359835,30357360	S	73.86	SOK,SOK,SOK,OK,S	60	OK,OK,OK,OK,S	76.69	SOK,SOK,SOK,OK,S	85.28	SOK,SOK,SOK,OK,S	-25.28
Atp9b	ENSMUSG00000024566_CASSETTE1	chr18:80933551-80933583	33	chr18:80935392,80933551-80933583,80932888	S	33.75	SOK,SOK,SOK,OK,S	30.8	SOK,SOK,SOK,OK,S	71.05	OK,SOK,OK,OK,S	64.37	OK,OK,OK,OK,S	-33.57
Atpbd4	ENSMUSG00000057147_MULTIEX1-2/2=1-C2	chr2:114348780-114348874	95	chr2:114361261,114348780-114348874,114345535	S	86.21	SOK,SOK,SOK,OK,S	72.09	OK,OK,OK,OK,S	88.99	SOK,SOK,SOK,OK,S	94.59	SOK,SOK,SOK,OK,S	-22.5
Atxn2	ENSMUSG00000042605_MULTIEX1-1/2=C1-2	chr5:122231342-122231551	210	chr5:122229605,122231342-122231551,122233866	S	74.92	SOK,SOK,SOK,OK,S	75.82	SOK,SOK,SOK,OK,S	84.7	SOK,SOK,SOK,OK,S	92.98	SOK,SOK,SOK,OK,S	-17.16
Atxn2l	ENSMUSG00000032637-1-1,2-1,3-1,4-1,5-1,6-1-5/6	chr7:133645467-133645928	392	chr7:133645859+133645810+133645803+133645744+133645467+133645463-133645928,133644972	Alt5	47.67	OK,SOK,OK,86=86,S	54.35	OK,OK,OK,46=46,S	52.1	SOK,SOK,SOK,119=119,S	38.39	SOK,SOK,SOK,112=112,S	15.96
Atxn3	ENSMUSG00000021189-5-4,5-3-2/2	chr12:103186214-103186258	3	chr12:103186485,103186214-103186258+103186255	Alt3	76.04	OK,OK,OK,49=48,S	79.27	LOW,LOW,LOW,33=33,S	89.74	LOW,LOW,LOW,38=38,S	94.59	VLOW,VLOW,VLOW,18=18,S	-15.32
Auts2	ENSMUSG00000029673-19-19,19-18-2/2	chr5:131950793-131951046	3	chr5:131952423,131950793-131951046+131951043	Alt3	65.26	OK,SOK,OK,95=95,S	62.07	LOW,LOW,LOW,29=29,S	61.86	OK,SOK,OK,97=97,S	78.49	OK,SOK,OK,93=93,S	-16.42
Azi2	ENSMUSG00000039285_MULTIEX1-3/4=2-C2	chr9:117968738-117968784	47	chr9:117968293,117968738-117968784,117978149	C1	43.8	OK,OK,OK,B2,C1	34.18	OK,OK,OK,B2,S	44.64	OK,OK,OK,B2,C1	57.45	OK,OK,VLOW,B2,C1	-23.27
B3galnt2	ENSMUSG00000039242_MULTIEX1-1/6=C1-3	chr13:14063057-14063134	78	chr13:14058724,14063034+14063057-14063134,14072868+14072871	C2*	93.18	OK,OK,N,B2,C2	79.17	OK,OK,N,B2,C3	91.67	OK,OK,N,B2,C2	96.08	OK,OK,N,B2,C3	-16.91
BC017158	ENSMUSG00000030780_CASSETTE1	chr7:135419600-135419657	58	chr7:135419742,135419600-135419657,135418217+135418237	S	91.43	OK,OK,OK,OK,S	100	LOW,LOW,LOW,OK,S	88.89	LOW,LOW,LOW,B1,S	75.61	VLOW,VLOW,VLOW,B1,S	24.39
BC018242	ENSMUSG00000040563-8-10,9-10-2/2	chr9:21751390-21751512	16	chr9:21751390-21751496+21751512,21751825	Alt5	48.03	OK,OK,OK,93=93,S	50.72	OK,OK,OK,66=66,S	45.92	OK,OK,OK,73=73,S	32.58	OK,OK,OK,72=72,S	18.14
BC024814	ENSMUSG00000039345_MULTIEX1-3/3=2-C2	chr16:8482220-8482260	41	chr16:8478422,8482220-8482260,8482349	S	64.65	SOK,SOK,SOK,OK,S	68.33	SOK,SOK,SOK,OK,S	31.39	OK,OK,OK,OK,S	34.7	OK,OK,OK,OK,S	33.63
BC031181	ENSMUSG00000036299-2-0,3-0,4-0,5-0,6-0-2/5	chr18:-75165668	31	chr18:-75165637+75165668+75165768+75165867+75165897,75168305	Alt5	39.39	SOK,SOK,SOK,490=487,S	39.42	SOK,SOK,SOK,378=374,S	23.29	SOK,SOK,SOK,365=362,S	23.34	SOK,SOK,SOK,377=374,S	16.08
BC065397	ENSMUSG00000087368_MULTIEX2-1/2=C1-2	chrX:133294957-133295114	158	chrX:133294457,133294957-133295114,133296530	S	82.22	OK,OK,OK,OK,S	61.04	OK,OK,OK,OK,C1	79.41	OK,OK,OK,OK,C1	83.87	OK,OK,OK,OK,C1	-22.83
Bend7	ENSMUSG00000048186-5-8,5-7-2/2	chr2:4673766-4674037	50	chr2:4670704,4673816+4673766-4674037	Alt3	95.83	LOW,LOW,LOW,24=24,S	55.56	N,N,N,9=9,S	87.5	LOW,LOW,LOW,32=32,S	86.11	LOW,LOW,LOW,36=36,S	-30.55
Bin1	ENSMUSG00000024381_MULTIEX1-2/6=C1-6	chr18:32588850-32588957	108	chr18:32584621,32588850-32588957,32591637	C3	31.95	SOK,SOK,LOW,Bn,C3	29.31	SOK,SOK,VLOW,Bn,C3	71.53	SOK,SOK,VLOW,Bn,C3	69.92	SOK,SOK,N,Bn,C3	-40.61
Bnc2	ENSMUSG00000028487-12-11,12-9,13-11	chr4:83937168-83937229	62	chr4:83937597,83923810+83937168-83937229,83922351	C1*	0	LOW,LOW,LOW,Bn,C1	0	LOW,LOW,LOW,Bn,C1	2.45	LOW,LOW,LOW,Bn,C1	20.18	N,N,N,B1,C2	-20.18
Bnip2	ENSMUSG00000011958-14-14,14-12,16-14	chr9:69852113-69852148	36	chr9:69851474,69852113-69852148,69854871	S	21.5	SOK,SOK,SOK,OK,S	21.25	SOK,SOK,SOK,OK,S	5.75	SOK,SOK,SOK,OK,S	4.54	SOK,SOK,SOK,B1,S	16.71
Bod1l	ENSMUSG00000061755_CASSETTE2	chr5:42207447-42207650	204	chr5:42208239,42207447-42207650,42205434+42205443	S	49.71	SOK,SOK,SOK,B1,S	45.83	OK,OK,OK,B2,S	64.24	SOK,SOK,SOK,B2,S	71.22	SOK,SOK,SOK,B1,S	-25.39
Bptf	ENSMUSG00000040481_MULTIEX2-1/2=C1-C2	chr11:106956316-106956504	189	chr11:106957030,106956316-106956504,106944014	C1	16.33	OK,OK,OK,B2,C2	25.58	LOW,LOW,VLOW,B1,C2	11	SOK,SOK,OK,B1,C1	9.09	SOK,SOK,SOK,B1,C1	16.49
Brca1	ENSMUSG00000017146-0-1,1-1-2/2	chr11:101412843-	240	chr11:101413083+101412843-,101410427	Alt5	29.6	LOW,LOW,LOW,35=23,C2	43.6	VLOW,VLOW,N,11=5,C3	28.98	LOW,OK,LOW,39=25,C2	16.99	OK,OK,LOW,44=32,C2	26.61
Brsk2	ENSMUSG00000053046_CASSETTE2	chr7:149173327-149173358	32	chr7:149171937,149173327-149173358,149173656	S	89.47	OK,SOK,OK,OK,S	84.85	OK,OK,OK,B1,S	93.84	OK,SOK,OK,OK,S	100	SOK,SOK,SOK,OK,S	-15.15
Btbd10	ENSMUSG00000038187_MULTIEX1-2/2=1-C2	chr7:120495295-120495419	125	chr7:120508419,120495295-120495419+120495452,120479032	C1*	36.93	SOK,SOK,SOK,B1,C2	47.8	SOK,SOK,SOK,OK,C2	35.58	SOK,SOK,SOK,B1,C2	30.51	SOK,SOK,SOK,OK,C2	17.29
Btbd19	ENSMUSG00000073771-9-15,9-14,10-15	chr4:116793576-116793701	126	chr4:116793803,116793576-116793701,116793466	C1	36.04	OK,OK,OK,OK,C1	49.02	VLOW,VLOW,VLOW,OK,C1	24.98	OK,OK,OK,OK,C1	31.07	OK,OK,OK,OK,C1	17.95
C2cd2	ENSMUSG00000045975-3-6,3-5,3-4-3/3	chr16:98107694-98107816	6	chr16:98111620,98107694-98107816+98107813+98107810	Alt3	73.13	LOW,LOW,LOW,34=30,C1	63.1	LOW,LOW,LOW,33=26,C2	51.22	LOW,LOW,LOW,33=24,C2	78.57	LOW,LOW,LOW,28=28,S	-15.47
C87436	ENSMUSG00000046679_CASSETTE1	chr6:86389118-86389252	135	chr6:86388477+86388481+86388788+86388841,86389118-86389252,86393721	S	37.47	OK,OK,OK,B1,S	41.05	OK,OK,OK,OK,S	33.4	OK,OK,OK,B2,S	14.48	LOW,LOW,LOW,Bn,S	26.57
Cabp1	ENSMUSG00000029544-0-6,0-5,3-6	chr5:115630801-115630980	180	chr5:115643663,115630801-115630980,115626279	C1	27.84	SOK,SOK,OK,B2,C1	28.37	OK,OK,OK,B2,C1	10.2	SOK,SOK,SOK,Bn,C1	9.46	SOK,SOK,SOK,Bl,C1	18.91
Cacna1b	ENSMUSG00000004113-20-22,20-21-2/2	chr2:24535020-24535163	3	chr2:24541288,24535020-24535163+24535160	Alt3	91.27	LOW,LOW,LOW,35=29,C1	90.79	LOW,LOW,VLOW,22=19,C1	77.27	LOW,LOW,LOW,31=23,C2	75.55	LOW,LOW,LOW,37=29,C2	15.24
Cacna1c	ENSMUSG00000051331_MULTIEX1-2/3=C1-3	chr6:118587754-118587831	78	chr6:118601966,118587748+118587754-118587831,118580449	C2*	66.51	LOW,LOW,VLOW,B1,C2	79.93	VLOW,VLOW,N,OK,C2	67.36	LOW,OK,VLOW,OK,C2	64.31	LOW,LOW,VLOW,OK,C2	15.62
Cald1	ENSMUSG00000029761_CASSETTE1	chr6:34612128-34612216	89	chr6:34548665,34612128-34612216,34635963	S	81.04	SOK,SOK,SOK,OK,S	83.33	SOK,SOK,SOK,OK,S	78.26	LOW,LOW,LOW,OK,S	62.71	OK,OK,OK,OK,S	20.62
Camk2d	ENSMUSG00000053819-34-44,34-43,37-44	chr3:126544403-126544491	89	chr3:126543283,126544403-126544491,126545676	S	64.36	SOK,SOK,SOK,OK,S	57.32	SOK,SOK,SOK,OK,S	81.53	SOK,SOK,SOK,OK,S	80.78	SOK,SOK,SOK,OK,S	-23.46
Camsap1l1	ENSMUSG00000041570-4-8,4-5,5-8	chr1:138193861-138193893	33	chr1:138194319,138193861-138193893,138189998	S	15.22	OK,OK,OK,OK,S	13.01	LOW,LOW,LOW,B1,S	27.9	OK,OK,OK,OK,S	28.62	OK,OK,OK,OK,S	-15.61
Cant1	ENSMUSG00000025575-1-1,1-0-2/2	chr11:118278888-118279120	152	chr11:118280244,118278888-118279120+118278968	Alt3	6.25	OK,OK,OK,48=44,C1	38.89	VLOW,VLOW,VLOW,18=18,S	10	LOW,LOW,LOW,30=25,C1	0	LOW,LOW,LOW,26=25,S	38.89
Caprin2	ENSMUSG00000030309-14-11,15-11,16-11-3/3	chr6:148824975-148825057	30	chr6:148825005+148824988+148824975-148825057,148821685	Alt5	89.74	LOW,OK,LOW,39=39,S	76.92	LOW,LOW,LOW,26=26,S	90.62	LOW,LOW,LOW,32=32,S	93.94	LOW,LOW,LOW,33=33,S	-17.02
Cars	ENSMUSG00000010755_MULTIEX1-2/2=C1-C2	chr7:150778317-150778565	249	chr7:150785417+150785887,150778317-150778565,150774488	S	35.82	SOK,SOK,SOK,OK,S	35.36	SOK,SOK,SOK,OK,S	55.26	SOK,SOK,SOK,OK,S	55.65	SOK,SOK,SOK,B1,S	-20.29
Cask	ENSMUSG00000031012-35-38,35-37-2/2	chrX:13114887-13114967	15	chrX:13121640,13114887-13114967+13114952	Alt3	48.84	SOK,SOK,SOK,172=172,S	51.88	SOK,SOK,SOK,133=133,S	16.67	SOK,SOK,SOK,150=150,S	12.18	SOK,SOK,SOK,156=156,S	39.7
Catsper2	ENSMUSG00000033486_MULTIEX1-7/7=6-C2	chr2:121225182-121225205	24	chr2:121225473,121225182-121225205,121223624	C1	29.87	OK,OK,N,OK,C3	17.67	OK,OK,N,OK,C3	54.06	OK,OK,VLOW,OK,C2	49.38	LOW,LOW,N,B1,C2	-31.71
Cc2d1a	ENSMUSG00000036686-13-15,13-14,13-13-2/3	chr8:86662617-86662725	27	chr8:86663189,86662617-86662728+86662725+86662698	Alt3	48.57	OK,OK,OK,70=70,S	62.5	OK,OK,OK,40=40,S	60.27	OK,OK,OK,73=73,S	37.31	OK,OK,OK,67=67,S	25.19
Ccdc130	ENSMUSG00000004994_CASSETTE1	chr8:86783012-86783150	139	chr8:86784193,86783012-86783150,86782825	S	48.31	SOK,SOK,SOK,OK,S	41.47	SOK,SOK,SOK,OK,S	61.52	SOK,SOK,SOK,OK,S	61.59	SOK,SOK,SOK,OK,S	-20.12
Ccdc136	ENSMUSG00000029769_MULTIEX1-3/10=C1-10	chr6:29362902-29363087	186	chr6:29361385,29362902-29363087,29371991	C3	72.11	SOK,SOK,N,Bl,C3	79.34	SOK,SOK,N,B2,C3	72.62	SOK,SOK,N,Bn,C3	59.24	SOK,SOK,N,Bn,C3	20.1
Ccdc138	ENSMUSG00000038010-20-16,20-15-2/2	chr10:58036337-58036475	104	chr10:58024825,58036441+58036337-58036475	Alt3	90.2	OK,OK,OK,50=50,S	80.77	LOW,LOW,LOW,25=25,S	95.05	OK,OK,OK,50=50,S	97.36	OK,OK,OK,47=46,S	-16.59
Ccdc18	ENSMUSG00000056531_CASSETTE3	chr5:108630344-108630443	100	chr5:108626989,108630344-108630443,108631084	S	83.78	LOW,LOW,LOW,OK,S	80.95	VLOW,VLOW,VLOW,B1,S	100	LOW,LOW,LOW,OK,S	100	OK,OK,OK,OK,S	-19.05
Ccdc38	ENSMUSG00000036168-10-13,10-12,12-13	chr10:93028539-93028690	152	chr10:93026030,93028539-93028690,93030409	S	81.4	LOW,LOW,LOW,OK,S	100	N,N,N,OK,S	85.71	LOW,LOW,LOW,OK,S	74.81	LOW,LOW,LOW,OK,S	25.19
Ccdc45	ENSMUSG00000018372_MULTIEX1-2/3=1-3	chr11:106666307-106666435	129	chr11:106662892,106666307-106666435,106667550	S	92.5	OK,OK,OK,OK,S	93.44	OK,OK,OK,OK,S	87.34	OK,OK,OK,OK,S	72.55	OK,OK,OK,OK,S	20.89
Ccdc57	ENSMUSG00000048445-1-1,1-0,2-1	chr11:120787357-120787469	113	chr11:120794030,120787357-120787469,120783248	C1	0	OK,OK,OK,Bn,S	24.14	VLOW,VLOW,VLOW,B2,S	2.33	OK,OK,OK,Bn,S	0	OK,OK,OK,Bn,C1	24.14
Ccdc66	ENSMUSG00000046753_MULTIEX2-1/2=C1-2	chr14:28318824-28318849	26	chr14:28319837,28318824-28318849,28313868	C1	24.18	OK,OK,LOW,OK,C2	41.73	N,N,N,B2,C1	28.71	LOW,LOW,N,OK,C2	23.48	OK,OK,LOW,B1,C1	18.25
Ccdc84	ENSMUSG00000043923-9-9,9-8,9-7-2/3	chr9:44221000-44221126	21	chr9:44221220,44221000-44221149+44221126+44221105	Alt3	6.25	SOK,SOK,SOK,128=125,S	1.39	OK,OK,OK,72=69,S	12.2	OK,OK,OK,82=79,S	16.67	OK,OK,OK,72=70,S	-15.28
Ccdc88a	ENSMUSG00000032740_MULTIEX1-1/2=C1-2	chr11:29397343-29397426	84	chr11:29394093,29397343-29397426,29398409	S	40.86	SOK,SOK,SOK,OK,C1	43.12	OK,OK,OK,B1,C1	67.41	SOK,SOK,SOK,B1,C1	65.54	SOK,SOK,SOK,OK,S	-22.42
Ccnt2	ENSMUSG00000026349-10-10,11-10-2/2	chr1:129694418-129694773	310	chr1:129694418-129694463+129694773,129695967	Alt5	45.74	OK,OK,OK,94=94,S	45.1	OK,OK,OK,51=51,S	77.01	OK,OK,OK,87=87,S	72.22	OK,OK,OK,90=90,S	-27.12
Ccs	ENSMUSG00000034108_MULTIEX1-1/3=C1-C2	chr19:4834173-4834310	138	chr19:4838831,4834173-4834310,4826021	C2	96	SOK,SOK,N,B2,C2	80.45	SOK,SOK,N,B2,C2	95.63	SOK,SOK,N,B2,C2	96.13	SOK,SOK,N,B2,C2	-15.68
Cd47	ENSMUSG00000055447_MULTIEX1-3/4=2-C2	chr16:49908167-49908191	25	chr16:49906925,49908167-49908191,49910982+49910987	C1	67.37	SOK,SOK,SOK,B1,C2	68.34	SOK,SOK,SOK,B1,C2	89.06	SOK,SOK,SOK,B2,C2	91.13	SOK,SOK,SOK,B2,C2	-22.79
Cdadc1	ENSMUSG00000021982-11-16,11-15-2/2	chr14:60186573-60186875	19	chr14:60187785,60186573-60186875+60186856	Alt3	72.5	OK,OK,OK,80=80,S	77.33	OK,OK,OK,75=75,S	68.57	LOW,LOW,LOW,35=35,S	55.56	LOW,LOW,LOW,36=36,S	21.77
Cdan1	ENSMUSG00000027284-20-29,20-25,22-29	chr2:120556035-120556241	207	chr2:120556438,120556035-120556241,120555835	S	97.35	OK,OK,OK,OK,S	100	OK,OK,OK,OK,S	92.53	OK,OK,OK,OK,S	78	OK,OK,OK,B1,S	22
Cdc42bpa	ENSMUSG00000026490_CASSETTE2	chr1:182024075-182024317	243	chr1:182014636,182024075-182024317,182024512	S	48.82	SOK,SOK,SOK,OK,S	51.94	OK,OK,OK,OK,S	68.23	SOK,SOK,SOK,OK,S	76	SOK,SOK,SOK,OK,S	-24.06
Cdk10	ENSMUSG00000033862_MULTIEX1-1/3=C1-3	chr8:125751323-125751425	103	chr8:125750917,125751323-125751425,125752229	C2	29.27	OK,OK,N,B2,C3	20.93	LOW,LOW,N,Bn,C3	1.54	OK,OK,N,Bn,C3	5.88	OK,OK,N,Bn,C3	15.05
Cdk5rap2	ENSMUSG00000039298_CASSETTE1	chr4:69907982-69908008	27	chr4:69911387,69907982-69908008,69906531	S	22.58	SOK,SOK,SOK,B1,S	13.64	SOK,SOK,SOK,B1,S	28.25	SOK,SOK,SOK,B1,S	33.79	SOK,SOK,SOK,B2,S	-20.15
Celf4	ENSMUSG00000024268-13-13,14-13,15-13-1/3	chr18:25649642-25649725	0	chr18:25649642+25649594+25649582-25649725,25645466	Alt5	57.5	OK,OK,LOW,40=38,S	56.67	LOW,LOW,LOW,30=29,S	62.3	OK,OK,OK,61=56,C1	73.44	OK,OK,OK,64=63,S	-16.77
Cenpi	ENSMUSG00000031262_CASSETTE1	chrX:130843105-130843172	68	chrX:130842767+130842836,130843105-130843172,130843266	S	93.18	OK,OK,OK,B1,S	88.24	OK,OK,OK,B1,S	80.22	OK,OK,OK,OK,S	66.67	OK,OK,OK,B1,S	21.57
Cenpt	ENSMUSG00000036672-6-12,6-9,7-12	chr8:108372913-108372955	43	chr8:108373087,108372913-108372955,108372799	S	77.9	SOK,SOK,SOK,OK,C1	82.47	SOK,SOK,SOK,OK,C1	68.47	SOK,SOK,SOK,OK,C1	66.74	SOK,SOK,SOK,OK,C1	15.73
Cep110	ENSMUSG00000057110_CASSETTE4	chr2:35013116-35013308	193	chr2:35010979,35013116-35013308,35015768	S	92.73	OK,OK,OK,OK,S	100	VLOW,VLOW,VLOW,B1,S	91.11	OK,OK,OK,OK,S	82.09	OK,OK,OK,OK,S	17.91
Cep152	ENSMUSG00000068394_CASSETTE1	chr2:125397405-125397569	165	chr2:125402450,125397405-125397569,125395387	S	81.16	SOK,SOK,SOK,OK,S	75	OK,OK,OK,OK,S	70.15	SOK,SOK,SOK,OK,S	56.39	SOK,SOK,SOK,OK,S	18.61
Cep164	ENSMUSG00000043987_MULTIEX3-2/4=1-3	chr9:45614069-45615727	1659	chr9:45617787,45614069-45615727,45611411	C1	6.9	OK,OK,OK,B1,S	4.55	OK,OK,LOW,Bn,C1	17.65	VLOW,VLOW,VLOW,OK,S	20	OK,OK,LOW,OK,C1	-15.45
Cep55	ENSMUSG00000024989-3-2,4-2,5-2,6-2-3/4	chr19:38131900-38132032	90	chr19:38131900-38131942+38131970+38132032+38132056,38132279	Alt5	54.26	SOK,SOK,SOK,129=129,S	55.07	OK,OK,OK,69=69,S	50.5	SOK,SOK,SOK,101=101,S	33.71	OK,OK,OK,89=89,S	21.36
Chchd7	ENSMUSG00000042198-1-3,1-1-2/2	chr4:3866526-3866673	45	chr4:3866278,3866571+3866526-3866673	Alt3	52.34	OK,OK,OK,93=70,C2	55.89	OK,OK,OK,87=66,C2	60.99	OK,OK,OK,68=55,C1	75.17	OK,OK,OK,67=51,C2	-19.28
Chd2	ENSMUSG00000078671-13-7,14-7-2/2	chr7:80649783-80650009	91	chr7:80649874+80649783-80650009,80648400	Alt5	0	LOW,LOW,LOW,24=24,S	28.57	N,N,N,7=7,S	4.44	OK,OK,OK,45=43,S	7.89	OK,OK,OK,51=49,S	20.68
Chd3	ENSMUSG00000018474-10-11,10-10-2/2	chr11:69174551-69174744	18	chr11:69174887,69174551-69174744+69174726	Alt3	40.66	OK,OK,OK,91=91,S	32.69	OK,OK,OK,52=52,S	50.41	SOK,SOK,SOK,123=123,S	48.03	SOK,SOK,SOK,127=127,S	-15.34
Chd5	ENSMUSG00000005045-37-39,37-37,39-39	chr4:151756444-151756521	78	chr4:151755388,151756444-151756521,151757001	S	91.67	OK,OK,OK,OK,S	83.33	VLOW,VLOW,VLOW,OK,S	90.24	LOW,LOW,LOW,OK,S	100	OK,OK,OK,OK,S	-16.67
Chkb	ENSMUSG00000022617-2-4,2-3-2/2	chr15:89258842-89259009	34	chr15:89259145,89258842-89259009+89258975	Alt3	45.26	OK,OK,OK,87=86,S	46.74	OK,OK,OK,59=59,S	34.34	OK,OK,OK,60=60,S	30.96	OK,OK,OK,57=57,S	15.78
Cit	ENSMUSG00000029516-46-46,46-45-2/2	chr5:116431659-116431821	45	chr5:116429878,116431704+116431659-116431821	Alt3	19.1	LOW,LOW,LOW,21=20,S	43.75	VLOW,VLOW,VLOW,16=16,S	37.04	LOW,LOW,LOW,27=27,S	24	LOW,LOW,LOW,25=25,S	19.75
Ciz1	ENSMUSG00000039205_MULTIEX1-1/2=C1-C2	chr2:32219739-32219854	116	chr2:32219499,32219739-32219854,32222823	C2	87.04	SOK,SOK,SOK,B2,C2	86.05	SOK,SOK,LOW,B2,C2	71.53	SOK,SOK,SOK,B1,C2	65.18	SOK,SOK,SOK,B1,C2	20.87
Ckap5	ENSMUSG00000040549_CASSETTE1	chr2:91439761-91439784	24	chr2:91439535,91439761-91439784,91440798	S	26.55	SOK,SOK,SOK,OK,S	23.71	SOK,SOK,SOK,B1,S	44.1	SOK,SOK,SOK,OK,S	53.06	SOK,SOK,SOK,OK,S	-29.35
Cks2	ENSMUSG00000062248-2-2,2-1-2/2	chr13:51744954-51745081	18	chr13:51740876,51744972+51744954-51745081	Alt3	90.9	LOW,LOW,LOW,31=21,C2	80.54	LOW,LOW,LOW,34=20,C2	74.46	OK,OK,LOW,48=30,C2	97.37	LOW,LOW,LOW,35=29,C1	-16.83
Clasp1	ENSMUSG00000064302-24-21,24-20,26-21	chr1:120409282-120409305	24	chr1:120406953,120409282-120409305,120418404	C1	0.71	OK,OK,OK,Bn,C1	0	OK,OK,OK,Bn,S	12.71	OK,OK,OK,B1,S	15.79	SOK,SOK,OK,B1,C1	-15.79
Clasp2	ENSMUSG00000033392_MULTIEX1-17/28=16-18	chr9:113787868-113787891	24	chr9:113785468,113787868-113787891,113789060	S	24.93	OK,OK,OK,OK,S	25.56	OK,OK,OK,OK,C1	59.29	OK,SOK,OK,OK,S	68.05	OK,SOK,OK,OK,S	-42.49
Clasrp	ENSMUSG00000061028-0-0,1-0,2-0-2/3	chr7:20189761-	4	chr7:20189765+20189761+20189674-,20188654	Alt5	47.42	LOW,OK,LOW,33=25,C1	83.33	LOW,LOW,LOW,24=20,C1	65	OK,OK,LOW,40=27,C2	51.28	OK,OK,LOW,41=26,C2	32.05
Cldnd1	ENSMUSG00000022744_CASSETTE1	chr16:58729293-58729336	44	chr16:58728197,58729271+58729286+58729293-58729336,58729551+58729651	S*	25.97	SOK,SOK,SOK,OK,S	22.71	SOK,SOK,SOK,OK,S	50	SOK,SOK,SOK,OK,S	57.45	SOK,SOK,SOK,OK,S	-34.74
Clip1	ENSMUSG00000049550-MICROEX1	chr5:124031601-124031606	6	chr5:124032729,124031601-124031606,124030133	MIC_S	74.72	SOK,SOK,SOK,na,na	69.59	SOK,SOK,SOK,na,na	86.35	SOK,SOK,SOK,na,na	90.85	SOK,SOK,SOK,na,na	-21.26
Clip2	ENSMUSG00000063146_CASSETTE1	chr5:134980604-134980708	105	chr5:134986033,134980604-134980708,134979331	S	8.2	OK,OK,OK,B1,S	2.38	OK,OK,OK,OK,S	18.84	OK,OK,OK,OK,S	20.86	OK,OK,OK,OK,S	-18.48
Clock	ENSMUSG00000029238_CASSETTE3	chr5:76695382-76695441	60	chr5:76695825,76695382-76695441,76694964	S	100	OK,OK,OK,OK,S	73.33	N,N,N,OK,S	91.43	OK,OK,OK,OK,S	100	OK,OK,OK,OK,S	-26.67
Cnnm2	ENSMUSG00000064105_MULTIEX1-6/7=5-7	chr19:46946146-46946211	66	chr19:46943121,46946146-46946211,46951698	S	89.47	LOW,LOW,LOW,OK,S	62.5	VLOW,VLOW,VLOW,OK,S	89.47	LOW,LOW,LOW,OK,S	86.05	OK,OK,OK,OK,S	-23.55
Cnr1	ENSMUSG00000044288_MULTIEX1-2/4=C1-C2	chr4:34022187-34022304	118	chr4:34012133,34022187-34022304,34030527	C2	14.93	OK,OK,OK,B1,C2	23.08	OK,OK,LOW,Bn,C2	11.66	OK,OK,OK,B2,C2	7.06	OK,OK,OK,OK,C2	16.02
Cntfr	ENSMUSG00000028444-3-4,4-4,5-4,6-4,7-4-4/5	chr4:41642257-41642474	86	chr4:41642343+41642272+41642262+41642257+41642217-41642474,41633918	Alt5	4.34	SOK,SOK,SOK,160=159,S	3.45	SOK,SOK,SOK,116=116,S	19.2	SOK,SOK,SOK,125=125,S	21.01	SOK,SOK,SOK,138=138,S	-17.56
Cntnap1	ENSMUSG00000017167_CASSETTE1	chr11:101042952-101043123	172	chr11:101042695,101042952-101043123,101043517	S	77.05	OK,OK,OK,OK,S	87.88	LOW,LOW,LOW,OK,S	56.82	OK,OK,OK,OK,S	55.79	OK,OK,OK,OK,S	32.09
Comt	ENSMUSG00000000326_MULTIEX1-3/3=2-C2	chr16:18411220-18411413	194	chr16:18411783,18411220-18411413,18410907	S	82.31	SOK,SOK,SOK,OK,S	80.85	SOK,SOK,SOK,OK,S	93.74	SOK,SOK,SOK,OK,S	96.19	SOK,SOK,SOK,OK,S	-15.34
Cops7a	ENSMUSG00000030127-2-2,3-2-2/2	chr6:124915237-124915308	66	chr6:124915303+124915237-124915308,124914946	Alt5	63.64	OK,OK,OK,77=70,C1	74.51	OK,OK,OK,51=49,S	47.5	OK,OK,LOW,40=38,S	59.26	LOW,LOW,LOW,27=26,S	15.25
Cpa4	ENSMUSG00000039070-7-8,7-7-2/2	chr6:30534996-30535208	13	chr6:30533676,30535009+30534996-30535208	Alt3	42.22	OK,OK,OK,45=45,S	57.14	VLOW,VLOW,VLOW,14=14,S	63.64	OK,OK,OK,55=55,S	73.33	LOW,LOW,LOW,30=30,S	-16.19
Crlf2	ENSMUSG00000033467-1-1,1-0-2/2	chr5:109986537-109986768	135	chr5:109987824,109986537-109986768+109986633	Alt3	31.18	OK,OK,OK,93=92,S	22.22	OK,OK,OK,81=79,S	30.26	OK,OK,OK,76=75,S	46.43	OK,OK,OK,56=54,S	-24.21
Crocc	ENSMUSG00000040860_CASSETTE1	chr4:140577569-140577732	164	chr4:140577959,140577569-140577732,140576404	S	91.67	OK,OK,OK,B1,S	68.42	LOW,LOW,LOW,OK,S	83.61	OK,OK,OK,OK,S	88.46	OK,OK,OK,OK,S	-20.04
Crtc1	ENSMUSG00000003575_MULTIEX1-4/5=C1-5	chr8:72926330-72926424	95	chr8:72963332,72926330-72926424,72924603	C3	79.7	OK,OK,N,B2,C2	87.5	OK,OK,N,B2,C3	81.48	OK,OK,N,B2,C2	69.69	OK,OK,N,B2,C2	17.81
Crtc3	ENSMUSG00000030527_CASSETTE1	chr7:87761351-87761451	101	chr7:87763480,87761351-87761451,87754818	S	100	LOW,OK,LOW,OK,S	75.26	VLOW,VLOW,VLOW,B1,S	84.24	LOW,OK,LOW,OK,S	94.54	LOW,OK,LOW,OK,S	-19.28
Csad	ENSMUSG00000023044_MULTIEX1-1/2=C1-C2	chr15:102009212-102009263	52	chr15:102009392,102009212-102009263,102008217	C2	80	OK,OK,OK,OK,C1	71.88	OK,OK,LOW,B1,C1	89.47	VLOW,VLOW,VLOW,B1,C1	87.5	LOW,LOW,LOW,B1,S	-15.62
Csnk1g1	ENSMUSG00000032384-6-6,6-5,8-6	chr9:65806136-65806528	393	chr9:65797871,65806136-65806528,65821286	C1	100	LOW,LOW,LOW,OK,C1	72.3	VLOW,VLOW,N,OK,C2	100	LOW,LOW,LOW,OK,C2	100	OK,OK,LOW,B1,C1	-27.7
Cspp1	ENSMUSG00000056763_MULTIEX2-1/2=C1-C2	chr1:10106099-10106165	67	chr1:10103788,10106099-10106165,10116421	C2	91.75	OK,OK,N,B2,C2	96.97	OK,OK,N,B2,C2	90.32	OK,OK,N,B2,C2	81.33	OK,OK,N,B2,C3	15.64
Ctso	ENSMUSG00000028015_MULTIEX1-2/2=C1-C2	chr3:81750236-81750357	122	chr3:81746254,81750236-81750357,81755295	C2	84.25	SOK,SOK,SOK,B2,C2	79.78	SOK,SOK,LOW,B2,C2	57.33	SOK,SOK,SOK,B2,C2	54.78	OK,OK,OK,B1,C1	25
Cux1	ENSMUSG00000029705_MULTIEX2-6/8=C1-C2	chr5:136780593-136780649	57	chr5:136790177,136780593-136780649,136733910	C2	20.33	SOK,SOK,SOK,Bn,C2	14.57	SOK,SOK,OK,Bn,C2	25.93	SOK,SOK,SOK,Bn,C2	30.73	SOK,SOK,OK,Bn,C2	-16.16
Cux2	ENSMUSG00000042589-28-32,28-31,28-30-2/3	chr5:122323098-122323193	33	chr5:122323666,122323098-122323250+122323193+122323160	Alt3	10	LOW,LOW,LOW,20=20,S	30.77	VLOW,VLOW,VLOW,13=13,S	9.09	LOW,LOW,LOW,22=22,S	0	LOW,LOW,LOW,24=24,S	30.77
Cyfip1	ENSMUSG00000030447_MULTIEX1-1/2=C1-C2	chr7:63153195-63153342	148	chr7:63152185,63153195-63153342,63155285	ME(1-2[97=100])	8	SOK,SOK,N,OK,C3	7.1	OK,OK,N,OK,C3	31.91	SOK,SOK,OK,OK,C3	28.63	SOK,SOK,OK,B1,C3	-21.53
Cygb	ENSMUSG00000020810-2-2,3-2-2/2	chr11:116510586-116510760	11	chr11:116510597+116510586-116510760,116508306	Alt5	6.67	LOW,LOW,LOW,30=30,S	3.33	LOW,LOW,LOW,30=30,S	4.76	LOW,LOW,LOW,21=21,S	20	VLOW,VLOW,VLOW,15=15,S	-16.67
Cyp20a1	ENSMUSG00000049439_MULTIEX1-2/2=1-C2	chr1:60409753-60409919	167	chr1:60409014,60409753-60409919,60411358	S	62.5	SOK,SOK,SOK,B1,S	60	SOK,SOK,SOK,B1,S	79.41	SOK,SOK,SOK,OK,S	80.1	SOK,SOK,SOK,B1,S	-20.1
Cyp39a1	ENSMUSG00000023963_CASSETTE1	chr17:43819897-43820046	150	chr17:43817247,43819897-43820046,43822135	S	100	OK,OK,OK,OK,S	100	VLOW,VLOW,VLOW,OK,S	93.55	LOW,LOW,LOW,OK,S	73.68	LOW,LOW,LOW,OK,S	26.32
Cyp4f13	ENSMUSG00000024055-18-16,18-15,20-16	chr17:33062269-33062351	83	chr17:33062482,33062269-33062351,33061899	S	100	OK,OK,OK,OK,S	100	OK,OK,OK,OK,S	100	VLOW,VLOW,VLOW,OK,S	84.55	LOW,LOW,LOW,OK,S	15.45
D14Abb1e	ENSMUSG00000040651_CASSETTE3	chr14:28292815-28292993	179	chr14:28290406,28292815-28292993,28293110	S	88.57	OK,OK,OK,OK,S	94.74	LOW,LOW,LOW,OK,S	82.05	OK,OK,OK,OK,S	79.55	OK,OK,OK,OK,S	15.19
D630045J12Rik	ENSMUSG00000063455-23-28,23-27-2/2	chr6:-38078575	48	chr6:38080782,-38078575+38078527	Alt3	37.8	OK,OK,OK,82=82,S	47.37	OK,OK,OK,57=57,S	56.86	OK,OK,OK,51=51,S	66	OK,OK,OK,50=50,S	-18.63
D930015E06Rik	ENSMUSG00000033767_CASSETTE1	chr3:83713074-83713256	183	chr3:83714291,83713074-83713256,83710347	S	46.63	SOK,SOK,SOK,OK,S	55.96	SOK,SOK,SOK,OK,S	71.15	SOK,SOK,SOK,OK,S	73.21	SOK,SOK,SOK,OK,S	-17.25
D9Ertd402e	ENSMUSG00000046603-8-9,8-8,9-9	chr9:122735311-122735408	98	chr9:122733703,122735311-122735408,122735965	S	89.56	OK,OK,OK,OK,S	81.93	VLOW,VLOW,VLOW,OK,S	97.1	OK,OK,OK,OK,S	97.43	OK,OK,OK,OK,S	-15.5
Daam1	ENSMUSG00000034574-0-3,1-3-2/2	chr12:-72932318	135	chr12:-72932183+72932318,72996714	Alt5	48.82	LOW,LOW,LOW,27=24,C1	70.4	VLOW,VLOW,N,10=8,C2	67.24	LOW,LOW,LOW,27=26,S	45.72	LOW,LOW,VLOW,20=19,S	24.68
Dag1	ENSMUSG00000039952-1-2,2-2-2/2	chr9:108165812-108166067	144	chr9:108165956+108165812-108166067,108155488	Alt5	56.52	LOW,LOW,LOW,23=22,S	25	N,N,N,4=4,S	40.62	LOW,LOW,LOW,32=30,C1	46.67	LOW,LOW,LOW,30=26,C1	-21.67
Dak	ENSMUSG00000034371-0-1,2-1,3-1-2/3	chr19:10679709-	190	chr19:10679899+10679709+10679579-,10678763	Alt5	44	LOW,LOW,LOW,25=24,S	55.56	VLOW,VLOW,VLOW,18=17,C1	80.95	LOW,LOW,VLOW,21=18,C1	90	LOW,LOW,VLOW,20=17,C1	-34.44
Dbndd1	ENSMUSG00000031970-2-2,2-1,3-2	chr8:126032983-126033123	141	chr8:126033742,126032983-126033123,126030738	S	90.24	LOW,LOW,LOW,OK,S	100	LOW,LOW,LOW,OK,S	91.3	OK,OK,OK,OK,S	80	LOW,LOW,LOW,B1,S	20
Dcaf11	ENSMUSG00000022214-1-11,4-11-2/2	chr14:56179371-56179655	191	chr14:56179371-56179464+56179655,56180047	Alt5	4.14	LOW,OK,VLOW,31=13,C3	6.3	LOW,LOW,VLOW,22=10,C3	11.26	LOW,OK,VLOW,28=11,C3	28.3	LOW,OK,VLOW,37=18,C3	-22
Dclk2	ENSMUSG00000028078_MULTIEX1-2/2=C1-C2	chr3:86592544-86592556	13	chr3:86595917+86595991,86592544-86592556,86591334	ME(1-2[97=100])	1.55	SOK,SOK,SOK,Bn,C2	2.16	SOK,SOK,OK,Bn,C2	11.64	SOK,SOK,SOK,OK,C1	23.18	SOK,SOK,SOK,B1,C1	-21.02
Dcp1b	ENSMUSG00000041477-11-17,11-16,11-15-2/3	chr6:119167821-119167997	99	chr6:119165624,119167920+119167821+119167752-119167997	Alt3	81.32	OK,OK,OK,93=88,C1	81.48	OK,OK,OK,82=79,S	56.3	LOW,LOW,LOW,37=37,S	61.56	LOW,LOW,LOW,37=34,C1	19.92
Dctn1	ENSMUSG00000031865-6-9,6-7,7-9	chr6:83133930-83133950	21	chr6:83133327,83133930-83133950,83136422	C3	20.47	SOK,SOK,N,B2,C3	17.91	OK,OK,N,Bn,C3	31.31	OK,SOK,N,B2,C3	41.49	OK,SOK,N,B2,C3	-23.58
Dctn2	ENSMUSG00000025410-1-5,2-5-2/2	chr10:126704475-126704538	3	chr10:126704475-126704535+126704538,126711770	Alt5	33.9	SOK,SOK,SOK,372=353,C1	37.77	SOK,SOK,SOK,268=258,S	19.04	SOK,SOK,SOK,140=126,S	20.38	SOK,SOK,SOK,151=135,S	17.39
Dctn4	ENSMUSG00000024603_CASSETTE2	chr18:60705011-60705031	21	chr18:60703800,60705011-60705031,60705402	S	42.42	SOK,SOK,SOK,OK,S	46.3	SOK,SOK,SOK,OK,S	63.64	SOK,SOK,SOK,OK,S	73.19	SOK,SOK,SOK,OK,S	-26.89
Ddhd2	ENSMUSG00000061313-1-0,2-0,3-0-2/3	chr8:26864658-	81	chr8:26864739+26864658+26864515-,26863645	Alt5	24.32	OK,OK,OK,74=74,S	12.77	OK,OK,OK,47=47,S	20.73	OK,OK,OK,82=82,S	36.23	OK,OK,OK,69=69,S	-23.46
Depdc5	ENSMUSG00000037426-33-39,33-38,33-37-2/3	chr5:33280197-33280353	95	chr5:33276664,33280292+33280197+33280170-33280353	Alt3	39.58	OK,OK,OK,48=48,S	45.61	LOW,LOW,LOW,33=32,S	50.94	OK,OK,OK,43=41,C1	30.38	OK,OK,OK,53=50,C1	15.23
Dgat1	ENSMUSG00000022555-23-25,23-24-2/2	chr15:76333249-76333314	31	chr15:76333389,76333249-76333314+76333283	Alt3	85.7	OK,OK,OK,58=56,S	92.94	OK,OK,OK,51=49,S	86.09	LOW,LOW,LOW,34=33,S	76.71	OK,OK,OK,40=40,S	16.23
Dgka	ENSMUSG00000025357_CASSETTE2	chr10:128165312-128165397	86	chr10:128166655,128165312-128165397,128165213	S	84.62	LOW,LOW,LOW,OK,S	77.78	N,N,N,OK,S	95.24	OK,OK,OK,OK,S	100	LOW,LOW,LOW,OK,S	-22.22
Dgki	ENSMUSG00000038665_MULTIEX1-1/4=C1-2	chr6:36944859-36944921	63	chr6:36950042,36944859-36944921,36925247	S	16.81	SOK,SOK,SOK,OK,S	16.28	OK,OK,OK,OK,S	44.35	OK,OK,OK,OK,S	34.45	OK,OK,OK,OK,S	-18.17
Dhx35	ENSMUSG00000027655-7-7,7-6,7-5-2/3	chr2:158641166-158641270	7	chr2:158632736,158641173+158641166+158641146-158641270	Alt3	91.31	OK,OK,OK,69=67,S	97.56	OK,OK,OK,41=40,S	97.83	OK,OK,OK,46=46,S	81.63	OK,OK,OK,49=49,S	15.93
Dimt1	ENSMUSG00000021692_MULTIEX1-1/2=C1-C2	chr13:107743514-107743578	65	chr13:107742488,107743514-107743578,107747174	S	77.32	OK,OK,OK,OK,S	80.39	OK,OK,OK,OK,S	66.15	OK,OK,OK,OK,S	60.78	LOW,LOW,LOW,OK,S	19.61
Disp1	ENSMUSG00000030768-0-1,0-0,1-1	NT_165754:165882-165969	88	NT_165754:185132,165882-165969,137600	C1	85.87	OK,OK,OK,OK,C1	91.77	OK,OK,OK,OK,C1	81.5	OK,OK,OK,OK,C1	70.39	OK,OK,OK,OK,C1	21.38
Dlg1	ENSMUSG00000022770_MULTIEX1-2/3=1-3	chr16:31771843-31771941	99	chr16:31743356,31771843-31771941,31781868	S	24.29	SOK,SOK,SOK,OK,S	13.95	OK,OK,OK,OK,S	25	SOK,SOK,SOK,OK,S	40.62	SOK,SOK,SOK,OK,S	-26.67
Dmxl2	ENSMUSG00000041268-36-34,36-33-2/2	chr9:54244047-54244177	3	chr9:54245854,54244047-54244177+54244174	Alt3	82.05	LOW,OK,LOW,39=39,S	63.42	LOW,LOW,LOW,33=31,C1	71.29	OK,OK,OK,49=48,S	80.81	OK,OK,OK,73=71,S	-17.39
Dnahc1	ENSMUSG00000019027_CASSETTE2	chr14:32078097-32078241	145	chr14:32078449,32078097-32078241,32077867	S	92.66	LOW,LOW,LOW,OK,S	100	N,N,N,OK,S	100	LOW,LOW,LOW,OK,S	74.44	LOW,LOW,LOW,OK,S	25.56
Dnajc5	ENSMUSG00000000826_MULTIEX1-6/6=5-C2	chr2:181283631-181283705	75	chr2:181283546,181283631-181283705,181283978	S	29.89	SOK,SOK,SOK,OK,S	30.74	SOK,SOK,SOK,OK,S	15.54	SOK,SOK,SOK,OK,S	14.45	SOK,SOK,SOK,OK,S	16.29
Dnhd1	ENSMUSG00000030882-17-23,17-22,18-23	chr7:112831293-112831450	158	chr7:112826904,112831293-112831450,112832147	S	81.15	OK,OK,OK,OK,C1	85.27	OK,OK,OK,OK,C1	46.11	LOW,LOW,LOW,OK,C2	64.44	OK,OK,OK,OK,C2	20.83
Dnm1	ENSMUSG00000026825-MICROEX1	chr2:32178699-32178710	12	chr2:32178942,32178699-32178710,32176137	MIC_S	70.5	SOK,SOK,SOK,na,na	76.94	SOK,SOK,SOK,na,na	94.53	SOK,SOK,SOK,na,na	96.75	SOK,SOK,SOK,na,na	-19.81
Dnm1l	ENSMUSG00000022789_MULTIEX1-1/2=C1-2	chr16:16318857-16318934	78	chr16:16319545,16318857-16318934,16318570	C2	22.71	SOK,SOK,SOK,OK,C2	23.94	SOK,SOK,OK,OK,C2	44.13	SOK,SOK,SOK,OK,C2	43.79	SOK,SOK,SOK,OK,C2	-19.85
Dnmt3b	ENSMUSG00000027478-21-19,21-18-2/2	chr2:153501462-153501549	3	chr2:153500780,153501465+153501462-153501549	Alt3	56.25	OK,OK,OK,48=48,S	70	LOW,LOW,LOW,30=29,S	52.94	LOW,LOW,LOW,34=33,S	50	LOW,LOW,LOW,38=38,S	20
Dock11	ENSMUSG00000031093_CASSETTE1	chrX:33549938-33549976	39	chrX:33549445,33549938-33549976,33551627	S	5.02	OK,OK,OK,B1,S	6.41	LOW,LOW,LOW,Bn,S	29.41	OK,OK,OK,B1,S	30.16	LOW,LOW,LOW,OK,S	-23.75
Dock7	ENSMUSG00000028556_CASSETTE1	chr4:98620557-98620571	15	chr4:98622007,98620557-98620571,98613445+98613454	S	63.94	SOK,SOK,SOK,B1,S	61.81	SOK,SOK,SOK,OK,S	77	SOK,SOK,SOK,B1,S	79.64	OK,SOK,OK,OK,S	-17.83
Dom3z	ENSMUSG00000040482-0-0,1-0-2/2	chr17:-34974186	25	chr17:-34974161+34974186,34974338	Alt5	77.14	SOK,SOK,SOK,105=105,S	82.76	OK,OK,OK,58=58,S	68.25	OK,OK,OK,63=63,S	67.35	OK,OK,OK,49=49,S	15.41
Dpy19l4	ENSMUSG00000045205_MULTIEX1-2/2=1-C2	chr4:11208151-11208271	121	chr4:11212201,11208151-11208271,11205132	S	80.49	LOW,LOW,LOW,OK,S	76.47	LOW,LOW,LOW,OK,S	96.67	OK,OK,OK,OK,S	100	OK,OK,OK,OK,S	-23.53
Dst	ENSMUSG00000026131_MULTIEX1-25/29=24-26	chr1:34353587-34353604	18	chr1:34352381,34353587-34353604,34356566	S	68.78	SOK,SOK,SOK,OK,S	72.25	OK,SOK,OK,OK,S	44.3	SOK,SOK,SOK,B1,S	45.14	OK,SOK,OK,OK,S	27.11
Dvl1	ENSMUSG00000029071_CASSETTE2	chr4:155231605-155231643	39	chr4:155230929,155231605-155231643,155232102	S	2.18	SOK,SOK,SOK,OK,S	2.12	SOK,SOK,SOK,B1,S	14.71	SOK,SOK,SOK,OK,S	18.1	SOK,SOK,SOK,OK,S	-15.98
Dync1i2	ENSMUSG00000027012_CASSETTE1	chr2:71071706-71071765	60	chr2:71066747,71071706-71071765,71073972	S	46.58	SOK,SOK,SOK,OK,S	46.12	SOK,SOK,SOK,OK,S	74.84	SOK,SOK,SOK,OK,S	73.4	SOK,SOK,SOK,OK,S	-27.28
Dzip3	ENSMUSG00000064061_CASSETTE1	chr16:48951656-48952273	618	chr16:48953840,48951656-48952273,48950146	S	29.34	LOW,OK,LOW,OK,S	39.53	N,VLOW,N,OK,S	15.48	SOK,SOK,SOK,B1,S	23.65	SOK,SOK,SOK,B1,S	15.88
E130307A14Rik	ENSMUSG00000087177_MULTIEX1-5/9=2-6	chr10:39365362-39365614	253	chr10:39401279,39365362-39365614,39360317	C2	45	VLOW,VLOW,VLOW,OK,C1	29.82	OK,OK,LOW,Bl,C1	10.34	OK,OK,N,Bn,C3	12.5	OK,OK,N,Bn,C2	17.32
E2f6	ENSMUSG00000057469_MULTIEX1-1/3=C1-2	chr12:16819095-16819178	84	chr12:16818121,16819055+16819095-16819178,16820653	C2*	24.49	OK,OK,OK,OK,C2	12.12	OK,OK,LOW,OK,C2	28	OK,OK,LOW,OK,C2	34.21	OK,OK,LOW,OK,C1	-22.09
Ebf3	ENSMUSG00000010476_CASSETTE1	chr7:144390777-144390965	189	chr7:144392066,144390777-144390965,144390264+144390369+144390372	S	57.58	SOK,SOK,SOK,OK,S	50	SOK,SOK,SOK,OK,S	62.75	SOK,SOK,SOK,OK,S	65.08	SOK,SOK,SOK,OK,S	-15.08
Ecm1	ENSMUSG00000028108-14-15,14-13,15-15	chr3:95539122-95539342	221	chr3:95539770,95539122-95539342,95538833	S	90.17	OK,OK,OK,B1,S	94.06	LOW,LOW,LOW,OK,S	88.19	OK,OK,OK,OK,S	77.14	LOW,LOW,LOW,OK,C1	16.92
Ect2	ENSMUSG00000027699_MULTIEX1-1/2=C1-2	chr3:27047717-27047809	93	chr3:27047915,27047717-27047809,27045804+27045941	S	28.37	SOK,SOK,SOK,OK,S	21.08	SOK,SOK,SOK,OK,C1	30.82	SOK,SOK,SOK,OK,C1	39.39	SOK,SOK,SOK,OK,S	-18.31
Edem3	ENSMUSG00000043019-14-17,14-16-2/2	chr1:153652977-153653076	3	chr1:153651949,153652980+153652977-153653076	Alt3	5.56	LOW,LOW,LOW,36=33,C1	30.43	LOW,LOW,VLOW,23=18,C2	6.52	OK,OK,OK,46=43,C1	5.88	LOW,LOW,LOW,34=33,S	24.55
Eef2k	ENSMUSG00000035064_MULTIEX2-5/7=4-6	chr7:128035110-128035244	135	chr7:128033265,128035110-128035244,128035379	S	89.41	SOK,SOK,SOK,OK,S	92.78	SOK,SOK,SOK,OK,S	79.05	SOK,SOK,SOK,OK,S	77.22	SOK,SOK,SOK,OK,S	15.56
Efha2	ENSMUSG00000039478_CASSETTE1	chr8:41425652-41425683	32	chr8:41421317,41425652-41425683,41434294	S	69.37	OK,OK,OK,OK,S	57.56	LOW,OK,LOW,OK,S	79.87	SOK,SOK,SOK,OK,S	75.41	SOK,SOK,SOK,OK,S	-17.85
Efr3a	ENSMUSG00000015002-0-1,0-0,1-1	chr15:65619864-65619943	80	chr15:65618808,65619864-65619943,65621702	C3	6.08	OK,OK,N,OK,C3	33.59	LOW,LOW,VLOW,OK,C2	2.42	OK,OK,N,Bn,C3	3.71	OK,OK,N,OK,C3	29.88
Efr3b	ENSMUSG00000020658_MULTIEX1-2/2=1-C2	chr12:3975336-3975467	132	chr12:3976715,3975336-3975467,3973675	S	87.1	OK,OK,OK,OK,S	89.74	VLOW,VLOW,VLOW,B1,S	64.34	SOK,SOK,OK,OK,C1	71.88	SOK,SOK,OK,OK,C1	17.86
Ehbp1	ENSMUSG00000042302-12-14,12-13-2/2	chr11:22046535-22046703	75	chr11:22051070,22046535-22046703+22046628	Alt3	37.46	OK,OK,OK,52=47,C1	18.35	LOW,LOW,LOW,28=27,S	32.51	OK,OK,OK,50=48,S	38.04	OK,OK,LOW,40=38,S	-19.69
Eif4g1	ENSMUSG00000045983_MULTIEX1-3/3=2-C2	chr16:20674859-20674879	21	chr16:20674387,20674859-20674879,20675417	S	36.17	SOK,SOK,SOK,OK,S	44.92	SOK,SOK,SOK,OK,S	62.99	SOK,SOK,SOK,OK,S	68.44	SOK,SOK,SOK,OK,S	-23.52
Elf2	ENSMUSG00000037174-10-15,10-14-2/2	chr3:51068808-51068964	36	chr3:51070675,51068808-51068964+51068928	Alt3	35.54	SOK,SOK,SOK,257=251,S	32.69	SOK,SOK,SOK,132=132,S	52.04	SOK,SOK,SOK,237=231,S	51.32	SOK,SOK,SOK,225=218,S	-18.63
Elmo2	ENSMUSG00000017670_MULTIEX1-1/2=C1-2	chr2:165129166-165129201	36	chr2:165130400,165129166-165129201,165127491	S	21.86	SOK,SOK,SOK,B1,S	15.03	OK,OK,OK,B1,S	62.52	SOK,SOK,SOK,OK,S	65.65	SOK,SOK,SOK,OK,S	-50.62
Eml4	ENSMUSG00000032624_CASSETTE1	chr17:83827556-83827588	33	chr17:83827365,83827556-83827588,83839371	S	78.81	SOK,SOK,SOK,OK,S	72.49	OK,SOK,OK,OK,S	51.14	SOK,SOK,SOK,OK,S	57.03	SOK,SOK,SOK,OK,S	15.46
Eml5	ENSMUSG00000051166-5-6,5-5-2/2	chr12:100112717-100112852	4	chr12:100114337,100112717-100112852+100112848	Alt3	100	LOW,LOW,LOW,32=31,S	82.47	N,N,N,6=6,S	100	LOW,LOW,LOW,31=29,C1	100	LOW,LOW,LOW,35=35,S	-17.53
Enah	ENSMUSG00000022995_MULTIEX1-1/2=C1-2	chr1:183852416-183852631	216	chr1:183853691,183852416-183852631,183851899	C1	16.55	SOK,SOK,SOK,B2,C1	8.75	OK,OK,OK,Bn,C2	35.79	SOK,SOK,SOK,B2,C1	36.45	SOK,SOK,SOK,B2,C1	-27.7
Enox1	ENSMUSG00000022012_CASSETTE1	chr14:78068544-78068600	57	chr14:78064533,78068544-78068600,78099002	S	57.65	OK,OK,OK,OK,S	53.12	LOW,LOW,LOW,OK,S	57.14	OK,OK,OK,OK,S	70.27	OK,OK,OK,OK,S	-17.15
Enox2	ENSMUSG00000031109-19-15,20-15-2/2	chrX:46376271-46376378	33	chrX:46376304+46376271-46376378,46372071	Alt5	82.5	LOW,LOW,LOW,26=25,S	100	LOW,LOW,LOW,22=22,S	79.41	LOW,LOW,VLOW,22=19,C1	79.77	LOW,LOW,LOW,28=24,C1	20.23
Entpd4	ENSMUSG00000022066-13-9,14-9,15-9,16-9,17-9-2/5	chr14:69975052-69975182	19	chr14:69975052-69975163+69975182+69975206+69975387+69975405,69976879	Alt5	40.01	OK,SOK,OK,98=98,S	47.57	OK,OK,OK,83=83,S	18.6	OK,OK,OK,44=44,S	16.93	OK,OK,OK,43=43,S	30.64
Epb4.1	ENSMUSG00000028906_MULTIEX3-3/3=C1-C2	chr4:131518839-131518901	63	chr4:131523703,131518839-131518901,131513734	C1	38.74	OK,OK,OK,OK,C1	38	OK,OK,OK,OK,C1	49.28	SOK,SOK,SOK,OK,C1	55.86	SOK,SOK,OK,OK,C1	-17.86
Epb4.1l1	ENSMUSG00000027624_CASSETTE3	chr2:156337521-156337556	36	chr2:156336617,156337521-156337556,156339764	S	50.66	SOK,SOK,SOK,OK,S	44.44	SOK,SOK,SOK,OK,S	64.83	SOK,SOK,SOK,OK,S	67.63	SOK,SOK,SOK,OK,S	-23.19
Epb4.1l2	ENSMUSG00000019978_MULTIEX1-1/8=C1-5	chr10:25213373-25213435	63	chr10:25208899,25213373-25213435,25221630	C2	51.28	SOK,SOK,SOK,B2,C2	46.89	SOK,SOK,SOK,B2,C2	18.57	SOK,SOK,SOK,B2,C2	19.54	SOK,SOK,SOK,B2,C2	27.35
Epb4.1l3	ENSMUSG00000024044_MULTIEX1-3/7=2-5	chr17:69623222-69623257	36	chr17:69620004,69623222-69623257,69624044	C1	31.75	SOK,SOK,SOK,B1,C2	33.72	SOK,SOK,SOK,OK,C2	58.5	SOK,SOK,SOK,OK,C2	62.04	SOK,SOK,SOK,B1,C2	-28.32
Epb4.1l5	ENSMUSG00000026383-21-21,21-20,22-21	chr1:121494107-121494273	167	chr1:121495582,121494107-121494273,121492636	C2	11.58	OK,OK,N,B1,C3	24.14	VLOW,VLOW,N,OK,C3	7.41	OK,OK,N,B1,C3	7.69	OK,OK,N,OK,C3	16.45
Epn2	ENSMUSG00000001036_MULTIEX1-10/14=9-11	chr11:61348080-61348115	36	chr11:61348773,61348080-61348115,61347183	S	14.64	SOK,SOK,SOK,OK,S	18.54	OK,OK,OK,OK,S	28.47	OK,OK,OK,OK,S	36.34	OK,OK,OK,OK,S	-17.8
Eps15	ENSMUSG00000028552-11-11,12-11-2/2	chr4:108993733-108993930	108	chr4:108993733-108993822+108993930,108994675	Alt5	25.27	OK,OK,OK,91=91,S	21.34	OK,OK,OK,54=54,S	57.62	OK,OK,OK,89=88,S	57.96	OK,OK,OK,69=69,S	-36.62
Eps15l1	ENSMUSG00000006276-21-26,22-26,23-26,24-26-2/4	chr8:74902890-74903054	93	chr8:74902983+74902890+74902884+74902879-74903054,74897845	Alt5	87.5	SOK,SOK,SOK,112=111,S	71.59	OK,OK,OK,74=73,S	92.55	OK,OK,OK,94=92,S	90.62	OK,OK,OK,64=63,S	-19.03
Erc1	ENSMUSG00000030172-MICROEX1	chr6:119684099-119684110	12	chr6:119693306,119684099-119684110,119672326	MIC_S	51.75	SOK,SOK,SOK,na,na	51.58	OK,OK,OK,na,na	60.98	OK,OK,OK,na,na	66.99	OK,OK,OK,na,na	-15.41
Ercc5	ENSMUSG00000026048-1-4,1-2-2/2	chr1:44213728-44213957	54	chr1:44204982,44213782+44213728-44213957	Alt3	22.86	LOW,LOW,N,35=1,C3	42.86	VLOW,VLOW,N,14=1,C3	22.45	OK,OK,N,49=5,C3	21.88	LOW,LOW,N,32=4,C3	20.98
Ergic3	ENSMUSG00000005881-MICROEX1	chr2:155841113-155841127	15	chr2:155837142,155841113-155841127,155841725	MIC_S	18.99	SOK,SOK,SOK,na,na	19	SOK,SOK,SOK,na,na	41.45	SOK,SOK,SOK,na,na	39.8	SOK,SOK,SOK,na,na	-20.8
Esd	ENSMUSG00000021996_MULTIEX1-1/2=C1-C2	chr14:75143026-75143145	120	chr14:75141945,75143026-75143145,75145357	C1	66.67	OK,OK,OK,OK,S	50.94	VLOW,VLOW,VLOW,B1,C1	63.64	LOW,LOW,LOW,B1,S	70.83	LOW,LOW,LOW,OK,C1	-19.89
Evi5l	ENSMUSG00000011832_CASSETTE3	chr8:4201934-4201966	33	chr8:4200921,4201934-4201966,4202936	S	27.29	OK,OK,OK,OK,S	29.61	OK,OK,OK,OK,S	57.38	OK,OK,OK,B1,S	64.5	OK,OK,OK,OK,S	-34.89
Exoc1	ENSMUSG00000036435_CASSETTE2	chr5:76986844-76986888	45	chr5:76983230,76986844-76986888,76988029	S	67.53	SOK,SOK,SOK,OK,S	59.09	OK,OK,OK,B1,S	73.49	SOK,SOK,SOK,OK,S	81.82	SOK,SOK,SOK,OK,S	-22.73
Exog	ENSMUSG00000042787_MULTIEX1-1/4=C1-3	chr9:119354405-119354439	35	chr9:119354268,119354405-119354439,119356067	C1	18.67	OK,OK,OK,B1,C1	29.41	OK,OK,OK,B1,C1	21.37	OK,OK,OK,OK,C1	13.51	OK,OK,OK,OK,C1	15.9
Ezh1	ENSMUSG00000006920-2-3,2-2-2/2	chr11:101078557-101078682	5	chr11:101079968,101078557-101078682+101078677	Alt3	19.97	LOW,LOW,LOW,21=21,S	0	VLOW,VLOW,VLOW,12=12,S	8.12	LOW,LOW,LOW,26=26,S	23.63	LOW,LOW,LOW,31=31,S	-23.63
Faim	ENSMUSG00000032463_CASSETTE1	chr9:98891334-98891390	57	chr9:98886931,98891334-98891390,98892520	S	19.21	SOK,SOK,SOK,OK,S	28.78	SOK,SOK,SOK,OK,S	44.23	SOK,SOK,SOK,OK,S	47.6	SOK,SOK,SOK,OK,S	-18.82
Fam113a	ENSMUSG00000037773_CASSETTE2	chr2:130248202-130248440	239	chr2:130248549,130248202-130248440,130248111	S	80.79	OK,OK,OK,OK,S	75.4	LOW,LOW,LOW,B1,S	88.85	OK,OK,OK,OK,S	91.44	LOW,OK,LOW,OK,S	-16.04
Fam116a	ENSMUSG00000040818-13-14,13-13-2/2	chr14:27430997-27431547	456	chr14:27428117,27431453+27430997-27431547	Alt3	5.56	LOW,LOW,LOW,36=36,S	16.67	LOW,LOW,LOW,24=24,S	3.12	LOW,LOW,LOW,32=32,S	0	LOW,LOW,LOW,39=39,S	16.67
Fam116b	ENSMUSG00000015377_MULTIEX1-1/3=C1-3	chr15:89017386-89017428	43	chr15:89017578,89017386-89017428+89017480,89016857	C3*	85.54	OK,OK,N,B2,C2	88.1	OK,OK,N,B2,C3	85.71	LOW,LOW,N,Bn,C3	65	LOW,LOW,N,B2,C3	23.1
Fam120b	ENSMUSG00000014763-12-14,12-13-2/2	chr17:15568731-	3	chr17:15568592,15568734+15568731-	Alt3	89.86	OK,OK,OK,69=69,S	98.21	OK,OK,OK,56=56,S	90.62	LOW,LOW,LOW,32=32,S	82.76	LOW,LOW,LOW,29=29,S	15.45
Fam129c	ENSMUSG00000043243-20-29,20-28,20-27,20-26-3/4	chr8:74131408-	32	chr8:74130643,74131440+74131426+74131408+74131404-	Alt3	0	LOW,LOW,LOW,22=22,S	0	LOW,LOW,LOW,30=30,S	0	LOW,LOW,LOW,27=27,S	32.79	LOW,OK,LOW,30=29,C1	-32.79
Fam13b	ENSMUSG00000036501_MULTIEX1-7/11=6-8	chr18:34607680-34607775	96	chr18:34608022,34607680-34607775,34605269	S	55.96	SOK,SOK,SOK,OK,S	51.05	SOK,SOK,SOK,OK,S	72.22	SOK,SOK,SOK,OK,S	72.46	SOK,SOK,SOK,OK,S	-21.41
Fam151b	ENSMUSG00000034334_MULTIEX1-3/3=C1-C2	chr13:93236932-93237067	136	chr13:93247783,93236932-93237067,93220207	C2	92	OK,OK,N,B2,C2	95.83	OK,OK,N,B2,C2	80	OK,OK,N,B2,C2	63.64	OK,OK,VLOW,B2,C2	32.19
Fam160a2	ENSMUSG00000044465_MULTIEX1-2/3=1-3	chr7:112533857-112533936	80	chr7:112536698,112533857-112533936,112533665	S	93.65	SOK,SOK,SOK,OK,S	100	SOK,SOK,SOK,OK,S	94.59	SOK,SOK,SOK,OK,S	84.62	SOK,SOK,SOK,OK,S	15.38
Fam161a	ENSMUSG00000049811-6-8,6-7,7-8	chr11:22921494-22921661	168	chr11:22921133,22921494-22921661,22923430	C1	54.11	SOK,SOK,SOK,OK,C1	53.3	SOK,SOK,SOK,OK,C1	39.52	LOW,LOW,VLOW,OK,C1	34.72	OK,OK,OK,OK,C1	18.58
Fam171a1	ENSMUSG00000050530_CASSETTE4	chr2:3140742-3140856	115	chr2:3137641,3140742-3140856,3142090	S	54.16	SOK,SOK,SOK,OK,S	53.19	OK,OK,OK,B1,S	80.11	OK,OK,OK,OK,S	84.16	OK,OK,OK,OK,S	-30.97
Fam172a	ENSMUSG00000064138_CASSETTE1	chr13:78091246-78091365	120	chr13:78042136,78091246-78091365,78138847	S	100	OK,OK,OK,OK,S	100	LOW,LOW,LOW,OK,S	92.59	OK,OK,OK,B1,S	80.63	OK,OK,OK,OK,S	19.37
Fam78b	ENSMUSG00000060568-2-1,3-1,4-1-2/3	chr1:169008668-169009598	2	chr1:169008668-169009596+169009598+169009916,169018109	Alt5	32.14	LOW,LOW,LOW,28=28,S	68.42	VLOW,VLOW,VLOW,19=19,S	34.62	LOW,LOW,LOW,26=26,S	52	LOW,LOW,LOW,25=25,S	16.42
Fancb	ENSMUSG00000047757-8-8,9-8-2/2	chrX:161433276-161433703	349	chrX:161433276-161433354+161433703,161433819	Alt5	81.73	SOK,SOK,SOK,104=104,S	77.27	OK,OK,OK,66=66,S	96.43	OK,OK,OK,84=84,S	93.15	OK,OK,OK,73=73,S	-15.88
Fancc	ENSMUSG00000021461-1-12,1-11,8-12	chr13:63504150-63504346	197	chr13:63532758,63504150-63504346,63501626	C1	67.27	OK,OK,LOW,OK,C1	60	VLOW,VLOW,VLOW,OK,S	84.81	OK,OK,OK,OK,C1	87.23	OK,OK,OK,OK,S	-27.23
Fance	ENSMUSG00000007570-3-7,3-6,5-7	chr17:28454103-28454168	66	chr17:28453848,28454103-28454168,28454413	S	70.76	SOK,SOK,SOK,OK,S	72.71	OK,OK,OK,OK,S	59.21	SOK,SOK,SOK,OK,S	56.62	SOK,SOK,SOK,OK,S	16.09
Fancg	ENSMUSG00000028453-15-16,16-16-2/2	chr4:43018079-43018144	4	chr4:43018083+43018079-43018144,43017905	Alt5	4.64	OK,OK,OK,45=40,C1	4.1	LOW,LOW,VLOW,25=19,C2	5.14	LOW,LOW,VLOW,20=19,S	21.29	LOW,LOW,VLOW,24=18,C2	-17.19
Fars2	ENSMUSG00000021420-1-3,1-1,5-3	chr13:36296378-36297010	633	chr13:36209874,36296378-36297010,36323991	C1	90.7	SOK,SOK,SOK,OK,C1	96.28	SOK,SOK,SOK,B1,S	78.13	SOK,SOK,SOK,OK,C1	77.06	SOK,SOK,SOK,B1,C1	19.22
Fbf1	ENSMUSG00000020776_MULTIEX1-2/5=C1-3	chr11:116027146-116027226	81	chr11:116028866+116028876,116027146-116027226,116026004	C2	85.65	OK,SOK,OK,OK,C1	72.26	OK,OK,LOW,OK,C2	82.02	OK,SOK,OK,OK,C2	91.57	OK,SOK,OK,OK,C2	-19.31
Fbxo11	ENSMUSG00000005371-5-3,5-2-2/2	chr17:88413746-88413890	3	chr17:88414739,88413746-88413890+88413887	Alt3	66.65	OK,OK,OK,50=50,S	55.72	LOW,LOW,LOW,20=20,S	56.43	OK,OK,OK,70=70,S	77.56	OK,OK,OK,61=61,S	-21.84
Fbxo17	ENSMUSG00000030598-10-10,10-9,12-10	chr7:29522358-29522565	208	chr7:29521222,29522358-29522565,29522684	S	64.15	OK,OK,OK,OK,S	62.64	OK,OK,OK,OK,S	43.66	OK,OK,OK,OK,S	45.45	LOW,LOW,LOW,OK,S	17.19
Fbxo44	ENSMUSG00000029001-5-9,6-9-2/2	chr4:147530689-147530815	29	chr4:147530718+147530689-147530815,147530599	Alt5	55.83	SOK,SOK,OK,120=71,C2	63.53	OK,OK,OK,85=56,C2	36.26	OK,OK,LOW,91=37,C3	37.84	OK,OK,LOW,74=27,C3	25.69
Fbxo6	ENSMUSG00000055401-0-6,1-6-2/2	chr4:147526051-	71	chr4:147526122+147526051-,147523775	Alt5	56.41	LOW,LOW,LOW,39=39,S	43.48	LOW,LOW,LOW,23=23,S	61.29	LOW,LOW,LOW,31=31,S	72.73	LOW,LOW,LOW,22=22,S	-29.25
Fkbp14	ENSMUSG00000038074-6-13,6-12,8-13	chr6:54532829-54532963	135	chr6:54535797,54532829-54532963,54529680	S	19.11	LOW,LOW,LOW,OK,S	25.84	VLOW,VLOW,VLOW,B1,S	18.2	LOW,LOW,LOW,OK,S	6.04	LOW,LOW,LOW,Bn,S	19.8
Fkbp15	ENSMUSG00000066151-7-6,8-6-2/2	chr4:62001162-62001366	106	chr4:62001268+62001162-62001366,61999669	Alt5	9.38	LOW,LOW,LOW,32=32,S	0	VLOW,VLOW,VLOW,17=17,S	3.7	LOW,LOW,LOW,27=27,S	15.38	LOW,LOW,LOW,26=26,S	-15.38
Flnb	ENSMUSG00000025278-39-35,39-34,40-35	chr14:8755189-8755227	39	chr14:8751871,8755189-8755227+8755260,8755969	S*	32.54	SOK,SOK,SOK,B1,S	34.06	SOK,SOK,SOK,B1,S	12.56	SOK,SOK,SOK,B1,S	13.95	SOK,SOK,SOK,OK,S	20.11
Fmnl1	ENSMUSG00000055805-19-17,19-16-2/2	chr11:103054762-103055049	3	chr11:103054516,103054765+103054762-103055049	Alt3	82.76	LOW,LOW,LOW,29=29,S	54.55	VLOW,VLOW,VLOW,11=11,S	82.05	LOW,LOW,LOW,39=39,S	70.97	LOW,LOW,LOW,31=31,S	-16.42
Fmr1	ENSMUSG00000000838-19-21,19-20-2/2	chrX:65965406-65965480	36	chrX:65963954,65965442+65965406-65965480	Alt3	84.58	OK,OK,OK,91=90,S	88.95	OK,OK,OK,49=49,S	69.57	SOK,SOK,SOK,133=131,S	73.67	SOK,SOK,SOK,134=131,S	15.28
Fnbp1	ENSMUSG00000075415-MICROEX1	chr2:30900402-30900416	15	chr2:30903725+30908505+30909544,30900402-30900416,30896034	MIC_S	11.37	SOK,SOK,SOK,na,na	0	SOK,SOK,SOK,na,na	16.8	SOK,SOK,SOK,na,na	17.53	SOK,SOK,SOK,na,na	-17.53
Fnip2	ENSMUSG00000061175_MULTIEX1-6/6=5-C2	chr3:79311761-79311850	90	chr3:79312009,79311761-79311850,79310200	S	85.71	OK,OK,OK,OK,S	89.74	LOW,LOW,LOW,OK,S	72.41	OK,OK,OK,OK,S	69.23	OK,OK,OK,OK,S	20.51
Frmd4a	ENSMUSG00000026657_MULTIEX1-2/2=1-C2	chr2:4529045-4529116	72	chr2:4527112,4529045-4529116,4532013	S	41.98	SOK,SOK,SOK,OK,S	47.17	SOK,SOK,SOK,OK,S	72	SOK,SOK,SOK,OK,S	67.45	SOK,SOK,SOK,OK,S	-20.28
Fryl	ENSMUSG00000070733-MICROEX1	chr5:73442106-73442114	9	chr5:73445292,73442106-73442114,73441744	MIC_S	43.67	OK,OK,OK,na,na	45.45	OK,OK,OK,na,na	84.34	OK,OK,OK,na,na	83.77	OK,OK,OK,na,na	-38.32
Fut8	ENSMUSG00000021065_MULTIEX1-3/4=1-4	chr12:78424832-78424924	93	chr12:78378442,78424832-78424924,78432883	S	65.12	SOK,SOK,SOK,OK,C1	82.93	OK,OK,OK,OK,C1	62.34	SOK,SOK,SOK,OK,C1	62.07	SOK,SOK,SOK,OK,C1	20.86
Fxyd5	ENSMUSG00000009687-0-4,0-3-2/2	chr7:31826416-31826488	12	chr7:31827109,31826416-31826488+31826476	Alt3	26.1	LOW,LOW,LOW,30=30,S	18.78	LOW,LOW,LOW,26=26,S	57.63	VLOW,VLOW,VLOW,12=12,S	34.34	LOW,LOW,LOW,20=20,S	-15.56
Fyttd1	ENSMUSG00000022800_CASSETTE2	chr16:32900719-32900793	75	chr16:32899025,32900719-32900793,32902505	S	75.49	SOK,SOK,SOK,OK,S	74.83	SOK,SOK,SOK,OK,S	94.09	SOK,SOK,SOK,OK,S	92.22	SOK,SOK,SOK,OK,S	-17.39
Gabbr1	ENSMUSG00000024462_CASSETTE1	chr17:37204159-37204309	151	chr17:37201682,37204159-37204309,37204721	S	46.07	OK,OK,OK,OK,S	42.86	LOW,LOW,LOW,OK,S	73.17	SOK,SOK,SOK,OK,S	65.96	SOK,SOK,SOK,OK,S	-23.1
Galnt7	ENSMUSG00000031608_MULTIEX1-5/5=3-C2	chr8:60021309-60021491	183	chr8:60024126,60021309-60021491,60018934	ME(4-5[100=100])	46.6	SOK,SOK,OK,OK,C2	50.5	OK,OK,OK,OK,C2	38.46	SOK,SOK,OK,OK,C2	30.54	SOK,SOK,OK,OK,C3	19.96
Galt	ENSMUSG00000036073_CASSETTE1	chr4:41703555-41703684	130	chr4:41703434,41703555-41703684,41703812	S	91.05	OK,OK,OK,OK,S	94.05	OK,OK,OK,B1,S	89.86	OK,OK,OK,OK,S	76.47	SOK,SOK,SOK,OK,S	17.58
Ggcx	ENSMUSG00000053460-4-5,4-4-2/2	chr6:72368230-72368460	65	chr6:72368007,72368295+72368230-72368460	Alt3	17.75	OK,OK,OK,55=55,S	42.62	LOW,LOW,LOW,30=30,S	21.73	OK,OK,OK,45=45,S	18.99	LOW,LOW,LOW,36=36,S	23.63
Ggps1	ENSMUSG00000021302-1-3,1-2,1-1-2/3	chr13:14151586-14151720	3	chr13:14155473,14151586-14151724+14151720+14151717	Alt3	13.04	OK,OK,OK,46=46,S	12.5	OK,OK,OK,40=40,S	0	VLOW,VLOW,VLOW,18=18,S	29.17	LOW,LOW,LOW,24=24,S	-16.67
Ghitm	ENSMUSG00000041028-1-1,2-1-2/2	chr14:37947973-37948252	178	chr14:37948151+37947973-37948252,37946989	Alt5	35.96	SOK,SOK,SOK,136=136,S	33.65	SOK,SOK,SOK,103=103,S	38.5	SOK,SOK,SOK,119=119,S	49.89	SOK,SOK,SOK,120=120,S	-16.24
Gin1	ENSMUSG00000026333-4-6,4-5,4-4-3/3	chr1:99679504-99679809	267	chr1:99674096,99679771+99679715+99679504-99679809	Alt3	90.07	OK,OK,LOW,44=36,C1	78.05	OK,OK,OK,44=41,C1	62.63	LOW,LOW,LOW,34=34,S	59.11	LOW,LOW,LOW,36=31,C1	18.94
Gjc1	ENSMUSG00000034520-2-5,2-4,4-5	chr11:102664155-102664230	76	chr11:102680284,102664155-102664230,102662509	C2	20	LOW,LOW,VLOW,B2,C1	20	LOW,LOW,VLOW,OK,C1	14.29	VLOW,VLOW,VLOW,B1,C1	2.7	LOW,LOW,LOW,Bn,C1	17.3
Glrx3	ENSMUSG00000031068_MULTIEX1-7/9=6-C2	chr7:144653029-144653086	58	chr7:144651225,144653029-144653086,144656098	C2	74.55	OK,OK,N,B2,C3	70.64	OK,OK,N,B2,C3	37.58	VLOW,VLOW,N,B2,C3	42.8	LOW,LOW,N,B2,C3	27.84
Glyr1	ENSMUSG00000022536-17-17,17-16-2/2	chr16:5021431-5021541	18	chr16:5026601,5021431-5021541+5021523	Alt3	62.71	SOK,SOK,SOK,244=243,S	52.9	SOK,SOK,SOK,155=155,S	75.2	SOK,SOK,SOK,254=254,S	73.92	SOK,SOK,SOK,253=252,S	-21.02
Gm12655	ENSMUSG00000087128_CASSETTE1	chr4:94128577-94128745	169	chr4:94131121,94128577-94128745,94128046	S	19.15	OK,OK,OK,OK,S	14.71	OK,OK,OK,OK,S	23.64	OK,OK,OK,OK,S	32.08	LOW,LOW,LOW,OK,S	-17.37
Gm14490	ENSMUSG00000082079_MULTIEX1-1/2=C1-C2	chr2:153552212-153552281	70	chr2:153549303,153552212-153552281,153555502	C3	10.53	LOW,LOW,VLOW,Bn,C2	17.39	LOW,LOW,VLOW,Bn,C3	25	OK,OK,LOW,Bn,C2	37.14	VLOW,VLOW,N,Bn,C3	-19.75
Gm15800	ENSMUSG00000042744-32-36,32-35-2/2	chr5:121758487-121758643	15	chr5:121758394,121758502+121758487-121758643	Alt3	50	LOW,LOW,LOW,20=20,S	60	N,N,N,5=5,S	36.36	LOW,LOW,LOW,33=33,S	39.29	LOW,LOW,LOW,28=28,S	20.71
Gm2382	ENSMUSG00000079427_MULTIEX1-2/4=C1-C2	chr9:88610326-88610587	262	chr9:88614497,88610326-88610587,88583823	S	87.95	SOK,SOK,SOK,OK,C1	95.24	SOK,SOK,SOK,OK,C1	91.67	SOK,SOK,SOK,OK,S	75.22	OK,OK,OK,OK,C1	20.02
Gm527	ENSMUSG00000047227-3-3,3-2,4-3	chr12:66023669-66023755	87	chr12:66023401,66023669-66023755,66024494	S	32.14	LOW,LOW,LOW,OK,S	34.78	LOW,LOW,LOW,B1,S	16.98	OK,OK,OK,OK,S	14.29	LOW,LOW,LOW,B1,S	20.49
Gm885	ENSMUSG00000040528_MULTIEX1-2/3=C1-C2	chr11:106622500-106622610	111	chr11:106616365,106622497+106622500-106622610+106622614,106625167+106625170	C1*	60.56	OK,OK,OK,OK,S	54.72	LOW,LOW,LOW,OK,S	44.68	VLOW,VLOW,VLOW,OK,S	38.18	LOW,LOW,LOW,B1,S	16.54
Gm9571	ENSMUSG00000078608_CASSETTE1	chr7:112868626-112868775	150	chr7:112868477,112868626-112868775,112868974	S	79.06	SOK,SOK,SOK,OK,S	78.22	OK,OK,OK,OK,S	58.52	SOK,SOK,SOK,B1,S	60	SOK,SOK,SOK,OK,S	18.22
Gnao1	ENSMUSG00000031748_MULTIEX1-3/3=2-C2	chr8:96477875-96478028	154	chr8:96474331,96477875-96478028,96487284	S	49.34	SOK,SOK,SOK,B2,S	40.88	SOK,SOK,SOK,B2,S	51.62	SOK,SOK,SOK,B2,S	59.68	SOK,SOK,SOK,B2,S	-18.8
Gnas	ENSMUSG00000027523-12-23,12-16,13-23	chr2:174153609-174153632	24	chr2:174153442,174153609-174153632+174159075,174159713	C2*	30.08	SOK,SOK,SOK,OK,C2	28.59	SOK,SOK,SOK,OK,C2	45.06	SOK,SOK,SOK,OK,C2	49.53	SOK,SOK,SOK,OK,C2	-20.94
Golga4	ENSMUSG00000038708_MULTIEX2-4/4=3-C2	chr9:118488660-118488724	65	chr9:118486346,118488660-118488724,118490967	S	11.61	SOK,SOK,SOK,OK,S	11.43	SOK,SOK,SOK,OK,S	38.85	SOK,SOK,SOK,OK,S	40.74	SOK,SOK,SOK,OK,S	-29.31
Golgb1	ENSMUSG00000034243_CASSETTE1	chr16:36893420-36893524	105	chr16:36891578,36893402+36893420-36893524,36894917	S*	88.9	LOW,LOW,LOW,OK,S	100	N,N,N,OK,S	48.57	LOW,LOW,LOW,OK,S	35.33	OK,OK,OK,OK,S	64.67
Got1l1	ENSMUSG00000039720_MULTIEX1-5/6=4-6	chr8:28308865-28309030	166	chr8:28309739,28308865-28309030,28308542	S	93.55	LOW,LOW,LOW,OK,S	81.82	N,N,N,B2,C1	97.01	LOW,LOW,LOW,B1,S	100	OK,OK,OK,OK,S	-18.18
Gpatch2	ENSMUSG00000039210_MULTIEX2-2/4=C1-3	chr1:189140403-189140442	40	chr1:189128276,189140403-189140442,189146163	S	73.88	OK,OK,OK,OK,C1	53.08	LOW,LOW,LOW,OK,C1	82.68	OK,OK,OK,OK,S	89.05	OK,OK,OK,OK,S	-35.97
Gpatch8	ENSMUSG00000034621_MULTIEX1-3/9=1-4	chr11:102392627-102392644	18	chr11:102399596,102392627-102392644,102389480	C1	25.6	OK,OK,OK,B1,C1	21.46	OK,OK,OK,B1,C1	14.02	OK,OK,OK,OK,S	42.49	OK,OK,OK,OK,C1	-21.03
Gpr124	ENSMUSG00000031486_CASSETTE3	chr8:28230919-28231008	90	chr8:28230323,28230919-28231008,28231238	S	83.23	SOK,SOK,SOK,OK,S	97.18	OK,OK,OK,OK,S	92.21	OK,OK,OK,OK,S	77.78	OK,OK,OK,B1,S	19.4
Gria2	ENSMUSG00000033981-17-18,18-18-2/2	chr3:80493025-80493273	114	chr3:80493139+80493025-80493273,80492636	Alt5	72.73	LOW,LOW,LOW,33=33,S	100	LOW,LOW,LOW,21=21,S	85.19	LOW,LOW,LOW,27=27,S	79.41	LOW,LOW,LOW,34=34,S	20.59
Gripap1	ENSMUSG00000031153_MULTIEX1-2/2=C1-C2	chrX:7372118-7372225	108	chrX:7369463,7372118-7372225,7376416	C2	75.63	SOK,SOK,SOK,B1,C2	76.21	SOK,SOK,LOW,B1,C2	90.03	SOK,SOK,SOK,B2,C2	95.09	SOK,SOK,SOK,B1,C2	-18.88
Gtf2ird1	ENSMUSG00000023079_CASSETTE1	chr5:134858400-134858456	57	chr5:134858651,134858400-134858456+134858555,134855890	S*	87.9	SOK,SOK,SOK,OK,S	86.04	SOK,SOK,SOK,OK,S	69.87	SOK,SOK,SOK,OK,S	63.95	SOK,SOK,SOK,OK,S	22.09
Gtpbp3	ENSMUSG00000007610_CASSETTE2	chr8:74014794-74014866	73	chr8:74014436,74014554+74014794-74014866,74014965	S*	74.61	SOK,SOK,SOK,OK,S	74.31	SOK,SOK,SOK,OK,S	62.13	SOK,SOK,SOK,OK,S	56.25	SOK,SOK,SOK,OK,S	18.06
Guf1	ENSMUSG00000029208_MULTIEX1-1/2=C1-2	chr5:69954322-69954461	140	chr5:69953096,69954322-69954461,69955763	S	58.66	SOK,SOK,SOK,OK,S	68.63	SOK,SOK,SOK,OK,S	48.35	SOK,SOK,SOK,OK,S	48.28	SOK,SOK,SOK,OK,S	20.35
Hars2	ENSMUSG00000019143_MULTIEX1-5/7=4-7	chr18:36948811-36948938	128	chr18:36948324,36948811-36948938,36949788	C2	79.51	SOK,SOK,LOW,B2,C2	63.76	SOK,SOK,OK,B2,C2	85.78	SOK,SOK,SOK,B2,C2	87.84	SOK,SOK,LOW,B2,C2	-24.08
Hax1	ENSMUSG00000027944-2-4,2-3,2-1,2-0-4/4	chr3:89801843-89802025	123	chr3:89802450,89801843-89802025+89801967+89801919+89801902	Alt3	46.93	SOK,SOK,SOK,115=112,S	39.97	SOK,SOK,OK,105=99,C1	71.24	OK,OK,OK,94=92,S	63.37	OK,OK,OK,82=82,S	-23.4
Hccs	ENSMUSG00000031352-0-0,1-0,3-0,4-0-2/4	chrX:165758047-	60	chrX:165758107+165758047+165757908+165757715-,165757522	Alt5	46.94	OK,OK,OK,49=49,S	52.78	LOW,LOW,LOW,36=36,S	34.33	OK,OK,OK,67=67,S	36.51	OK,OK,OK,63=63,S	16.27
Hdac10	ENSMUSG00000062906-18-24,18-23-2/2	chr15:88954605-88954858	175	chr15:88954962,88954605-88954858+88954683	Alt3	29.36	LOW,LOW,LOW,34=33,S	35.48	LOW,LOW,LOW,28=25,C1	24.34	LOW,LOW,LOW,33=31,C1	18.44	LOW,LOW,LOW,27=25,C1	17.04
Hdac4	ENSMUSG00000026313-1-5,1-3,5-5	chr1:93951478-93951549	72	chr1:94044833,93951478-93951549,93926773	S	100	OK,OK,OK,OK,C1	83.37	VLOW,VLOW,VLOW,OK,S	100	OK,OK,LOW,OK,C1	100	OK,OK,OK,OK,S	-16.63
Hdac6	ENSMUSG00000031161-2-1,3-1,4-1-2/3	chrX:7524776-	57	chrX:7524833+7524776+7524701-,7524370	Alt5	72.89	OK,OK,OK,59=57,S	84.85	LOW,LOW,LOW,33=33,S	67.8	OK,OK,OK,59=59,S	66.7	OK,OK,OK,69=67,S	18.15
Hdac7	ENSMUSG00000022475_MULTIEX1-2/2=1-C2	chr15:97627264-97627382	119	chr15:97628372,97627264-97627382,97626662	S	88.89	SOK,SOK,SOK,OK,S	94.37	OK,OK,OK,OK,S	88.24	OK,OK,OK,OK,S	76.62	OK,OK,OK,OK,S	17.75
Hdhd2	ENSMUSG00000025421-9-13,9-12-2/2	chr18:77193715-77193794	2	chr18:77189960,77193717+77193715-77193794	Alt3	44.3	LOW,SOK,VLOW,38=16,C3	12.47	LOW,SOK,N,25=3,C3	51.61	LOW,SOK,VLOW,31=16,C2	44.44	LOW,SOK,VLOW,36=16,C3	-31.97
Heatr7a	ENSMUSG00000022558-26-30,26-28,27-30	chr15:76257942-76258086	145	chr15:76257646,76257942-76258086,76258332	S	100	SOK,SOK,SOK,OK,S	51.72	OK,SOK,OK,OK,S	96.99	SOK,SOK,SOK,OK,S	100	SOK,SOK,SOK,OK,S	-48.28
Herc1	ENSMUSG00000038664-59-68,59-67,59-66,59-65-2/4	chr9:66316785-66316990	49	chr9:66315780,66316834+66316785+66316734+66316731-66316990	Alt3	51.12	SOK,SOK,SOK,135=135,S	58.25	OK,OK,OK,62=62,S	40.83	SOK,SOK,SOK,142=142,S	39.27	SOK,SOK,SOK,177=176,S	18.98
Herc2	ENSMUSG00000030451-35-36,35-35,37-36	chr7:63392591-63392764	174	chr7:63392090,63392591-63392764,63392839	S	94.89	OK,OK,OK,OK,S	80.25	N,N,N,B1,C1	100	OK,OK,OK,OK,S	96.88	OK,OK,OK,OK,S	-16.63
Hipk2	ENSMUSG00000061436-13-14,13-13-2/2	chr6:38680868-38681075	81	chr6:38687357,38680868-38681075+38680994	Alt3	38.08	LOW,LOW,LOW,38=38,S	39.49	LOW,LOW,LOW,22=22,S	66.44	LOW,LOW,LOW,31=31,S	60.14	LOW,LOW,LOW,26=26,S	-20.65
Hmgb3	ENSMUSG00000015217-2-4,2-3-2/2	chrX:68811228-68811382	4	chrX:68809412,68811232+68811228-68811382	Alt3	57.19	LOW,LOW,VLOW,29=10,C3	68.31	LOW,LOW,N,23=9,C3	66.32	OK,OK,LOW,43=25,C2	48.53	LOW,LOW,N,26=9,C3	19.78
Hmgcr	ENSMUSG00000021670-1-5,2-5-2/2	chr13:97440356-97440437	47	chr13:97440403+97440356-97440437,97436663	Alt5	97.37	LOW,LOW,LOW,38=36,C1	100	LOW,LOW,LOW,26=26,S	88.89	OK,OK,OK,90=87,S	83.16	OK,OK,OK,95=94,S	16.84
Hnrnpa2b1	ENSMUSG00000004980_MULTIEX1-2/2=C1-C2	chr6:51411982-51412054	73	chr6:51413410,51411919+51411982-51412054,51411432	S*	11.7	SOK,SOK,SOK,OK,S	11.8	SOK,SOK,SOK,OK,S	30.66	SOK,SOK,SOK,OK,S	29.04	SOK,SOK,SOK,OK,S	-17.24
Hnrpdl	ENSMUSG00000029328-0-1,1-1,3-1-1/3	chr5:100467739-	0	chr5:100467739+100467593+100467381-,100466748	Alt5	26.85	LOW,LOW,N,35=6,C3	41.42	LOW,LOW,N,25=8,C3	14.03	OK,OK,N,60=8,C3	3.92	OK,OK,N,54=2,C3	37.5
Hook3	ENSMUSG00000037234-MICROEX1	chr8:27156378-27156383	6	chr8:27158724,27156378-27156383,27154746	MIC_S	50.3	SOK,SOK,SOK,na,na	39.83	SOK,SOK,SOK,na,na	74.63	OK,OK,OK,na,na	86.9	OK,SOK,OK,na,na	-47.07
Hps1	ENSMUSG00000025188-0-1,1-1-2/2	chr19:42854228-	176	chr19:42854404+42854228-,42853136	Alt5	26.76	OK,OK,OK,71=71,S	19.05	OK,OK,OK,42=42,S	10.34	LOW,LOW,LOW,29=29,S	38.1	OK,OK,OK,42=42,S	-19.05
Hps5	ENSMUSG00000014418-25-29,26-29-2/2	chr7:54028490-54028544	38	chr7:54028528+54028490-54028544,54027913	Alt5	75.83	LOW,OK,LOW,35=35,S	56.03	VLOW,LOW,VLOW,16=15,S	85.47	OK,OK,OK,42=42,S	100	OK,OK,OK,41=40,S	-43.97
Hsd3b7	ENSMUSG00000042289_MULTIEX1-1/2=C1-2	chr7:134944975-134945130	156	chr7:134944760+134944877,134944906+134944975-134945130,134945348	S*	94.29	OK,OK,OK,OK,S	91.67	OK,OK,OK,OK,S	76.92	OK,OK,OK,OK,S	68	LOW,LOW,LOW,OK,C1	23.67
Hspa12a	ENSMUSG00000025092_MULTIEX1-3/4=C1-C2	chr19:58879891-58879995	105	chr19:58895490,58879891-58879995,58875406	C3	100	LOW,LOW,N,Bn,C3	81.82	VLOW,VLOW,N,Bn,C3	100	OK,OK,N,Bn,C3	100	OK,OK,N,Bn,C3	-18.18
Hspa4	ENSMUSG00000020361-24-23,25-23-2/2	chr11:53081093-53081371	32	chr11:53081125+53081093-53081371,53080620	Alt5	78.26	LOW,LOW,N,23=6,C3	93.33	VLOW,VLOW,N,15=4,C3	85	LOW,LOW,N,20=3,C3	69.23	LOW,LOW,VLOW,26=12,C3	24.1
Hspb2	ENSMUSG00000038086-0-1,0-0-2/2	chr9:-50559838	282	chr9:50560282,-50559838+50559556	Alt3	38.27	OK,OK,OK,81=81,S	26.09	OK,OK,OK,46=46,S	76.19	OK,OK,OK,42=42,S	56.41	LOW,LOW,LOW,39=39,S	-30.32
Htt	ENSMUSG00000029104_CASSETTE3	chr5:35219674-35219850	177	chr5:35219558,35219674-35219850,35220077	S	98.1	SOK,SOK,SOK,B1,S	96.61	SOK,SOK,SOK,OK,S	86.96	SOK,SOK,SOK,OK,S	81.48	SOK,SOK,SOK,OK,S	15.13
Huwe1	ENSMUSG00000025261_MULTIEX1-4/6=3-C2	chrX:148238299-148238345	47	chrX:148238112,148238299-148238345,148241263	C2	4.23	OK,OK,OK,Bn,C2	20	N,N,N,Bn,C2	3.85	OK,OK,OK,Bn,C2	4.6	OK,OK,OK,OK,C2	15.4
Idh1	ENSMUSG00000025950_CASSETTE1	chr1:65228202-65228272	71	chr1:65232879,65228202-65228272,65221942	S	8.33	OK,OK,OK,OK,S	5.56	LOW,LOW,LOW,Bn,S	24.27	OK,OK,OK,OK,S	23.68	OK,OK,OK,OK,S	-18.12
Idh3g	ENSMUSG00000002010-MICROEX1	chrX:71027637-71027648	12	chrX:71028014,71027637-71027648,71027442	MIC_S	62.93	SOK,SOK,SOK,na,na	61.59	SOK,SOK,SOK,na,na	78.62	SOK,SOK,SOK,na,na	77.45	SOK,SOK,SOK,na,na	-15.86
Iffo1	ENSMUSG00000038271_MULTIEX1-3/3=C1-C2	chr6:125103060-125103180	121	chr6:125101534+125101543,125103060-125103180,125103425+125103428	C2	85.56	SOK,SOK,N,B2,C2	68.31	SOK,SOK,N,B2,C2	83.27	SOK,SOK,N,B2,C2	92.38	SOK,SOK,N,B2,C2	-24.07
Ifnar2	ENSMUSG00000022971-9-9,9-8,12-9	chr16:91399463-91399590	128	chr16:91394158,91399463-91399590,91403955	S	73.84	OK,OK,OK,B1,S	63.35	VLOW,VLOW,VLOW,OK,S	78.9	LOW,LOW,LOW,OK,C1	82.38	LOW,LOW,LOW,B1,S	-19.03
Igsf3	ENSMUSG00000042035_MULTIEX1-1/2=C1-2	chr3:101236838-101236897	60	chr3:101235516,101236838-101236897,101239254	S	27.27	OK,OK,OK,OK,S	25.93	OK,OK,OK,OK,S	39.78	OK,OK,OK,OK,S	43.9	OK,OK,OK,OK,S	-17.97
Igsf9	ENSMUSG00000037995_MULTIEX1-3/8=2-C2	chr1:174419644-174419796	153	chr1:174415097+174415101,174419627+174419644-174419796,174423618	C2*	96.08	OK,OK,N,B2,C2	81.82	VLOW,VLOW,N,Bn,C2	100	OK,OK,N,B2,C3	100	OK,OK,N,B2,C3	-18.18
Inpp5k	ENSMUSG00000006127_MULTIEX1-1/4=C1-2	chr11:75458930-75459119	190	chr11:75453067,75458930-75459119,75460288	S	78.95	OK,OK,OK,OK,S	79.17	LOW,LOW,LOW,B1,S	81.25	VLOW,VLOW,VLOW,OK,C1	100	LOW,LOW,LOW,OK,S	-20.83
Iqce	ENSMUSG00000036555_CASSETTE1	chr5:141151032-141151202	171	chr5:141153370,141151032-141151202,141150314	S	51.3	LOW,OK,LOW,OK,S	60.82	VLOW,LOW,VLOW,B1,S	82.58	OK,OK,OK,OK,S	77.06	OK,OK,OK,OK,S	-16.24
Iqcg	ENSMUSG00000035578-10-4,10-3,15-4	chr16:33040850-33040978	129	chr16:33045606,33040850-33040978,33035708	C1	100	OK,OK,N,B1,C2	80.72	VLOW,VLOW,N,B1,C2	100	OK,OK,VLOW,B1,C2	100	OK,OK,VLOW,B1,C2	-19.28
Iqsec1	ENSMUSG00000034312-22-20,22-18,23-20	chr6:90617894-90618070	177	chr6:90618635,90617894-90618070,90614065	C1	91.8	LOW,LOW,LOW,B1,S	81.53	VLOW,VLOW,VLOW,B1,S	100	OK,OK,OK,OK,S	100	OK,OK,OK,B1,S	-18.47
Irak1	ENSMUSG00000031392-1-7,1-6-2/2	chrX:71268188-71268404	113	chrX:71268705,71268188-71268404+71268291	Alt3	13.48	OK,SOK,N,63=2,C3	23.46	LOW,OK,N,33=2,C3	7.25	OK,SOK,N,58=2,C3	0	LOW,OK,N,38=0,C3	23.46
Itfg3	ENSMUSG00000024187-0-5,1-5,2-5-2/3	chr17:26380951-	12	chr17:26380963+26380951+26380935-,26357525	Alt5	40.42	LOW,LOW,VLOW,35=13,C3	71.84	VLOW,VLOW,N,16=6,C3	50.8	OK,OK,LOW,55=26,C3	50.45	OK,OK,LOW,64=25,C3	21.39
Itgb3bp	ENSMUSG00000028549_MULTIEX1-3/3=2-C2	chr4:99436185-99436232	48	chr4:99447453,99436185-99436232,99434267	S	51.66	SOK,SOK,SOK,B2,S	53.41	SOK,SOK,SOK,B2,S	80	SOK,SOK,SOK,B2,S	77.88	SOK,SOK,SOK,B2,S	-24.47
Itpr1	ENSMUSG00000030102_MULTIEX1-3/3=C1-C2	chr6:108382643-108382690	48	chr6:108367994,108382640+108382643-108382690,108388294	C2*	32.24	OK,OK,OK,B1,C1	18.42	OK,OK,OK,OK,C2	33.24	OK,OK,OK,B1,C1	42.79	OK,OK,OK,B2,C2	-24.37
Jmjd1c	ENSMUSG00000037876-2-3,2-2,5-3	chr10:66652484-66652597	114	chr10:66620819,66652484-66652597,66678018	C1	86.93	LOW,LOW,VLOW,OK,S	57.69	N,N,N,OK,S	79.39	OK,OK,OK,OK,S	83.22	OK,OK,OK,OK,S	-25.53
Jmjd4	ENSMUSG00000036819-3-7,3-6,3-5,3-4,3-3-4/5	chr11:59267294-59267561	86	chr11:59267147,59267380+59267330+59267311+59267294+59267282-59267561	Alt3	39.62	OK,OK,OK,53=52,S	24.14	LOW,LOW,LOW,29=29,S	53.6	OK,OK,OK,56=55,S	45	OK,OK,OK,60=59,S	-20.86
Kalrn	ENSMUSG00000061751-73-77,73-76-2/2	chr16:34014088-34014300	3	chr16:34016478,34014088-34014300+34014297	Alt3	45.59	OK,OK,OK,68=68,S	33.33	OK,OK,OK,42=42,S	48.15	OK,OK,OK,54=54,S	52.08	OK,OK,OK,48=48,S	-18.75
Kbtbd3	ENSMUSG00000025893_MULTIEX1-1/2=C1-2	chr9:4313702-4313806	105	chr9:4309934,4313697+4313702-4313806,4316827	S*	38.71	LOW,LOW,LOW,B1,S	37.5	OK,OK,OK,B2,S	8.86	OK,OK,OK,OK,S	10.14	OK,OK,OK,B2,S	27.36
Kcnn2	ENSMUSG00000054477_MULTIEX1-4/4=3-C2	chr18:45751660-45752078	419	chr18:45720970,45751660-45752078,45814852	S	97.14	OK,OK,OK,OK,S	96.3	OK,OK,OK,OK,S	93.75	LOW,LOW,LOW,OK,S	80	VLOW,VLOW,VLOW,OK,S	16.3
Kctd18	ENSMUSG00000054770-8-14,9-14-2/2	chr1:58022173-58022384	22	chr1:58022195+58022173-58022384,58020105	Alt5	89.96	LOW,LOW,LOW,35=35,S	96.88	LOW,LOW,LOW,32=31,S	82.33	OK,OK,OK,44=43,S	81.63	LOW,LOW,LOW,33=32,S	15.25
Kctd7	ENSMUSG00000034110-0-1,0-0-2/2	chr5:130623847-130624040	77	chr5:130621096,130623924+130623847-130624040	Alt3	4.65	OK,OK,OK,43=43,S	5.88	VLOW,VLOW,VLOW,17=17,S	0	LOW,LOW,LOW,20=20,S	21.88	LOW,LOW,LOW,32=32,S	-16
Kdm4c	ENSMUSG00000028397-1-6,1-2,8-6	chr4:73908713-73908873	161	chr4:73897990,73908713-73908873,73917098	C1	100	LOW,LOW,LOW,OK,C1	71.75	N,N,N,OK,S	85.14	OK,OK,OK,OK,S	89.36	LOW,LOW,LOW,OK,C1	-17.61
Kdm5a	ENSMUSG00000030180_CASSETTE2	chr6:120344105-120344267	163	chr6:120340853,120344105-120344267,120348956	S	92.59	OK,OK,OK,OK,S	78.12	OK,OK,OK,OK,S	93.39	SOK,SOK,SOK,OK,S	95.45	SOK,SOK,SOK,OK,S	-17.33
Khdrbs1	ENSMUSG00000028790_CASSETTE1	chr4:129386805-129386860	56	chr4:129389348,129386805-129386860,129381304	S	28.89	LOW,LOW,LOW,Bn,S	30	VLOW,VLOW,VLOW,Bn,S	8.33	OK,OK,OK,Bn,S	14.29	LOW,LOW,LOW,Bn,S	15.71
Kidins220	ENSMUSG00000036333-0-0,2-0,3-0,4-0-4/4	chr12:-25659952	82	chr12:-25659870+25659927+25659947+25659952,25667102	Alt5	15.33	OK,OK,OK,51=51,S	8.36	LOW,LOW,LOW,35=35,S	27.14	OK,OK,OK,65=65,S	24.48	OK,OK,OK,72=72,S	-16.12
Kif13a	ENSMUSG00000021375_MULTIEX2-1/2=C1-2	chr13:46875995-46876033	39	chr13:46880615,46875995-46876033,46874362	S	16.23	OK,OK,OK,OK,S	16.34	OK,OK,OK,OK,S	18.87	OK,OK,OK,OK,S	31.91	OK,OK,OK,OK,S	-15.57
Kif1b	ENSMUSG00000063077_CASSETTE6	chr4:148639454-148639471	18	chr4:148640361,148639454-148639471,148637799	S	81.91	LOW,SOK,LOW,OK,S	67.96	VLOW,OK,VLOW,OK,S	89.09	OK,SOK,OK,OK,S	90.52	OK,SOK,OK,OK,S	-22.56
Kif20b	ENSMUSG00000024795_CASSETTE4	chr19:35046887-35046988	102	chr19:35044607,35046887-35046988,35047349	S	78.06	SOK,SOK,SOK,OK,S	81.92	SOK,SOK,SOK,OK,S	71.52	SOK,SOK,SOK,OK,S	66.14	SOK,SOK,SOK,OK,S	15.78
Kifc5b	ENSMUSG00000024301-7-6,7-3,10-6	chr17:27058524-27058805	282	chr17:27058064,27058524-27058805,27059621	S	33.77	LOW,SOK,LOW,B2,S	28.92	LOW,SOK,VLOW,B2,S	40	LOW,SOK,VLOW,B2,S	48.95	OK,SOK,OK,B2,S	-20.03
Klc1	ENSMUSG00000021288-21-28,22-28-2/2	chr12:113027560-113027697	27	chr12:113027560-113027670+113027697,113033759	Alt5	77.9	SOK,SOK,SOK,699=156,C3	81.23	SOK,SOK,SOK,589=119,C3	60.41	SOK,SOK,SOK,545=107,C3	57.64	SOK,SOK,SOK,533=113,C3	23.59
Klhdc3	ENSMUSG00000063576_CASSETTE2	chr17:46815991-46816136	146	chr17:46817651,46815991-46816136+46816143,46815442	S*	65.46	SOK,SOK,SOK,OK,S	63.16	SOK,SOK,SOK,OK,S	82	SOK,SOK,SOK,OK,S	80.08	SOK,SOK,SOK,OK,S	-16.92
Klhl28	ENSMUSG00000020948-1-3,1-2,2-3	chr12:66052363-66052806	444	chr12:66057826,66052363-66052806,66051209	S	100	LOW,OK,LOW,OK,S	84.01	N,N,N,B2,C1	100	LOW,LOW,LOW,B1,C1	100	LOW,LOW,LOW,OK,S	-15.99
Krba1	ENSMUSG00000042810-0-5,0-4,0-3,0-2,0-1-3/5	chr6:48352870-48352995	24	chr6:48345886,48352894+48352883+48352870+48352855+48352692-48352995	Alt3	66.17	LOW,LOW,LOW,29=29,S	42.37	VLOW,VLOW,VLOW,12=12,S	70.61	LOW,LOW,LOW,30=30,S	60.69	OK,OK,OK,40=40,S	-18.32
Ktn1	ENSMUSG00000021843_CASSETTE5	chr14:48346146-48346229	84	chr14:48345984,48346146-48346229,48350015	S	33.67	SOK,SOK,SOK,OK,S	34.18	SOK,SOK,SOK,OK,S	18.17	SOK,SOK,SOK,OK,S	17.76	SOK,SOK,SOK,OK,S	16.42
L1cam	ENSMUSG00000031391-MICROEX1	chrX:71112361-71112375	15	chrX:71115068,71112361-71112375,71111499	MIC_S	61.51	OK,SOK,OK,na,na	59.11	OK,OK,OK,na,na	85.05	OK,SOK,OK,na,na	84	OK,SOK,OK,na,na	-24.89
Lcorl	ENSMUSG00000015882_MULTIEX1-2/5=1-3	chr5:46167659-46167738	80	chr5:46186532,46167659-46167738,46166730+46166760	S	96.92	OK,OK,OK,OK,S	63.64	LOW,LOW,LOW,OK,C1	83.51	OK,OK,OK,OK,C1	93.44	SOK,SOK,SOK,OK,S	-29.8
Lemd3	ENSMUSG00000048661_MULTIEX1-1/9=C1-2	chr10:120389274-120389311	38	chr10:120414840,120389274-120389311,120386419	S	100	OK,OK,OK,OK,S	70.34	VLOW,VLOW,VLOW,OK,C1	91.67	OK,OK,OK,OK,S	89.89	OK,OK,OK,OK,S	-19.55
Letm2	ENSMUSG00000037363_CASSETTE1	chr8:26690192-26690266	75	chr8:26690788,26690192-26690266,26689276	S	94.52	OK,OK,OK,OK,S	96.77	OK,OK,OK,OK,S	92.73	OK,OK,OK,OK,S	80.95	OK,OK,OK,OK,S	15.82
Lgals8	ENSMUSG00000057554_MULTIEX1-6/6=5-C2	chr13:12543668-12543694	27	chr13:12544989,12543668-12543694,12540774	S	92.58	OK,SOK,OK,OK,S	78.31	LOW,OK,LOW,OK,S	84.22	OK,SOK,OK,OK,S	93.63	OK,SOK,OK,OK,S	-15.32
Limk2	ENSMUSG00000020451-3-6,3-5,4-6	chr11:3268986-3269165	180	chr11:3270972,3268986-3269165,3261828	C3	76	SOK,SOK,N,Bn,C3	73.54	SOK,SOK,N,Bn,C3	43.49	SOK,SOK,N,Bn,C3	43.15	SOK,SOK,N,Bn,C3	30.39
Llgl2	ENSMUSG00000020782_CASSETTE2	chr11:115716126-115716173	48	chr11:115715889,115716046+115716126-115716173,115716374+115716377	S*	48.94	LOW,OK,LOW,B1,S	43.46	OK,OK,OK,B1,S	59.97	LOW,OK,LOW,OK,S	70.58	VLOW,LOW,VLOW,B1,S	-27.12
Lphn1	ENSMUSG00000013033_MULTIEX1-1/2=C1-C2	chr8:86448105-86448254	150	chr8:86447007,86448105-86448254,86453363	C2	17.38	OK,OK,OK,OK,C3	23.9	N,LOW,N,B1,C3	11.43	OK,OK,OK,Bn,C3	8.67	OK,OK,OK,Bn,C3	15.23
Lphn2	ENSMUSG00000028184-MICROEX1	chr3:148523391-148523402	12	chr3:148528564,148523391-148523402,148522497	MIC_S	3.88	SOK,SOK,SOK,na,na	5.15	OK,OK,OK,na,na	42.21	SOK,SOK,SOK,na,na	39.57	SOK,SOK,SOK,na,na	-34.42
Lpin1	ENSMUSG00000020593-2-2,2-1,4-2	chr12:16591314-16591457	144	chr12:16596524,16591314-16591457,16587710	S	16.28	LOW,LOW,LOW,OK,S	33.33	N,N,N,OK,S	8.47	OK,OK,OK,OK,S	9.09	OK,OK,OK,OK,S	24.24
Lrch3	ENSMUSG00000022801_CASSETTE4	chr16:33009275-33009522	248	chr16:33005827,33009275-33009522,33012427	S	34.02	OK,OK,OK,B2,S	32.08	LOW,LOW,LOW,B2,S	55.34	OK,OK,OK,B2,S	55.56	OK,OK,OK,B2,S	-23.48
Lrdd	ENSMUSG00000025507-7-11,7-10,7-9-2/3	chr7:148627072-148627273	58	chr7:148627374,148627072-148627298+148627273+148627215	Alt3	75	OK,OK,OK,52=51,S	80	OK,OK,LOW,40=39,S	54.29	LOW,LOW,LOW,35=35,S	60	OK,OK,OK,45=44,S	20
Lrp8	ENSMUSG00000028613_MULTIEX1-3/4=2-C2	chr4:107520886-107521008	123	chr4:107520171,107520886-107521008,107523913	C1	53.25	SOK,SOK,SOK,OK,C2	56.34	SOK,SOK,OK,OK,C2	49.29	SOK,SOK,OK,OK,C2	40.69	OK,OK,OK,OK,C2	15.65
Lrrc45	ENSMUSG00000025145-7-7,8-7,9-7-2/3	chr11:120577120-120577332	84	chr11:120577120-120577248+120577332+120577406,120578370	Alt5	30.32	OK,OK,OK,42=42,S	44.26	LOW,LOW,LOW,20=20,S	14.35	LOW,LOW,LOW,34=34,S	11.13	LOW,LOW,LOW,35=35,S	33.13
Lrrcc1	ENSMUSG00000027550_MULTIEX1-1/2=C1-2	chr3:14554304-14554505	202	chr3:14551527,14554304-14554505,14557189	S	75.7	OK,OK,OK,OK,C1	93.33	OK,OK,OK,OK,S	81.31	OK,OK,OK,OK,S	76	OK,OK,OK,OK,C1	17.33
Lrsam1	ENSMUSG00000026792-1-2,1-0-2/2	chr2:32816594-32816775	77	chr2:32817082,32816594-32816775+32816698	Alt3	70	LOW,LOW,VLOW,20=15,C2	40	VLOW,VLOW,N,10=5,C2	73.33	LOW,LOW,LOW,30=25,C1	72.22	LOW,LOW,LOW,36=25,C2	-32.22
Lsm14a	ENSMUSG00000066568_CASSETTE1	chr7:35132945-35133001	57	chr7:35136305,35132945-35133001,35130973+35130977	S	55.9	SOK,SOK,SOK,OK,S	53.54	SOK,SOK,SOK,OK,S	75.24	SOK,SOK,SOK,OK,S	79.37	SOK,SOK,SOK,OK,S	-25.83
Luc7l2	ENSMUSG00000029823-18-16,18-15,19-16	chr6:38521042-38521088	47	chr6:38520604,38521042-38521088,38525889	C3	95.24	LOW,LOW,N,B2,C3	76.92	VLOW,VLOW,N,Bn,C3	96.08	LOW,LOW,N,B2,C3	100	OK,OK,N,Bl,C3	-23.08
Lyrm5	ENSMUSG00000040370-0-2,1-2,2-2-2/3	chr6:-145159772	8	chr6:-145159764+145159772+145159996,145163704	Alt5	45.61	OK,OK,OK,87=86,S	56.77	OK,OK,OK,61=59,C1	63.86	OK,OK,OK,65=63,C1	77.65	OK,OK,OK,48=48,S	-20.88
Lysmd4	ENSMUSG00000043831-0-0,1-0,2-0-3/3	chr7:-74367924	409	chr7:-74367515+74367535+74367924,74368495	Alt5	29.39	LOW,LOW,LOW,20=20,S	69.39	VLOW,VLOW,VLOW,10=10,S	29.82	LOW,LOW,LOW,23=23,S	26.7	LOW,LOW,LOW,22=22,S	42.69
Madd	ENSMUSG00000040687_MULTIEX1-1/2=C1-C2	chr2:90980966-90980974	9	chr2:90982903+90982913,90980966-90980974,90978912	C2	9.23	OK,SOK,OK,Bn,C3	0	OK,OK,OK,Bn,C3	19.7	SOK,SOK,OK,Bn,C2	26.52	SOK,SOK,OK,Bn,C2	-26.52
Man2a2	ENSMUSG00000038886-3-2,3-1-2/2	chr7:87514479-87514658	27	chr7:87515618,87514479-87514658+87514631	Alt3	10.26	LOW,LOW,LOW,39=39,S	25	N,N,N,8=8,S	11.76	LOW,LOW,LOW,34=34,S	4.17	LOW,LOW,LOW,24=24,S	20.83
Man2b1	ENSMUSG00000005142-3-5,3-4,3-3,3-2-2/4	chr8:87608540-87608703	32	chr8:87608402,87608572+87608540+87608507+87608490-87608703	Alt3	95.83	OK,OK,OK,96=82,C1	98.18	OK,OK,OK,55=52,C1	89.06	OK,OK,OK,64=60,C1	80	OK,OK,OK,45=41,C1	18.18
Map3k3	ENSMUSG00000020700_MULTIEX1-1/2=C1-2	chr11:106012323-106012454	132	chr11:106011732,106012323-106012454,106012932	S	79.53	SOK,SOK,SOK,OK,S	78.78	SOK,SOK,SOK,OK,S	94.59	SOK,SOK,SOK,OK,S	94.85	SOK,SOK,SOK,OK,S	-16.07
Map3k4	ENSMUSG00000014426_MULTIEX1-2/2=1-C2	chr17:12435516-12435671	156	chr17:12436366,12435516-12435671,12432936	S	13.49	SOK,SOK,SOK,B1,S	13.47	SOK,SOK,SOK,OK,S	25.96	SOK,SOK,SOK,B1,S	33.72	SOK,SOK,SOK,OK,S	-20.25
Map3k5	ENSMUSG00000071369_CASSETTE3	chr10:19787635-19787742	108	chr10:19778896,19787635-19787742,19796288	S	93.94	LOW,LOW,LOW,OK,S	64.71	N,N,N,OK,S	79.49	LOW,LOW,LOW,B1,S	95.24	OK,OK,OK,OK,S	-30.53
Map3k6	ENSMUSG00000028862-0-0,1-0-2/2	chr4:-132797569	223	chr4:-132797346+132797569,132798733	Alt5	6.25	LOW,LOW,LOW,32=32,S	0	N,N,N,8=8,S	0	LOW,LOW,LOW,21=21,S	16.67	LOW,LOW,LOW,24=24,S	-16.67
Map4k4	ENSMUSG00000026074_MULTIEX1-2/2=C1-C2	chr1:40060608-40060832	225	chr1:40057594,40060602+40060608-40060832,40061652	C2*	51.18	SOK,SOK,SOK,OK,C1	46.18	SOK,SOK,SOK,B1,C1	66.98	SOK,SOK,SOK,B1,C1	69.4	SOK,SOK,SOK,B1,C2	-23.22
Mapk4	ENSMUSG00000024558-1-5,1-4-2/2	chr18:74220045-74220230	5	chr18:74224494,74220045-74220230+74220225	Alt3	64	OK,OK,OK,50=48,S	64.91	OK,OK,OK,57=52,C1	53.33	VLOW,VLOW,VLOW,15=10,C2	85.71	LOW,LOW,VLOW,21=17,C1	-20.8
Mapk8ip3	ENSMUSG00000024163_CASSETTE1	chr17:25057417-25057440	24	chr17:25060761,25057417-25057440,25055081+25055084	S	74.92	SOK,SOK,SOK,OK,S	71.38	OK,SOK,OK,OK,S	91.93	SOK,SOK,SOK,OK,S	94.56	SOK,SOK,SOK,OK,S	-23.18
Mapt	ENSMUSG00000018411_MULTIEX2-1/4=C1-3	chr11:104179471-104179563	93	chr11:104171848,104179471-104179563,104182665	S	35.37	SOK,SOK,SOK,OK,S	39.23	SOK,SOK,SOK,OK,S	14.24	SOK,SOK,SOK,OK,S	17.98	SOK,SOK,SOK,OK,S	21.25
Mast2	ENSMUSG00000003810_MULTIEX1-2/2=1-C2	chr4:116006018-116006038	21	chr4:116010027,116006018-116006038,116003074	S	33.61	SOK,SOK,SOK,OK,S	40.37	OK,SOK,OK,OK,S	66.75	OK,SOK,OK,OK,S	65.75	OK,SOK,OK,OK,S	-25.38
Mavs	ENSMUSG00000037523-0-0,1-0-2/2	chr2:-131060091	228	chr2:-131059863+131060091,131064472	Alt5	36.36	LOW,LOW,VLOW,22=18,C1	7.14	VLOW,VLOW,VLOW,14=13,C1	10.34	LOW,LOW,LOW,29=28,S	30	LOW,LOW,LOW,30=27,C1	-22.86
Max	ENSMUSG00000059436-8-7,9-7,10-7,11-7-2/4	chr12:78040417-78040501	12	chr12:78040429+78040417+78040413+78040401-78040501,78039742	Alt5	78.18	VLOW,VLOW,VLOW,19=19,S	57.14	LOW,LOW,LOW,21=21,S	66.51	LOW,LOW,LOW,39=38,S	91.67	LOW,LOW,LOW,24=24,S	-34.53
Mbd1	ENSMUSG00000024561_CASSETTE2	chr18:74435561-74435725	165	chr18:74435071,74435558+74435561-74435725,74436061	S*	21.88	SOK,SOK,SOK,OK,S	30.53	OK,OK,OK,B1,S	20	OK,OK,OK,OK,S	15	OK,OK,OK,OK,S	15.53
Mbd4	ENSMUSG00000030322-0-0,1-0,2-0,3-0-3/4	chr6:115802703-	452	chr6:115803155+115803110+115802703+115802674-,115800857	Alt5	25.53	OK,OK,OK,40=40,S	17.07	LOW,LOW,LOW,24=24,S	24.34	LOW,LOW,LOW,21=21,S	32.21	VLOW,VLOW,VLOW,19=19,S	-15.14
Mbd5	ENSMUSG00000036792-4-14,4-9,6-14	chr2:48881520-48881620	101	chr2:48873845,48881520-48881620,48929362	C3	0	LOW,LOW,N,Bn,C3	15.42	N,N,N,Bn,C3	0	OK,OK,N,Bn,C3	0	OK,OK,N,Bn,C3	15.42
Mbnl1	ENSMUSG00000027763_MULTIEX2-1/4=C1-2	chr3:60418605-60418658	54	chr3:60417442,60418605-60418658,60419542+60419647	S	61.7	SOK,SOK,SOK,OK,S	59.62	OK,OK,OK,OK,S	77.46	SOK,SOK,SOK,OK,S	84.83	SOK,SOK,SOK,OK,S	-25.21
Mbtd1	ENSMUSG00000059474-9-18,11-18-2/2	chr11:93770188-93770257	6	chr11:93770188-93770251+93770257,93771597	Alt5	17.02	OK,OK,OK,47=47,S	10	LOW,LOW,LOW,20=20,S	19.05	OK,OK,OK,84=84,S	25.53	OK,OK,OK,98=97,S	-15.53
Mbtps2	ENSMUSG00000046873_MULTIEX1-1/4=C1-3	chrX:154006866-154007030	165	chrX:154010791,154006866-154007030,153999433	C1	40.27	SOK,SOK,SOK,B2,C2	45.26	SOK,SOK,OK,B2,C2	27.21	SOK,SOK,SOK,B2,C1	21.45	SOK,SOK,SOK,B2,C2	23.81
Mcam	ENSMUSG00000032135_CASSETTE3	chr9:43949358-43949475	118	chr9:43949075,43949358-43949475,43949867	S	70.83	SOK,SOK,SOK,OK,S	71.73	SOK,SOK,SOK,OK,S	69.92	SOK,SOK,SOK,OK,S	55.15	SOK,SOK,SOK,OK,S	16.58
Mdm4	ENSMUSG00000054387-4-5,4-4-2/2	chr1:134909246-134909291	3	chr1:134915354,134909246-134909291+134909288	Alt3	60	OK,OK,OK,57=56,S	30.73	LOW,LOW,LOW,25=24,S	48.53	LOW,LOW,LOW,32=32,S	48.53	LOW,LOW,LOW,30=29,S	-17.8
Meaf6	ENSMUSG00000028863_MULTIEX2-2/4=C1-4	chr4:124784761-124784790	30	chr4:124780275,124784761-124784790,124785567	C2	61.22	SOK,SOK,SOK,B2,C2	62.81	SOK,SOK,SOK,B2,C2	68.19	SOK,SOK,SOK,B1,C2	78.37	SOK,SOK,SOK,B1,C2	-15.56
Med1	ENSMUSG00000018160-11-13,11-12,12-13	chr11:98031391-98031754	364	chr11:98032262,98031391-98031754,98030766	S	24.79	OK,OK,OK,B2,S	32.69	OK,OK,OK,B2,S	13.18	OK,OK,OK,B2,S	11.47	OK,OK,OK,Bn,S	21.22
Med15	ENSMUSG00000012114_MULTIEX1-9/9=8-C2	chr16:17663470-17663589	120	chr16:17671638,17663470-17663589,17655898	C1	74.37	SOK,SOK,SOK,OK,C1	79.53	SOK,SOK,SOK,OK,C1	63.58	SOK,SOK,SOK,OK,C1	59.87	SOK,SOK,SOK,OK,C1	19.66
Mef2a	ENSMUSG00000030557_MULTIEX2-4/4=1-C2	chr7:74412953-74413090	138	chr7:74440261,74412953-74413090,74411048	ME(3-4[100=100])	30.11	SOK,SOK,OK,OK,C3	28	OK,OK,LOW,OK,C3	37.89	SOK,SOK,OK,OK,C2	49.69	SOK,SOK,OK,OK,C2	-21.69
Mef2d	ENSMUSG00000001419_MULTIEX1-1/7=C1-3	chr3:87961956-87962093	138	chr3:87960447,87961956-87962093,87963044	ME(1-2[100=97])	63.49	SOK,SOK,SOK,OK,C1	62.5	SOK,SOK,SOK,B1,S	77.17	SOK,SOK,SOK,OK,S	77.56	SOK,SOK,SOK,OK,C1	-15.06
Melk	ENSMUSG00000035683_MULTIEX2-1/3=C1-3	chr4:44337072-44337140	69	chr4:44330994,44337072-44337140,44345752	C2	85.11	SOK,SOK,VLOW,B2,C2	89.71	SOK,SOK,N,B2,C2	79.31	SOK,SOK,LOW,B2,C2	71.58	SOK,SOK,SOK,B2,C2	18.13
Mettl8	ENSMUSG00000041975_MULTIEX2-1/2=C1-2	chr2:70889729-70889790	62	chr2:70893428,70889729-70889790,70856431	S	33.33	OK,OK,OK,B1,S	44.58	OK,OK,OK,B2,S	18.52	OK,OK,OK,B1,S	20.43	OK,OK,OK,B1,S	24.15
Mfap3	ENSMUSG00000020522-0-1,1-1,2-1-2/3	chr11:-57332250	36	chr11:-57332214+57332250+57332339,57341361	Alt5	25	LOW,LOW,LOW,24=24,S	13.33	VLOW,VLOW,VLOW,15=15,S	12	LOW,LOW,LOW,25=25,S	35	LOW,LOW,VLOW,20=19,C1	-21.67
Mfsd6	ENSMUSG00000041439_CASSETTE1	chr1:52715543-52715567	25	chr1:52717651,52715543-52715567,52715389	S	35.39	OK,SOK,OK,OK,S	33.27	OK,OK,OK,B1,S	41.46	SOK,SOK,SOK,OK,S	52.49	SOK,SOK,SOK,OK,S	-19.22
Mib2	ENSMUSG00000029060-14-22,14-21,14-20,14-19-2/4	chr4:155033003-155033110	12	chr4:155033232,155033003-155033152+155033129+155033110+155033098	Alt3	55.85	LOW,LOW,LOW,21=21,S	44.24	LOW,LOW,LOW,22=22,S	67.07	LOW,LOW,LOW,22=22,S	77.44	LOW,LOW,LOW,23=23,S	-33.2
Mical3	ENSMUSG00000051586-3-5,3-4-2/2	chr6:120923421-120923665	3	chr6:120932550,120923421-120923665+120923662	Alt3	82.19	OK,OK,OK,46=46,S	86.62	LOW,LOW,LOW,23=23,S	84.23	LOW,LOW,LOW,26=26,S	70.83	LOW,LOW,LOW,28=28,S	15.79
Micalcl	ENSMUSG00000030771-9-12,9-11-2/2	chr7:119551071-119551173	3	chr7:119541079,119551074+119551071-119551173	Alt3	18.45	LOW,OK,LOW,37=37,S	7.88	LOW,OK,LOW,37=37,S	18.97	LOW,LOW,LOW,36=36,S	25.88	LOW,LOW,LOW,34=34,S	-18
Miip	ENSMUSG00000029022_CASSETTE2	chr4:147237137-147237245	109	chr4:147239298,147237137-147237245,147237058	S	77.11	SOK,SOK,SOK,OK,S	80.85	SOK,SOK,SOK,OK,S	65.99	SOK,SOK,SOK,OK,S	64.95	SOK,SOK,SOK,OK,S	15.9
Mkl2	ENSMUSG00000009569_CASSETTE1	chr16:13332107-13332169	63	chr16:13326664,13332107-13332169,13378357	S	7.14	OK,OK,OK,Bn,S	33.33	N,N,N,B2,S	12.73	OK,OK,OK,B2,S	2.44	OK,OK,OK,Bn,S	30.89
Mll3	ENSMUSG00000038056-56-57,56-56,56-55-2/3	chr5:24798925-24799063	69	chr5:24800375,24798925-24799066+24799063+24798994	Alt3	7.73	OK,OK,LOW,41=20,C3	27.26	LOW,LOW,VLOW,26=15,C2	4.57	OK,OK,LOW,45=22,C3	3.84	OK,OK,LOW,52=31,C2	23.42
Mms19	ENSMUSG00000025159_CASSETTE4	chr19:42038353-42038427	75	chr19:42038808,42038353-42038427,42037948+42037960	S	83.74	SOK,SOK,SOK,OK,S	88.74	SOK,SOK,SOK,OK,S	84.44	SOK,SOK,SOK,B1,S	73.47	SOK,SOK,SOK,OK,S	15.27
Mocs2	ENSMUSG00000015536_MULTIEX1-1/3=C1-2	chr13:115609544-115609665	122	chr13:115608531,115609544-115609665,115611010	S	59.27	SOK,SOK,SOK,OK,S	57.46	SOK,SOK,SOK,OK,S	77.17	SOK,SOK,SOK,OK,S	73.88	SOK,SOK,SOK,OK,S	-16.42
Mpdz	ENSMUSG00000028402-21-25,21-24-2/2	chr4:80994534-80994648	54	chr4:80994906,80994534-80994648+80994594	Alt3	40	LOW,LOW,LOW,30=30,S	23.08	VLOW,VLOW,VLOW,13=13,S	41.38	LOW,LOW,LOW,29=29,S	41.67	LOW,LOW,LOW,36=36,S	-18.59
Mpst	ENSMUSG00000071711-1-3,2-3,3-3-3/3	chr15:78237231-78237460	202	chr15:78237231-78237258+78237293+78237460,78240473	Alt5	40.54	LOW,LOW,LOW,23=22,S	38.89	N,N,N,8=8,S	51.47	LOW,LOW,LOW,26=26,S	71.22	LOW,LOW,LOW,20=20,S	-32.33
Mrpl11	ENSMUSG00000024902-4-5,5-5-2/2	chr19:4963506-4963689	24	chr19:4963506-4963665+4963689,4964674	Alt5	20.5	SOK,SOK,SOK,1722=1719,S	23.92	SOK,SOK,SOK,1547=1547,S	11.08	SOK,SOK,SOK,1083=1082,S	8.8	SOK,SOK,SOK,955=955,S	15.12
Mrpl24	ENSMUSG00000019710-0-2,1-2-2/2	chr3:-87723627	54	chr3:-87723573+87723627,87725739	Alt5	67.8	SOK,SOK,SOK,264=250,C1	60.63	SOK,SOK,SOK,221=209,C1	71.43	SOK,SOK,SOK,196=181,C1	76	SOK,SOK,SOK,175=161,C1	-15.37
Mrps10	ENSMUSG00000034729_MULTIEX1-6/7=5-C2	chr17:47512883-47512991	109	chr17:47512058,47512883-47512991,47515151	ME(6-7[100=99])	81.25	SOK,SOK,SOK,OK,C1	76.36	OK,OK,OK,OK,C1	43.14	OK,OK,OK,OK,C2	55.84	OK,OK,OK,OK,C1	20.52
Mta1	ENSMUSG00000021144-MICROEX1	chr12:114373012-114373023	12	chr12:114371787,114373012-114373023,114374008	MIC_S	67.09	SOK,SOK,SOK,na,na	61.1	SOK,SOK,SOK,na,na	87.55	SOK,SOK,SOK,na,na	77.5	SOK,SOK,SOK,na,na	-16.4
Mtap1a	ENSMUSG00000027254-6-7,6-6,8-7	chr2:121133251-121133471	221	chr2:121133108,121133251-121133471,121133668	C2	74.21	SOK,SOK,N,B2,C2	65.43	SOK,SOK,N,B2,C2	88.05	SOK,SOK,N,B2,C2	85.31	SOK,SOK,N,B2,C2	-19.88
Mtap2	ENSMUSG00000015222_CASSETTE2	chr1:66478101-66478193	93	chr1:66472102,66478101-66478193,66480088	S	16.28	OK,OK,OK,OK,S	32	LOW,LOW,LOW,OK,S	23.48	OK,OK,OK,OK,S	13.68	OK,OK,OK,OK,S	18.32
Mtap6	ENSMUSG00000055407_MULTIEX1-1/4=C1-C2	chr7:106465982-106466178	197	chr7:106464412,106465982-106466178,106484495	S	61.32	SOK,SOK,SOK,B1,S	62.65	SOK,SOK,SOK,B2,S	80.21	SOK,SOK,SOK,B1,S	81.48	SOK,SOK,SOK,B2,S	-18.83
Mtap7d1	ENSMUSG00000028849_CASSETTE1	chr4:125915766-125915876	111	chr4:125917267+125917276,125915766-125915876,125914522	S	35.89	SOK,SOK,SOK,OK,S	35.5	SOK,SOK,SOK,OK,S	48.76	SOK,SOK,SOK,OK,S	52.94	SOK,SOK,SOK,OK,S	-17.44
Mthfsd	ENSMUSG00000031816-1-2,2-2-2/2	chr8:123631891-	203	chr8:123632094+123631891-,123630873	Alt5	10.89	OK,OK,OK,55=51,C1	13.42	LOW,LOW,LOW,30=29,S	5.87	VLOW,VLOW,VLOW,17=16,C1	38.1	LOW,LOW,LOW,21=21,S	-24.68
Mtss1	ENSMUSG00000022353_MULTIEX1-2/2=C1-C2	chr15:58778881-58779075	195	chr15:58783025,58778881-58779075,58777574	ME(1-2[97=100])	32.11	SOK,SOK,SOK,OK,S	26.47	OK,OK,OK,OK,S	43.73	SOK,SOK,SOK,OK,S	46.7	SOK,SOK,SOK,OK,S	-20.23
Mttp	ENSMUSG00000028158-2-4,2-3-2/2	chr3:137796964-137797102	3	chr3:137801866,137796964-137797102+137797099	Alt3	51.52	LOW,LOW,LOW,33=29,C1	15.38	VLOW,VLOW,VLOW,13=10,C2	33.33	LOW,LOW,LOW,33=28,C1	31.03	LOW,LOW,LOW,29=25,C1	-15.65
Mudeng	ENSMUSG00000036291-0-1,0-0,2-1	chr14:49693224-49693869	646	chr14:49686539,49693224-49693869,49698370	S	87.25	OK,OK,OK,OK,S	96.21	OK,OK,OK,OK,C1	80.47	OK,OK,OK,OK,S	78.53	OK,OK,OK,OK,C1	17.68
Mynn	ENSMUSG00000037730_CASSETTE1	chr3:30511391-30511474	84	chr3:30510541,30511391-30511474,30512474	S	57.9	SOK,SOK,SOK,OK,S	57.33	OK,OK,OK,OK,S	82.37	SOK,SOK,SOK,OK,S	82.69	OK,OK,OK,OK,S	-25.36
Myo18a	ENSMUSG00000000631_MULTIEX2-1/2=C1-2	chr11:77668180-77668224	45	chr11:77667393,77668180-77668224,77671225	S	38.46	OK,OK,OK,OK,S	57.45	VLOW,VLOW,VLOW,OK,S	45.95	OK,OK,OK,OK,S	42.22	OK,OK,OK,B1,S	15.23
Myo1b	ENSMUSG00000018417-36-36,36-34,37-36	chr1:51825494-51825580	87	chr1:51825848,51825494-51825580,51823752	C1	78.58	SOK,SOK,SOK,OK,S	71.84	SOK,SOK,SOK,OK,C1	92.02	SOK,SOK,SOK,OK,S	92.62	SOK,SOK,SOK,OK,S	-20.78
Myo5a	ENSMUSG00000034593_CASSETTE3	chr9:75040191-75040271	81	chr9:75037807,75040191-75040271,75041746	S	61.63	SOK,SOK,SOK,OK,S	67.56	SOK,SOK,SOK,OK,S	45.45	SOK,SOK,SOK,OK,S	42.64	SOK,SOK,SOK,OK,S	24.92
Myo9b	ENSMUSG00000004677-50-54,50-53-2/2	chr8:73883457-	106	chr8:73883351,73883563+73883457-	Alt3	56.76	LOW,LOW,LOW,37=37,S	35	LOW,LOW,LOW,20=20,S	24	LOW,LOW,LOW,25=25,S	50	LOW,LOW,LOW,22=22,S	-15
Myst4	ENSMUSG00000021767-32-27,32-26-2/2	chr14:22487553-22489794	3	chr14:22483970,22487556+22487553-22489794	Alt3	100	OK,OK,OK,55=55,S	76.19	LOW,LOW,LOW,23=23,S	94.47	OK,OK,OK,66=66,S	92.77	OK,OK,OK,61=61,S	-16.58
Myt1	ENSMUSG00000010505_MULTIEX3-2/2=1-C2	chr2:181546060-181546128	69	chr2:181545932+181545972,181546060-181546128,181549754	S	27.5	SOK,SOK,OK,OK,C2	31.87	OK,OK,OK,OK,C1	41.04	SOK,SOK,SOK,OK,C1	47.06	SOK,SOK,SOK,OK,C1	-15.19
Naa16	ENSMUSG00000022020_MULTIEX2-1/3=C1-3	chr14:79784461-79784565	105	chr14:79786829,79784461-79784565,79781436	C2	93.22	OK,OK,N,B2,C2	78.72	LOW,LOW,N,B2,C2	94.29	SOK,SOK,N,B2,C2	95.6	OK,OK,N,B2,C2	-16.88
Naca	ENSMUSG00000061315-2-2,3-2,4-2,5-2-4/4	chr10:-127473433	391	chr10:-127473042+127473160+127473316+127473433,127473545	Alt5	16.16	OK,OK,OK,99=99,S	10.3	OK,OK,OK,87=84,S	24.95	OK,OK,OK,60=58,S	29.28	OK,OK,OK,75=74,S	-18.98
Nadsyn1	ENSMUSG00000031090_MULTIEX1-2/2=1-C2	chr7:150989101-150989207	107	chr7:150989919,150989101-150989207,150985827	S	78.72	LOW,LOW,LOW,B1,S	78.95	LOW,LOW,LOW,OK,S	48.48	LOW,LOW,LOW,B1,S	52.38	VLOW,VLOW,VLOW,OK,S	26.57
Naga	ENSMUSG00000022453_CASSETTE1	chr15:82165927-82166021	95	chr15:82166273,82165927-82166021,82165377	S	58.49	VLOW,VLOW,VLOW,B1,S	54.72	LOW,LOW,LOW,OK,S	85.19	OK,OK,OK,OK,S	94.12	OK,OK,OK,OK,S	-39.4
Nagpa	ENSMUSG00000023143_MULTIEX1-1/2=C1-2	chr16:5198824-5199029	206	chr16:5199709,5198824-5199029,5198716	S	91.62	SOK,SOK,SOK,B1,S	87.05	SOK,SOK,SOK,OK,S	75.56	OK,OK,OK,OK,C1	71.79	OK,OK,OK,OK,C1	15.26
Nap1l4	ENSMUSG00000059119-29-21,29-20,31-21	chr7:150704755-150704790	36	chr7:150706289,150704755-150704790,150700542	S	19.32	SOK,SOK,SOK,OK,S	19.32	SOK,SOK,SOK,OK,S	35.74	SOK,SOK,SOK,OK,S	34.63	SOK,SOK,SOK,OK,S	-15.31
Narg2	ENSMUSG00000032235_MULTIEX1-10/13=9-11	chr9:69269468-69269597	130	chr9:69264916,69269468-69269597,69273464	S	65.22	OK,OK,OK,OK,S	51.85	LOW,LOW,LOW,OK,S	79.31	LOW,LOW,LOW,B1,S	68.18	VLOW,VLOW,VLOW,B1,S	-16.33
Nbea	ENSMUSG00000027799-MICROEX1	chr3:55797970-55797978	9	chr3:55804409,55797970-55797978,55796436	MIC_S	31.83	OK,OK,OK,na,na	42.17	OK,OK,OK,na,na	83.47	OK,OK,OK,na,na	83.22	OK,SOK,OK,na,na	-41.05
Nckap5l	ENSMUSG00000023009-1-2,2-2-2/2	chr15:99266458-99266518	18	chr15:99266476+99266458-99266518,99264620	Alt5	69.57	LOW,LOW,LOW,23=20,C1	76.92	VLOW,VLOW,VLOW,13=13,S	70	LOW,LOW,VLOW,20=18,C1	55	LOW,LOW,VLOW,20=18,C1	21.92
Ncor1	ENSMUSG00000018501-63-69,63-67,64-69	chr11:62147165-62147658	494	chr11:62147998,62147165-62147658,62144426	C1	81.82	SOK,SOK,SOK,OK,C1	100	SOK,SOK,SOK,OK,S	54.79	SOK,SOK,SOK,OK,C2	79.07	SOK,SOK,SOK,OK,C1	20.93
Ndrg2	ENSMUSG00000004558_CASSETTE1	chr14:52530761-52530802	42	chr14:52531141,52530761-52530802,52530460	S	6.78	OK,OK,OK,B1,S	6.06	OK,OK,OK,B1,S	20.81	OK,OK,OK,OK,S	22.69	OK,OK,OK,OK,S	-16.63
Ndufa12	ENSMUSG00000020022-1-8,1-7-2/2	chr10:93683411-	15	chr10:93662777,93683426+93683411-	Alt3	24.39	OK,OK,OK,86=63,C2	38.14	OK,OK,OK,81=44,C2	12.5	OK,OK,OK,96=83,C1	13.73	SOK,SOK,OK,102=89,C1	24.41
Ndufaf1	ENSMUSG00000027305-0-0,1-0,2-0,3-0-3/4	chr2:119488345-	171	chr2:119488516+119488495+119488345+119488329-,119486395	Alt5	41.46	OK,OK,OK,94=92,S	60	OK,OK,OK,65=65,S	53.06	OK,OK,OK,49=49,S	78.62	OK,OK,OK,47=46,S	-18.62
Neil1	ENSMUSG00000032298_MULTIEX1-2/4=C1-3	chr9:56992752-56992815	64	chr9:56994408,56992752-56992815,56992544	C2	100	OK,OK,N,B2,C3	100	LOW,LOW,N,B2,C2	92.59	VLOW,VLOW,N,Bn,C2	83.21	LOW,LOW,N,B2,C2	16.79
Nek4	ENSMUSG00000021918_CASSETTE3	chr14:31787401-31787544	144	chr14:31783750,31787401-31787544,31788409	S	42.61	OK,OK,OK,OK,S	31.58	VLOW,VLOW,VLOW,OK,S	43.12	OK,OK,OK,OK,S	47.73	OK,OK,OK,OK,S	-16.15
Neo1	ENSMUSG00000032340-11-9,11-8,11-7-3/3	chr9:58778763-58778982	60	chr9:58803766,58778763-58778982+58778942+58778922	Alt3	13.13	OK,SOK,OK,99=99,S	25	OK,OK,OK,44=44,S	32.87	SOK,SOK,SOK,143=143,S	41.29	SOK,SOK,SOK,155=154,S	-16.29
Nf1	ENSMUSG00000020716-0-1,0-0,1-1	chr11:79157396-79157447	52	chr11:79153561,79157396-79157447,79158335	C3	17.39	OK,OK,OK,OK,C1	22.39	LOW,LOW,LOW,B1,C1	2.91	LOW,LOW,N,Bn,C3	4.09	VLOW,VLOW,N,Bn,C3	18.3
Nfib	ENSMUSG00000008575-19-17,20-17-2/2	chr4:81969449-81969614	27	chr4:81969476+81969449-81969614,81966460	Alt5	61.03	OK,OK,LOW,41=39,C1	65.59	LOW,LOW,LOW,29=27,C1	57.14	VLOW,VLOW,VLOW,14=13,C1	88.46	LOW,LOW,LOW,26=26,S	-22.87
Nktr	ENSMUSG00000032525_CASSETTE1	chr9:121639115-121639142	28	chr9:121638798,121639115-121639142,121640596	S	50.46	OK,OK,OK,B1,S	58.14	N,LOW,N,OK,S	57.95	OK,OK,OK,OK,S	42.37	OK,OK,OK,B1,S	15.77
Notch2	ENSMUSG00000027878-27-26,28-26-2/2	chr3:97939249-97940065	311	chr3:97939249-97939754+97940065,97941198	Alt5	4.88	LOW,LOW,LOW,23=23,S	16.61	LOW,LOW,LOW,20=20,S	7.72	LOW,LOW,LOW,29=29,S	31.74	LOW,LOW,LOW,24=24,S	-15.13
Npas1	ENSMUSG00000001988_MULTIEX1-2/2=C1-C2	chr7:17044535-17044629	95	chr7:17046679,17044535-17044629,17041653	C2	91.3	OK,OK,OK,OK,C1	77.78	LOW,LOW,VLOW,OK,C1	93.94	LOW,LOW,VLOW,B1,C1	100	LOW,LOW,VLOW,OK,C2	-22.22
Nphp1	ENSMUSG00000027378-10-10,10-9-2/2	chr2:127591760-127591857	3	chr2:127593907,127591760-127591857+127591854	Alt3	41.75	OK,OK,OK,78=78,S	45.18	OK,OK,OK,54=54,S	47.41	OK,OK,OK,60=60,S	60.24	OK,OK,OK,42=42,S	-15.06
Nrf1	ENSMUSG00000058440_CASSETTE3	chr6:30090216-30090271	56	chr6:30076359,30090216-30090271,30101514	S	46.37	SOK,SOK,SOK,B2,S	50.43	OK,OK,OK,B2,S	27.38	SOK,SOK,SOK,B2,S	19.77	SOK,SOK,SOK,B2,S	30.66
Nsmaf	ENSMUSG00000028245_CASSETTE2	chr4:6353549-6353620	72	chr4:6355539,6353549-6353620,6352134	S	93.1	OK,OK,OK,OK,S	82.98	LOW,LOW,LOW,OK,S	96.36	SOK,SOK,SOK,OK,S	98.33	SOK,SOK,SOK,OK,S	-15.35
Nsun3	ENSMUSG00000050312_MULTIEX1-1/3=C1-2	chr16:62785614-62785723	110	chr16:62786103+62786497+62786582,62785614-62785723,62776209+62776457	S	90.16	OK,OK,OK,OK,C1	85	LOW,LOW,LOW,OK,C1	93.44	OK,OK,OK,OK,S	100	OK,OK,OK,OK,S	-15
Nsun6	ENSMUSG00000026707_CASSETTE2	chr2:14961360-14961469	110	chr2:14963854,14961360-14961469,14959854	S	88.46	OK,OK,OK,OK,S	66.67	OK,OK,OK,OK,S	80	SOK,SOK,SOK,OK,S	83.72	OK,OK,OK,OK,S	-17.05
Nt5dc1	ENSMUSG00000039480-6-6,6-5-2/2	chr10:34117920-34118004	3	chr10:34119544,34117920-34118004+34118001	Alt3	83.33	OK,OK,OK,42=42,S	78.57	OK,OK,OK,42=42,S	93.02	OK,OK,OK,43=43,S	97.56	OK,OK,OK,41=41,S	-18.99
Ntng2	ENSMUSG00000035513_MULTIEX1-6/6=5-C2	chr2:29054334-29054435	102	chr2:29056394,29054334-29054435,29052669	C2	59.92	OK,OK,OK,OK,C2	86	OK,OK,OK,OK,C1	68.42	OK,OK,OK,B1,C1	70.46	OK,SOK,OK,OK,C2	15.54
Nub1	ENSMUSG00000028954-0-2,0-1-2/2	chr5:24195198-24195310	13	chr5:24191840,24195211+24195198-24195310	Alt3	63.93	OK,OK,OK,61=61,S	48.72	LOW,LOW,LOW,39=39,S	68.83	OK,OK,OK,77=76,S	66.25	OK,OK,OK,80=75,C1	-17.53
Nudt21	ENSMUSG00000031754_MULTIEX1-1/2=C1-C2	chr8:96548442-96548517	76	chr8:96552735,96548442-96548517,96543604	ME(1-2[100=100])	48.39	LOW,LOW,N,B2,C2	59.52	LOW,LOW,N,B2,C1	34.33	OK,OK,N,B2,C2	43.4	LOW,LOW,N,B2,C2	16.12
Nudt6	ENSMUSG00000050174_MULTIEX1-3/4=1-4	chr3:37311282-37311337	56	chr3:37315623,37311282-37311337,37308484	C1	62.03	OK,OK,OK,OK,S	63.16	OK,OK,OK,OK,S	89.66	SOK,SOK,SOK,OK,S	88.24	SOK,SOK,SOK,OK,S	-25.08
Numb	ENSMUSG00000021224-16-20,16-18,17-20	chr12:85138147-85138293	147	chr12:85140458,85138147-85138293,85137104	S	34.09	LOW,SOK,LOW,B1,S	25.96	VLOW,OK,VLOW,OK,S	42.07	LOW,SOK,LOW,OK,S	42.41	LOW,SOK,LOW,B1,S	-16.45
Nup98	ENSMUSG00000063550_CASSETTE2	chr7:109317877-109318017	141	chr7:109324827,109317877-109318017,109312336	S	78.75	SOK,SOK,SOK,OK,S	63.58	SOK,SOK,SOK,OK,S	75.13	SOK,SOK,SOK,OK,S	81.68	SOK,SOK,SOK,OK,S	-18.1
Nutf2	ENSMUSG00000008450-1-3,1-1,3-3	chr8:108390338-108390573	236	chr8:108385056,108390338-108390573,108399434	C1	22.12	OK,OK,OK,B2,C1	33.33	OK,OK,OK,B2,S	13.95	OK,OK,OK,Bn,S	17.95	OK,OK,OK,Bn,C1	15.38
Obsl1	ENSMUSG00000026211_CASSETTE2	chr1:75490360-75490632	273	chr1:75493583,75490360-75490632,75489720	S	92.49	SOK,SOK,SOK,B1,S	100	OK,OK,OK,OK,S	88.16	SOK,SOK,SOK,OK,S	83.8	SOK,SOK,SOK,OK,S	16.2
Ogfod1	ENSMUSG00000033009_CASSETTE1	chr8:96562868-96563010	143	chr8:96561342,96562865+96562868-96563010,96571172	S*	77.5	SOK,SOK,SOK,OK,S	85.54	OK,OK,OK,OK,S	73.91	SOK,SOK,SOK,OK,S	69.57	OK,OK,OK,OK,S	15.97
Osbpl6	ENSMUSG00000042359_MULTIEX3-2/2=1-C2	chr2:76398243-76398317	75	chr2:76394039,76398243-76398317,76402841	C1	23.29	OK,OK,OK,OK,S	19.4	OK,OK,OK,OK,C1	29.48	SOK,SOK,SOK,B1,S	34.55	SOK,SOK,SOK,B1,S	-15.15
Otud4	ENSMUSG00000036990-13-17,13-16,13-15-2/3	chr8:82184940-82185034	37	chr8:82183361,82184977+82184940+82184937-82185034	Alt3	37.31	OK,OK,OK,67=64,S	4.55	LOW,LOW,LOW,22=22,S	25.93	OK,OK,OK,54=53,S	37.93	OK,OK,OK,58=57,S	-33.38
Otud7b	ENSMUSG00000038495_MULTIEX1-2/2=C1-C2	chr3:95934154-95934177	24	chr3:95908551+95908742,95934154-95934177+95934266,95940397	ME(1-2[94=100])	40.05	OK,OK,LOW,B1,C1	23.81	LOW,LOW,LOW,B1,S	39.29	LOW,LOW,LOW,OK,S	41.94	LOW,LOW,LOW,OK,S	-18.13
P4ha2	ENSMUSG00000018906-27-34,27-32,30-34	chr11:53939848-53939913	66	chr11:53939318,53939848-53939913,53942550	ME(31_29-32_30[100=100])	45.29	SOK,SOK,SOK,OK,C2	45.73	SOK,SOK,SOK,OK,C2	60.33	SOK,SOK,SOK,OK,C2	63.92	SOK,SOK,SOK,OK,C2	-18.19
Pacsin2	ENSMUSG00000016664-MICROEX1	chr15:83214053-83214058	6	chr15:83215417,83214053-83214058,83212313	MIC_S	12.08	SOK,SOK,SOK,na,na	13.26	SOK,SOK,SOK,na,na	36.32	SOK,SOK,SOK,na,na	36.66	SOK,SOK,SOK,na,na	-23.4
Pafah2	ENSMUSG00000037366-9-8,9-7-2/2	chr4:133966694-133966830	125	chr4:133961017,133966819+133966694-133966830	Alt3	11.82	LOW,LOW,LOW,33=29,C1	6.08	VLOW,VLOW,VLOW,16=13,C1	10.44	LOW,LOW,LOW,28=23,C1	22.22	LOW,LOW,LOW,22=20,C1	-16.14
Palb2	ENSMUSG00000044702_MULTIEX1-1/3=C1-2	chr7:129272437-129272530	94	chr7:129273188,129272437-129272530,129271957	S	90.16	OK,OK,OK,OK,S	94.29	LOW,LOW,LOW,OK,S	81.48	OK,OK,OK,OK,C1	75.51	OK,OK,LOW,OK,C1	18.78
Pam	ENSMUSG00000026335_CASSETTE1	chr1:99760780-99761097	318	chr1:99780703,99760780-99761097,99749809	S	59.28	SOK,SOK,SOK,OK,S	50	SOK,SOK,SOK,OK,S	57.89	SOK,SOK,SOK,OK,S	68.04	SOK,SOK,SOK,OK,S	-18.04
Papola	ENSMUSG00000021111_MULTIEX1-3/4=2-4	chr12:107046765-107046876	112	chr12:107045428,107046765-107046876,107047553	S	77.33	SOK,SOK,SOK,B1,S	75.77	SOK,SOK,SOK,B1,S	96.17	SOK,SOK,SOK,B1,S	95.41	SOK,SOK,SOK,B1,S	-19.64
Paqr7	ENSMUSG00000037348_MULTIEX1-1/2=C1-C2	chr4:134056515-134056598	84	chr4:134052939+134052951,134056515-134056598,134062707+134062718	S	41.16	OK,OK,OK,OK,S	43.28	LOW,LOW,LOW,OK,C1	25.71	OK,OK,OK,OK,S	21.88	OK,OK,OK,OK,S	21.4
Pard6b	ENSMUSG00000044641-2-3,2-2-2/2	chr2:167923884-	3	chr2:167913064,167923887+167923884-	Alt3	97.06	LOW,LOW,LOW,34=34,S	100	LOW,LOW,LOW,20=20,S	92.31	LOW,LOW,LOW,39=39,S	83.33	LOW,LOW,LOW,36=36,S	16.67
Parp11	ENSMUSG00000037997-2-9,2-7,4-9	chr6:127418050-127418170	121	chr6:127403840,127418050-127418170,127420720	C1	87.88	LOW,LOW,VLOW,OK,C1	100	N,N,N,OK,S	87.23	OK,OK,OK,OK,C1	76.19	LOW,LOW,VLOW,B1,C2	23.81
Parp2	ENSMUSG00000036023-1-1,1-0-2/2	chr14:51429681-51429889	68	chr14:51427662,51429749+51429681-51429889	Alt3	8	SOK,SOK,SOK,100=100,S	2.86	OK,OK,OK,70=70,S	17.78	OK,OK,OK,90=90,S	22.86	SOK,SOK,SOK,105=105,S	-20
Patz1	ENSMUSG00000020453-15-14,15-13-2/2	chr11:3206226-3206363	65	chr11:3199208,3206291+3206226-3206363	Alt3	21.13	OK,OK,OK,71=69,S	21.43	OK,OK,OK,42=42,S	37.74	OK,OK,OK,53=53,S	39.66	OK,OK,OK,58=58,S	-18.23
Pbrm1	ENSMUSG00000042323_MULTIEX1-2/2=1-C2	chr14:31836253-31836356	104	chr14:31836045,31836253-31836356+31836365,31838684+31838687	C1*	28	LOW,LOW,VLOW,B1,C1	28.57	VLOW,VLOW,N,Bn,C1	31.96	OK,OK,OK,B1,C1	44.12	OK,OK,OK,B1,S	-15.55
Pbx1	ENSMUSG00000052534_MULTIEX1-2/2=1-C2	chr1:170115087-170115199	113	chr1:170121409+170121520,170115087-170115199,170113750	S	22	SOK,SOK,SOK,OK,S	22.3	OK,OK,OK,OK,S	29.8	OK,OK,OK,OK,S	40.74	OK,OK,OK,OK,S	-18.44
Pbx4	ENSMUSG00000031860-3-4,3-3-2/2	chr8:72388723-72388876	74	chr8:72383052,72388797+72388723-72388876	Alt3	63.64	LOW,LOW,LOW,22=21,S	42.11	VLOW,VLOW,VLOW,19=18,C1	61.6	LOW,LOW,LOW,39=31,C2	76.64	LOW,LOW,LOW,34=20,C2	-34.53
Pcgf5	ENSMUSG00000024805-4-1,5-1-2/2	chr19:36484238-36484800	401	chr19:36484238-36484399+36484800,36486446	Alt5	8.77	OK,OK,OK,57=57,S	22.22	LOW,LOW,LOW,36=36,S	16.67	LOW,LOW,LOW,30=30,S	5	LOW,LOW,LOW,20=20,S	17.22
Pcm1	ENSMUSG00000031592_MULTIEX1-1/3=C1-2	chr8:42389341-42389505	165	chr8:42379170,42389341-42389505,42394874	S	63.55	SOK,SOK,SOK,OK,S	62.94	SOK,SOK,SOK,OK,S	42.67	SOK,SOK,SOK,OK,S	43.67	SOK,SOK,SOK,OK,S	19.27
Pcnt	ENSMUSG00000001151-15-15,15-14-2/2	chr10:75881105-75881314	3	chr10:75882723,75881105-75881314+75881311	Alt3	28.93	OK,OK,OK,43=43,S	5.24	VLOW,LOW,VLOW,18=18,S	35.88	OK,OK,OK,75=75,S	41.77	OK,SOK,OK,97=97,S	-36.53
Pcnxl3	ENSMUSG00000054874-8-9,8-8-2/2	chr19:5684290-5684468	3	chr19:5684549,5684290-5684468+5684465	Alt3	71.29	LOW,LOW,LOW,32=32,S	52.61	VLOW,VLOW,VLOW,15=15,S	44.11	LOW,LOW,LOW,29=29,S	72.76	LOW,LOW,LOW,30=30,S	-20.15
Pcsk4	ENSMUSG00000020131-15-17,15-16-2/2	chr10:-79784696	30	chr10:79784826,-79784696+79784666	Alt3	59.46	LOW,LOW,VLOW,37=13,C3	70.59	LOW,LOW,VLOW,34=10,C3	61.54	LOW,LOW,VLOW,26=10,C3	52.63	VLOW,VLOW,N,19=2,C3	17.96
Pcsk6	ENSMUSG00000030513_CASSETTE1	chr7:73170452-73170490	39	chr7:73170293,73170452-73170490,73176635	S	71.67	SOK,SOK,SOK,OK,S	70.32	SOK,SOK,SOK,OK,S	87.15	SOK,SOK,SOK,OK,S	85.96	SOK,SOK,SOK,B1,S	-15.64
Pctp	ENSMUSG00000020553-3-4,3-3,4-4	chr11:89847407-89847474	68	chr11:89848510,89847407-89847474,89846070	S	68.36	SOK,SOK,SOK,OK,S	73.91	SOK,SOK,SOK,OK,S	79.71	OK,OK,OK,OK,S	89.66	OK,OK,OK,OK,S	-15.75
Pdp1	ENSMUSG00000049225-0-5,0-3,2-5	chr4:11892761-11892795	35	chr4:11893449,11892761-11892795,11889380	C1	84.47	OK,SOK,OK,B1,S	96.33	VLOW,VLOW,N,B2,S	76.69	SOK,SOK,LOW,B2,C1	68.77	OK,SOK,LOW,B2,C1	27.56
Pdzd4	ENSMUSG00000002006_MULTIEX1-3/4=C1-C2	chrX:71043533-71043631	99	chrX:71069621,71043533-71043631,71041816	C3	88.64	OK,OK,N,B2,C3	73.33	OK,OK,N,Bn,C3	96.33	SOK,SOK,N,Bn,C3	96	OK,OK,N,Bn,C3	-22.67
Pet112l	ENSMUSG00000028085_MULTIEX1-8/10=7-10	chr3:85440846-85440979	134	chr3:85422935,85440846-85440979,85456203	C3	78.92	SOK,SOK,SOK,B2,C2	84.05	SOK,SOK,LOW,B2,C3	77.51	SOK,SOK,VLOW,B2,C3	58.85	SOK,SOK,OK,B2,C3	25.2
Pex1	ENSMUSG00000005907-0-0,1-0-2/2	chr5:-3596517	151	chr5:-3596366+3596517,3603232	Alt5	77.27	LOW,LOW,LOW,22=21,S	70	VLOW,VLOW,VLOW,10=10,S	77.78	LOW,LOW,LOW,27=27,S	86.96	LOW,LOW,LOW,23=23,S	-16.96
Pex26	ENSMUSG00000067825-10-10,10-9-2/2	chr6:121143530-121143765	3	chr6:121140265,121143533+121143530-121143765	Alt3	87.5	LOW,LOW,LOW,24=24,S	69.23	VLOW,VLOW,VLOW,13=13,S	79.07	OK,OK,OK,43=43,S	94.59	LOW,LOW,LOW,37=37,S	-25.36
Pfkfb1	ENSMUSG00000025271_MULTIEX2-1/2=C1-2	chrX:147070486-147070605	120	chrX:147069170,147070486-147070605,147074124	S	4.95	SOK,SOK,OK,OK,C1	4.9	OK,OK,OK,B1,C1	15.49	OK,OK,OK,OK,S	31.03	OK,OK,OK,B1,S	-26.13
Phc1	ENSMUSG00000040669-MICROEX1	chr6:122288490-122288498	9	chr6:122289616,122288490-122288498,122287033	MIC_S	26.54	OK,OK,OK,na,na	0	OK,OK,OK,na,na	32.65	OK,OK,OK,na,na	22.64	OK,OK,OK,na,na	-22.64
Phf1	ENSMUSG00000024193-4-8,4-7,4-6-3/3	chr17:27071999-27072099	28	chr17:27071671,27072027+27072010+27071999-27072099	Alt3	100	OK,OK,LOW,40=39,S	100	LOW,LOW,LOW,21=20,C1	95.24	LOW,LOW,LOW,21=21,S	83.42	VLOW,VLOW,VLOW,12=11,C1	16.58
Phf20	ENSMUSG00000038116_CASSETTE1	chr2:156079962-156080046	85	chr2:156077683,156079962-156080046,156090017	S	94.44	LOW,LOW,LOW,OK,S	73.33	VLOW,VLOW,VLOW,OK,S	93.55	OK,OK,OK,OK,S	96.88	OK,OK,OK,OK,S	-23.55
Phf20l1	ENSMUSG00000072501-1-1,1-0-2/2	chr15:66411631-66411750	4	chr15:66409409,66411635+66411631-66411750	Alt3	100	LOW,LOW,LOW,30=30,S	100	LOW,LOW,LOW,22=21,C2	62.37	OK,SOK,OK,62=60,C1	76.19	OK,OK,OK,58=58,S	23.81
Phf3	ENSMUSG00000048874_MULTIEX1-3/3=2-C2	chr1:30886688-30888404	1717	chr1:30893950,30886688-30888404,30881364	C1	68.16	SOK,SOK,SOK,OK,C2	76.47	SOK,SOK,OK,B1,C1	62.85	SOK,SOK,SOK,OK,C2	60.8	SOK,SOK,SOK,OK,C2	15.67
Phf5a	ENSMUSG00000061360-3-5,4-5-2/2	chr15:81700762-81700928	73	chr15:81700835+81700762-81700928,81697976	Alt5	77.59	OK,OK,LOW,58=36,C2	86.21	LOW,LOW,VLOW,29=15,C2	72.73	VLOW,VLOW,N,11=4,C3	69.57	LOW,LOW,N,23=9,C3	16.64
Phf8	ENSMUSG00000041229_CASSETTE1	chrX:148006909-148007211	303	chrX:148004974,148006909-148007211,148007956	S	53.38	SOK,SOK,SOK,OK,S	77.36	OK,OK,OK,OK,S	48.53	SOK,SOK,SOK,OK,S	60.17	SOK,SOK,SOK,OK,S	17.19
Phip	ENSMUSG00000032253_CASSETTE3	chr9:82839365-82839525	161	chr9:82853119,82839365-82839525,82826674	S	100	LOW,LOW,LOW,OK,S	100	N,N,N,OK,S	97.26	OK,OK,OK,OK,S	84.42	OK,OK,OK,OK,S	15.58
Phldb1	ENSMUSG00000048537_CASSETTE3	chr9:44516477-44516605	129	chr9:44519006,44516366+44516477-44516605,44516123	S*	25.2	SOK,SOK,SOK,OK,S	23.81	SOK,SOK,SOK,OK,S	33.33	SOK,SOK,SOK,OK,S	46.36	SOK,SOK,SOK,OK,S	-22.55
Pi4ka	ENSMUSG00000041720-71-73,71-72-2/2	chr16:-17280716	3	chr16:17280813,-17280716+17280713	Alt3	35.96	OK,SOK,LOW,51=32,C3	28.85	OK,SOK,OK,82=45,C3	41.67	OK,SOK,LOW,44=30,C3	58.46	OK,SOK,LOW,47=38,C2	-29.61
Picalm	ENSMUSG00000039361_CASSETTE2	chr7:97342783-97342806	24	chr7:97340263,97342783-97342806,97344165	S	9.43	SOK,SOK,SOK,OK,S	9.66	SOK,SOK,SOK,OK,S	23.55	SOK,SOK,SOK,OK,S	27.92	SOK,SOK,SOK,OK,S	-18.26
Pif1	ENSMUSG00000041064_CASSETTE1	chr9:65437022-65437147	126	chr9:65436944,65437022-65437147,65437258	S	91.84	OK,OK,OK,OK,S	93.94	LOW,LOW,LOW,OK,S	90.48	VLOW,VLOW,VLOW,OK,S	77.14	LOW,LOW,LOW,OK,S	16.8
Pigb	ENSMUSG00000079469-7-13,7-12,7-11-3/3	chr9:72870082-72870293	154	chr9:72871036,72870082-72870293+72870248+72870139	Alt3	96.43	LOW,LOW,LOW,28=24,C1	100	VLOW,VLOW,VLOW,17=15,C1	86.96	LOW,LOW,VLOW,23=18,C2	85	LOW,LOW,VLOW,20=16,C1	15
Pign	ENSMUSG00000056536-20-18,21-18-2/2	chr1:107494245-107494427	5	chr1:107494250+107494245-107494427,107488338	Alt5	86.02	LOW,LOW,LOW,34=34,S	68.67	LOW,LOW,LOW,32=27,C1	83.36	OK,OK,OK,47=45,S	90.88	OK,OK,OK,44=42,S	-22.21
Pih1d2	ENSMUSG00000000167_MULTIEX1-2/2=C1-C2	chr9:50429050-50429295	246	chr9:50426754,50429050-50429295,50429726	C2	78.95	SOK,SOK,LOW,B2,C2	84.29	SOK,SOK,VLOW,B2,C2	62.16	LOW,LOW,VLOW,B2,C2	65.08	LOW,LOW,VLOW,B2,C1	19.21
Pip5k1c	ENSMUSG00000034902_MULTIEX1-3/3=C1-C2	chr10:80780071-80780148	78	chr10:80777863,80780071-80780148,80780511	S	10.79	SOK,SOK,SOK,OK,S	6.67	OK,OK,OK,OK,S	16.55	SOK,SOK,SOK,OK,S	21.93	SOK,SOK,SOK,OK,S	-15.26
Pkd1	ENSMUSG00000032855_CASSETTE5	chr17:24724124-24724237	114	chr17:24723533,24724124-24724237,24724345	S	70.83	LOW,LOW,LOW,OK,S	60	N,N,N,OK,S	50.62	OK,OK,OK,OK,S	39.73	OK,OK,OK,OK,S	20.27
Pkd2	ENSMUSG00000034462_CASSETTE2	chr5:104919663-104919783	121	chr5:104918433,104919663-104919783,104923912	S	67.03	OK,OK,OK,OK,S	68.89	LOW,LOW,LOW,OK,S	92.34	SOK,SOK,SOK,OK,S	93.64	SOK,SOK,SOK,OK,S	-24.75
Pkm2	ENSMUSG00000032294-33-18,33-17,36-18	chr9:59523375-59523849	475	chr9:59523002,59523375-59523849,59525851	C3	63.62	SOK,SOK,SOK,B2,C3	61.71	SOK,SOK,SOK,B2,C3	33.08	SOK,SOK,SOK,B2,C3	33.34	SOK,SOK,SOK,B2,C3	28.37
Pkn3	ENSMUSG00000026785_CASSETTE1	chr2:29942152-29942243	92	chr2:29942020,29942152-29942243,29942545	S	90	OK,OK,OK,OK,S	100	OK,OK,OK,OK,S	77.78	OK,OK,OK,OK,S	83.33	OK,OK,OK,OK,S	16.67
Pkp4	ENSMUSG00000026991_MULTIEX2-1/2=C1-2	chr2:59188551-59188679	129	chr2:59186098,59188551-59188679,59190319	C1	29.3	SOK,SOK,SOK,OK,C1	26.54	SOK,SOK,SOK,OK,C2	40.55	SOK,SOK,SOK,OK,C1	42.43	SOK,SOK,SOK,OK,C1	-15.89
Pla2g2e	ENSMUSG00000028751_MULTIEX1-2/2=1-C2	chr4:138436266-138436404	139	chr4:138435411,138436266-138436404,138436585	C1	72.93	SOK,SOK,SOK,OK,C1	61.9	SOK,SOK,OK,OK,C1	84.18	SOK,SOK,SOK,OK,C1	86.25	SOK,SOK,SOK,OK,S	-24.35
Pla2g6	ENSMUSG00000042632_CASSETTE3	chr15:79136714-79136896	183	chr15:79137743,79136714-79136896,79136241	S	65.26	SOK,SOK,SOK,OK,S	63.34	SOK,SOK,SOK,OK,S	75.38	SOK,SOK,SOK,OK,S	80.9	SOK,SOK,SOK,OK,S	-17.56
Plcb4	ENSMUSG00000039943-3-9,3-7,8-9	chr2:135612441-135612613	173	chr2:135567623,135612441-135612613,135631285	C1	19.38	OK,OK,OK,B1,C1	32.87	VLOW,VLOW,VLOW,B1,S	8.43	OK,OK,OK,B1,S	3.58	OK,OK,OK,OK,S	29.29
Pld3	ENSMUSG00000003363-0-4,0-3,3-4	chr7:28330207-28330281	75	chr7:28338017,28330207-28330281,28327923	S	70.67	OK,OK,OK,OK,S	78.38	LOW,LOW,LOW,OK,S	76.34	OK,OK,OK,OK,S	61.9	OK,OK,OK,OK,S	16.48
Plec	ENSMUSG00000022565_CASSETTE1	chr15:76008949-76012329	3381	chr15:76013340,76008949-76012329,76008815	S	88.89	SOK,SOK,SOK,B1,S	82.76	LOW,LOW,LOW,B1,S	95.26	OK,OK,OK,B1,S	100	OK,OK,OK,B1,S	-17.24
Plekha6	ENSMUSG00000041757-9-9,9-8-2/2	chr1:135166577-135166779	60	chr1:135163243,135166637+135166577-135166779	Alt3	67.31	OK,OK,OK,52=48,C1	72.97	LOW,LOW,LOW,37=37,S	42.19	OK,OK,OK,64=60,C1	53.32	OK,OK,OK,77=71,C1	19.65
Plxna3	ENSMUSG00000031398-18-22,18-21,19-22	chrX:71581340-71581530	191	chrX:71581205,71581340-71581530,71581616	S	69.83	LOW,LOW,LOW,B1,S	49.56	N,N,N,OK,C1	75.88	OK,OK,OK,OK,S	76.85	LOW,LOW,LOW,B1,S	-27.29
Plxnb1	ENSMUSG00000053646-11-11,12-11-2/2	chr9:109006127-109006287	4	chr9:109006127-109006283+109006287,109006542	Alt5	33.33	LOW,LOW,LOW,24=24,S	0	N,N,N,3=3,S	11.11	LOW,LOW,LOW,36=36,S	32.14	LOW,LOW,LOW,28=28,S	-32.14
Plxnb2	ENSMUSG00000036606-0-7,0-2,3-7	chr15:89001497-89001546	50	chr15:89011095,89001497-89001546,89001047	S	92.23	OK,OK,OK,OK,S	76.92	OK,OK,OK,OK,S	95	SOK,SOK,SOK,OK,S	95.56	SOK,SOK,SOK,OK,S	-18.64
Pnkp	ENSMUSG00000002963_MULTIEX1-2/7=C1-3	chr7:52113823-52114119	297	chr7:52112924,52113823-52114119,52115093	C2	86.21	SOK,SOK,LOW,B2,C2	84.75	SOK,SOK,N,B2,C2	79.07	OK,OK,N,B2,C2	62.67	OK,OK,N,B2,C2	22.08
Pnpla6	ENSMUSG00000004565-19-18,19-17,19-16,19-15-3/4	chr8:3524011-3524166	90	chr8:3523867,3524101+3524014+3524011+3523999-3524166	Alt3	56	OK,OK,OK,50=50,S	71.43	LOW,LOW,LOW,35=35,S	76.74	OK,OK,OK,43=43,S	54.55	LOW,LOW,LOW,33=33,S	16.88
Pogk	ENSMUSG00000040596_MULTIEX1-2/2=1-C2	chr1:168331997-168332095	99	chr1:168333629,168331997-168332095,168330296	C1	85.71	LOW,LOW,LOW,OK,S	100	VLOW,VLOW,VLOW,OK,S	77.36	OK,OK,OK,OK,S	81.4	LOW,LOW,LOW,OK,S	18.6
Pola1	ENSMUSG00000006678_CASSETTE1	chrX:90841454-90841570	117	chrX:90842557,90841454-90841570,90840187	S	91.49	OK,OK,OK,OK,S	82.61	OK,OK,OK,OK,S	98.08	SOK,SOK,SOK,OK,S	97.75	OK,OK,OK,OK,S	-15.14
Polg2	ENSMUSG00000020718-0-1,1-1-2/2	chr11:106640273-	125	chr11:106640398+106640273-,106638875	Alt5	68.29	OK,OK,LOW,41=37,C1	83.72	OK,OK,OK,43=40,C1	76.47	LOW,LOW,LOW,34=33,S	66.67	OK,OK,OK,45=41,C1	17.05
Polr3gl	ENSMUSG00000028104_MULTIEX1-2/2=1-C2	chr3:96385567-96385696	130	chr3:96386011,96385567-96385696,96384826	S	81.4	OK,OK,OK,OK,C1	80.39	OK,OK,OK,OK,C1	100	LOW,LOW,LOW,OK,S	95.83	OK,OK,OK,OK,S	-15.44
Pot1a	ENSMUSG00000029676_CASSETTE1	chr6:25698291-25698382	92	chr6:25700050,25698291-25698382,25695996	S	70.61	SOK,SOK,SOK,OK,S	75.76	SOK,SOK,SOK,OK,S	92.05	SOK,SOK,SOK,OK,S	93.43	SOK,SOK,SOK,OK,S	-17.67
Ppcdc	ENSMUSG00000063849-7-7,7-6,10-7	chr9:57268933-57269028	96	chr9:57282710,57268933-57269028,57268098	C1	86.55	SOK,SOK,SOK,OK,C1	92.09	OK,OK,OK,OK,S	75.23	OK,OK,OK,OK,C1	68.82	OK,OK,OK,OK,C1	23.27
Ppfia1	ENSMUSG00000037519_MULTIEX1-2/3=1-C2	chr7:151675102-151675164	63	chr7:151677357,151675102-151675164,151671113+151671116	C1	28.41	SOK,SOK,SOK,OK,C1	31.18	SOK,SOK,SOK,OK,C1	55.2	SOK,SOK,SOK,B1,C2	55.71	SOK,SOK,SOK,B1,C2	-24.53
Ppfia2	ENSMUSG00000053825_CASSETTE4	chr10:106366110-106366201	92	chr10:106364918,106366110-106366201,106368179	S	76.24	OK,OK,OK,OK,S	87.1	OK,OK,OK,OK,S	78.53	SOK,SOK,SOK,OK,S	70.42	SOK,SOK,SOK,OK,S	16.68
Ppfia3	ENSMUSG00000003863-32-36,32-35,32-34,32-33-2/4	chr7:-52595387	15	chr7:52595559,-52595450+52595425+52595387+52595372	Alt3	75	OK,OK,OK,44=44,S	85.71	LOW,LOW,LOW,28=28,S	81.25	VLOW,VLOW,VLOW,16=16,S	58.82	LOW,LOW,LOW,34=34,S	26.89
Ppfibp1	ENSMUSG00000016487_CASSETTE4	chr6:146948184-146948216	33	chr6:146946803,146948184-146948216,146949463	S	29.68	SOK,SOK,SOK,OK,S	29.13	SOK,SOK,SOK,OK,S	9.27	SOK,SOK,SOK,OK,S	8.28	SOK,SOK,SOK,OK,S	20.85
Ppig	ENSMUSG00000042133-0-8,0-7,4-8	chr2:69569548-69569637	90	chr2:69561014,69569548-69569637,69569803	C2	19.68	SOK,SOK,SOK,OK,C1	15.34	SOK,SOK,SOK,OK,C1	33.89	SOK,SOK,SOK,OK,C1	30.87	SOK,SOK,SOK,OK,C1	-15.53
Ppip5k1	ENSMUSG00000033526_CASSETTE2	chr2:121157978-121158127	150	chr2:121160149,121157978-121158127,121157384	S	11.64	OK,OK,OK,OK,S	23.16	OK,OK,OK,B1,S	10.91	OK,OK,OK,B1,S	5.88	OK,OK,OK,Bn,S	17.28
Ppm1e	ENSMUSG00000046442_MULTIEX1-2/3=1-C2	chr11:87050934-87051077	144	chr11:87054105,87050934-87051077,87045430	C3	95.35	OK,OK,N,Bl,C3	100	LOW,LOW,N,Bn,C3	100	OK,OK,N,B2,C3	83.87	OK,OK,N,B2,C3	16.13
Ppp1r12a	ENSMUSG00000019907_MULTIEX1-2/2=1-C2	chr10:107690381-107690551	171	chr10:107689980,107690381-107690551,107696812	C1	75.77	SOK,SOK,SOK,OK,S	73.45	SOK,SOK,SOK,OK,S	89.24	SOK,SOK,SOK,OK,S	89.27	SOK,SOK,SOK,OK,S	-15.82
Ppp4r1l-ps	ENSMUSG00000055897_MULTIEX2-7/7=5-C2	chr2:173425091-173425188	98	chr2:173434234,173425091-173425188,173422688	C1	47.27	OK,OK,OK,OK,S	55.56	LOW,LOW,LOW,OK,C1	61.11	VLOW,VLOW,VLOW,OK,S	30.61	LOW,LOW,VLOW,B1,C1	24.95
Pqlc1	ENSMUSG00000034006_MULTIEX1-2/3=1-3	chr18:80469201-80469254	54	chr18:80460292,80469201-80469254,80480015	S	26.09	SOK,SOK,SOK,OK,C1	22.28	SOK,SOK,SOK,OK,C1	36.36	OK,OK,LOW,OK,S	44	OK,OK,OK,OK,S	-21.72
Prdm15	ENSMUSG00000014039_CASSETTE3	chr16:98039819-98039948	130	chr16:98043375,98039819-98039948,98038652	S	100	LOW,LOW,LOW,OK,S	100	VLOW,VLOW,VLOW,OK,S	94.44	LOW,LOW,LOW,OK,S	80	LOW,LOW,LOW,OK,S	20
Prmt2	ENSMUSG00000020230-0-1,0-0-2/2	chr10:75699472-75699569	3	chr10:75700495,75699472-75699569+75699566	Alt3	24.49	SOK,SOK,SOK,147=147,S	33.66	SOK,SOK,SOK,101=101,S	21.7	SOK,SOK,SOK,106=106,S	18.45	SOK,SOK,SOK,103=103,S	15.21
Prosapip1	ENSMUSG00000037703-7-5,8-5-2/2	chr2:130461509-130462363	63	chr2:130461572+130461509-130462363,130461200	Alt5	83.08	OK,OK,OK,65=65,S	78.57	OK,OK,OK,42=42,S	84.21	LOW,LOW,LOW,38=38,S	59.26	LOW,LOW,LOW,27=27,S	19.31
Prpf39	ENSMUSG00000035597_CASSETTE1	chr12:66156421-66156520	100	chr12:66156307,66156421-66156520,66156602+66156625	S	42.49	SOK,SOK,SOK,OK,S	40.68	SOK,SOK,SOK,OK,S	24.86	SOK,SOK,SOK,OK,S	24.5	SOK,SOK,SOK,OK,S	16.18
Prrc2b	ENSMUSG00000039262_CASSETTE3	chr2:32084783-32084864	82	chr2:32082556,32084783-32084864,32086131	S	22.21	SOK,SOK,SOK,OK,S	18.48	SOK,SOK,SOK,OK,S	35.12	SOK,SOK,SOK,OK,S	40.39	SOK,SOK,SOK,OK,S	-21.91
Prrc2c	ENSMUSG00000040225-42-51,42-50,45-51	chr1:164605736-164605972	237	chr1:164606822,164605736-164605972,164604282	C2	80.67	SOK,SOK,SOK,OK,C2	69.32	SOK,SOK,SOK,OK,C2	85.55	SOK,SOK,SOK,B1,C2	90.49	SOK,SOK,SOK,B1,C2	-21.17
Prrg2	ENSMUSG00000007837_MULTIEX1-5/5=4-C2	chr7:52312113-52312254	142	chr7:52315342,52312113-52312254,52310017	S	96.29	OK,OK,OK,OK,C1	77.98	LOW,LOW,LOW,OK,S	87.14	VLOW,VLOW,VLOW,B1,C1	100	LOW,LOW,VLOW,B1,C1	-22.02
Prune2	ENSMUSG00000039126-27-28,27-27,28-28	chr19:17290816-17290863	48	chr19:17286820,17290816-17290863,17295274	C2	38.53	SOK,SOK,VLOW,B1,C3	38.87	OK,OK,VLOW,B1,C3	65.54	SOK,SOK,SOK,B1,C2	61.01	SOK,SOK,SOK,B1,C2	-22.14
Psap	ENSMUSG00000004207-MICROEX1	chr10:59760285-59760293	9	chr10:59758750,59760285+59760288-59760293,59761846	MIC_S	18.28	SOK,SOK,SOK,na,na	18.95	SOK,SOK,SOK,na,na	56.3	SOK,SOK,SOK,na,na	56.9	SOK,SOK,SOK,na,na	-37.95
Psenen	ENSMUSG00000036835-0-1,0-0-2/2	chr7:31347815-31347957	51	chr7:31348528,31347815-31347957+31347906	Alt3	15.15	LOW,LOW,N,33=5,C3	42.31	LOW,LOW,VLOW,26=11,C3	16.28	OK,OK,N,43=7,C3	21.05	LOW,LOW,N,38=8,C3	21.26
Psip1	ENSMUSG00000028484-10-22,10-21,10-20,10-19,10-18,10-17,10-16-2/7	chr4:83107775-83108323	245	chr4:83109499,83107775-83108552+83108457+83108398+83108377+83108355+83108323+83108078	Alt3	41.89	SOK,SOK,SOK,475=475,S	44.23	SOK,SOK,SOK,486=486,S	27.72	SOK,SOK,SOK,624=624,S	28.7	SOK,SOK,SOK,547=547,S	15.53
Psma3	ENSMUSG00000060073_MULTIEX1-7/7=6-C2	chr12:72094000-72094067	68	chr12:72091518,72094000-72094067,72094493	C1	1.3	OK,OK,OK,Bn,C1	3.23	OK,OK,OK,Bn,C1	21.05	LOW,LOW,LOW,Bn,C2	31.25	VLOW,VLOW,N,Bn,C3	-28.02
Psmb10	ENSMUSG00000031897-3-5,4-5-2/2	chr8:108460882-108461281	259	chr8:108461141+108460882-108461281,108460654	Alt5	27.52	OK,OK,VLOW,55=13,C3	20.51	OK,OK,VLOW,54=10,C3	2.53	SOK,SOK,N,122=2,C3	4.35	SOK,SOK,N,117=4,C3	16.16
Pstk	ENSMUSG00000063179_CASSETTE1	chr7:138517050-138517344	295	chr7:138514903,138517050-138517344,138517579	S	41.8	SOK,SOK,SOK,OK,S	48.51	SOK,SOK,SOK,OK,S	68.2	SOK,SOK,SOK,OK,S	72.77	SOK,SOK,SOK,OK,S	-24.26
Ptar1	ENSMUSG00000074925-0-0,1-0-2/2	chr19:-23762444	409	chr19:-23762035+23762444,23768811	Alt5	2.27	OK,OK,OK,44=44,S	0	LOW,LOW,LOW,21=21,S	3.45	LOW,LOW,LOW,29=29,S	18.18	LOW,LOW,LOW,22=22,S	-18.18
Ptbp2	ENSMUSG00000028134_CASSETTE1	chr3:119427530-119427563	34	chr3:119428984,119427530-119427563,119427104	S	44.52	SOK,SOK,SOK,OK,S	62.15	SOK,SOK,SOK,OK,S	89.77	SOK,SOK,SOK,OK,S	90.33	SOK,SOK,SOK,OK,S	-28.18
Ptk2	ENSMUSG00000022607-MICROEX1	chr15:73042417-73042425	9	chr15:73046409,73042417-73042425,73041327	MIC_S	81.25	SOK,SOK,SOK,na,na	75.29	SOK,SOK,SOK,na,na	93.96	SOK,SOK,SOK,na,na	94.1	SOK,SOK,SOK,na,na	-18.81
Ptma	ENSMUSG00000026238-9-16,9-15,9-14,9-13-3/4	chr1:88426540-	39	chr1:88426127,88426579+88426567+88426540+88426522-	Alt3	76.61	OK,SOK,LOW,74=26,C3	59.29	OK,SOK,LOW,67=31,C3	50.15	OK,SOK,VLOW,66=17,C3	100	OK,OK,LOW,66=26,C3	-40.71
Ptpn13	ENSMUSG00000034573-12-14,12-13-2/2	chr5:103952586-103952808	3	chr5:103946588,103952589+103952586-103952808	Alt3	97.26	OK,OK,OK,73=73,S	100	LOW,LOW,LOW,26=26,S	94.74	OK,OK,OK,57=57,S	84.48	OK,OK,OK,58=58,S	15.52
Ptprf	ENSMUSG00000033295_CASSETTE2	chr4:117898404-117898982	579	chr4:117899059,117898404-117898982,117897731	S	97.15	SOK,SOK,SOK,OK,S	95.56	SOK,SOK,SOK,OK,S	72.13	SOK,SOK,SOK,OK,S	76.65	SOK,SOK,SOK,OK,S	18.91
Ptprs	ENSMUSG00000013236_MULTIEX1-1/8=C1-2	chr17:56573876-56574020	145	chr17:56574304,56573876-56574020,56568580	C2	93.65	OK,OK,OK,OK,C2	82.61	LOW,LOW,LOW,OK,C2	100	OK,OK,OK,OK,C1	100	OK,OK,OK,OK,C1	-17.39
Pvt1	ENSMUSG00000072566_MULTIEX1-4/4=1-C2	chr15:62007022-62007103	82	chr15:61939020+61939062,62007022-62007103,62073729	C2	93.42	SOK,SOK,OK,OK,C2	78.86	SOK,SOK,OK,OK,C2	84	OK,OK,VLOW,B1,C2	100	OK,OK,LOW,OK,C2	-21.14
Pwwp2a	ENSMUSG00000044950_MULTIEX1-2/5=1-4	chr11:43496983-43497727	745	chr11:43496118,43496983-43497727,43518036	C1	73.08	OK,OK,OK,OK,C1	74.6	OK,OK,LOW,OK,C2	67.52	OK,OK,OK,OK,C2	55.74	OK,OK,OK,OK,C2	18.86
Qpctl	ENSMUSG00000030407-1-2,1-1-2/2	chr7:19732219-19732536	36	chr7:19733725,19732219-19732536+19732500	Alt3	5	OK,OK,OK,40=40,S	12.12	LOW,LOW,LOW,33=33,S	40	LOW,LOW,LOW,20=20,S	50	VLOW,VLOW,VLOW,16=16,S	-37.88
Qrich1	ENSMUSG00000006673-0-1,0-0-2/2	chr9:108421034-108421157	64	chr9:108419571,108421098+108421034-108421157	Alt3	43.33	LOW,LOW,LOW,30=20,C2	15.15	LOW,LOW,VLOW,33=19,C2	22.5	OK,OK,LOW,40=31,C2	34.78	OK,OK,LOW,46=24,C2	-19.63
Rab11b	ENSMUSG00000077450-3-4,3-3,3-2,3-1-4/4	chr17:33886727-33886922	75	chr17:33896988,33886727-33886922+33886901+33886864+33886847	Alt3	39.94	OK,OK,VLOW,40=10,C3	32.3	LOW,LOW,N,34=5,C3	52.34	OK,OK,VLOW,42=15,C3	50.85	OK,OK,LOW,57=20,C3	-18.55
Rab11fip3	ENSMUSG00000037098_MULTIEX1-1/2=C1-2	chr17:26148942-26149076	135	chr17:26150719,26148942-26149076,26145835	S	66.94	OK,OK,OK,OK,S	53.49	LOW,LOW,LOW,OK,S	74.27	OK,OK,OK,OK,S	76.36	OK,OK,OK,B1,S	-22.87
Rab12	ENSMUSG00000023460_CASSETTE1	chr17:66854329-66854518	190	chr17:66855373,66854329-66854518,66849788	S	10.14	SOK,SOK,SOK,OK,S	8.72	SOK,SOK,SOK,B1,S	22.02	SOK,SOK,SOK,OK,S	24.85	SOK,SOK,SOK,OK,S	-16.13
Rabgap1	ENSMUSG00000035437-0-5,0-4-2/2	chr2:37324897-37325096	139	chr2:37298976,37325036+37324897-37325096	Alt3	83.33	LOW,LOW,VLOW,30=15,C2	71.98	VLOW,VLOW,VLOW,18=11,C2	77.22	OK,OK,OK,79=51,C2	88.06	OK,OK,LOW,67=38,C2	-16.08
Rad54b	ENSMUSG00000078773_MULTIEX1-2/3=C1-3	chr4:11510824-11510869	46	chr4:11497079,11510824-11510869,11520768	S	24.14	OK,OK,OK,B2,S	37.93	N,N,N,Bn,S	8.24	OK,OK,OK,Bn,S	7.5	OK,OK,OK,Bn,S	30.43
Rad54l	ENSMUSG00000028702_MULTIEX1-2/6=1-C2	chr4:115785086-115785146	61	chr4:115791443,115785086-115785146,115778513	C2	90.29	OK,OK,VLOW,B2,C3	92.59	OK,OK,N,B2,C2	66.67	OK,OK,VLOW,B2,C2	61.9	OK,OK,LOW,B2,C2	30.69
Ralgapa1	ENSMUSG00000021027_MULTIEX1-4/4=3-C2	chr12:56713060-56713090	31	chr12:56713621,56713060-56713090,56705255	S	83.37	SOK,SOK,SOK,OK,S	78.31	SOK,SOK,SOK,OK,S	93.04	SOK,SOK,SOK,OK,S	95.72	OK,SOK,OK,OK,S	-17.41
Rapgef1	ENSMUSG00000039844-19-19,19-18-2/2	chr2:29565673-29565828	3	chr2:29562920,29565676+29565673-29565828	Alt3	35.29	LOW,LOW,LOW,26=26,S	74.26	VLOW,VLOW,VLOW,19=19,S	50.75	LOW,LOW,LOW,38=38,S	39.84	LOW,LOW,LOW,23=23,S	34.42
Rapgef5	ENSMUSG00000041992-24-24,24-23,25-24	chr12:118969013-118969191	179	chr12:118967252,118969013-118969191,118978100	S	70.29	SOK,SOK,SOK,OK,S	65.43	SOK,SOK,SOK,OK,S	78.49	SOK,SOK,SOK,OK,S	80.85	SOK,SOK,SOK,OK,S	-15.42
Rapgef6	ENSMUSG00000037533-MICROEX2	chr11:54465251-54465265	15	chr11:54462841,54465251-54465265,54470748	MIC_S	8.05	OK,OK,OK,na,na	7.07	OK,OK,OK,na,na	39.09	OK,OK,OK,na,na	45.79	OK,OK,OK,na,na	-38.72
Raph1	ENSMUSG00000026014_MULTIEX1-2/3=C1-C2	chr1:60545967-60547165	1199	chr1:60550382,60545967-60547165,60540184	C1	26.25	SOK,SOK,OK,B2,S	14.29	OK,OK,OK,Bl,S	37.84	OK,OK,OK,B2,S	67.27	N,N,N,B2,S	-52.98
Rbbp7	ENSMUSG00000031353-1-1,2-1-2/2	chrX:159198998-159199228	133	chrX:159198998-159199095+159199228,159199507	Alt5	64.71	OK,OK,OK,51=51,S	50	LOW,LOW,LOW,30=30,S	66.67	VLOW,VLOW,VLOW,12=12,S	80.77	LOW,LOW,LOW,26=26,S	-30.77
Rbck1	ENSMUSG00000027466_MULTIEX1-1/2=C1-2	chr2:152148908-152149068	161	chr2:152150003,152148908-152149068,152148007	S	42.47	SOK,SOK,SOK,OK,C1	34.55	SOK,SOK,SOK,B1,C1	69.86	SOK,SOK,SOK,OK,S	63.47	SOK,SOK,SOK,OK,C1	-28.92
Rbm10	ENSMUSG00000031060_MULTIEX1-2/2=1-C2	chrX:20214552-20214782	231	chrX:20213040,20214552-20214782,20216559	S	62.5	OK,OK,OK,OK,C1	47.06	VLOW,VLOW,VLOW,B1,S	60.56	OK,OK,OK,OK,C1	62.67	OK,OK,OK,OK,S	-15.61
Rbm14	ENSMUSG00000006456-19-20,19-18,23-20	chr19:4787361-4788042	682	chr19:4792398,4787361-4788042,4785567	S	68.16	SOK,SOK,SOK,OK,S	64.29	SOK,SOK,SOK,OK,S	77.9	SOK,SOK,SOK,OK,S	80.6	SOK,SOK,SOK,OK,S	-16.31
Rbm33	ENSMUSG00000048271-21-25,21-24-2/2	chr5:28734792-28735001	3	chr5:28721210,28734795+28734792-28735001	Alt3	78.18	OK,OK,OK,55=55,S	65.22	LOW,LOW,LOW,23=23,S	78.72	OK,SOK,OK,94=94,S	82.29	OK,SOK,OK,96=96,S	-17.07
Rbm5	ENSMUSG00000032580-0-0,1-0,2-0,3-0-3/4	chr9:107672883-	333	chr9:107673216+107672892+107672883+107672780-,107671957	Alt5	23.76	SOK,SOK,SOK,101=101,S	33.9	OK,OK,OK,59=59,S	12.5	SOK,SOK,SOK,152=152,S	9.74	SOK,SOK,SOK,154=154,S	24.16
Rbms3	ENSMUSG00000039607_MULTIEX1-5/7=4-6	chr9:116537008-116537055	48	chr9:116545487,116537008-116537055,116495213	S	58.55	SOK,SOK,SOK,OK,S	56.16	SOK,SOK,SOK,OK,C1	56.67	LOW,LOW,LOW,OK,C1	72	LOW,LOW,LOW,OK,C1	-15.84
Rcbtb1	ENSMUSG00000035469-0-5,0-4-2/2	chr14:59828762-59828807	3	chr14:59820421,59828765+59828762-59828807	Alt3	75.95	OK,OK,OK,49=44,C1	62.2	LOW,LOW,VLOW,28=17,C2	85.05	OK,OK,OK,65=58,C1	87.27	OK,OK,OK,68=59,C1	-25.07
Rdbp	ENSMUSG00000024369-1-0,2-0,3-0-3/3	chr17:-34987619	212	chr17:-34987407+34987533+34987619,34987856	Alt5	35.68	SOK,SOK,SOK,185=185,S	28.69	SOK,SOK,SOK,122=122,S	36.76	SOK,SOK,SOK,136=136,S	46.22	SOK,SOK,SOK,119=119,S	-17.53
Reep6	ENSMUSG00000035504_MULTIEX1-2/2=1-C2	chr10:79797458-79797538	81	chr10:79796879,79797458-79797538,79797855	S	70.7	SOK,SOK,SOK,OK,S	65	OK,OK,OK,OK,S	83.67	OK,OK,OK,OK,S	85.57	OK,OK,OK,B1,S	-20.57
Rev3l	ENSMUSG00000019841-12-15,12-14,13-15	chr10:39526641-39526789	149	chr10:39526552,39526641-39526789,39533777	S	86.8	LOW,LOW,VLOW,OK,S	63.93	N,N,N,OK,S	93.48	OK,OK,OK,OK,S	95.29	OK,OK,OK,OK,S	-31.36
Rfx3	ENSMUSG00000040929_CASSETTE1	chr19:27880678-27880832	155	chr19:27881283,27880678-27880832,27876969	S	94.87	OK,OK,OK,OK,S	83.33	VLOW,VLOW,VLOW,OK,S	100	OK,OK,OK,OK,S	100	OK,OK,OK,OK,S	-16.67
Rgl3	ENSMUSG00000040146_CASSETTE1	chr9:21778832-21778984	153	chr9:21780052,21778832-21778984,21778580	S	70.15	SOK,SOK,SOK,OK,S	63.64	OK,OK,OK,OK,S	44.52	SOK,SOK,SOK,OK,S	47.98	SOK,SOK,SOK,OK,S	15.66
Rgs3	ENSMUSG00000059810-7-9,7-8-2/2	chr4:62268280-62268711	363	chr4:62267635,62268643+62268280-62268711	Alt3	29.47	OK,OK,OK,91=91,S	40	OK,OK,OK,55=55,S	7.69	OK,OK,OK,60=60,S	8.24	OK,OK,OK,84=84,S	31.76
Rif1	ENSMUSG00000036202-23-25,24-25-2/2	chr2:51949023-51949109	24	chr2:51949023-51949085+51949109,51950109	Alt5	82.76	LOW,LOW,LOW,29=29,S	100	N,N,N,9=9,S	86.96	OK,OK,OK,46=46,S	79.07	OK,OK,OK,43=43,S	20.93
Rims4	ENSMUSG00000035226-0-2,0-1-2/2	chr2:163704830-163704968	3	chr2:163744323,163704830-163704968+163704965	Alt3	72.41	OK,OK,OK,58=58,S	52.78	LOW,LOW,LOW,36=36,S	60.47	OK,OK,OK,43=43,S	71.79	LOW,LOW,LOW,39=39,S	-19.01
Rnf146	ENSMUSG00000038876-0-2,1-2-2/2	chr10:29081770-	20	chr10:29081790+29081770-,29074253	Alt5	66.59	SOK,SOK,OK,114=79,C2	62.91	OK,OK,OK,89=58,C2	60.61	SOK,SOK,OK,140=77,C2	77.92	SOK,SOK,OK,100=57,C2	-15.01
Rnf215	ENSMUSG00000003581_CASSETTE2	chr11:4037312-4037371	60	chr11:4036800,4037215+4037312-4037371,4039742	S*	59.14	OK,OK,OK,B1,S	73.91	LOW,LOW,LOW,OK,S	79.66	OK,OK,OK,OK,S	57.45	LOW,LOW,LOW,OK,S	16.46
Rnf32	ENSMUSG00000029130_CASSETTE2	chr5:29550657-29550824	168	chr5:29533344,29550657-29550824,29551583	S	72.09	OK,OK,OK,OK,S	70.97	OK,OK,OK,OK,S	94.03	OK,OK,OK,OK,S	86.3	OK,OK,OK,OK,S	-15.33
Rod1	ENSMUSG00000028382_MULTIEX1-1/6=C1-2	chr4:59559021-59559054	34	chr4:59562020,59559021-59559054,59537348	S	23.39	LOW,LOW,LOW,OK,S	12.2	VLOW,VLOW,VLOW,OK,S	31.21	OK,OK,OK,B1,S	32.71	OK,OK,OK,OK,S	-20.51
Rpl10a	ENSMUSG00000037805-6-11,6-10,6-9,6-8,6-7-2/5	chr17:28467517-28467642	22	chr17:28466467,28467539+28467517+28467514+28467502+28467475-28467642	Alt3	32.95	OK,OK,OK,88=88,S	37.5	OK,OK,OK,88=88,S	23.33	OK,OK,OK,60=60,S	18.18	OK,OK,OK,66=66,S	19.32
Rpl13a	ENSMUSG00000074129-23-26,24-26-2/2	chr7:52382579-52382644	2	chr7:52382581+52382579-52382644,52381907	Alt5	65.38	LOW,LOW,VLOW,26=16,C2	57.89	LOW,LOW,LOW,38=21,C2	58.33	LOW,LOW,N,24=8,C3	35.71	LOW,LOW,N,28=7,C3	22.18
Rpl23	ENSMUSG00000071415-0-4,0-3-2/2	chr11:97642718-97642776	32	chr11:97643658,97642718-97642776+97642744	Alt3	26.36	SOK,SOK,OK,239=69,C3	25.79	SOK,SOK,OK,252=77,C3	45.73	SOK,SOK,SOK,293=138,C3	45.35	SOK,SOK,SOK,269=128,C3	-19.56
Rpl24	ENSMUSG00000022601_CASSETTE1	chr16:55990372-55991207	836	chr16:55982519,55990372-55991207,55991555	S	72.97	LOW,LOW,LOW,B1,S	75.61	VLOW,VLOW,VLOW,B2,S	95.51	OK,OK,OK,B1,S	97.01	OK,OK,OK,OK,S	-21.4
Rpl39	ENSMUSG00000079641-0-5,0-4,0-3,0-2,0-1-2/5	chrX:34623980-34624127	24	chrX:34625120,34623980-34624355+34624235+34624166+34624127+34624103	Alt3	75	LOW,LOW,LOW,28=28,S	84	LOW,LOW,LOW,25=25,S	74.24	OK,OK,OK,66=66,S	60.78	OK,OK,OK,51=51,S	23.22
Rpl7a	ENSMUSG00000062647-1-5,1-4-2/2	chr2:26767539-26767675	34	chr2:26766646,26767573+26767539-26767675	Alt3	58.82	LOW,LOW,LOW,34=20,C2	54.55	LOW,LOW,VLOW,33=18,C2	42.31	LOW,LOW,VLOW,26=12,C3	90.48	LOW,LOW,VLOW,21=19,C1	-35.93
Rps18	ENSMUSG00000008668-1-0,2-0,3-0-2/3	chr17:34092237-	32	chr17:34092269+34092237+34092211-,34092121	Alt5	48.1	OK,OK,OK,79=79,S	51.02	OK,OK,OK,49=49,S	44.44	OK,OK,OK,54=54,S	34.62	OK,OK,OK,52=52,S	16.4
Rps3a	ENSMUSG00000028081-1-0,2-0,4-0,5-0,6-0,7-0,8-0,9-0-2/8	chr3:85946432-	26	chr3:85946458+85946432+85946345+85946294+85946167+85946138+85946006+85945982-,85945723	Alt5	41.18	LOW,LOW,LOW,34=34,S	52.38	LOW,LOW,LOW,21=21,S	56.1	OK,OK,OK,41=41,S	68.89	OK,OK,OK,45=45,S	-16.51
Rps6kb2	ENSMUSG00000024830-16-16,16-14-2/2	chr19:4158066-4158363	235	chr19:4158610,4158066-4158363+4158128	Alt3	10.77	OK,OK,OK,65=61,C1	18.37	OK,OK,OK,49=46,C1	3.85	OK,OK,OK,52=51,S	2.63	LOW,LOW,LOW,38=36,C1	15.74
Rps7	ENSMUSG00000061477-1-8,1-7-2/2	chr12:29318633-29318697	2	chr12:29320445,29318633-29318697+29318695	Alt3	42.17	LOW,LOW,N,35=0,C3	36.17	LOW,LOW,N,35=2,C3	44.92	OK,OK,N,40=0,C3	54.83	OK,OK,N,42=0,C3	-18.66
Rragb	ENSMUSG00000041658_CASSETTE1	chrX:149582995-149583078	84	chrX:149578618,149582995-149583078,149584905	S	71.43	SOK,SOK,SOK,OK,S	72.95	SOK,SOK,SOK,OK,S	86.9	SOK,SOK,SOK,OK,S	89.31	SOK,SOK,SOK,OK,S	-16.36
Rsad1	ENSMUSG00000039096_MULTIEX1-2/2=1-C2	chr11:94409492-94409677	186	chr11:94409785,94409473+94409492-94409677,94406099	S*	78.38	OK,OK,OK,OK,S	73.33	LOW,LOW,LOW,OK,S	81.82	OK,OK,OK,OK,S	95.35	OK,OK,OK,OK,S	-22.02
Rundc1	ENSMUSG00000035007-MICROEX1	chr11:101289680-101289685	6	chr11:101286924,101289680-101289685,101290766	MIC_S	72.45	OK,SOK,OK,na,na	69.69	OK,OK,OK,na,na	96.66	OK,OK,OK,na,na	91.24	OK,OK,OK,na,na	-21.55
Ryr1	ENSMUSG00000030592_CASSETTE1	chr7:29789802-29789866	65	chr7:29790514,29789802-29789866,29789544	S	79.03	SOK,SOK,SOK,OK,S	69.23	OK,OK,OK,OK,S	80	OK,OK,OK,OK,S	90.91	LOW,LOW,LOW,B1,S	-21.68
Sarm1	ENSMUSG00000050132-6-8,6-7,6-6-1/3	chr11:78296936-78297038	0	chr11:78300725,78296936-78297192+78297158+78297038	Alt3	88.37	OK,OK,OK,43=43,S	100	VLOW,VLOW,VLOW,15=15,S	83.33	LOW,LOW,LOW,24=24,S	84	LOW,LOW,LOW,25=25,S	16
Sbf1	ENSMUSG00000036529_CASSETTE1	chr15:89126383-89126460	78	chr15:89129914,89126383-89126460,89126007	S	46.56	SOK,SOK,SOK,OK,S	47.22	SOK,SOK,SOK,OK,S	27.02	SOK,SOK,SOK,OK,S	27.47	SOK,SOK,SOK,OK,S	19.75
Sbf2	ENSMUSG00000038371_MULTIEX1-2/2=C1-C2	chr7:117484804-117484878	75	chr7:117492369,117484804-117484878,117483588	C1	33.92	SOK,SOK,SOK,OK,S	35.82	OK,OK,OK,OK,C1	45.6	SOK,SOK,SOK,OK,C1	50.99	SOK,SOK,SOK,OK,C1	-15.17
Scamp5	ENSMUSG00000040722_MULTIEX1-3/3=2-C2	chr9:57294884-57295033	150	chr9:57299163,57294884-57295033+57295040,57293980	S*	39.38	SOK,SOK,SOK,OK,S	42.08	SOK,SOK,SOK,OK,S	57.72	SOK,SOK,SOK,OK,S	57.37	SOK,SOK,SOK,OK,S	-15.29
Scn8a	ENSMUSG00000023033-12-11,13-11-2/2	chr15:100814120-100814506	30	chr15:100814120-100814476+100814506,100832465	Alt5	33.33	LOW,LOW,LOW,24=24,S	26.67	VLOW,VLOW,VLOW,15=15,S	22.58	LOW,LOW,LOW,31=31,S	7.69	LOW,LOW,LOW,26=26,S	18.98
Scyl3	ENSMUSG00000026584-8-13,8-12-2/2	chr1:165871152-165871349	86	chr1:165870114,165871238+165871152-165871349	Alt3	14.56	OK,OK,OK,55=53,S	0	LOW,LOW,LOW,29=29,S	4.65	OK,OK,OK,64=62,S	15.39	OK,OK,OK,52=51,S	-15.39
Sdccag3	ENSMUSG00000026927_MULTIEX1-3/4=2-C2	chr2:26241061-26241129	69	chr2:26241510,26241018+26241061-26241129,26240341	C2*	78.9	SOK,SOK,SOK,B2,C2	85.28	SOK,SOK,LOW,B2,C2	74.32	SOK,SOK,SOK,B2,C2	61.93	SOK,SOK,SOK,B2,C2	23.35
Sdccag8	ENSMUSG00000026504-2-3,2-2,3-3	chr1:178759001-178759114	114	chr1:178756415,178759001-178759114,178761188	C1	74.42	OK,OK,OK,B1,C1	49.87	VLOW,VLOW,N,B1,C2	52.12	OK,OK,LOW,B1,C2	65.42	OK,OK,OK,OK,C2	-15.55
Sec24b	ENSMUSG00000001052_MULTIEX1-2/2=C1-C2	chr3:129723456-129723560	105	chr3:129736749,129723456-129723560,129714790	S	63.72	SOK,SOK,SOK,OK,S	60	OK,OK,OK,OK,S	79.49	SOK,SOK,SOK,OK,S	78.21	SOK,SOK,SOK,OK,S	-18.21
Sema4c	ENSMUSG00000026121-2-5,3-5-2/2	chr1:36613342-36613774	306	chr1:36613648+36613342-36613774,36612925	Alt5	74.55	LOW,LOW,VLOW,23=14,C2	58.26	N,N,N,7=2,C3	79.33	LOW,LOW,VLOW,28=11,C3	74.93	LOW,LOW,VLOW,23=10,C3	-16.67
Senp6	ENSMUSG00000034252-5-9,5-8-2/2	chr9:79946693-79946713	7	chr9:79941448,79946700+79946693-79946713	Alt3	100	OK,OK,OK,63=62,S	81.68	OK,OK,OK,40=40,S	100	OK,OK,OK,79=76,S	100	SOK,SOK,SOK,103=101,S	-18.32
Senp7	ENSMUSG00000052917_MULTIEX3-1/3=C1-2	chr16:56111719-56111916	198	chr16:56097544,56111719-56111916,56123892	S	94.01	SOK,SOK,SOK,OK,S	96.49	SOK,SOK,SOK,OK,S	82.61	SOK,SOK,SOK,OK,S	80.6	SOK,SOK,SOK,OK,S	15.89
Setd5	ENSMUSG00000034269-16-20,16-19,17-20	chr6:113060624-113060664	41	chr6:113060519,113060624-113060664,113060860	S	28.38	SOK,SOK,SOK,OK,S	32.48	OK,OK,OK,OK,S	18.05	SOK,SOK,SOK,OK,S	16.97	SOK,SOK,SOK,OK,S	15.51
Setd8	ENSMUSG00000049327-3-10,3-6,4-10	chr5:124895978-124896093	116	chr5:124895737,124895978-124896093+124897117,124897223	C1*	23.52	SOK,SOK,OK,B2,C2	21.06	SOK,SOK,OK,B2,C1	50.24	SOK,SOK,LOW,B2,C2	42.06	SOK,SOK,OK,B2,C2	-21
Sf3b3	ENSMUSG00000033732-20-16,20-15-2/2	chr8:113353419-113353576	129	chr8:113355384,113353419-113353576+113353447	Alt3	13.02	LOW,LOW,LOW,26=26,S	32.59	LOW,LOW,LOW,23=23,S	13.34	OK,OK,OK,61=61,S	7.28	OK,OK,OK,45=45,S	25.31
Sfi1	ENSMUSG00000023764_MULTIEX2-18/22=17-21	chr11:3044220-3044295	76	chr11:3044795,3044220-3044295,3042413	C3	100	SOK,SOK,N,B2,C3	83.33	OK,OK,N,B2,C2	96.3	OK,OK,N,B2,C2	100	OK,OK,N,B2,C3	-16.67
Sgce	ENSMUSG00000004631_MULTIEX1-9/10=8-10	chr6:4640469-4640495	27	chr6:4641429,4640469-4640495,4639767	S	77.91	SOK,SOK,SOK,OK,S	76.5	SOK,SOK,SOK,OK,S	93.72	SOK,SOK,SOK,OK,S	92.9	SOK,SOK,SOK,OK,S	-16.4
Sgsm2	ENSMUSG00000038351-3-7,4-7-2/2	chr11:74682079-74682240	65	chr11:74682144+74682079-74682240,74681793	Alt5	90.91	LOW,LOW,LOW,33=24,C2	94.74	VLOW,VLOW,VLOW,19=16,C1	84	LOW,LOW,LOW,25=21,C1	78.79	LOW,LOW,VLOW,33=19,C2	15.95
Sh2b1	ENSMUSG00000030733-1-0,2-0,3-0-1/3	chr7:133618510-	0	chr7:133618510+133618208+133618133-,133617335	Alt5	47.01	OK,OK,N,68=4,C3	61.85	OK,OK,N,42=2,C3	35.98	OK,OK,N,86=3,C3	45.47	OK,OK,N,66=3,C3	16.38
Sh3glb1	ENSMUSG00000037062_MULTIEX1-2/2=C1-C2	chr3:144362818-144362841	24	chr3:144368477,144362818-144362841,144360431	S	52.91	SOK,SOK,SOK,OK,C1	49.14	SOK,SOK,SOK,OK,C1	63.46	SOK,SOK,SOK,B1,C2	67.44	SOK,SOK,SOK,B1,C2	-18.3
Sh3glb2	ENSMUSG00000026860-MICROEX2	chr2:30204746-30204757	12	chr2:30205808,30204746-30204757,30204137	MIC_S	16.58	SOK,SOK,SOK,na,na	13.21	SOK,SOK,SOK,na,na	29.19	SOK,SOK,SOK,na,na	32.23	SOK,SOK,SOK,na,na	-19.02
Shox2	ENSMUSG00000027833-7-9,7-8-2/2	chr3:-66777865	36	chr3:66779366,-66777865+66777829	Alt3	17.14	LOW,LOW,LOW,35=35,S	50	LOW,LOW,LOW,24=24,S	33.93	OK,OK,OK,56=56,S	17.86	LOW,LOW,LOW,28=28,S	32.14
Sil1	ENSMUSG00000024357-4-9,4-7,6-9	chr18:35592118-35592205	88	chr18:35597921,35592118-35592205,35577849	S	28.94	SOK,SOK,SOK,B2,C2	34.54	SOK,SOK,SOK,B2,C2	22.15	SOK,SOK,SOK,B2,C2	19.12	SOK,SOK,SOK,B2,C1	15.42
Skil	ENSMUSG00000027660-10-9,11-9-2/2	chr3:31012330-31012562	138	chr3:31012330-31012424+31012562,31015738	Alt5	27.19	SOK,SOK,SOK,114=114,S	23.08	OK,OK,OK,65=65,S	32	SOK,SOK,SOK,100=100,S	38.61	SOK,SOK,SOK,101=101,S	-15.53
Slain1	ENSMUSG00000055717_MULTIEX1-1/3=C1-2	chr14:104083451-104083600	150	chr14:104056289,104083451-104083600,104084886	S	53.85	LOW,LOW,LOW,OK,S	38.46	VLOW,VLOW,VLOW,B1,S	60.38	OK,OK,OK,OK,S	57.04	SOK,SOK,SOK,OK,S	-18.58
Slc10a3	ENSMUSG00000032806_CASSETTE1	chrX:71617953-71618021	69	chrX:71618530+71618548,71617953-71618021,71616350	S	63.76	OK,OK,OK,OK,S	51.1	LOW,LOW,LOW,OK,S	59.08	LOW,LOW,LOW,OK,S	71.72	LOW,LOW,LOW,OK,S	-20.62
Slc12a8	ENSMUSG00000035506_MULTIEX2-1/3=C1-C2	chr16:33646649-33646746	98	chr16:33625261,33646649-33646746,33663011	C3	74.07	LOW,LOW,N,B2,C2	74.47	OK,OK,N,B2,C2	75.61	LOW,LOW,N,B2,C2	92.31	OK,OK,N,B2,C2	-17.84
Slc23a2	ENSMUSG00000027340_CASSETTE2	chr2:131904149-131904237	89	chr2:131914832,131904149-131904237,131903229	S	89.29	OK,OK,OK,OK,S	93.55	LOW,LOW,LOW,OK,S	81.13	OK,OK,OK,OK,S	75.86	OK,OK,OK,OK,S	17.69
Slc24a2	ENSMUSG00000037996-4-8,4-7,6-8	chr4:86722023-86722061	39	chr4:86822066,86722023-86722061,86719200	C2	82.71	LOW,LOW,N,B1,C3	73.22	LOW,LOW,VLOW,OK,C2	77.37	VLOW,VLOW,N,B2,C3	100	OK,OK,N,B2,C2	-26.78
Slc24a6	ENSMUSG00000032754_MULTIEX1-3/3=2-C2	chr5:120981090-120981157	68	chr5:120980405,120981090-120981157,120982869	C1	59.63	OK,OK,OK,OK,C2	46.34	OK,OK,OK,OK,C2	57.38	LOW,LOW,LOW,OK,C2	73.33	LOW,LOW,LOW,OK,C1	-26.99
Slc25a25	ENSMUSG00000026819_CASSETTE1	chr2:32276176-32276211	36	chr2:32276823,32276176-32276211,32275936	S	12.37	SOK,SOK,SOK,OK,S	9.51	SOK,SOK,SOK,OK,S	21.1	SOK,SOK,SOK,OK,S	25.48	SOK,SOK,SOK,OK,S	-15.97
Slc25a40	ENSMUSG00000054099_MULTIEX2-2/2=1-C2	chr5:8449613-8449694	82	chr5:8447407,8449613-8449694,8452746	S	87.1	OK,OK,OK,OK,S	64.44	LOW,LOW,LOW,OK,S	81.54	OK,OK,OK,OK,S	97.22	OK,OK,OK,OK,S	-32.78
Slc25a44	ENSMUSG00000050144-0-1,1-1,2-1,3-1-4/4	chr3:88228650-	217	chr3:88228867+88228768+88228696+88228650-,88225060	Alt5	66.68	OK,OK,OK,57=56,S	85.73	LOW,LOW,LOW,35=34,S	71.05	LOW,LOW,LOW,38=38,S	69.23	LOW,LOW,LOW,39=39,S	16.5
Slc29a1	ENSMUSG00000023942-6-28,6-21,14-28	chr17:45730281-45730381	101	chr17:45732431,45730281-45730381,45729210	C1	48.12	SOK,SOK,SOK,OK,S	46.82	SOK,SOK,SOK,OK,C1	65.65	SOK,SOK,SOK,OK,C1	65.55	SOK,SOK,SOK,OK,S	-18.73
Slc29a2	ENSMUSG00000024891-11-15,11-13,12-15	chr19:5030288-5030490	203	chr19:5029494,5030288-5030490,5031002	S	88.37	OK,OK,OK,OK,S	81.54	OK,OK,OK,OK,S	92	OK,OK,OK,OK,S	100	OK,OK,OK,OK,S	-18.46
Slc35a2	ENSMUSG00000031156-4-8,4-4,6-8	chrX:7469266-7469993	728	chrX:7466889,7469266-7469993,7471317	S	49.44	SOK,SOK,SOK,OK,S	45.68	SOK,SOK,SOK,B1,S	65.47	SOK,SOK,SOK,B1,S	67.21	SOK,SOK,SOK,B2,S	-21.53
Slc35b3	ENSMUSG00000021432-1-1,2-1,3-1,4-1,5-1,6-1-1/6	chr13:39052301-39052406	0	chr13:39052301+39052279+39052234+39052204+39052032+39051936-39052406,39047805	Alt5	84.83	LOW,LOW,LOW,32=32,S	81.67	LOW,LOW,LOW,26=26,S	83.21	OK,OK,OK,40=40,S	65.73	LOW,LOW,LOW,31=31,S	15.94
Slc38a10	ENSMUSG00000061306-23-30,23-28,25-30	chr11:119969781-119969804	24	chr11:119970746,119969781-119969804+119969867,119967924	C1*	30.09	SOK,SOK,SOK,B1,C1	28.28	SOK,SOK,SOK,OK,C1	43	SOK,SOK,SOK,OK,C1	51.31	SOK,SOK,SOK,OK,C1	-23.03
Slc38a6	ENSMUSG00000044712_MULTIEX2-2/3=1-3	chr12:74444656-74444735	80	chr12:74442747,74444656-74444735,74445780	S	88.89	LOW,LOW,LOW,OK,S	58.82	VLOW,VLOW,VLOW,B1,S	82.22	LOW,LOW,LOW,B1,S	100	LOW,LOW,LOW,OK,S	-41.18
Slc39a13	ENSMUSG00000002105-7-8,7-7,7-6-3/3	chr2:90905739-90905896	39	chr2:90906170,90905739-90905896+90905871+90905857	Alt3	32.26	LOW,LOW,LOW,31=30,S	50	LOW,LOW,LOW,28=28,S	36.36	LOW,LOW,LOW,33=33,S	27.59	LOW,LOW,LOW,29=29,S	22.41
Slc43a2	ENSMUSG00000038178-MICROEX1	chr11:75379906-75379917	12	chr11:75377210,75379906-75379917,75380481	MIC_S	0	OK,OK,OK,na,na	0	VLOW,VLOW,VLOW,na,na	20.94	OK,OK,OK,na,na	15.19	OK,OK,OK,na,na	-15.19
Slc4a7	ENSMUSG00000021733_CASSETTE1	chr14:15594862-15595036	175	chr14:15592855,15594862-15595036,15598091	S	66.1	LOW,LOW,LOW,OK,S	66.67	N,N,N,B2,S	65.62	OK,OK,OK,OK,S	84.91	OK,OK,OK,OK,S	-18.24
Slc9a3r2	ENSMUSG00000002504-5-7,5-6,7-7	chr17:24777540-24777602	63	chr17:24778654,24777540-24777602,24777334	S	89.08	LOW,LOW,LOW,OK,S	78.65	LOW,LOW,LOW,OK,S	33.63	OK,OK,OK,OK,S	48.38	LOW,LOW,LOW,OK,S	30.27
Slc9a5	ENSMUSG00000014786_CASSETTE2	chr8:107881481-107881551	71	chr8:107881383,107881481-107881551,107882274	S	32.04	OK,OK,OK,B1,S	19.57	OK,OK,OK,OK,S	31.55	OK,OK,OK,OK,S	36.62	OK,OK,OK,OK,S	-17.05
Slfn3	ENSMUSG00000018986-0-2,0-1,1-2	chr11:83007545-83007711	167	chr11:83004910,83007545-83007711,83026046	S	31.51	OK,OK,OK,OK,S	45.1	VLOW,VLOW,VLOW,OK,S	34.33	OK,OK,OK,B1,S	26.76	OK,OK,OK,OK,S	18.34
Smarcad1	ENSMUSG00000029920_MULTIEX1-2/5=1-4	chr6:64993830-64994102	273	chr6:64993439,64993830-64994102,65002614+65002617	S	50.43	SOK,SOK,SOK,B2,S	60.12	SOK,SOK,SOK,B2,S	26.13	SOK,SOK,SOK,B2,S	23.86	SOK,SOK,SOK,B2,S	36.26
Smc3	ENSMUSG00000024974-19-22,19-21-2/2	chr19:53710161-53710312	2	chr19:53708601,53710163+53710161-53710312	Alt3	76.39	OK,SOK,OK,80=58,C2	77.97	OK,SOK,LOW,43=33,C2	68	SOK,SOK,OK,100=68,C2	60.63	OK,SOK,OK,73=43,C2	17.34
Smc5	ENSMUSG00000024943_CASSETTE1	chr19:23289645-23289689	45	chr19:23292895,23289645-23289689,23289230	S	65.11	SOK,SOK,SOK,OK,S	74.9	SOK,SOK,SOK,B1,S	58.8	SOK,SOK,SOK,B1,S	58.02	SOK,SOK,SOK,B1,S	16.88
Smek1	ENSMUSG00000041846-12-9,13-9-2/2	chr12:102291639-102291794	39	chr12:102291678+102291639-102291794,102289872	Alt5	32.84	SOK,SOK,SOK,204=204,S	45.45	SOK,SOK,SOK,121=121,S	26.92	SOK,SOK,SOK,260=259,S	20.59	SOK,SOK,SOK,272=272,S	24.86
Smg7	ENSMUSG00000042772-20-31,21-31-2/2	chr1:154695726-154695973	138	chr1:154695864+154695726-154695973,154693393	Alt5	19.88	SOK,SOK,SOK,161=161,S	17.39	OK,OK,OK,69=69,S	41	SOK,SOK,SOK,239=239,S	42.44	SOK,SOK,SOK,238=238,S	-25.05
Snap25	ENSMUSG00000027273-5-6,5-4,6-6	chr2:136595479-136595596	118	chr2:136589357,136595479-136595596,136599631	ME(4_6-5_7[100=100])	86.8	SOK,SOK,SOK,OK,C1	87.61	SOK,SOK,SOK,OK,C1	72.49	SOK,SOK,SOK,OK,C1	68.89	SOK,SOK,SOK,OK,C2	18.72
Snap91	ENSMUSG00000033419-MICROEX1-2/2	chr9:86707915-86707920	6	chr9:86710265,86707915-86707920,86704383	MIC_M	57.48	SOK,SOK,SOK,na,na	50	OK,SOK,OK,na,na	70.83	SOK,SOK,SOK,na,na	77.06	SOK,SOK,SOK,na,na	-27.06
Snapc4	ENSMUSG00000036281-8-6,8-5-2/2	chr2:26232120-26232245	4	chr2:26232389,26232120-26232245+26232241	Alt3	89.03	OK,SOK,OK,93=93,S	81.52	OK,OK,OK,51=51,S	100	OK,OK,OK,61=61,S	100	OK,OK,OK,77=77,S	-18.48
Snx13	ENSMUSG00000020590-19-18,19-17-2/2	chr12:35804405-35804577	33	chr12:35797176,35804438+35804405-35804577	Alt3	20.45	OK,OK,OK,43=43,S	25.91	LOW,LOW,LOW,34=34,S	49.28	OK,OK,OK,40=40,S	48.16	OK,OK,OK,45=45,S	-22.25
Snx14	ENSMUSG00000032422_CASSETTE1	chr9:88295561-88295587	27	chr9:88296758,88295561-88295587,88293209	S	17.95	SOK,SOK,SOK,OK,S	21.78	OK,SOK,OK,OK,S	55.45	SOK,SOK,SOK,OK,S	62.22	OK,SOK,OK,OK,S	-40.44
Socs7	ENSMUSG00000038485_MULTIEX1-2/2=1-C2	chr11:97238311-97238412	102	chr11:97237855,97238311-97238412,97239250	C1	12.16	OK,OK,OK,B1,C2	7.22	OK,OK,OK,OK,C1	20.93	SOK,SOK,OK,OK,C1	27.57	SOK,SOK,SOK,OK,C1	-20.35
Sod1	ENSMUSG00000022982-1-3,2-3,3-3-1/3	chr16:-90221117	0	chr16:-90221117+90221119+90221174,90225390	Alt5	12.24	OK,OK,OK,49=40,C1	37.5	VLOW,VLOW,VLOW,16=10,C2	13.79	LOW,LOW,LOW,29=23,C2	18.75	LOW,LOW,LOW,32=23,C2	18.75
Solh	ENSMUSG00000037326_MULTIEX1-1/7=C1-2	chr17:26110036-26110324	289	chr17:26122416,26110036-26110324,26102472	S	37.25	LOW,LOW,LOW,OK,S	31.43	VLOW,VLOW,VLOW,B1,C1	52.38	LOW,LOW,LOW,OK,S	51.72	LOW,LOW,LOW,OK,S	-20.29
Spata6	ENSMUSG00000034401_MULTIEX1-1/6=C1-3	chr4:111418746-111418883	138	chr4:111392862,111418746-111418883,111440268	C3	96.3	OK,OK,N,B2,C3	100	LOW,LOW,N,Bn,C3	90	LOW,LOW,N,Bn,C3	76	OK,OK,N,B2,C2	24
Spg11	ENSMUSG00000033396_MULTIEX2-2/3=1-3	chr2:121910631-121910776	146	chr2:121912599,121910631-121910776,121909297	S	96.67	OK,OK,OK,OK,S	80	VLOW,VLOW,VLOW,B1,C1	84.13	OK,OK,OK,B1,C1	95.56	OK,OK,OK,OK,S	-15.56
Spint1	ENSMUSG00000027315_MULTIEX1-9/9=8-C2	chr2:119074092-119074139	48	chr2:119073917,119074092-119074139,119074493+119074931	S	88.89	OK,OK,OK,OK,S	81.82	LOW,LOW,LOW,OK,C1	95.45	LOW,LOW,LOW,OK,S	100	LOW,LOW,LOW,OK,S	-18.18
Spnb2	ENSMUSG00000020315-0-2,1-2,2-2-3/3	chr11:30167541-	407	chr11:30167948+30167743+30167541-,30119772	Alt5	21.05	LOW,LOW,LOW,38=38,S	19.23	LOW,LOW,LOW,26=26,S	28.75	OK,OK,OK,80=80,S	35.63	OK,OK,OK,87=87,S	-16.4
Spnb4	ENSMUSG00000011751-36-33,36-32,37-33	chr7:28155421-28155625	205	chr7:28156893,28155421-28155625,28154588	S	100	OK,OK,OK,OK,S	74.68	N,N,N,OK,S	95.17	OK,OK,OK,OK,S	100	OK,OK,OK,OK,S	-25.32
Spsb2	ENSMUSG00000038451-1-3,2-3,3-3-3/3	chr6:124758937-124759048	75	chr6:124758937-124758973+124759000+124759048,124759245	Alt5	84.91	LOW,LOW,LOW,35=35,S	85.71	LOW,LOW,LOW,31=31,S	86.79	LOW,LOW,LOW,26=26,S	69.77	LOW,LOW,LOW,21=21,S	15.94
Src	ENSMUSG00000027646_CASSETTE3	chr2:157284579-157284596	18	chr2:157284369,157284579-157284596,157288446	S	29.91	OK,OK,OK,OK,S	10.66	OK,OK,OK,Bn,S	30.26	OK,OK,OK,OK,S	34.65	OK,OK,OK,OK,S	-23.99
Srebf2	ENSMUSG00000022463-32-30,32-29,33-30	chr15:82034130-82034266	137	chr15:82033726,82034130-82034266,82034402	C2	89.74	OK,OK,N,B2,C3	100	LOW,LOW,N,Bl,C2	56.36	VLOW,VLOW,N,Bn,C2	75.93	LOW,LOW,N,B2,C2	24.07
Srgap3	ENSMUSG00000030257_MULTIEX1-2/3=C1-C2	chr6:112704565-112704667	103	chr6:112709743,112704565-112704667,112699416	ME(2-3[100=100])	84.65	OK,OK,OK,B1,S	94.81	OK,OK,OK,B1,S	100	SOK,SOK,SOK,B1,S	77.85	SOK,SOK,SOK,B1,C1	16.96
Srpk2	ENSMUSG00000062604_MULTIEX2-1/7=C1-3	chr5:23135150-23135295	146	chr5:23181538,23135150-23135295,23071083	C2	10	OK,OK,OK,OK,C2	39.13	N,N,N,B1,C2	8.05	OK,OK,LOW,B1,C3	0	OK,OK,OK,Bn,C3	39.13
Ssr1	ENSMUSG00000021427-MICROEX1	chr13:38074964-38074978	15	chr13:38075262,38074964-38074978+38074973,38071675	MIC_S	23.11	SOK,SOK,SOK,na,na	22.12	SOK,SOK,SOK,na,na	42.17	SOK,SOK,SOK,na,na	40.6	SOK,SOK,SOK,na,na	-18.48
St18	ENSMUSG00000033740-4-14,4-12,5-14	chr1:6742377-6742449	73	chr1:6727738,6742377-6742449,6743075	C3	22.06	LOW,LOW,N,B1,C3	0	N,N,N,Bn,C3	12.82	OK,OK,N,B1,C3	32.54	LOW,LOW,N,OK,C2	-32.54
St3gal3	ENSMUSG00000028538-0-0,1-0,2-0-3/3	chr4:117806995-	344	chr4:117807339+117807009+117806995-,117780298	Alt5	60	OK,OK,OK,50=49,S	40	LOW,LOW,LOW,30=30,S	62.16	LOW,LOW,LOW,37=36,S	59.26	LOW,LOW,LOW,27=27,S	-19.26
St6galnac6	ENSMUSG00000026811-20-19,20-18-2/2	chr2:32474860-	4	chr2:32474124,32474864+32474860-	Alt3	97.3	SOK,SOK,SOK,277=272,C1	78.88	SOK,SOK,SOK,207=206,S	96.51	SOK,SOK,SOK,189=182,C2	96.07	SOK,SOK,SOK,184=180,C1	-17.19
St7	ENSMUSG00000029534_MULTIEX1-8/13=7-9	chr6:17800357-17800425	69	chr6:17798079,17800357-17800425,17802258	S	41.96	SOK,SOK,SOK,OK,S	41.79	OK,OK,OK,OK,S	58.11	SOK,SOK,SOK,OK,S	60	SOK,SOK,SOK,OK,S	-18.21
Stil	ENSMUSG00000028718_MULTIEX1-2/2=C1-C2	chr4:114682669-114682752	84	chr4:114679928,114682669-114682752,114684399	C2	90	OK,OK,N,B2,C2	79.31	VLOW,VLOW,N,Bn,C3	100	OK,OK,N,B2,C2	100	OK,OK,N,B2,C2	-20.69
Stim1	ENSMUSG00000030987_MULTIEX1-1/2=C1-2	chr7:109577288-109577380	93	chr7:109575831,109577288-109577380,109579399	S	8.64	OK,OK,OK,B1,S	7.14	OK,OK,OK,OK,S	19.59	OK,OK,OK,OK,S	30.95	OK,OK,OK,OK,S	-23.81
Stk30	ENSMUSG00000056458_MULTIEX2-3/3=2-C2	chr12:112064652-112064722	71	chr12:112066251,112064652-112064722,112053419	C1	87.76	OK,OK,OK,OK,C1	88.89	LOW,LOW,LOW,OK,S	41.82	LOW,LOW,VLOW,OK,C2	68.75	VLOW,VLOW,VLOW,OK,C1	20.14
Stmn1	ENSMUSG00000028832-4-7,5-7-2/2	chr4:134026018-134026094	4	chr4:134026018-134026090+134026094,134028719	Alt5	39.19	OK,OK,LOW,74=26,C3	40.38	OK,OK,LOW,52=20,C3	34.17	SOK,SOK,OK,120=68,C2	22.3	SOK,SOK,OK,136=84,C2	18.08
Strada	ENSMUSG00000069631-6-10,7-10-2/2	chr11:106048415-106048450	24	chr11:106048439+106048415-106048450,106045933	Alt5	62.27	OK,SOK,OK,85=69,C2	57.71	OK,OK,OK,55=44,C2	56.73	OK,SOK,OK,66=45,C3	42.05	OK,SOK,LOW,55=36,C3	15.66
Stx17	ENSMUSG00000061455-0-1,1-1-2/2	chr4:-48137938	108	chr4:-48137830+48137938,48144637	Alt5	28	LOW,LOW,LOW,25=25,S	30	LOW,LOW,LOW,20=20,S	33.33	N,N,N,9=9,S	15	LOW,LOW,LOW,20=20,S	15
Sufu	ENSMUSG00000025231_MULTIEX1-4/10=3-5	chr19:46525069-46525154	86	chr19:46524461,46525069-46525154,46525381	S	93.55	OK,OK,OK,OK,S	81.48	OK,OK,OK,OK,C1	92	OK,OK,OK,OK,S	97.22	OK,OK,OK,OK,S	-15.74
Sun1	ENSMUSG00000036817_MULTIEX1-3/4=2-4	chr5:139707081-139707191	111	chr5:139706792,139707081-139707191,139709425	C1	88.52	SOK,SOK,SOK,OK,S	86.89	SOK,SOK,SOK,OK,C1	67.19	SOK,SOK,SOK,OK,C1	69.23	SOK,SOK,SOK,OK,C1	17.66
Supt4h1	ENSMUSG00000020485-0-1,1-1,2-1,4-1-4/4	chr11:-87551172	77	chr11:-87551095+87551116+87551160+87551172,87551669	Alt5	18.75	LOW,LOW,LOW,32=32,S	6.67	VLOW,VLOW,VLOW,15=15,S	15	LOW,LOW,LOW,20=20,S	21.74	LOW,LOW,LOW,23=23,S	-15.07
Suv420h1	ENSMUSG00000045098_MULTIEX1-3/7=C1-5	chr19:3782220-3782279	60	chr19:3768227+3768340,3782220-3782279,3786389	C1	27.5	OK,OK,OK,B1,C2	25.81	OK,OK,OK,OK,C1	46.15	OK,OK,OK,OK,C2	44.14	OK,OK,OK,OK,C1	-18.33
Syde2	ENSMUSG00000036863-0-1,0-0-2/2	chr3:145661427-145662074	3	chr3:145652133,145661430+145661427-145662074	Alt3	42.19	OK,OK,OK,64=64,S	29.41	LOW,LOW,LOW,34=34,S	43.1	OK,OK,OK,58=58,S	45.45	OK,OK,OK,66=66,S	-16.04
Synj1	ENSMUSG00000022973-12-14,12-13-2/2	chr16:90974155-90974320	9	chr16:90976844,90974155-90974320+90974311	Alt3	34.82	LOW,LOW,LOW,31=31,S	37.78	VLOW,VLOW,VLOW,13=13,S	15.93	OK,OK,OK,49=49,S	14.39	OK,OK,OK,61=61,S	23.39
Syt7	ENSMUSG00000024743_MULTIEX1-1/4=C1-C2	chr19:10496247-10496378	132	chr19:10492532,10496247-10496378,10510040	C2	20	OK,OK,LOW,B1,C1	26.32	N,N,N,OK,C1	14.29	LOW,LOW,LOW,B1,S	10.71	OK,OK,OK,B1,C1	15.61
Tacc2	ENSMUSG00000030852-10-8,10-6,11-8	chr7:137806530-137806655	126	chr7:137789944,137806530-137806655,137818116	C2	72.73	SOK,SOK,SOK,OK,C1	67.07	OK,OK,LOW,OK,S	81.86	SOK,SOK,SOK,OK,C1	87.22	SOK,SOK,OK,OK,C1	-20.15
Taf1	ENSMUSG00000031314-4-7,4-6,4-5-2/3	chrX:98736162-98736340	2	chrX:98734526,98736164+98736162+98736099-98736340	Alt3	10.2	LOW,LOW,LOW,31=31,S	24.6	VLOW,VLOW,VLOW,17=17,S	7.68	OK,OK,OK,55=55,S	7.76	OK,OK,OK,68=68,S	16.84
Taf15	ENSMUSG00000020680_MULTIEX2-3/3=2-C2	chr11:83310764-83310798	35	chr11:83302547,83310764-83310798,83311396	S	71.39	SOK,SOK,SOK,OK,C1	73.23	SOK,SOK,SOK,OK,C1	89.17	SOK,SOK,SOK,OK,S	90.68	SOK,SOK,SOK,OK,S	-17.45
Taf1b	ENSMUSG00000059669_MULTIEX1-2/7=1-3	chr12:25193949-25194046	98	chr12:25189899,25193949-25194046,25194319	S	47.33	SOK,SOK,SOK,OK,S	46.73	SOK,SOK,SOK,OK,S	65.59	SOK,SOK,SOK,B1,S	62.41	SOK,SOK,SOK,B1,S	-15.68
Taf1d	ENSMUSG00000031939-10-13,10-12,10-11-2/3	chr9:15116353-15116548	38	chr9:15116139,15116391+15116353+15116262-15116548	Alt3	73.02	OK,OK,OK,63=63,S	84.72	OK,OK,OK,72=72,S	80	LOW,LOW,LOW,25=25,S	65.22	LOW,LOW,LOW,23=23,S	19.5
Tanc1	ENSMUSG00000035168-0-4,0-2,4-4	chr2:59484826-59484929	104	chr2:59450253,59484826-59484929,59537405	C1	84.29	OK,OK,OK,OK,S	90.14	LOW,LOW,LOW,OK,C1	88.42	OK,SOK,OK,OK,S	74.56	SOK,SOK,SOK,OK,S	15.58
Taok1	ENSMUSG00000017291-0-2,0-0,1-2	chr11:77419054-77419140	87	chr11:77420710,77419054-77419140,77415263	C2	13.64	LOW,LOW,N,OK,C2	60	N,N,N,OK,C2	13.33	OK,OK,LOW,OK,C2	21.05	LOW,LOW,N,OK,C2	38.95
Tardbp	ENSMUSG00000041459-9-14,9-13,9-11-1/3	chr4:147991759-147991814	0	chr4:147992774,147991759-147991934+147991846+147991814	Alt3	79.47	SOK,SOK,SOK,638=328,C2	84.73	SOK,SOK,SOK,583=298,C2	67.94	SOK,SOK,SOK,471=257,C2	65.6	SOK,SOK,SOK,439=240,C2	19.13
Tatdn3	ENSMUSG00000026632-12-14,12-13-2/2	chr1:192873165-192873241	3	chr1:192876739,192873165-192873241+192873238	Alt3	32.3	OK,SOK,OK,93=89,S	46.86	OK,OK,OK,55=52,S	49.06	OK,OK,OK,61=58,S	30.09	OK,OK,OK,50=49,S	16.77
Taz	ENSMUSG00000009995_MULTIEX2-1/3=C1-3	chrX:71534001-71534053	53	chrX:71533852,71534001-71534053,71534444	S	29.41	OK,OK,OK,OK,C1	38.32	OK,OK,OK,B1,C1	23.08	OK,OK,OK,OK,C1	20.99	OK,OK,OK,B1,C1	17.33
Tbc1d16	ENSMUSG00000039976-5-5,5-4,6-5	chr11:119036661-119036705	45	chr11:119070085,119036661-119036705+119036708,119020206	S*	22.39	OK,OK,OK,B2,S	21.21	VLOW,VLOW,VLOW,B2,S	20	OK,OK,OK,B1,S	37.25	LOW,LOW,LOW,B1,S	-16.04
Tbc1d22b	ENSMUSG00000042203_MULTIEX1-1/2=C1-2	chr17:29701377-29701433	57	chr17:29686939,29701377-29701433,29705337	S	82.61	OK,OK,OK,OK,S	89.09	OK,OK,OK,OK,S	74.12	OK,OK,OK,OK,S	72.73	OK,OK,OK,OK,S	16.36
Tbc1d23	ENSMUSG00000022749_MULTIEX1-1/4=C1-2	chr16:57181605-57181649	45	chr16:57182964,57181605-57181649,57178133	S	68.85	SOK,SOK,SOK,OK,S	64.91	SOK,SOK,SOK,OK,S	85.87	SOK,SOK,SOK,OK,S	88.97	SOK,SOK,SOK,OK,S	-24.06
Tbccd1	ENSMUSG00000004462-0-0,1-0-2/2	chr16:22857418-	150	chr16:22857568+22857418-,22842180	Alt5	57.81	OK,OK,OK,64=64,S	64	OK,OK,OK,50=50,S	60	OK,OK,OK,60=59,S	46.3	OK,OK,OK,54=54,S	17.7
Tbp	ENSMUSG00000014767_MULTIEX1-1/2=C1-C2	chr17:15638118-15638166	49	chr17:15636988+15637190,15638118-15638166,15639926+15639929	C1	17.83	SOK,SOK,SOK,B1,C1	18.05	SOK,SOK,SOK,B1,C1	39.27	SOK,SOK,SOK,B1,C1	45.62	SOK,SOK,SOK,B2,C1	-27.57
Tctex1d2	ENSMUSG00000014075_MULTIEX1-2/3=1-3	chr16:32425327-32425396	70	chr16:32423039,32425327-32425396,32426944	S	35.36	SOK,SOK,SOK,B1,C1	35.93	SOK,SOK,SOK,B2,S	56.89	SOK,SOK,SOK,B1,C1	64.75	SOK,SOK,SOK,B1,C1	-28.82
Tdrd7	ENSMUSG00000035517_CASSETTE2	chr4:46007179-46007396	218	chr4:46005142,46007179-46007396,46017989	S	82.05	OK,OK,OK,OK,S	93.55	LOW,LOW,LOW,OK,S	96.92	OK,OK,OK,OK,S	77.78	OK,OK,OK,OK,S	15.77
Tet3	ENSMUSG00000034832-0-1,0-0,2-1	chr6:83391211-83391267	57	chr6:83404744,83391211-83391267,83354818	C1	84.75	LOW,LOW,LOW,OK,C1	100	VLOW,VLOW,VLOW,OK,S	67.04	OK,OK,OK,OK,C1	80.92	OK,OK,OK,B1,C1	19.08
Tfdp1	ENSMUSG00000038482-18-12,18-11-2/2	chr8:13370169-13370274	3	chr8:13369580,13370172+13370169-13370274	Alt3	42.55	OK,OK,OK,47=46,S	56	LOW,LOW,LOW,25=25,S	41.51	OK,OK,OK,53=53,S	31.58	LOW,LOW,LOW,38=38,S	24.42
Tfdp2	ENSMUSG00000032411_MULTIEX1-3/7=2-5	chr9:96133101-96133167	67	chr9:96123617,96133101-96133167,96174258+96174285	C1	83.01	OK,OK,OK,OK,C1	91.25	OK,OK,OK,OK,C2	65.84	OK,OK,OK,OK,C1	68.3	OK,OK,OK,OK,C1	22.95
Tfpi	ENSMUSG00000027082-0-8,1-8-2/2	chr2:84316848-	50	chr2:84316898+84316848-,84313956	Alt5	51.24	OK,OK,LOW,45=39,C1	37.93	LOW,LOW,LOW,29=29,S	40.62	LOW,LOW,LOW,32=32,S	65	LOW,LOW,LOW,20=20,S	-27.07
Thada	ENSMUSG00000024251-0-1,0-0-2/2	chr17:84863697-84863841	47	chr17:84865434,84863697-84863841+84863794	Alt3	54.84	LOW,LOW,LOW,31=31,S	56.25	VLOW,VLOW,VLOW,16=16,S	85.19	LOW,LOW,LOW,27=27,S	75	LOW,LOW,LOW,32=32,S	-18.75
Thap6	ENSMUSG00000060466-2-1,2-0,3-1	chr5:92392709-92392811	103	chr5:92392548,92392709-92392811,92394122	C1	54.55	OK,OK,OK,OK,C1	42.37	LOW,LOW,VLOW,OK,C2	52.14	OK,OK,OK,OK,C2	60.42	OK,OK,OK,OK,C1	-18.05
Thoc7	ENSMUSG00000053453-7-3,8-3,9-3-2/3	chr14:14789994-14790145	74	chr14:14790068+14789994+14789974-14790145,14787170	Alt5	32.75	OK,OK,OK,43=40,C1	7.98	LOW,LOW,LOW,38=37,S	7.49	OK,OK,OK,67=63,C1	24.38	OK,OK,OK,58=56,S	-16.4
Thrap3	ENSMUSG00000043962_MULTIEX1-8/10=7-9	chr4:125850381-125850573	193	chr4:125850688,125850381-125850573,125848991+125849125	S	78.18	OK,OK,OK,OK,C1	81.82	OK,OK,OK,OK,S	67.82	OK,OK,OK,OK,S	64.44	OK,OK,OK,B1,C1	17.38
Timm9	ENSMUSG00000021079-1-6,1-5-2/2	chr12:72232988-72233073	5	chr12:72237542,72232988-72233073+72233068	Alt3	85.24	OK,SOK,LOW,92=33,C2	76.03	OK,SOK,LOW,76=26,C2	80.25	SOK,SOK,LOW,103=27,C2	57.65	OK,SOK,VLOW,77=17,C3	18.38
Tjap1	ENSMUSG00000012296_MULTIEX1-1/2=C1-2	chr17:46397829-46397858	30	chr17:46398085,46397829-46397858,46397151	S	51.18	SOK,SOK,SOK,OK,S	47.27	SOK,SOK,SOK,B1,S	64.93	SOK,SOK,SOK,OK,S	72.18	SOK,SOK,SOK,OK,S	-24.91
Tle1	ENSMUSG00000008305_MULTIEX1-3/6=2-6	chr4:71819247-71819448	202	chr4:71830126+71830156,71819247-71819448+71819451,71806454	C2*	90.24	OK,SOK,N,B2,C2	97.53	VLOW,OK,N,B2,C2	94.17	SOK,SOK,N,B2,C2	81.52	SOK,SOK,N,B2,C2	16.01
Tln2	ENSMUSG00000052698-4-7,4-6,7-7	chr9:67245319-67245490	172	chr9:67307723,67245319-67245490,67243358	C1	34.99	SOK,SOK,OK,B1,C2	21.45	OK,OK,VLOW,B1,C3	28.24	SOK,SOK,LOW,B1,C3	38.81	SOK,SOK,OK,B1,C2	-17.36
Tmcc1	ENSMUSG00000030126-4-6,4-5,4-4-3/3	chr6:116083785-116084475	428	chr6:116088213,116083785-116084475+116084471+116084047	Alt3	66.67	LOW,LOW,LOW,33=33,S	80	VLOW,VLOW,VLOW,15=15,S	78.38	LOW,LOW,LOW,37=37,S	64.29	LOW,LOW,LOW,28=28,S	15.71
Tmco4	ENSMUSG00000041143-MICROEX1	chr4:138575310-138575323	14	chr4:138566516,138575310-138575323,138575488	MIC_S	22.48	OK,OK,OK,na,na	20	OK,OK,OK,na,na	46.88	OK,OK,OK,na,na	40.69	OK,OK,OK,na,na	-20.69
Tmem127	ENSMUSG00000034850_CASSETTE1	chr2:127074228-127074545	318	chr2:127073820,127074228-127074545,127081741	S	79.05	OK,OK,OK,OK,S	95.74	LOW,LOW,LOW,B1,S	82.46	OK,OK,OK,B1,S	74.47	LOW,LOW,LOW,B1,S	21.27
Tmem129	ENSMUSG00000019295-0-2,1-2,2-2,3-2-1/4	chr5:34000272-	0	chr5:34000272+34000211+33999921+33999817-,33998446	Alt5	74.14	OK,OK,OK,58=58,S	67.5	OK,OK,OK,40=40,S	77.5	OK,OK,OK,80=80,S	83.08	OK,OK,OK,65=65,S	-15.58
Tmem138	ENSMUSG00000024666-3-3,3-2-2/2	chr19:10649327-10649498	73	chr19:10649730,10649327-10649498+10649425	Alt3	65.93	SOK,SOK,SOK,182=182,S	61.9	SOK,SOK,SOK,147=147,S	74.32	SOK,SOK,SOK,183=183,S	78.4	SOK,SOK,SOK,162=162,S	-16.5
Tmem143	ENSMUSG00000002781_MULTIEX1-4/4=3-C2	chr7:53163477-53163607	131	chr7:53162482,53163477-53163607,53164692	S	92.37	SOK,SOK,SOK,OK,S	76.34	OK,OK,OK,B1,S	91.74	SOK,SOK,SOK,OK,S	96.55	SOK,SOK,SOK,OK,S	-20.21
Tmem150a	ENSMUSG00000055912_CASSETTE1	chr6:72306716-72306763	48	chr6:72306306,72306716-72306763,72307044	S	94.51	SOK,SOK,SOK,OK,S	93.55	SOK,SOK,SOK,OK,S	93.1	LOW,LOW,LOW,OK,S	71.43	VLOW,VLOW,VLOW,B1,S	22.12
Tmem184b	ENSMUSG00000009035_CASSETTE1	chr15:79194088-79194108	21	chr15:79195715,79194088-79194108,79193315	S	12.79	SOK,SOK,SOK,OK,S	11.36	SOK,SOK,SOK,B1,S	45.16	SOK,SOK,SOK,OK,S	43.33	SOK,SOK,SOK,OK,S	-31.97
Tmem216	ENSMUSG00000024667-1-3,2-3-2/2	chr19:10630189-10630226	14	chr19:10630203+10630189-10630226,10629654	Alt5	31.57	LOW,OK,LOW,39=39,S	27.98	LOW,OK,LOW,27=27,S	42.15	LOW,LOW,LOW,20=20,S	54.84	LOW,LOW,LOW,28=28,S	-26.86
Tmem229b	ENSMUSG00000046157-6-5,6-4-2/2	chr12:-80066163	3	chr12:80078748,-80066163+80066160	Alt3	46.43	LOW,OK,LOW,38=38,S	16	VLOW,VLOW,VLOW,16=15,C1	48.18	LOW,LOW,LOW,30=29,S	58.04	LOW,OK,LOW,37=36,S	-42.04
Tmem68	ENSMUSG00000028232_MULTIEX1-7/8=6-8	chr4:3481501-3481561	61	chr4:3487646,3481501-3481561,3479038	S	70.42	SOK,SOK,SOK,OK,S	66.67	OK,OK,OK,OK,S	78.76	SOK,SOK,SOK,OK,S	87.04	SOK,SOK,SOK,OK,S	-20.37
Tmem87b	ENSMUSG00000014353_MULTIEX1-1/3=C1-3	chr2:128664884-128664955	72	chr2:128663131,128664884-128664955+128664990,128666971+128666982	ME(1-2[100=100])	25.33	OK,OK,OK,OK,C3	37.7	LOW,LOW,VLOW,OK,C2	25.58	OK,OK,VLOW,OK,C3	22.22	OK,OK,VLOW,OK,C3	15.48
Tmtc1	ENSMUSG00000030306-20-17,21-17-2/2	chr6:148195925-148196060	9	chr6:148195934+148195925-148196060,148195400	Alt5	100	LOW,LOW,LOW,27=27,S	77.78	N,N,N,9=9,S	95.12	OK,OK,OK,41=41,S	96.15	LOW,LOW,LOW,26=26,S	-18.37
Tnik	ENSMUSG00000027692_MULTIEX1-12/31=11-13	chr3:28493829-28493915	87	chr3:28493054,28493829-28493915,28494994	S	25.33	OK,OK,OK,OK,S	37.5	VLOW,VLOW,VLOW,OK,S	67.57	OK,OK,OK,OK,S	62.07	OK,OK,OK,OK,S	-24.57
Tnnt2	ENSMUSG00000026414-MICROEX2-2/2	chr1:137738592-137738603	12	chr1:137737489,137738592-137738603,137740362+137742132	MIC_M	36.18	OK,SOK,OK,na,na	38.72	OK,OK,OK,na,na	47.22	LOW,OK,LOW,na,na	15.24	VLOW,LOW,VLOW,na,na	23.48
Tnrc18	ENSMUSG00000039477-14-12,14-11-2/2	chr5:143535361-143535790	3	chr5:143536951,143535361-143535790+143535787	Alt3	94.59	LOW,LOW,LOW,37=37,S	66.67	VLOW,VLOW,VLOW,18=18,S	88.24	OK,OK,OK,68=68,S	94.74	OK,OK,OK,57=57,S	-28.07
Tnrc6b	ENSMUSG00000047888-10-12,10-11,11-12	chr15:80713374-80713532	159	chr15:80711636,80713374-80713532,80714637	S	70.3	LOW,OK,LOW,OK,S	53.33	N,N,N,OK,S	81.71	OK,OK,OK,OK,S	76.14	OK,OK,OK,OK,S	-22.81
Tpcn1	ENSMUSG00000032741-0-0,1-0,2-0-2/3	chr5:121038497-	15	chr5:121038512+121038497+121038455-,121035437	Alt5	9.76	OK,OK,OK,41=41,S	33.33	N,N,N,9=9,S	19.64	OK,OK,OK,56=56,S	9.8	OK,OK,OK,51=51,S	23.53
Tpcn2	ENSMUSG00000048677_MULTIEX2-2/3=C1-C2	chr7:152441785-152441866	82	chr7:152442635,152441785-152441866,152382688	C3	95.83	OK,OK,N,Bn,C3	80	N,N,N,Bn,C3	100	OK,OK,N,Bn,C3	100	LOW,LOW,N,Bn,C3	-20
Tpm1	ENSMUSG00000032366_MULTIEX1-2/2=C1-C2	chr9:66879758-66879833	76	chr9:66880601,66879758-66879833,66879321	ME(1-2[100=100])	40.23	SOK,SOK,SOK,OK,C2	40.87	SOK,SOK,SOK,OK,C2	63.8	SOK,SOK,SOK,OK,C2	66.57	SOK,SOK,SOK,OK,C1	-25.7
Tpra1	ENSMUSG00000002871_MULTIEX2-3/3=2-C2	chr6:88860542-88860644	103	chr6:88860395,88860542-88860644,88860791	S	75.76	SOK,SOK,SOK,OK,S	79.49	OK,OK,OK,OK,S	78.95	SOK,SOK,SOK,B1,S	94.81	OK,OK,OK,OK,S	-15.32
Traf3	ENSMUSG00000021277_MULTIEX1-2/2=C1-C2	chr12:112458022-112458132	111	chr12:112404813,112458022-112458132,112475773	C1	82.3	SOK,SOK,LOW,B2,C1	100	LOW,LOW,N,B2,C2	90.77	OK,OK,OK,B1,C2	75.61	OK,OK,VLOW,B2,C2	24.39
Traf6	ENSMUSG00000027164-1-3,1-1,2-3	chr2:101522176-101522249	74	chr2:101521184,101522176-101522249,101524636	C3	19.57	OK,OK,OK,Bl,C2	36.11	OK,OK,VLOW,B2,C2	5.26	OK,OK,VLOW,OK,C2	8.2	OK,OK,LOW,Bn,C2	27.91
Trerf1	ENSMUSG00000064043_MULTIEX2-1/2=C1-2	chr17:47456301-47456567	267	chr17:47454870,47456301-47456567+47456627,47460227	S*	78.12	OK,OK,OK,OK,S	80.65	LOW,LOW,LOW,OK,S	90.32	OK,OK,OK,OK,S	96.3	OK,OK,OK,OK,S	-15.65
Trim25	ENSMUSG00000000275_MULTIEX1-2/2=1-C2	chr11:88876847-88876945	99	chr11:88876504,88876847-88876945,88877033	S	78.63	LOW,OK,LOW,B1,S	89.31	VLOW,LOW,VLOW,B1,S	63.6	SOK,SOK,SOK,OK,S	68.91	SOK,SOK,SOK,B1,S	20.4
Trim33	ENSMUSG00000033014_CASSETTE4	chr3:103157490-103157540	51	chr3:103156078,103157490-103157540,103157620	S	47.56	SOK,SOK,SOK,OK,S	60.61	SOK,SOK,SOK,OK,S	53.75	SOK,SOK,SOK,OK,S	41.03	SOK,SOK,SOK,OK,S	19.58
Trim46	ENSMUSG00000042766-13-17,13-16,14-17	chr3:89040225-89040522	298	chr3:89041539,89040225-89040522,89039214	S	43.53	OK,OK,OK,B1,S	34.79	OK,OK,OK,B1,S	67.19	OK,OK,OK,OK,S	57.31	SOK,SOK,SOK,OK,S	-22.52
Triobp	ENSMUSG00000033088-9-7,9-6-2/2	chr15:78791376-78791535	3	chr15:78790504,78791379+78791376-78791535	Alt3	27.27	OK,OK,OK,44=44,S	50	VLOW,VLOW,VLOW,12=12,S	30.23	OK,OK,OK,43=43,S	30.77	LOW,LOW,LOW,39=39,S	19.23
Trit1	ENSMUSG00000028653_MULTIEX1-8/9=7-9	chr4:122729309-122729418	110	chr4:122726797,122729309-122729418,122729727	S	45.04	SOK,SOK,SOK,OK,S	37.11	SOK,SOK,SOK,OK,S	44.51	SOK,SOK,SOK,OK,S	53.16	SOK,SOK,SOK,OK,S	-16.05
Trmt1	ENSMUSG00000001909-6-7,6-6,6-5-3/3	chr8:87214672-87214710	29	chr8:87214471,87214701+87214684+87214672-87214710	Alt3	16.22	LOW,LOW,LOW,37=37,S	27.27	LOW,LOW,LOW,22=22,S	33.33	LOW,LOW,LOW,27=27,S	44.19	OK,OK,OK,43=43,S	-16.92
Trmt2a	ENSMUSG00000022721_MULTIEX1-4/5=3-C2	chr16:18251249-18251363	115	chr16:18251094,18251249-18251363,18251642	C2	91.7	SOK,SOK,SOK,B2,C2	88.69	SOK,SOK,SOK,B2,C2	76.19	SOK,SOK,SOK,B2,C2	73.63	SOK,SOK,SOK,B2,C2	15.06
Trmt2b	ENSMUSG00000067369_MULTIEX1-4/5=3-5	chrX:130798266-130798400	135	chrX:130800800,130798266-130798400,130797423	S	86.67	OK,OK,OK,OK,C1	93.22	OK,OK,OK,B1,S	89.74	LOW,LOW,LOW,OK,S	70.37	VLOW,VLOW,VLOW,OK,S	22.85
Trp53i13	ENSMUSG00000044328-6-8,7-8-2/2	chr11:77326155-77326196	15	chr11:77326170+77326155-77326196,77323228	Alt5	95.81	OK,OK,OK,41=41,S	100	LOW,LOW,LOW,21=21,S	84.67	LOW,LOW,LOW,32=32,S	81.42	LOW,LOW,LOW,26=26,S	18.58
Trpm2	ENSMUSG00000009292-MICROEX1	chr10:77379110-77379116	7	chr10:77380452,77379110-77379116,77377543	MIC_S	6.61	OK,OK,OK,na,na	23.81	OK,OK,OK,na,na	6.33	OK,OK,OK,na,na	4.13	OK,OK,OK,na,na	19.68
Tsc2	ENSMUSG00000002496_CASSETTE2	chr17:24743169-24743297	129	chr17:24744382,24743169-24743297,24741934+24741937	S	73.91	SOK,SOK,SOK,OK,S	71.22	SOK,SOK,SOK,OK,S	90.7	SOK,SOK,SOK,OK,S	93.55	SOK,SOK,SOK,OK,S	-22.33
Tsta3	ENSMUSG00000022570-0-0,1-0,2-0-3/3	chr15:75760083-	66	chr15:75760149+75760098+75760083-,75759479	Alt5	38.87	SOK,SOK,SOK,540=538,S	39.74	SOK,SOK,SOK,390=388,S	49.04	SOK,SOK,SOK,363=363,S	56.34	SOK,SOK,SOK,332=331,S	-16.6
Tstd2	ENSMUSG00000035495-1-8,1-7-2/2	chr4:46148374-46148466	3	chr4:46151252,46148374-46148466+46148463	Alt3	89.89	OK,OK,LOW,42=25,C2	57.33	VLOW,LOW,VLOW,18=11,C2	72.83	LOW,OK,LOW,37=22,C2	87.47	LOW,LOW,VLOW,26=12,C2	-30.14
Ttc14	ENSMUSG00000027677-11-16,11-15,11-14-3/3	chr3:33706761-33706821	17	chr3:33705855,33706778+33706776+33706761-33706821	Alt3	65.36	SOK,SOK,OK,104=96,C1	61	OK,OK,OK,61=57,C1	85.02	OK,OK,OK,97=87,C1	91.33	OK,OK,OK,72=64,C1	-30.33
Ttc3	ENSMUSG00000040785-13-11,13-8,14-11	chr16:94614719-94614781	63	chr16:94613716,94614719-94614781,94624921	C2	77.21	SOK,SOK,OK,B1,C2	76.9	OK,OK,OK,OK,C2	62.88	SOK,SOK,OK,OK,C2	60.28	OK,SOK,OK,OK,C2	16.62
Ttc39a	ENSMUSG00000028555_CASSETTE1	chr4:109116113-109116229	117	chr4:109115416,109116113-109116229,109116687	S	68.04	OK,OK,OK,OK,S	79.14	OK,OK,OK,OK,S	80.45	OK,OK,OK,OK,S	94.71	OK,OK,OK,OK,S	-15.57
Tube1	ENSMUSG00000019845_MULTIEX1-1/2=C1-2	chr10:38864562-38864737	176	chr10:38864368+38864378,38864562-38864737,38865379	S	82.51	SOK,SOK,SOK,OK,S	76.92	SOK,SOK,SOK,OK,S	48.45	OK,OK,OK,OK,S	51.46	OK,OK,OK,OK,S	25.46
Txndc11	ENSMUSG00000022498_MULTIEX1-5/5=4-C2	chr16:11093909-11094021	113	chr16:11104659,11093909-11094021,11091879	S	72.82	OK,OK,OK,OK,S	86	OK,OK,OK,OK,S	65.38	OK,OK,OK,OK,S	69.09	OK,OK,OK,OK,C1	16.91
Txndc16	ENSMUSG00000021830_MULTIEX1-2/2=1-C2	chr14:45792189-45792279	91	chr14:45802721,45792189-45792279,45789063	S	89.19	LOW,LOW,LOW,OK,S	73.33	VLOW,VLOW,VLOW,OK,S	96.49	OK,OK,OK,OK,S	96.77	OK,OK,OK,OK,S	-23.44
Tyk2	ENSMUSG00000032175_MULTIEX1-2/2=C1-C2	chr9:20918637-20918764	128	chr9:20919816,20918637-20918764,20915824	C2	95.24	OK,OK,N,B2,C3	83.78	LOW,LOW,N,Bl,C2	100	LOW,LOW,VLOW,B1,C2	100	OK,OK,N,Bl,C3	-16.22
Uap1	ENSMUSG00000026670_MULTIEX1-8/8=7-C2	chr1:172078127-172078174	48	chr1:172079402,172078127-172078174+172078177,172073594	S*	69.41	SOK,SOK,SOK,OK,S	70.96	SOK,SOK,SOK,OK,S	89.53	SOK,SOK,SOK,OK,S	87.84	SOK,SOK,SOK,OK,S	-16.88
Ubap2l	ENSMUSG00000042520_MULTIEX1-1/2=C1-C2	chr3:89835233-89835292	60	chr3:89837987,89835218+89835233-89835292,89832299	S*	44.75	SOK,SOK,SOK,OK,S	41.37	SOK,SOK,SOK,OK,S	56.04	SOK,SOK,SOK,OK,S	57.31	SOK,SOK,SOK,OK,S	-15.94
Ube3a	ENSMUSG00000025326-0-2,0-1,3-2	chr7:66498720-66498839	120	chr7:66484641,66498720-66498839,66502543	C1	39.22	OK,OK,OK,B1,C1	55.93	LOW,LOW,N,B2,C2	37.5	SOK,SOK,OK,B2,C1	35.14	SOK,SOK,OK,B2,C1	20.79
Ube4a	ENSMUSG00000059890-6-7,6-6,6-5-3/3	chr9:44761032-44761255	57	chr9:44768062,44761032-44761255+44761201+44761198	Alt3	84.04	OK,OK,OK,55=54,S	71.95	OK,OK,OK,42=40,S	89.01	OK,OK,OK,62=61,S	90.26	OK,SOK,OK,90=88,S	-18.31
Ubn1	ENSMUSG00000039473-1-3,1-2,4-3	chr16:5053821-5053934	114	chr16:5050874,5053821-5053934,5055170	C1	7.25	OK,OK,OK,OK,C1	22.73	LOW,LOW,LOW,B2,C1	5.26	OK,OK,OK,Bn,C1	6.67	OK,OK,OK,Bn,C1	16.06
Ubxn7	ENSMUSG00000053774-5-4,5-3-2/2	chr16:32369401-32369513	4	chr16:32367495,32369405+32369401-32369513	Alt3	72.48	LOW,SOK,VLOW,28=15,C2	100	VLOW,SOK,VLOW,13=12,S	87.11	LOW,SOK,LOW,39=26,C1	81.49	OK,SOK,LOW,41=27,C2	18.51
Uhrf1bp1l	ENSMUSG00000019951_CASSETTE1	chr10:89257228-89257369	142	chr10:89254226,89257228-89257369,89265764	S	83.13	OK,OK,OK,OK,S	69.85	OK,OK,OK,OK,S	80.73	SOK,SOK,SOK,OK,S	86.29	SOK,SOK,SOK,OK,S	-16.44
Ulk4	ENSMUSG00000040936_CASSETTE4	chr9:121113842-121113925	84	chr9:121117275,121113842-121113925,121101913	S	100	OK,OK,OK,OK,S	80.95	VLOW,VLOW,VLOW,OK,S	89.19	LOW,LOW,LOW,OK,S	100	LOW,LOW,LOW,B1,S	-19.05
Unc13a	ENSMUSG00000034799_MULTIEX1-3/3=C1-C2	chr8:74160437-74160466	30	chr8:74163593+74163599,74160437-74160466,74159125	C2	47.73	SOK,SOK,SOK,B2,C2	42.3	SOK,SOK,SOK,B2,C2	54.06	SOK,SOK,SOK,B2,C2	64.82	SOK,SOK,SOK,B2,C2	-22.52
Unc5a	ENSMUSG00000025876-1-2,1-1-2/2	chr13:55097155-55097301	3	chr13:55092462,55097158+55097155-55097301	Alt3	26.92	OK,OK,OK,78=78,S	9.52	OK,OK,OK,42=42,S	15.58	OK,OK,OK,77=77,S	24.74	OK,OK,OK,97=97,S	-15.22
Unc80	ENSMUSG00000055567-16-13,17-13-2/2	chr1:66568029-66568175	15	chr1:66568029-66568160+66568175,66572217	Alt5	74.36	OK,OK,OK,42=40,S	58.29	LOW,LOW,LOW,33=32,S	72.09	OK,OK,OK,42=42,S	73.37	OK,OK,OK,44=44,S	-15.08
Unk	ENSMUSG00000020770-12-13,13-13,14-13-2/3	chr11:115914330-115914472	39	chr11:115914330-115914433+115914472+115914563,115914804	Alt5	79.17	OK,OK,OK,96=96,S	80.77	OK,OK,OK,52=52,S	69.14	OK,OK,OK,81=81,S	64.94	OK,OK,OK,77=77,S	15.83
Upf3b	ENSMUSG00000036572_CASSETTE1	chrX:34639061-34639099	39	chrX:34639502,34639061-34639099,34637013	S	19.4	SOK,SOK,SOK,OK,S	22.27	SOK,SOK,SOK,OK,S	41.26	SOK,SOK,SOK,OK,S	43.11	SOK,SOK,SOK,OK,S	-20.84
Urgcp	ENSMUSG00000049680-8-11,8-10,9-11	chr11:5623114-5623164	51	chr11:5626351,5623114-5623164,5622843	S	100	OK,OK,OK,OK,C1	100	OK,OK,OK,OK,S	93.26	OK,OK,OK,OK,C1	84.94	OK,OK,OK,OK,C1	15.06
Usp34	ENSMUSG00000056342_CASSETTE1	chr11:23262577-23262612	36	chr11:23261716,23262577-23262612,23263058	S	12.55	OK,OK,OK,OK,S	16.75	VLOW,VLOW,VLOW,Bn,S	34.78	OK,OK,OK,OK,S	32.27	OK,OK,OK,OK,S	-15.52
Usp37	ENSMUSG00000033364_MULTIEX1-2/2=1-C2	chr1:74506489-74506554	66	chr1:74508140,74506489-74506554,74502794	S	44.32	SOK,SOK,SOK,OK,S	33.33	OK,OK,OK,OK,S	52	SOK,SOK,SOK,OK,S	53.49	SOK,SOK,SOK,OK,S	-20.16
Vapa	ENSMUSG00000024091-6-6,7-6-2/2	chr17:65936384-65936506	9	chr17:65936393+65936384-65936506,65932093	Alt5	30.43	LOW,LOW,LOW,23=22,S	25.93	LOW,LOW,LOW,27=27,S	40	LOW,LOW,LOW,20=20,S	47.22	LOW,LOW,LOW,36=36,S	-21.29
Vav2	ENSMUSG00000009621-MICROEX2	chr2:27140359-27140373	15	chr2:27141153,27140359-27140373,27138938	MIC_S	41.58	SOK,SOK,SOK,na,na	48.61	SOK,SOK,SOK,na,na	62.35	SOK,SOK,SOK,na,na	71.62	SOK,SOK,SOK,na,na	-23.01
Vdac3	ENSMUSG00000008892-10-5,11-5-2/2	chr8:23690812-23691039	109	chr8:23690921+23690812-23691039,23689619	Alt5	90.62	LOW,LOW,N,32=8,C3	95.65	LOW,LOW,N,23=4,C3	81.82	LOW,LOW,N,22=3,C3	68.42	VLOW,VLOW,N,19=3,C3	27.23
Vps13d	ENSMUSG00000020220_CASSETTE4	chr4:144693517-144693591	75	chr4:144695702,144693517-144693591,144689970+144689973	S	16	OK,OK,OK,B1,S	13.64	LOW,LOW,LOW,OK,S	35.14	OK,OK,OK,OK,S	34.69	LOW,LOW,LOW,OK,S	-21.05
Vps29	ENSMUSG00000029462-MICROEX1	chr5:122806803-122806814	12	chr5:122804485+122804474,122806803-122806814,122810022	MIC_S	37.56	SOK,SOK,SOK,na,na	34.26	SOK,SOK,SOK,na,na	58.71	SOK,SOK,SOK,na,na	53.42	SOK,SOK,SOK,na,na	-19.16
Vps37c	ENSMUSG00000048832-1-0,2-0,3-0-2/3	chr19:-10763469	83	chr19:-10763386+10763469+10763473,10780700	Alt5	61.11	OK,OK,OK,54=54,S	65.85	OK,OK,OK,41=41,S	48.61	OK,OK,OK,72=72,S	47.37	OK,OK,OK,76=76,S	18.48
Vps37d	ENSMUSG00000043614_MULTIEX1-2/2=C1-C2	chr5:135550264-135550346	83	chr5:135553932,135550264-135550346,135549853	C2	89.66	OK,OK,N,B2,C2	81.4	LOW,LOW,N,Bl,C3	85	LOW,LOW,N,Bl,C2	100	OK,OK,N,B2,C2	-18.6
Vps8	ENSMUSG00000033653-0-3,0-2-2/2	chr16:21434760-21435046	53	chr16:21423298,21434813+21434760-21435046	Alt3	75	LOW,LOW,LOW,27=27,S	93.91	VLOW,VLOW,VLOW,19=19,S	90.41	LOW,LOW,LOW,36=36,S	75.86	LOW,LOW,LOW,28=28,S	18.05
Vrk1	ENSMUSG00000021115_MULTIEX1-11/11=9-C2	chr12:107311829-107311888	60	chr12:107308825,107311829-107311888,107313217	C1	27.79	SOK,SOK,SOK,OK,S	29.54	SOK,SOK,SOK,OK,S	48.69	SOK,SOK,SOK,OK,C1	46.2	SOK,SOK,SOK,OK,C1	-16.66
Vwa5b2	ENSMUSG00000046613_CASSETTE3	chr16:20596248-20596403	156	chr16:20595893,20596248-20596403,20597093	S	56.31	LOW,LOW,LOW,OK,S	33.69	LOW,LOW,LOW,B1,S	58.42	OK,OK,OK,OK,S	67.87	OK,OK,OK,OK,S	-34.18
Wbp11	ENSMUSG00000030216-0-3,0-2-2/2	chr6:136774546-136774630	1	chr6:136776541,136774546-136774630+136774629	Alt3	22.76	SOK,SOK,SOK,123=122,S	30.88	OK,OK,OK,68=67,S	23.26	SOK,SOK,SOK,129=126,S	13.71	SOK,SOK,SOK,124=123,S	17.17
Wdr25	ENSMUSG00000040877-7-4,7-2,10-4	chr12:110218901-110219048	148	chr12:110136935,110218901-110219048,110231017	C1	100	OK,OK,OK,OK,C1	97.84	OK,OK,OK,OK,S	90.36	OK,OK,OK,OK,C1	76.11	OK,OK,OK,OK,C2	21.73
Wdr31	ENSMUSG00000028391-12-12,13-12-2/2	chr4:62119812-62119917	38	chr4:62119850+62119812-62119917,62118615	Alt5	23.53	LOW,LOW,LOW,34=34,S	32.14	LOW,LOW,LOW,28=28,S	20	LOW,LOW,LOW,25=25,S	7.69	VLOW,VLOW,VLOW,13=13,S	24.45
Wdr47	ENSMUSG00000040389-8-9,8-8-2/2	chr3:108426241-108426367	3	chr3:108422210,108426244+108426241-108426367	Alt3	59.38	LOW,LOW,LOW,32=32,S	83.33	VLOW,VLOW,VLOW,18=18,S	71.05	OK,OK,OK,76=76,S	64.65	OK,OK,OK,99=99,S	18.68
Wdr73	ENSMUSG00000025722_CASSETTE3	chr7:88043389-88043477	89	chr7:88045234,88043389-88043477,88042873	S	71.15	SOK,SOK,SOK,OK,S	71.38	SOK,SOK,SOK,OK,S	86.12	SOK,SOK,SOK,OK,S	87.5	SOK,SOK,SOK,OK,S	-16.12
Whamm	ENSMUSG00000045795-15-16,15-15-2/2	chr7:88738524-88738604	14	chr7:88736988,88738538+88738524-88738604	Alt3	28	OK,OK,OK,50=50,S	27.5	OK,OK,OK,40=40,S	6.9	OK,OK,OK,58=58,S	5.45	OK,OK,OK,55=55,S	22.05
Whsc1l1	ENSMUSG00000054823-19-17,20-17-2/2	chr8:26789188-26789318	4	chr8:26789188-26789314+26789318,26790338	Alt5	100	OK,OK,OK,40=40,S	100	LOW,LOW,LOW,30=30,S	100	OK,OK,OK,47=47,S	83.99	OK,OK,OK,52=51,S	16.01
Wsb1	ENSMUSG00000017677_CASSETTE2	chr11:79056902-79057077	176	chr11:79057965,79056902-79057077,79055658	S	10.98	SOK,SOK,SOK,B2,S	5.62	SOK,SOK,SOK,Bl,S	19.25	SOK,SOK,SOK,B2,S	22.14	SOK,SOK,SOK,B2,S	-16.52
Xlr3b	ENSMUSG00000073125-5-1,6-1-2/2	chrX:70439509-70439771	4	chrX:70439509-70439767+70439771,70440339	Alt5	51.02	OK,OK,OK,49=49,S	52.94	LOW,LOW,LOW,34=34,S	56.86	OK,OK,OK,51=51,S	68.89	OK,OK,OK,45=45,S	-15.95
Xpnpep3	ENSMUSG00000022401_MULTIEX1-2/2=1-C2	chr15:81267144-81267206	63	chr15:81261322,81267144-81267206,81268497	S	97.53	OK,OK,OK,OK,C1	100	LOW,LOW,LOW,OK,S	100	OK,OK,OK,OK,S	84.21	LOW,LOW,LOW,OK,S	15.79
Xrn1	ENSMUSG00000032410-43-46,43-45-2/2	chr9:95952013-95952173	39	chr9:95948862,95952052+95952013-95952173	Alt3	78.81	LOW,LOW,LOW,33=32,S	64.71	VLOW,VLOW,VLOW,17=17,S	73.71	LOW,LOW,LOW,38=37,S	81.48	LOW,LOW,LOW,27=27,S	-16.77
Yes1	ENSMUSG00000014932_MULTIEX1-1/2=C1-2	chr5:32942704-32942976	273	chr5:32913748+32914210,32942704-32942976,32947381	S	94.59	LOW,LOW,LOW,OK,S	100	N,N,N,OK,S	85.96	OK,OK,OK,OK,C1	82.14	OK,OK,OK,OK,S	17.86
Zbtb24	ENSMUSG00000019826-5-3,5-2-2/2	chr10:41175479-41175562	5	chr10:41175001,41175484+41175479-41175562	Alt3	100	LOW,LOW,LOW,28=28,S	83.17	LOW,LOW,LOW,29=28,S	86.07	LOW,LOW,LOW,21=20,S	100	VLOW,VLOW,VLOW,15=14,C1	-16.83
Zbtb49	ENSMUSG00000029127_MULTIEX1-3/4=1-4	chr5:38601857-38601903	47	chr5:38604547,38601857-38601903,38597201	C1	86.05	LOW,LOW,VLOW,B1,C1	57.14	VLOW,VLOW,N,OK,C2	60	LOW,LOW,VLOW,B1,C1	77.27	LOW,LOW,VLOW,B1,C2	-20.13
Zc3h11a	ENSMUSG00000026464-0-3,1-3,2-3-2/3	chr1:135557833-	5	chr1:135557838+135557833+135557814-,135551975	Alt5	27.96	OK,OK,OK,89=52,C2	17.15	OK,OK,OK,52=40,C2	36.11	OK,OK,LOW,72=38,C2	42.28	OK,OK,OK,90=57,C2	-25.13
Zc3h14	ENSMUSG00000021012-11-15,11-14-2/2	chr12:100017318-100017477	33	chr12:100002188,100017351+100017318-100017477	Alt3	79.31	LOW,LOW,LOW,29=23,C2	61.54	VLOW,VLOW,N,13=8,C2	75	LOW,LOW,LOW,28=21,C2	84.38	LOW,LOW,LOW,32=27,C1	-22.84
Zcchc7	ENSMUSG00000035649-1-5,2-5,3-5-1/3	chr4:44769519-44769564	0	chr4:44769519-44769564+44769568+44769572,44774722	Alt5	85.71	LOW,LOW,LOW,21=21,S	87.5	VLOW,VLOW,VLOW,16=16,S	81.29	LOW,LOW,LOW,32=31,S	70	LOW,LOW,LOW,20=20,S	17.5
Zdhhc1	ENSMUSG00000039199_MULTIEX3-1/2=C1-2	chr8:108000514-108000638	125	chr8:108000917,108000514-108000638,108000429	S	46.48	LOW,LOW,LOW,OK,C1	62.5	LOW,LOW,LOW,OK,C1	33.33	LOW,LOW,VLOW,OK,C1	42.86	N,N,N,OK,C1	19.64
Zdhhc24	ENSMUSG00000006463-0-1,1-1,2-1,3-1,4-1-5/5	chr19:-4879029	293	chr19:-4878736+4878805+4878991+4879027+4879029,4880121	Alt5	59.62	OK,OK,OK,52=52,S	75	LOW,LOW,LOW,36=36,S	78.26	LOW,LOW,LOW,23=23,S	90.91	LOW,LOW,LOW,22=22,S	-15.91
Zfat	ENSMUSG00000022335-19-16,20-16-2/2	chr15:67942006-67942124	33	chr15:67942039+67942006-67942124,67936641	Alt5	27.97	OK,OK,OK,49=48,S	10.83	VLOW,VLOW,VLOW,18=18,S	28.5	OK,OK,OK,55=55,S	31.19	OK,OK,OK,44=44,S	-20.36
Zfml	ENSMUSG00000030016_MULTIEX1-2/4=1-4	chr6:83906688-83906756	69	chr6:83904755,83906688-83906756,83908178	C2	32.44	SOK,SOK,OK,B2,C3	50	LOW,LOW,N,B2,C2	33.98	SOK,SOK,OK,B2,C2	32.89	SOK,SOK,OK,B2,C3	17.11
Zfp13	ENSMUSG00000062012-4-7,5-7-2/2	chr17:23718024-23718192	21	chr17:23718045+23718024-23718192,23717829	Alt5	82.52	SOK,SOK,OK,103=98,S	73.33	OK,OK,OK,45=45,S	84	OK,OK,OK,50=50,S	90.48	OK,OK,OK,42=41,S	-17.15
Zfp143	ENSMUSG00000061079-6-7,6-6-2/2	chr7:117215633-117215716	3	chr7:117214969,117215636+117215633-117215716	Alt3	50	OK,OK,OK,42=42,S	55	LOW,LOW,LOW,20=20,S	61.54	LOW,LOW,LOW,39=39,S	37.5	OK,OK,OK,40=40,S	17.5
Zfp160	ENSMUSG00000067942-0-0,1-0,2-0-2/3	chr17:-21146072	122	chr17:-21145950+21146072+21146326,21148640	Alt5	68	LOW,LOW,LOW,25=25,S	65	LOW,LOW,VLOW,20=19,S	80	LOW,LOW,LOW,20=20,S	88.89	VLOW,VLOW,VLOW,18=18,S	-23.89
Zfp187	ENSMUSG00000022228_MULTIEX1-2/2=C1-C2	chr13:21540036-21540353	318	chr13:21541310,21540036-21540353,21539763	C2	33.33	OK,OK,OK,Bl,C2	42.11	VLOW,VLOW,N,Bn,C1	64.91	OK,OK,LOW,B2,C2	84.27	OK,OK,N,B2,C2	-42.16
Zfp213	ENSMUSG00000071256-0-0,1-0,2-0,3-0-3/4	chr17:23700803-	133	chr17:23700936+23700818+23700803+23700733-,23698627	Alt5	17.24	LOW,LOW,LOW,29=29,S	0	VLOW,VLOW,VLOW,19=19,S	8.93	OK,OK,OK,56=56,S	16.22	LOW,LOW,LOW,37=37,S	-16.22
Zfp238	ENSMUSG00000063659_MULTIEX1-1/3=C1-C2	chr1:179373355-179373472	118	chr1:179372726,179373355-179373472,179377220	C1	25.58	LOW,LOW,VLOW,Bn,C2	53.85	N,N,N,OK,C1	38.18	LOW,LOW,LOW,B1,C1	23.81	LOW,LOW,VLOW,B2,C2	30.04
Zfp239	ENSMUSG00000042097-1-8,1-7,8-8	chr6:117819236-117819291	56	chr6:117813160,117819236-117819291,117820274	C2	58.36	OK,OK,LOW,OK,C2	49.7	LOW,LOW,VLOW,OK,C2	57.14	OK,OK,LOW,B1,C2	70.75	OK,OK,N,B1,C2	-21.05
Zfp266	ENSMUSG00000060510_MULTIEX1-1/4=C1-2	chr9:20325464-20325563	100	chr9:20325788+20325799,20325464-20325563,20312629	S	61.76	OK,OK,OK,OK,S	73.33	LOW,LOW,LOW,OK,C1	71.79	OK,OK,OK,OK,C1	91.43	OK,OK,OK,OK,C1	-18.1
Zfp281	ENSMUSG00000041483-0-1,0-0-2/2	chr1:138521845-	4	chr1:138521628,138521849+138521845-	Alt3	24	LOW,LOW,LOW,25=25,S	54.55	VLOW,VLOW,VLOW,11=11,S	34.62	LOW,LOW,LOW,26=26,S	27.59	LOW,LOW,LOW,29=29,S	26.96
Zfp317	ENSMUSG00000057551_CASSETTE1	chr9:19436778-19436832	55	chr9:19433650,19436778-19436832,19445510	S	85.45	OK,OK,OK,OK,S	92.59	VLOW,VLOW,VLOW,B1,S	82.76	LOW,LOW,LOW,B1,S	72.88	OK,OK,OK,OK,S	19.71
Zfp335	ENSMUSG00000039834-0-1,0-0-2/2	chr2:164736122-164736375	3	chr2:164737017,164736122-164736375+164736372	Alt3	5.14	OK,OK,OK,40=40,S	31.05	LOW,LOW,LOW,23=23,S	7.52	OK,OK,OK,41=41,S	12.07	LOW,LOW,LOW,34=34,S	18.98
Zfp397	ENSMUSG00000024276-0-0,1-0,2-0,3-0,4-0,5-0-6/6	chr18:-24113684	322	chr18:-24113362+24113387+24113391+24113509+24113524+24113684,24114840	Alt5	51.61	LOW,LOW,LOW,31=31,S	26.32	VLOW,VLOW,VLOW,19=17,C1	31.82	LOW,LOW,LOW,22=21,S	42.86	LOW,LOW,LOW,28=27,S	-16.54
Zfp41	ENSMUSG00000047003-0-0,1-0,2-0-1/3	chr15:-75447250	0	chr15:-75447250+75447361+75447458,75448474	Alt5	84.44	OK,OK,OK,45=45,S	90	LOW,LOW,LOW,30=30,S	89.47	VLOW,VLOW,VLOW,19=17,C1	70.27	LOW,LOW,LOW,37=37,S	19.73
Zfp426	ENSMUSG00000059475-16-19,16-18-2/2	chr9:-20275692	3	chr9:20276143,-20275692+20275689	Alt3	78.57	LOW,LOW,LOW,28=28,S	66.67	LOW,LOW,LOW,30=30,S	82	OK,OK,OK,50=50,S	84	OK,OK,OK,50=50,S	-17.33
Zfp446	ENSMUSG00000033961_CASSETTE1	chr7:13564800-13564995	196	chr7:13564727,13564800-13564995,13565234+13565263	S	71.79	OK,OK,OK,OK,S	58.14	VLOW,VLOW,VLOW,B1,S	90.16	OK,OK,OK,OK,S	84.62	OK,OK,OK,OK,S	-26.48
Zfp507	ENSMUSG00000044452-5-3,5-2,6-3	chr7:36584193-36584635	443	chr7:36584827,36584193-36584635,36580637	C3	11.11	OK,OK,N,Bn,C3	31.82	LOW,LOW,N,Bn,C3	2.7	OK,OK,N,Bn,C3	8.2	OK,OK,N,Bn,C3	23.62
Zfp512	ENSMUSG00000062761_MULTIEX1-3/3=2-C2	chr5:31769695-31769819	125	chr5:31769048,31769695-31769819,31770527	S	96.43	SOK,SOK,SOK,OK,S	75.41	SOK,SOK,SOK,OK,C1	92.57	SOK,SOK,SOK,OK,S	94.74	SOK,SOK,SOK,OK,S	-19.33
Zfp516	ENSMUSG00000058881-17-6,17-5,18-6	chr18:83163862-83163929	68	chr18:83162581,83163862-83163929,83170665	C1	100	OK,OK,OK,OK,S	78.14	LOW,LOW,LOW,OK,C1	91.53	OK,OK,OK,OK,S	96.86	OK,OK,OK,B1,S	-18.72
Zfp532	ENSMUSG00000042439_MULTIEX1-8/8=7-C2	chr18:65816005-65816286	282	chr18:65811376,65816005-65816286,65842549	C2	88.24	OK,OK,OK,OK,C1	66.04	LOW,LOW,LOW,OK,C2	59.32	OK,OK,OK,OK,C2	50	OK,OK,OK,OK,C2	16.04
Zfp568	ENSMUSG00000074221-13-12,13-11-2/2	chr7:30798859-30798908	3	chr7:30783229,30798862+30798859-30798908	Alt3	77.26	OK,OK,OK,43=43,S	36.38	VLOW,VLOW,VLOW,14=14,S	63.47	OK,OK,OK,43=43,S	79.88	LOW,LOW,LOW,34=34,S	-43.5
Zfp58	ENSMUSG00000071291-4-11,4-9,5-11	chr13:67600838-67600853	16	chr13:67601307,67600838-67600853+67610800,67595665	C2*	0	OK,OK,LOW,Bn,C2	0	LOW,LOW,VLOW,Bn,C2	7.04	OK,OK,VLOW,Bn,C2	15.51	LOW,OK,VLOW,Bn,C2	-15.51
Zfp644	ENSMUSG00000049606-25-26,25-23,26-26	chr5:107063850-107064455	606	chr5:107064629,107063850-107064455,107048661	S	67.74	SOK,SOK,SOK,OK,C1	69.33	SOK,SOK,SOK,OK,C1	62.47	SOK,SOK,SOK,OK,C1	54.25	SOK,SOK,SOK,OK,C1	15.08
Zfp653	ENSMUSG00000038895-3-7,3-6,3-5,3-4-2/4	chr9:21861984-21862122	5	chr9:21862248,21861984-21862160+21862146+21862122+21862117	Alt3	44.87	OK,OK,OK,78=78,S	50.82	OK,OK,OK,59=58,S	42.62	OK,OK,OK,61=61,S	34.62	OK,OK,OK,52=52,S	16.2
Zfp672	ENSMUSG00000049755_MULTIEX1-2/2=1-C2	chr11:58133369-58133456	88	chr11:58136071+58136102,58133369-58133456,58133092	S	30.71	OK,OK,OK,B2,S	45.45	OK,OK,OK,B1,S	38.61	OK,OK,OK,B2,S	24.32	OK,OK,OK,OK,S	21.13
Zfp68	ENSMUSG00000058291_CASSETTE1	chr5:139057698-139057787	90	chr5:139058283,139057698-139057787+139057793+139057842,139053393	S*	26.62	SOK,SOK,SOK,OK,S	31.78	SOK,SOK,SOK,OK,S	44.79	SOK,SOK,SOK,OK,S	48.95	SOK,SOK,SOK,OK,S	-17.17
Zfp687	ENSMUSG00000019338-2-5,2-4,4-5	chr3:94817755-94817850	96	chr3:94819033,94817755-94817850,94816398	C2	24.73	OK,OK,VLOW,B2,C2	37.14	OK,OK,N,B1,C2	22.58	OK,OK,N,OK,C3	21.62	OK,OK,VLOW,OK,C3	15.52
Zfp688	ENSMUSG00000045251-0-0,1-0-2/2	chr7:134565137-	186	chr7:134565323+134565137-,134565032	Alt5	25.35	OK,OK,OK,71=52,C2	30.43	OK,OK,LOW,46=28,C2	20.45	OK,OK,LOW,44=23,C2	12.5	OK,OK,LOW,40=27,C2	17.93
Zfp7	ENSMUSG00000033669-0-0,1-0-2/2	chr15:-76710027	244	chr15:-76709783+76710027,76711169	Alt5	23.81	OK,OK,OK,63=62,S	34.62	LOW,LOW,LOW,26=26,S	34.09	OK,OK,OK,44=42,S	51.35	LOW,LOW,LOW,37=36,S	-16.73
Zfp74	ENSMUSG00000059975-6-11,6-10-2/2	chr7:30720958-30721109	47	chr7:30722619,30720958-30721109+30721062	Alt3	7.69	LOW,LOW,LOW,26=26,S	0	N,N,N,4=4,S	13.64	LOW,LOW,LOW,22=22,S	17.39	LOW,LOW,LOW,23=23,S	-17.39
Zfp748	ENSMUSG00000069204-0-1,0-0,1-1	chr13:67652655-67652739	85	chr13:67653967,67652655-67652739,67647687	S	13.63	OK,OK,OK,B1,S	26.91	OK,OK,OK,OK,S	12.3	OK,SOK,OK,OK,S	10.24	OK,SOK,OK,OK,S	16.67
Zfp800	ENSMUSG00000039841-2-5,3-5,4-5,5-5-4/4	chr6:28211296-28211911	472	chr6:28211768+28211480+28211378+28211296-28211911,28210836	Alt5	13.95	LOW,LOW,LOW,21=21,S	0	LOW,LOW,LOW,21=21,S	7	LOW,LOW,LOW,28=28,S	18.14	LOW,LOW,LOW,27=27,S	-18.14
Zfp90	ENSMUSG00000031907-2-4,2-3-2/2	chr8:108943321-108943510	94	chr8:108943097,108943415+108943321-108943510	Alt3	25	OK,OK,OK,56=56,S	26.67	OK,OK,OK,45=45,S	54.55	OK,OK,OK,44=44,S	42.22	OK,OK,OK,45=45,S	-15.55
Zfp944	ENSMUSG00000033972_CASSETTE2	chr17:22496407-22496491	85	chr17:22498135,22496407-22496491,22495882+22495955	S	76.74	SOK,SOK,SOK,OK,S	90	OK,OK,OK,OK,S	67.35	OK,OK,OK,OK,S	73.33	OK,OK,OK,OK,S	16.67
Zfp946	ENSMUSG00000071266_MULTIEX1-2/3=1-3	chr17:22581135-22581258	124	chr17:22565532,22581135-22581258,22583764	C1	100	OK,OK,OK,OK,C1	94.59	LOW,LOW,LOW,OK,C1	81.82	OK,OK,OK,OK,C1	78.72	LOW,LOW,LOW,OK,C1	15.87
Zfyve16	ENSMUSG00000021706_CASSETTE1	chr13:93286486-93286647	162	chr13:93289422,93286486-93286647,93283884	S	76.92	OK,OK,OK,OK,S	83.87	OK,OK,OK,OK,S	65.1	SOK,SOK,SOK,OK,S	64.71	OK,OK,OK,OK,S	19.16
Zfyve27	ENSMUSG00000018820_CASSETTE3	chr19:42260110-42260130	21	chr19:42258679,42260106+42260110-42260130,42260295	S*	26.76	SOK,SOK,SOK,OK,S	29.6	SOK,SOK,SOK,B1,S	43.99	SOK,SOK,SOK,OK,S	51.82	OK,SOK,OK,OK,S	-22.22
Zmym1	ENSMUSG00000043872-14-13,14-12-2/2	chr4:-126727150	294	chr4:126727808,-126727150+126726856	Alt3	85.45	OK,OK,OK,55=55,S	76.47	LOW,LOW,LOW,34=34,S	75.68	LOW,OK,LOW,37=37,S	92.86	LOW,LOW,LOW,28=28,S	-16.39
Zmym3	ENSMUSG00000031310_MULTIEX1-2/2=1-C2	chrX:98611506-98611800	295	chrX:98612248,98611506-98611800,98611277	S	43.7	SOK,SOK,SOK,OK,S	42.29	SOK,SOK,SOK,OK,S	53.09	SOK,SOK,SOK,OK,S	65.41	SOK,SOK,SOK,OK,S	-23.12
Zmynd19	ENSMUSG00000026974-1-1,2-1-2/2	chr2:24805730-24806132	138	chr2:24805730-24805994+24806132,24806993	Alt5	58.33	LOW,LOW,LOW,24=24,S	16.67	VLOW,VLOW,VLOW,12=12,S	56	LOW,LOW,LOW,25=25,S	62.5	LOW,LOW,LOW,24=24,S	-45.83
Zmynd8	ENSMUSG00000039671-45-42,46-42-2/2	chr2:165633019-165633429	156	chr2:165633175+165633019-165633429,165630877	Alt5	52.98	SOK,SOK,SOK,155=155,S	53.35	OK,OK,OK,57=57,S	72.43	SOK,SOK,SOK,206=206,S	69.8	SOK,SOK,SOK,172=172,S	-16.45
Zscan18	ENSMUSG00000070822_CASSETTE1	chr7:13357013-13357091	79	chr7:13357358,13357013-13357091,13356242	S	80.39	OK,OK,OK,OK,S	73.91	N,N,N,OK,S	71.83	OK,OK,OK,OK,S	54.84	LOW,LOW,LOW,B1,S	19.07
Zscan29	ENSMUSG00000050619_CASSETTE2	chr2:120994935-120995139	205	chr2:120995546,120994935-120995139,120992454	S	83.13	OK,OK,OK,OK,S	74.36	OK,OK,OK,OK,S	89.74	SOK,SOK,SOK,OK,S	93.81	OK,OK,OK,B1,S	-19.45
Zufsp	ENSMUSG00000039531_CASSETTE1	chr10:33654895-33655063	169	chr10:33659964,33654895-33655063,33650150	S	40.61	SOK,SOK,SOK,OK,S	55.77	OK,OK,OK,OK,S	44.76	OK,OK,OK,OK,S	35.14	OK,OK,OK,OK,S	20.63
