# Supplementary material for: ARGLU1 is a transcriptional coactivator and splicing regulator important for stress hormone signaling and development
Source: Nucleic Acids Res. 2019 Jan 30;47(6):2856–70. doi: 10.1093/nar/gkz010 (PMC6451108; doi:10.1093/nar/gkz010)
Supplement: Supplementary Data [file gkz010_supplemental_files.zip › Table S5 - BioID Data.xlsx]

## Sheet: (1) Enriched in Arglu1 & GR+Dex
Table S5. BioID Data
(1) Enriched in BirA-Arglu1 & BirA-GR+Dex
Table is sorted by Log2 Fold Change (FC) of proteins enriched in both [BirA-Arglu1 + Dex] and [BirA-GR + Dex] relative to [BirA alone + Dex]. All proteins that were detected in the control IgG pull-downs were
considered background and not listed. The average FC values from two independent samples (1&2) were used to sort the most enriched to least enriched. The enrichment values for the other conditions
[BirA-GR + Veh] and [BirA-Arglu1 +Veh] are hidden from view to increase clarity.
Entry	Entry name	Gene	Protein Name	BirA-GR + Veh vs. BirA + Veh (FC)	BirA-Arglu + Veh vs. BirA + Veh (FC)	BirA-GR + Dex vs. BirA + Dex (FC)	BirA-Arglu1+Dex_1 vs. BirA + Dex (FC)	BirA-Arglu1+Dex_2 vs. BirA + Dex (FC)	Average of BirA-GR+Dex and BirA-Arglu1 1&2 + Dex vs. BirA+Dex (FC)
Q5T7C4	Q5T7C4_HUMAN	HMGB1	High mobility group protein B1	0	26.4892	21.8355	25.1901	27.0403	23.9753
C9J4Z3	C9J4Z3_HUMAN	RPL37A	60S ribosomal protein L37a (Ribosomal protein L37a, isoform CRA_c)	0.472032	-1.37218	24.1862	22.0908	22.8683	23.3329
Q9HAF1	EAF6_HUMAN	MEAF6	Chromatin modification-related protein MEAF6 (MYST/Esa1-associated factor 6) (Esa1-associated factor 6 homolog) (Protein EAF6 homolog) (hEAF6) (Sarcoma antigen NY-SAR-91)	0	20.5676	24.0687	20.9033	23.5195	23.1401
F5GYV5	F5GYV5_HUMAN	ARL6IP4	ADP-ribosylation factor-like protein 6-interacting protein 4 (Fragment)	-22.0985	4.18082	20.0706	25.6751	26.3058	23.0305
O94992	HEXI1_HUMAN	HEXIM1	Protein HEXIM1 (Cardiac lineage protein 1) (Estrogen down-regulated gene 1 protein) (Hexamethylene bis-acetamide-inducible protein 1) (Menage a quatre protein 1)	0	22.7649	21.8002	22.8931	23.4958	22.4973
Q8NEF9	SRFB1_HUMAN	SRFBP1	Serum response factor-binding protein 1 (SRF-dependent transcription regulation-associated protein) (p49/STRAP)	-19.6779	3.51562	20.9544	23.2254	23.1822	22.0791
Q9Y673	ALG5_HUMAN	ALG5	Dolichyl-phosphate beta-glucosyltransferase (DolP-glucosyltransferase) (EC 2.4.1.117) (Asparagine-linked glycosylation protein 5 homolog)	21.7715	0	22.5706	20.6167	21.0389	21.6992
Q5TBH9	Q5TBH9_HUMAN	C1orf131	Chromosome 1 open reading frame 131, isoform CRA_a	0	22.8197	21.6622	21.2096	22.1441	21.6695
Q6PK04	CC137_HUMAN	CCDC137	Coiled-coil domain-containing protein 137	-18.3465	3.44661	21.3809	21.4186	22.3387	21.6298
F8W0Q9	F8W0Q9_HUMAN	PPHLN1	Periphilin-1	-18.7808	5.0222	19.6789	23.4805	23.1996	21.5094
Q9H2Z4	NKX24_HUMAN	NKX2-4	Homeobox protein Nkx-2.4 (Homeobox protein NK-2 homolog D)	0	20.622	22.1583	20.9025	20.0547	21.3185
A0A087WUY7	A0A087WUY7_HUMAN	PIAS2	E3 SUMO-protein ligase PIAS2 (Fragment)	0	21.5008	21.3768	22.0099	20.4388	21.3006
Q9GZS1	RPA49_HUMAN	POLR1E	DNA-directed RNA polymerase I subunit RPA49 (RNA polymerase I subunit A49) (DNA-directed RNA polymerase I subunit E) (RNA polymerase I-associated factor 1) (RNA polymerase I-associated factor 53)	0	22.1975	19.8337	21.7308	23.4231	21.2053
Q9P031	TAP26_HUMAN	CCDC59	Thyroid transcription factor 1-associated protein 26 (TTF-1-associated protein 26) (Coiled-coil domain-containing protein 59) (TTF-1-associated protein BR2)	0	22.1156	19.5266	22.613	22.9006	21.1417
P35659	DEK_HUMAN	DEK	Protein DEK	-20.8104	1.46777	19.283	22.7048	23.1259	21.0991
P35637	FUS_HUMAN	FUS	RNA-binding protein FUS (75 kDa DNA-pairing protein) (Oncogene FUS) (Oncogene TLS) (POMp75) (Translocated in liposarcoma protein)	-4.09177	3.95187	17.9384	23.3556	25.1398	21.0931
Q9NW64	RBM22_HUMAN	RBM22	Pre-mRNA-splicing factor RBM22 (RNA-binding motif protein 22) (Zinc finger CCCH domain-containing protein 16)	-20.0808	1.46752	20.8311	20.5898	21.9392	21.0478
Q6I9Y2	THOC7_HUMAN	THOC7	THO complex subunit 7 homolog (Functional spliceosome-associated protein 24) (fSAP24) (Ngg1-interacting factor 3-like protein 1-binding protein 1) (NIF3L1-binding protein 1) (hTREX30)	0	22.107	19.6693	21.7418	22.3202	20.8502
Q5VTL8	PR38B_HUMAN	PRPF38B	Pre-mRNA-splicing factor 38B (Sarcoma antigen NY-SAR-27)	-19.6348	4.22048	17.836	23.1101	23.8201	20.6506
Q8WVK2	SNR27_HUMAN	SNRNP27	U4/U6.U5 small nuclear ribonucleoprotein 27 kDa protein (U4/U6.U5 snRNP 27 kDa protein) (U4/U6.U5-27K) (Nucleic acid-binding protein RY-1) (U4/U6.U5 tri-snRNP-associated 27 kDa protein) (27K) (U4/U6.U5 tri-snRNP-associated protein 3)	0	20.6609	19.9459	20.559	20.8636	20.3286
P52952	NKX25_HUMAN	NKX2-5	Homeobox protein Nkx-2.5 (Cardiac-specific homeobox) (Homeobox protein CSX) (Homeobox protein NK-2 homolog E)	0	19.0483	21.35	18.7354	19.4238	20.2148
F5H5U6	F5H5U6_HUMAN	QKI	Protein quaking (Fragment)	-16.4069	3.89204	20.0376	20.162	20.055	20.0731
F8W1I9	F8W1I9_HUMAN	ACAD10	Acyl-CoA dehydrogenase family member 10	20.6035	20.5482	20.0108	19.9083	19.6326	19.8906
P51948	MAT1_HUMAN	MNAT1	CDK-activating kinase assembly factor MAT1 (CDK7/cyclin-H assembly factor) (Cyclin-G1-interacting protein) (Menage a trois) (RING finger protein 66) (RING finger protein MAT1) (p35) (p36)	-17.5659	2.75701	18.8853	19.998	21.2538	19.7556
P31260	HXA10_HUMAN	HOXA10	Homeobox protein Hox-A10 (Homeobox protein Hox-1.8) (Homeobox protein Hox-1H) (PL)	0	20.266	18.8627	20.2438	20.9705	19.7349
P52756	RBM5_HUMAN	RBM5	RNA-binding protein 5 (Protein G15) (Putative tumor suppressor LUCA15) (RNA-binding motif protein 5) (Renal carcinoma antigen NY-REN-9)	10.067	21.9909	17.129	22.2004	22.3424	19.7002
H7C1M5	H7C1M5_HUMAN	DNTTIP1	Deoxynucleotidyltransferase terminal-interacting protein 1 (Fragment)	0	13.4626	22.7184	19.7636	13.5638	19.691
H0YN26	H0YN26_HUMAN	ANP32A	Acidic leucine-rich nuclear phosphoprotein 32 family member A	0	16.3233	23.0588	16.4935	15.9274	19.6346
C9JI46	C9JI46_HUMAN	LCORL	Ligand-dependent nuclear receptor corepressor-like protein (Transcription factor MLR1, isoform CRA_b)	0	19.4707	19.6292	19.9679	19.1332	19.5899
Q86V97	KBTB6_HUMAN	KBTBD6	Kelch repeat and BTB domain-containing protein 6	0	21.3454	17.2723	20.8588	21.8232	19.3067
Q96ES7	SGF29_HUMAN	SGF29	SAGA-associated factor 29 (Coiled-coil domain-containing protein 101) (SAGA complex-associated factor 29)	0	17.11	20.1853	17.6046	18.4476	19.1057
E7ET07	E7ET07_HUMAN	ING3	Inhibitor of growth protein	3.47323	7.70104	20.7835	20.3251	13.9977	18.9724
Q96G25	MED8_HUMAN	MED8	Mediator of RNA polymerase II transcription subunit 8 (Activator-recruited cofactor 32 kDa component) (ARC32) (Mediator complex subunit 8)	0	12.6834	22.8465	14.8425	15.2446	18.945
P78337	PITX1_HUMAN	PITX1	Pituitary homeobox 1 (Hindlimb-expressed homeobox protein backfoot) (Homeobox protein PITX1) (Paired-like homeodomain transcription factor 1)	0	18.9322	18.5972	18.44	19.3057	18.735
H3BTR4	H3BTR4_HUMAN	CENPT	Centromere protein T	-14.6208	6.98467	16.4692	20.5538	20.4396	18.4829
Q9BW85	CCD94_HUMAN	CCDC94	Coiled-coil domain-containing protein 94	16.2342	21.5633	15.0762	21.6905	21.9695	18.4531
B2WTI3	B2WTI3_HUMAN	JMJD6	Bifunctional arginine demethylase and lysyl-hydroxylase JMJD6 (Phosphatidylserine receptor transcript variant 1) (Phosphatidylserine receptor, isoform CRA_d)	0	21.5483	14.8096	21.7422	22.446	18.4519
P17482	HXB9_HUMAN	HOXB9	Homeobox protein Hox-B9 (Homeobox protein Hox-2.5) (Homeobox protein Hox-2E)	0	19.7956	15.7662	21.2832	20.9422	18.4395
O75586	MED6_HUMAN	MED6	Mediator of RNA polymerase II transcription subunit 6 (Activator-recruited cofactor 33 kDa component) (ARC33) (Mediator complex subunit 6) (hMed6) (Renal carcinoma antigen NY-REN-28)	-14.8821	-0.932699	21.6829	14.2137	14.5749	18.0386
S5FZ81	S5FZ81_HUMAN	PHF10	PHD finger protein 10 (PHF10 isoform Sl)	0	21.0835	14.8092	20.1947	22.1344	17.9869
X6R5A3	X6R5A3_HUMAN	TDP2	TRAF and TNF receptor associated protein, isoform CRA_b (Tyrosyl-DNA phosphodiesterase 2)	-16.5053	3.47096	15.9475	19.5692	20.2971	17.9403
J3QQY0	J3QQY0_HUMAN	MSL1	Male-specific lethal 1 homolog	0	14.6122	21.0719	14.6475	14.9619	17.9383
B7WP74	B7WP74_HUMAN	CWC22	Pre-mRNA-splicing factor CWC22 homolog (Fragment)	12.3291	23.7656	12.3684	23.1677	23.4932	17.8494
Q03112	MECOM_HUMAN	MECOM	MDS1 and EVI1 complex locus protein (Ecotropic virus integration site 1 protein homolog) (EVI-1) (Myelodysplasia syndrome 1 protein) (Myelodysplasia syndrome-associated protein 1)	0	12.3853	19.3957	15.3303	17.257	17.8447
O15391	TYY2_HUMAN	YY2	Transcription factor YY2 (Yin and yang 2) (YY-2) (Zinc finger protein 631)	0	20.0582	16.3692	19.3134	19.0024	17.7636
A0A0C4DG08	A0A0C4DG08_HUMAN	ZNF780A	Zinc finger protein 780A	0	0	17.5103	18.0678	17.4399	17.6321
Q92604	LGAT1_HUMAN	LPGAT1	Acyl-CoA:lysophosphatidylglycerol acyltransferase 1 (EC 2.3.1.-)	19.1201	17.3501	18.11	16.6309	17.4037	17.5636
P52294	IMA5_HUMAN	KPNA1	Importin subunit alpha-5 (Karyopherin subunit alpha-1) (Nucleoprotein interactor 1) (NPI-1) (RAG cohort protein 2) (SRP1-beta) [Cleaved into: Importin subunit alpha-5, N-terminally processed]	0	18.1688	17.6394	17.667	17.2193	17.5413
Q92547	TOPB1_HUMAN	TOPBP1	DNA topoisomerase 2-binding protein 1 (DNA topoisomerase II-beta-binding protein 1) (TopBP1) (DNA topoisomerase II-binding protein 1)	16.2222	17.0073	16.6355	18.2113	18.4883	17.4926
Q5VVR7	Q5VVR7_HUMAN	TCF7L2	TCF7L2 isoform pFC8A_TCF7L2_H7_ex1-11-13-13b (Transcription factor 7-like 2)	0	20.5383	20.3198	14.3619	14.8975	17.4748
P50219	MNX1_HUMAN	MNX1	Motor neuron and pancreas homeobox protein 1 (Homeobox protein HB9)	0	16.8729	17.7995	17.0877	17.0349	17.4304
Q6ZW49	PAXI1_HUMAN	PAXIP1	PAX-interacting protein 1 (PAX transactivation activation domain-interacting protein)	1.70538	-0.976803	23.0201	11.9944	11.21	17.3112
A0A0C4DG02	A0A0C4DG02_HUMAN	DNMT3A	DNA (cytosine-5)-methyltransferase 3A	0	18.2759	16.1115	18.121	18.6348	17.2447
A0A0A0MTN9	A0A0A0MTN9_HUMAN	FDXR	NADPH:adrenodoxin oxidoreductase, mitochondrial (EC 1.18.1.6)	-13.4988	5.24458	15.9366	18.6445	18.4162	17.2335
Q8N2W9	PIAS4_HUMAN	PIAS4	E3 SUMO-protein ligase PIAS4 (EC 2.3.2.27) (PIASy) (Protein inhibitor of activated STAT protein 4) (Protein inhibitor of activated STAT protein gamma) (PIAS-gamma) (RING-type E3 ubiquitin transferase PIAS4)	0	17.0015	19.2178	11.5768	18.2393	17.0629
Q13112	CAF1B_HUMAN	CHAF1B	Chromatin assembly factor 1 subunit B (CAF-1 subunit B) (Chromatin assembly factor I p60 subunit) (CAF-I 60 kDa subunit) (CAF-I p60) (M-phase phosphoprotein 7)	-21.222	-0.667775	16.6668	17.0752	17.4126	16.9553
O75164	KDM4A_HUMAN	KDM4A	Lysine-specific demethylase 4A (EC 1.14.11.-) (JmjC domain-containing histone demethylation protein 3A) (Jumonji domain-containing protein 2A)	0	17.9405	16.3058	17.8593	17.0134	16.8711
A0A087WZ13	A0A087WZ13_HUMAN	RAVER1	Ribonucleoprotein PTB-binding 1	0	16.8713	16.1942	18.481	16.5749	16.8611
Q9UGU0	TCF20_HUMAN	TCF20	Transcription factor 20 (TCF-20) (Nuclear factor SPBP) (Protein AR1) (Stromelysin-1 PDGF-responsive element-binding protein) (SPRE-binding protein)	0	17.427	20.6141	12.4838	13.4077	16.7799
Q9UIU6	SIX4_HUMAN	SIX4	Homeobox protein SIX4 (Sine oculis homeobox homolog 4)	-11.706	4.38494	17.5208	14.6651	17.2695	16.744
P20248	CCNA2_HUMAN	CCNA2	Cyclin-A2 (Cyclin-A) (Cyclin A)	0	17.9371	15.0563	18.0492	18.2167	16.5946
P52655	TF2AA_HUMAN	GTF2A1	Transcription initiation factor IIA subunit 1 (General transcription factor IIA subunit 1) (TFIIAL) (Transcription initiation factor TFIIA 42 kDa subunit) (TFIIA-42) [Cleaved into: Transcription initiation factor IIA alpha chain (TFIIA p35 subunit); Transcription initiation factor IIA beta chain (TFIIA p19 subunit)]	3.49484	0.332477	16.1875	17.3874	16.311	16.5183
Q9UHK0	NUFP1_HUMAN	NUFIP1	Nuclear fragile X mental retardation-interacting protein 1 (Nuclear FMRP-interacting protein 1)	9.14213	5.76393	14.9596	18.8815	17.0132	16.4535
Q9NPA8	ENY2_HUMAN	ENY2	Transcription and mRNA export factor ENY2 (Enhancer of yellow 2 transcription factor homolog)	0	16.7576	16.0588	16.9552	16.0247	16.2744
Q6PHR2	ULK3_HUMAN	ULK3	Serine/threonine-protein kinase ULK3 (EC 2.7.11.1) (Unc-51-like kinase 3)	1.36987	-16.2694	16.4052	16.3396	15.743	16.2232
Q92908	GATA6_HUMAN	GATA6	Transcription factor GATA-6 (GATA-binding factor 6)	0	16.8599	16.3413	15.535	16.4561	16.1684
P19532	TFE3_HUMAN	TFE3	Transcription factor E3 (Class E basic helix-loop-helix protein 33) (bHLHe33)	0	0	18.3869	13.864	13.792	16.1075
P10244	MYBB_HUMAN	MYBL2	Myb-related protein B (B-Myb) (Myb-like protein 2)	18.6568	12.3405	15.2547	17.425	15.2528	15.7968
A0A1W2PQJ7	A0A1W2PQJ7_HUMAN	RAI1	Retinoic acid-induced protein 1	-10.3059	2.07519	19.7594	10.3934	13.1938	15.7765
Q8TD26	CHD6_HUMAN	CHD6	Chromodomain-helicase-DNA-binding protein 6 (CHD-6) (EC 3.6.4.12) (ATP-dependent helicase CHD6) (Radiation-induced gene B protein)	-13.4103	1.80974	16.5891	15.3253	13.6792	15.5457
Q9NV56	MRGBP_HUMAN	MRGBP	MRG/MORF4L-binding protein (MRG-binding protein) (Up-regulated in colon cancer 4) (Urcc4)	0	15.0627	16.0084	14.6021	14.748	15.3417
Q8IXT5	RB12B_HUMAN	RBM12B	RNA-binding protein 12B (RNA-binding motif protein 12B)	13.4688	18.2989	13.2584	15.8925	18.5229	15.2331
Q96NB3	ZN830_HUMAN	ZNF830	Zinc finger protein 830 (Coiled-coil domain-containing protein 16)	0	15.5853	13.1396	14.9375	18.6404	14.9643
Q14558	KPRA_HUMAN	PRPSAP1	Phosphoribosyl pyrophosphate synthase-associated protein 1 (PRPP synthase-associated protein 1) (39 kDa phosphoribosypyrophosphate synthase-associated protein) (PAP39)	3.20949	-0.0425987	16.8517	13.2811	12.2988	14.8208
J3KQH6	J3KQH6_HUMAN	PHC1	Polyhomeotic-like protein 1	0	14.2734	15.2345	14.5381	14.0608	14.767
P51826	AFF3_HUMAN	AFF3	AF4/FMR2 family member 3 (Lymphoid nuclear protein related to AF4) (Protein LAF-4)	0	15.5897	13.4797	15.0137	16.6003	14.6433
Q9NWB6	ARGL1_HUMAN	ARGLU1	Arginine and glutamate-rich protein 1	0	31.0462	9.78147	19.2982	19.3398	14.5502
Q02086	SP2_HUMAN	SP2	Transcription factor Sp2	0	0	14.9955	13.6892	14.0525	14.4332
Q9Y4B4	ARIP4_HUMAN	RAD54L2	Helicase ARIP4 (EC 3.6.4.12) (Androgen receptor-interacting protein 4) (RAD54-like protein 2)	-9.84376	1.5783	17.3648	11.427	11.4988	14.4139
I3VM54	I3VM54_HUMAN	KDM2A	Lysine-specific demethylase 2A (N-terminus deleted lysine-specific demethylase 2A)	0	15.8239	12.7165	14.916	16.0981	14.1118
Q3L8U1	CHD9_HUMAN	CHD9	Chromodomain-helicase-DNA-binding protein 9 (CHD-9) (EC 3.6.4.12) (ATP-dependent helicase CHD9) (Chromatin-related mesenchymal modulator) (CReMM) (Chromatin-remodeling factor CHROM1) (Kismet homolog 2) (PPAR-alpha-interacting complex protein 320 kDa) (Peroxisomal proliferator-activated receptor A-interacting complex 320 kDa protein)	0	15.2911	13.206	14.7259	15.1281	14.0665
H0Y849	H0Y849_HUMAN	ACTR8	Actin-related protein 8 (Fragment)	0	13.4135	15.2074	13.6455	12.1426	14.0507
E9PC61	E9PC61_HUMAN	PAPD5	Non-canonical poly(A) RNA polymerase PAPD5 (Fragment)	-13.0281	2.07591	13.4809	13.9814	14.7827	13.9315
O95365	ZBT7A_HUMAN	ZBTB7A	Zinc finger and BTB domain-containing protein 7A (Factor binding IST protein 1) (FBI-1) (Factor that binds to inducer of short transcripts protein 1) (HIV-1 1st-binding protein 1) (Leukemia/lymphoma-related factor) (POZ and Krueppel erythroid myeloid ontogenic factor) (POK erythroid myeloid ontogenic factor) (Pokemon) (TTF-I-interacting peptide 21) (TIP21) (Zinc finger protein 857A)	-13.7713	1.10069	13.7797	13.6994	14.4502	13.9273
O60701	UGDH_HUMAN	UGDH	UDP-glucose 6-dehydrogenase (UDP-Glc dehydrogenase) (UDP-GlcDH) (UDPGDH) (EC 1.1.1.22)	14.5093	0	14.6991	13.3589	12.6924	13.8624
Q96JN0	LCOR_HUMAN	LCOR	Ligand-dependent corepressor (LCoR) (Mblk1-related protein 2)	0	12.7668	14.6937	12.5764	13.296	13.8149
Q63HK5	TSH3_HUMAN	TSHZ3	Teashirt homolog 3 (Zinc finger protein 537)	0	12.4489	14.7775	12.1182	13.4001	13.7683
F2Z2T2	F2Z2T2_HUMAN	XPA	DNA repair protein-complementing XP-A cells	0	14.0138	13.4069	13.3312	14.6088	13.6884
Q92613	JADE3_HUMAN	JADE3	Protein Jade-3 (Jade family PHD finger protein 3) (PHD finger protein 16)	0	18.3761	11.355	15.0053	15.8218	13.3843
A0A087WZ09	A0A087WZ09_HUMAN	GATA4	Transcription factor GATA-4	0	0	13.9968	10.7659	14.1875	13.2368
H7C109	H7C109_HUMAN	DHX57	Putative ATP-dependent RNA helicase DHX57 (Fragment)	12.4014	14.7332	12.0766	13.6809	14.2421	13.0191
A0A0A0MRH8	A0A0A0MRH8_HUMAN	CHD1L	Chromodomain-helicase-DNA-binding protein 1-like	0	13.9169	11.3566	14.1574	14.9641	12.9587
Q8N108	MIER1_HUMAN	MIER1	Mesoderm induction early response protein 1 (Early response 1) (Er1) (Mi-er1) (hMi-er1)	0	12.3434	12.1863	16.0375	11.2968	12.9267
P17014	ZNF12_HUMAN	ZNF12	Zinc finger protein 12 (Gonadotropin-inducible ovary transcription repressor 3) (GIOT-3) (Zinc finger protein 325) (Zinc finger protein KOX3)	-11.8684	-0.715879	12.3657	13.2368	13.4861	12.8636
D6RIZ4	D6RIZ4_HUMAN	MFSD10	Major facilitator superfamily domain-containing protein 10	13.6507	0	13.5006	11.7066	11.9184	12.6566
O75691	UTP20_HUMAN	UTP20	Small subunit processome component 20 homolog (Down-regulated in metastasis protein) (Novel nucleolar protein 73) (NNP73) (Protein Key-1A6)	11.4914	13.0045	11.5486	13.8433	13.4846	12.6063
Q86YC2	PALB2_HUMAN	PALB2	Partner and localizer of BRCA2	-11.1764	-11.1764	13.0453	10.6443	12.2747	12.2524
O60306	AQR_HUMAN	AQR	RNA helicase aquarius (EC 3.6.4.13) (Intron-binding protein of 160 kDa) (IBP160)	11.1927	15.8793	11.8995	11.1477	11.1815	11.532
P29375	KDM5A_HUMAN	KDM5A	Lysine-specific demethylase 5A (EC 1.14.11.-) (Histone demethylase JARID1A) (Jumonji/ARID domain-containing protein 1A) (Retinoblastoma-binding protein 2) (RBBP-2)	0	12.4524	10.587	13.1126	11.4214	11.427
Q9UHF7	TRPS1_HUMAN	TRPS1	Zinc finger transcription factor Trps1 (Tricho-rhino-phalangeal syndrome type I protein) (Zinc finger protein GC79)	-16.3599	3.00078	12.4634	9.45047	9.57979	10.9893
Q96K76	UBP47_HUMAN	USP47	Ubiquitin carboxyl-terminal hydrolase 47 (EC 3.4.19.12) (Deubiquitinating enzyme 47) (Ubiquitin thioesterase 47) (Ubiquitin-specific-processing protease 47)	-11.6036	11.0144	10.1897	10.9857	11.2956	10.6651
Q9NWU5	RM22_HUMAN	MRPL22	39S ribosomal protein L22, mitochondrial (L22mt) (MRP-L22) (39S ribosomal protein L25, mitochondrial) (L25mt) (MRP-L25) (Mitochondrial large ribosomal subunit protein uL22m)	17.9813	23.4644	9.0744	11.5108	12.7238	10.5958
O15164	TIF1A_HUMAN	TRIM24	Transcription intermediary factor 1-alpha (TIF1-alpha) (EC 2.3.2.27) (E3 ubiquitin-protein ligase TRIM24) (RING finger protein 82) (RING-type E3 ubiquitin transferase TIF1-alpha) (Tripartite motif-containing protein 24)	-13.36	7.20588	11.63	7.69444	7.66468	9.65479
K7ESA9	K7ESA9_HUMAN	MOB3A	MOB kinase activator 3A (Fragment)	14.6501	24.6511	9.86502	9.58056	9.26574	9.64409
P49585	PCY1A_HUMAN	PCYT1A	Choline-phosphate cytidylyltransferase A (EC 2.7.7.15) (CCT-alpha) (CTP:phosphocholine cytidylyltransferase A) (CCT A) (CT A) (Phosphorylcholine transferase A)	-5.17883	4.7996	10.0989	8.22602	9.7489	9.54316
Q9UKJ3	GPTC8_HUMAN	GPATCH8	G patch domain-containing protein 8	0	23.7021	5.4123	12.1881	12.6785	8.92281
P17028	ZNF24_HUMAN	ZNF24	Zinc finger protein 24 (Retinoic acid suppression protein A) (RSG-A) (Zinc finger and SCAN domain-containing protein 3) (Zinc finger protein 191) (Zinc finger protein KOX17)	4.63345	1.847	8.44089	7.51448	7.54141	7.98442
Q9NSC2	SALL1_HUMAN	SALL1	Sal-like protein 1 (Spalt-like transcription factor 1) (Zinc finger protein 794) (Zinc finger protein SALL1) (Zinc finger protein Spalt-1) (HSal1) (Sal-1)	0	19.3076	9.03928	5.66857	8.10732	7.96361
Q5T0B9	ZN362_HUMAN	ZNF362	Zinc finger protein 362	0	26.4282	2.86374	8.37763	15.3056	7.35267
Q9GZR1	SENP6_HUMAN	SENP6	Sentrin-specific protease 6 (EC 3.4.22.-) (SUMO-1-specific protease 1) (Sentrin/SUMO-specific protease SENP6)	11.4946	19.5265	6.8995	6.61364	8.9973	7.35249
Q86WB0	NIPA_HUMAN	ZC3HC1	Nuclear-interacting partner of ALK (Nuclear-interacting partner of anaplastic lymphoma kinase) (hNIPA) (Zinc finger C3HC-type protein 1)	19.8309	18.1162	7.66351	6.1456	7.65996	7.28315
Q5JSB5	Q5JSB5_HUMAN	TFDP1	Transcription factor Dp-1 (Fragment)	1.18342	2.94518	6.94594	7.03576	7.68936	7.15425
Q9NY61	AATF_HUMAN	AATF	Protein AATF (Apoptosis-antagonizing transcription factor) (Rb-binding protein Che-1)	-16.8052	3.52514	5.63949	8.18455	8.50053	6.99101
Q15542	TAF5_HUMAN	TAF5	Transcription initiation factor TFIID subunit 5 (Transcription initiation factor TFIID 100 kDa subunit) (TAF(II)100) (TAFII-100) (TAFII100)	-16.5898	0.624668	8.27533	2.09679	6.3281	6.24389
Q5T481	RBM20_HUMAN	RBM20	RNA-binding protein 20 (RNA-binding motif protein 20)	-13.4058	6.3328	5.53713	7.81769	5.82319	6.17878
Q96BP3	PPWD1_HUMAN	PPWD1	Peptidylprolyl isomerase domain and WD repeat-containing protein 1 (EC 5.2.1.8) (Spliceosome-associated cyclophilin)	0	20.876	3.413	8.31671	9.40775	6.13762
Q14781	CBX2_HUMAN	CBX2	Chromobox protein homolog 2	-16.9728	3.31908	4.66967	7.05062	7.56701	5.98924
Q15397	PUM3_HUMAN	PUM3	Pumilio homolog 3 (HBV X-transactivated gene 5 protein) (HBV XAg-transactivated protein 5) (Minor histocompatibility antigen HA-8) (HLA-HA8)	-5.56352	3.1706	6.04959	6.31235	5.26959	5.92028
Q9BXY0	MAK16_HUMAN	MAK16	Protein MAK16 homolog (NNP78) (Protein RBM13)	4.86982	2.96137	6.22478	4.18307	6.71093	5.83589
Q8TEK3	DOT1L_HUMAN	DOT1L	Histone-lysine N-methyltransferase, H3 lysine-79 specific (EC 2.1.1.43) (DOT1-like protein) (Histone H3-K79 methyltransferase) (H3-K79-HMTase) (Lysine N-methyltransferase 4)	-11.2612	1.07303	7.92103	2.47866	4.6684	5.74728
Q6UX04	CWC27_HUMAN	CWC27	Peptidyl-prolyl cis-trans isomerase CWC27 homolog (PPIase CWC27) (EC 5.2.1.8) (Antigen NY-CO-10) (Serologically defined colon cancer antigen 10)	-19.4884	2.60313	2.09028	9.26838	9.45475	5.72592
Q92733	PRCC_HUMAN	PRCC	Proline-rich protein PRCC (Papillary renal cell carcinoma translocation-associated gene protein)	0	21.7928	2.95886	8.27697	8.09449	5.57229
Q9UJJ2	Q9UJJ2_HUMAN	ZNF280C	Zinc finger protein 280C (Fragment)	-13.852	7.51542	4.7134	5.36273	7.22835	5.50447
Q8N5N7	RM50_HUMAN	MRPL50	39S ribosomal protein L50, mitochondrial (L50mt) (MRP-L50) (Mitochondrial large ribosomal subunit protein mL50)	-15.8845	7.40813	2.71948	7.63628	8.84152	5.47919
O60313	OPA1_HUMAN	OPA1	Dynamin-like 120 kDa protein, mitochondrial (EC 3.6.5.5) (Optic atrophy protein 1) [Cleaved into: Dynamin-like 120 kDa protein, form S1]	4.40273	5.75225	5.34512	5.24043	5.98512	5.47895
Q96GD4	AURKB_HUMAN	AURKB	Aurora kinase B (EC 2.7.11.1) (Aurora 1) (Aurora- and IPL1-like midbody-associated protein 1) (AIM-1) (Aurora/IPL1-related kinase 2) (ARK-2) (Aurora-related kinase 2) (STK-1) (Serine/threonine-protein kinase 12) (Serine/threonine-protein kinase 5) (Serine/threonine-protein kinase aurora-B)	6.71371	7.74391	3.63181	7.52464	7.01903	5.45182
O75925	PIAS1_HUMAN	PIAS1	E3 SUMO-protein ligase PIAS1 (EC 2.3.2.-) (DEAD/H box-binding protein 1) (E3 SUMO-protein transferase PIAS1) (Gu-binding protein) (GBP) (Protein inhibitor of activated STAT protein 1) (RNA helicase II-binding protein)	-11.5056	3.42491	6.20866	2.4389	6.93546	5.44792
P52739	ZN131_HUMAN	ZNF131	Zinc finger protein 131	-11.6673	6.89338	5.51199	4.82385	5.34512	5.29824
Q9Y3A4	RRP7A_HUMAN	RRP7A	Ribosomal RNA-processing protein 7 homolog A (Gastric cancer antigen Zg14)	2.58863	5.83317	4.12146	5.92116	6.90568	5.26744
O14929	HAT1_HUMAN	HAT1	Histone acetyltransferase type B catalytic subunit (EC 2.3.1.48) (Histone acetyltransferase 1)	-20.5403	1.03024	4.35369	5.79883	6.56332	5.26738
P49593	PPM1F_HUMAN	PPM1F	Protein phosphatase 1F (EC 3.1.3.16) (Ca(2+)/calmodulin-dependent protein kinase phosphatase) (CaM-kinase phosphatase) (CaMKPase) (Partner of PIX 2) (Protein fem-2 homolog) (hFem-2)	6.75999	5.35807	6.35477	3.80852	4.14926	5.16683
Q9H2H8	PPIL3_HUMAN	PPIL3	Peptidyl-prolyl cis-trans isomerase-like 3 (PPIase) (EC 5.2.1.8) (Cyclophilin J) (CyPJ) (Cyclophilin-like protein PPIL3) (Rotamase PPIL3)	-3.61011	4.92594	3.46324	6.36788	7.05204	5.0866
Q6PII3	CC174_HUMAN	CCDC174	Coiled-coil domain-containing protein 174	-16.7422	6.38927	4.26027	4.79209	6.84603	5.03966
Q8IXM3	RM41_HUMAN	MRPL41	39S ribosomal protein L41, mitochondrial (L41mt) (MRP-L41) (39S ribosomal protein L27 homolog) (Bcl-2-interacting mitochondrial ribosomal protein L41) (Cell proliferation-inducing gene 3 protein) (MRP-L27 homolog) (Mitochondrial large ribosomal subunit protein mL41)	3.3596	6.30144	4.09893	5.25129	6.53652	4.99642
O95619	YETS4_HUMAN	YEATS4	YEATS domain-containing protein 4 (Glioma-amplified sequence 41) (Gas41) (NuMA-binding protein 1) (NuBI-1) (NuBI1)	0	14.4569	6.90753	1.23909	4.75805	4.95305
P49116	NR2C2_HUMAN	NR2C2	Nuclear receptor subfamily 2 group C member 2 (Orphan nuclear receptor TAK1) (Orphan nuclear receptor TR4) (Testicular receptor 4)	0	18.3779	4.93285	4.87207	5.02382	4.9404
Q9Y3C1	NOP16_HUMAN	NOP16	Nucleolar protein 16 (HBV pre-S2 trans-regulated protein 3)	13.2435	20.9577	3.67884	5.91377	6.46807	4.93488
O75461	E2F6_HUMAN	E2F6	Transcription factor E2F6 (E2F-6)	1.76498	6.68909	4.69339	4.73204	5.48709	4.90148
Q96QT6	PHF12_HUMAN	PHF12	PHD finger protein 12 (PHD factor 1) (Pf1)	0	0	6.41724	2.75804	3.89888	4.87285
E7ENQ1	E7ENQ1_HUMAN	MAP4K4	Mitogen-activated protein kinase kinase kinase kinase 4	1.77208	-1.51756	5.55363	4.36801	3.43719	4.72812
Q9Y221	NIP7_HUMAN	NIP7	60S ribosome subunit biogenesis protein NIP7 homolog (KD93)	-1.47686	0.463619	4.42034	4.91802	5.11121	4.71748
E9PH99	E9PH99_HUMAN	ZNF451	E3 SUMO-protein ligase ZNF451	-1.05958	3.67841	4.14473	5.04185	5.17684	4.62704
P49761	CLK3_HUMAN	CLK3	Dual specificity protein kinase CLK3 (EC 2.7.12.1) (CDC-like kinase 3)	18.2007	14.6725	2.12519	7.0038	7.15123	4.60135
Q9UHB7	AFF4_HUMAN	AFF4	AF4/FMR2 family member 4 (ALL1-fused gene from chromosome 5q31 protein) (Protein AF-5q31) (Major CDK9 elongation factor-associated protein)	-1.55961	6.96688	2.68326	6.03554	6.77596	4.5445
Q8NB78	KDM1B_HUMAN	KDM1B	Lysine-specific histone demethylase 1B (EC 1.-.-.-) (Flavin-containing amine oxidase domain-containing protein 1) (Lysine-specific histone demethylase 2)	-12.6019	4.81677	6.92561	1.03117	2.79365	4.41901
A2A2V2	A2A2V2_HUMAN	RBM34	RNA-binding protein 34 (Fragment)	0	20.5655	1.28545	7.56574	7.43807	4.39368
Q9UGU5	HMGX4_HUMAN	HMGXB4	HMG domain-containing protein 4 (HMG box-containing protein 4) (High mobility group protein 2-like 1) (Protein HMGBCG)	-14.7273	4.66938	4.1565	3.5261	5.28039	4.27987
Q03001	DYST_HUMAN	DST	Dystonin (230 kDa bullous pemphigoid antigen) (230/240 kDa bullous pemphigoid antigen) (Bullous pemphigoid antigen 1) (BPA) (Bullous pemphigoid antigen) (Dystonia musculorum protein) (Hemidesmosomal plaque protein)	-0.652844	-0.251724	4.85856	4.22845	3.17179	4.27934
A0JLT2	MED19_HUMAN	MED19	Mediator of RNA polymerase II transcription subunit 19 (Lung cancer metastasis-related protein 1) (Mediator complex subunit 19)	0	15.3051	6.36358	2.08929	2.11851	4.23374
Q9H8M2	BRD9_HUMAN	BRD9	Bromodomain-containing protein 9 (Rhabdomyosarcoma antigen MU-RMS-40.8)	0	14.4164	5.01912	5.12647	1.43548	4.15005
A0A087WZK6	A0A087WZK6_HUMAN	FAM69A	Protein FAM69A	5.61417	5.73458	3.9852	4.06289	4.44503	4.11958
P60510	PP4C_HUMAN	PPP4C	Serine/threonine-protein phosphatase 4 catalytic subunit (PP4C) (Pp4) (EC 3.1.3.16) (Protein phosphatase X) (PP-X)	-1.29918	1.40824	2.59084	5.16679	6.04971	4.09954
Q06330	SUH_HUMAN	RBPJ	Recombining binding protein suppressor of hairless (CBF-1) (J kappa-recombination signal-binding protein) (RBP-J kappa) (RBP-J) (RBP-JK) (Renal carcinoma antigen NY-REN-30)	0	18.6443	4.37303	3.67779	3.91655	4.0851
P38432	COIL_HUMAN	COIL	Coilin (p80-coilin)	-2.60355	4.70929	1.93225	5.16329	7.14807	4.04396
Q8N5P1	ZC3H8_HUMAN	ZC3H8	Zinc finger CCCH domain-containing protein 8	-20.0535	-20.0535	6.4232	1.36482	1.78122	3.99811
Q9UEG4	ZN629_HUMAN	ZNF629	Zinc finger protein 629 (Zinc finger protein 65)	-14.0259	2.12783	3.70637	2.67063	5.87297	3.98909
A0A075B785	A0A075B785_HUMAN	KIAA1468	LisH domain and HEAT repeat-containing protein KIAA1468	4.03401	6.96226	3.57296	4.27984	4.41828	3.96101
Q7KZ85	SPT6H_HUMAN	SUPT6H	Transcription elongation factor SPT6 (hSPT6) (Histone chaperone suppressor of Ty6) (Tat-cotransactivator 2 protein) (Tat-CT2 protein)	0	21.8698	2.42606	5.10458	5.7795	3.93405
Q6VMQ6	MCAF1_HUMAN	ATF7IP	Activating transcription factor 7-interacting protein 1 (ATF-interacting protein) (ATF-IP) (ATF7-interacting protein) (ATFa-associated modulator) (hAM) (MBD1-containing chromatin-associated factor 1) (P621)	4.92107	5.51712	3.67046	5.51055	2.7777	3.90729
P48047	ATPO_HUMAN	ATP5O	ATP synthase subunit O, mitochondrial (Oligomycin sensitivity conferral protein) (OSCP)	1.73147	-3.49073	5.50309	2.61655	1.88985	3.87814
Q8IWA0	WDR75_HUMAN	WDR75	WD repeat-containing protein 75 (U3 small nucleolar RNA-associated protein 17 homolog)	5.1808	7.34999	3.65119	4.90259	3.2176	3.85564
Q9NP92	RT30_HUMAN	MRPS30	39S ribosomal protein S30, mitochondrial (MRP-S30) (S30mt) (Mitochondrial large ribosomal subunit protein mL65) (Mitochondrial large ribosomal subunit protein mS30) (Programmed cell death protein 9)	-0.2973	6.15786	1.51428	4.93775	7.40581	3.84303
A0A0C4DG88	A0A0C4DG88_HUMAN	POU2F1	POU domain protein (Fragment)	-15.7938	1.48619	5.83989	2.05008	1.35931	3.77229
Q96DF8	ESS2_HUMAN	ESS2	Splicing factor ESS-2 homolog (DiGeorge syndrome critical region 13) (DiGeorge syndrome critical region 14) (DiGeorge syndrome protein H) (DGS-H) (Protein ES2)	-14.8422	7.975	1.66855	5.47976	6.25069	3.76689
P62380	TBPL1_HUMAN	TBPL1	TATA box-binding protein-like protein 1 (TBP-like protein 1) (21 kDa TBP-like protein) (Second TBP of unique DNA protein) (STUD) (TATA box-binding protein-related factor 2) (TBP-related factor 2) (TBP-like factor) (TBP-related protein)	0.955644	1.19552	1.04545	6.42915	6.21378	3.68346
P54619	AAKG1_HUMAN	PRKAG1	5'-AMP-activated protein kinase subunit gamma-1 (AMPK gamma1) (AMPK subunit gamma-1) (AMPKg)	1.29995	-3.04887	4.5431	2.93444	2.21567	3.55908
Q96KM6	Z512B_HUMAN	ZNF512B	Zinc finger protein 512B	-19.9447	3.93582	1.00087	6.00633	6.14851	3.53914
F2Z2U4	F2Z2U4_HUMAN	TRRAP	Transformation/transcription domain-associated protein	6.92399	-3.04334	5.38002	1.22706	2.01855	3.50141
Q99426	TBCB_HUMAN	TBCB	Tubulin-folding cofactor B (Cytoskeleton-associated protein 1) (Cytoskeleton-associated protein CKAPI) (Tubulin-specific chaperone B)	-4.01007	-1.48161	4.77448	2.58432	1.7153	3.46214
Q15723	ELF2_HUMAN	ELF2	ETS-related transcription factor Elf-2 (E74-like factor 2) (New ETS-related factor)	-14.9223	4.61177	2.13149	4.67121	4.62869	3.39072
Q96KP4	CNDP2_HUMAN	CNDP2	Cytosolic non-specific dipeptidase (EC 3.4.13.18) (CNDP dipeptidase 2) (Carnosine dipeptidase II) (Epididymis secretory protein Li 13) (Glutamate carboxypeptidase-like protein 1) (Peptidase A)	1.66538	2.30996	3.54858	3.0923	3.29566	3.37128
P05412	JUN_HUMAN	JUN	Transcription factor AP-1 (Activator protein 1) (AP1) (Proto-oncogene c-Jun) (V-jun avian sarcoma virus 17 oncogene homolog) (p39)	-17.2682	3.07469	3.69907	2.96259	3.03787	3.34965
U3KQ90	U3KQ90_HUMAN	ELL	RNA polymerase II elongation factor ELL	0	14.0283	3.68294	2.79113	3.11958	3.31915
Q5VTR2	BRE1A_HUMAN	RNF20	E3 ubiquitin-protein ligase BRE1A (BRE1-A) (hBRE1) (EC 2.3.2.27) (RING finger protein 20) (RING-type E3 ubiquitin transferase BRE1A)	-14.5874	4.60834	1.02069	5.34581	5.82399	3.30279
P41229	KDM5C_HUMAN	KDM5C	Lysine-specific demethylase 5C (EC 1.14.11.-) (Histone demethylase JARID1C) (Jumonji/ARID domain-containing protein 1C) (Protein SmcX) (Protein Xe169)	-3.78829	-0.589806	3.60186	3.26888	2.63526	3.27696
Q9NQS7	INCE_HUMAN	INCENP	Inner centromere protein	-15.4601	4.10425	3.25006	3.3964	3.00773	3.22606
J3QL05	J3QL05_HUMAN	SRSF2	Serine/arginine-rich-splicing factor 2 (Fragment)	-2.33647	-2.50554	2.47986	3.43	4.4587	3.21211
Q15648	MED1_HUMAN	MED1	Mediator of RNA polymerase II transcription subunit 1 (Activator-recruited cofactor 205 kDa component) (ARC205) (Mediator complex subunit 1) (Peroxisome proliferator-activated receptor-binding protein) (PBP) (PPAR-binding protein) (Thyroid hormone receptor-associated protein complex 220 kDa component) (Trap220) (Thyroid receptor-interacting protein 2) (TR-interacting protein 2) (TRIP-2) (Vitamin …	-7.47635	2.93446	4.78974	1.21889	1.89926	3.17441
P25440	BRD2_HUMAN	BRD2	Bromodomain-containing protein 2 (O27.1.1) (Really interesting new gene 3 protein)	19.9566	22.9116	1.45148	4.1933	5.3348	3.10777
Q969R5	LMBL2_HUMAN	L3MBTL2	Lethal(3)malignant brain tumor-like protein 2 (H-l(3)mbt-like protein 2) (L(3)mbt-like protein 2)	-19.5127	-0.113941	3.83139	2.06465	2.32154	3.01225
Q9NW13	RBM28_HUMAN	RBM28	RNA-binding protein 28 (RNA-binding motif protein 28)	3.07533	3.85488	1.63944	4.15526	4.49872	2.98322
Q15596	NCOA2_HUMAN	NCOA2	Nuclear receptor coactivator 2 (NCoA-2) (Class E basic helix-loop-helix protein 75) (bHLHe75) (Transcriptional intermediary factor 2) (hTIF2)	-4.20549	3.53228	4.40938	1.54285	1.41596	2.94439
Q9NVU7	SDA1_HUMAN	SDAD1	Protein SDA1 homolog (Nucleolar protein 130) (SDA1 domain-containing protein 1) (hSDA)	-16.7698	6.71293	1.41889	4.55032	4.3478	2.93398
P13056	NR2C1_HUMAN	NR2C1	Nuclear receptor subfamily 2 group C member 1 (Orphan nuclear receptor TR2) (Testicular receptor 2)	-14.1224	4.19521	3.01778	2.71502	2.766	2.87915
P67809	YBOX1_HUMAN	YBX1	Nuclease-sensitive element-binding protein 1 (CCAAT-binding transcription factor I subunit A) (CBF-A) (DNA-binding protein B) (DBPB) (Enhancer factor I subunit A) (EFI-A) (Y-box transcription factor) (Y-box-binding protein 1) (YB-1)	1.55446	0.381005	2.15808	2.86158	4.25899	2.85918
O75909	CCNK_HUMAN	CCNK	Cyclin-K	-4.67076	4.10854	1.88696	3.75599	3.76454	2.82361
Q96PV6	LENG8_HUMAN	LENG8	Leukocyte receptor cluster member 8	-4.41043	2.77368	2.3652	2.68505	3.78064	2.79903
A0A087WZP2	A0A087WZP2_HUMAN	DACH1	Dachshund homolog 1	-19.2864	4.1154	2.38021	3.07475	3.26225	2.77435
Q9NYV4	CDK12_HUMAN	CDK12	Cyclin-dependent kinase 12 (EC 2.7.11.22) (EC 2.7.11.23) (Cdc2-related kinase, arginine/serine-rich) (CrkRS) (Cell division cycle 2-related protein kinase 7) (CDC2-related protein kinase 7) (Cell division protein kinase 12) (hCDK12)	-18.1865	3.08684	2.01325	3.28189	3.71046	2.75471
Q03111	ENL_HUMAN	MLLT1	Protein ENL (YEATS domain-containing protein 1)	0	22.1304	1.55969	3.85261	4.02244	2.74861
P09001	RM03_HUMAN	MRPL3	39S ribosomal protein L3, mitochondrial (L3mt) (MRP-L3) (Mitochondrial large ribosomal subunit protein uL3m)	0.0108069	5.24197	1.33203	3.78791	4.45929	2.72781
A0A0C4DGA6	A0A0C4DGA6_HUMAN	HLTF	Helicase-like transcription factor (SWI/SNF related, matrix associated, actin dependent regulator of chromatin, subfamily a, member 3, isoform CRA_c)	1.98879	5.24947	1.78053	4.21656	2.67029	2.61198
Q8IWZ8	SUGP1_HUMAN	SUGP1	SURP and G-patch domain-containing protein 1 (RNA-binding protein RBP) (Splicing factor 4)	-7.51777	3.1848	1.68135	3.33901	3.71463	2.60409
Q8WY36	BBX_HUMAN	BBX	HMG box transcription factor BBX (Bobby sox homolog) (HMG box-containing protein 2)	-16.072	4.2557	2.11832	2.46477	3.64025	2.58541
Q9Y4C1	KDM3A_HUMAN	KDM3A	Lysine-specific demethylase 3A (EC 1.14.11.-) (JmjC domain-containing histone demethylation protein 2A) (Jumonji domain-containing protein 1A)	-1.23969	7.22963	3.14149	1.84412	2.1039	2.55775
Q5RKV6	EXOS6_HUMAN	EXOSC6	Exosome complex component MTR3 (Exosome component 6) (mRNA transport regulator 3 homolog) (hMtr3) (p11)	-18.8556	4.58968	1.77289	3.74415	2.91446	2.5511
B1AKN5	B1AKN5_HUMAN	NFIA	Nuclear factor 1	-15.2833	5.68163	3.00566	1.58947	2.47506	2.51896
Q5SRN1	Q5SRN1_HUMAN	CDC40	Pre-mRNA-processing factor 17	0	15.5671	1.4172	2.48713	4.59213	2.47841
P31942	HNRH3_HUMAN	HNRNPH3	Heterogeneous nuclear ribonucleoprotein H3 (hnRNP H3) (Heterogeneous nuclear ribonucleoprotein 2H9) (hnRNP 2H9)	-0.0999195	1.96937	2.2429	1.75344	3.62038	2.4649
Q9Y5Z7	HCFC2_HUMAN	HCFC2	Host cell factor 2 (HCF-2) (C2 factor)	-12.5371	-0.111254	3.13818	1.38509	2.04857	2.42751
P41223	BUD31_HUMAN	BUD31	Protein BUD31 homolog (Protein EDG-2) (Protein G10 homolog)	-3.15723	2.84	1.14089	4.28481	3.09997	2.41664
Q6NSI4	RADX_HUMAN	RADX	RPA-related protein RADX (RPA-related and RAD51-antagonist, X-chromosome)	-18.602	3.11358	1.36368	3.03379	3.63435	2.34887
P08651	NFIC_HUMAN	NFIC	Nuclear factor 1 C-type (NF1-C) (Nuclear factor 1/C) (CCAAT-box-binding transcription factor) (CTF) (Nuclear factor I/C) (NF-I/C) (NFI-C) (TGGCA-binding protein)	-12.4134	3.45885	2.64048	1.62208	2.48822	2.34781
P50750	CDK9_HUMAN	CDK9	Cyclin-dependent kinase 9 (EC 2.7.11.22) (EC 2.7.11.23) (C-2K) (Cell division cycle 2-like protein kinase 4) (Cell division protein kinase 9) (Serine/threonine-protein kinase PITALRE) (Tat-associated kinase complex catalytic subunit)	0.571737	3.93646	2.3198	1.81935	2.89632	2.33882
Q96B23	CR025_HUMAN	C18orf25	Uncharacterized protein C18orf25 (ARKadia-like protein 1)	-13.2316	2.65582	1.80364	2.4319	3.29745	2.33416
Q5H909	Q5H909_HUMAN	MAGED2	Melanoma-associated antigen D2	5.55667	4.65907	1.87014	2.64598	2.86418	2.31261
Q16540	RM23_HUMAN	MRPL23	39S ribosomal protein L23, mitochondrial (L23mt) (MRP-L23) (L23 mitochondrial-related protein) (Mitochondrial large ribosomal subunit protein uL23m) (Ribosomal protein L23-like)	0.93748	3.90515	1.02428	3.16692	4.00026	2.30393
Q01831	XPC_HUMAN	XPC	DNA repair protein complementing XP-C cells (Xeroderma pigmentosum group C-complementing protein) (p125)	0	14.9138	2.25602	2.17302	2.52386	2.30223
O00567	NOP56_HUMAN	NOP56	Nucleolar protein 56 (Nucleolar protein 5A)	-1.43635	1.82488	1.42724	3.15563	3.12748	2.2844
O75151	PHF2_HUMAN	PHF2	Lysine-specific demethylase PHF2 (EC 1.14.11.-) (GRC5) (PHD finger protein 2)	-18.9049	2.53506	3.19035	1.06795	1.68224	2.28272
P27540	ARNT_HUMAN	ARNT	Aryl hydrocarbon receptor nuclear translocator (ARNT protein) (Class E basic helix-loop-helix protein 2) (bHLHe2) (Dioxin receptor, nuclear translocator) (Hypoxia-inducible factor 1-beta) (HIF-1-beta) (HIF1-beta)	-12.2154	1.68876	3.10989	1.04268	1.84309	2.27639
P29084	T2EB_HUMAN	GTF2E2	Transcription initiation factor IIE subunit beta (TFIIE-beta) (General transcription factor IIE subunit 2)	-4.56925	2.84571	1.49504	2.60248	3.32189	2.22861
Q96JM3	CHAP1_HUMAN	CHAMP1	Chromosome alignment-maintaining phosphoprotein 1 (Zinc finger protein 828)	-5.40675	2.8965	1.65951	2.55815	3.02118	2.22459
Q92576	PHF3_HUMAN	PHF3	PHD finger protein 3	-6.46346	2.09758	1.52251	2.25453	3.48205	2.1954
Q6MZP7	LIN54_HUMAN	LIN54	Protein lin-54 homolog (CXC domain-containing protein 1)	-16.5345	3.30272	3.02313	1.27553	1.19464	2.12911
Q99878	H2A1J_HUMAN	HIST1H2AJ	Histone H2A type 1-J (Histone H2A/e)	0.116814	1.80376	1.22308	2.69771	3.19404	2.08448
P55201	BRPF1_HUMAN	BRPF1	Peregrin (Bromodomain and PHD finger-containing protein 1) (Protein Br140)	-0.117297	3.13569	1.66397	2.37373	2.60959	2.07781
P82673	RT35_HUMAN	MRPS35	28S ribosomal protein S35, mitochondrial (MRP-S35) (S35mt) (28S ribosomal protein S28, mitochondrial) (MRP-S28) (S28mt) (Mitochondrial small ribosomal subunit protein mS35)	-2.52825	4.72765	2.29259	1.70407	2.01813	2.07684
Q69YN2	C19L1_HUMAN	CWF19L1	CWF19-like protein 1 (C19L1)	1.47155	2.64898	1.39458	2.56162	2.91184	2.06566
A0A087WW39	A0A087WW39_HUMAN	MLLT6	Protein AF-17	-17.3519	1.6315	2.43588	1.54766	1.81206	2.05787
Q8WUA4	TF3C2_HUMAN	GTF3C2	General transcription factor 3C polypeptide 2 (TF3C-beta) (Transcription factor IIIC 110 kDa subunit) (TFIIIC 110 kDa subunit) (TFIIIC110) (Transcription factor IIIC subunit beta)	-13.4812	2.17503	1.68585	2.22187	2.46382	2.01435
Q7Z7F7	RM55_HUMAN	MRPL55	39S ribosomal protein L55, mitochondrial (L55mt) (MRP-L55) (Mitochondrial large ribosomal subunit protein bL31m) (Mitochondrial large ribosomal subunit protein mL55)	-17.3426	2.38771	1.1792	3.12447	2.55353	2.0091
D6R9P3	D6R9P3_HUMAN	HNRNPAB	Heterogeneous nuclear ribonucleoprotein A/B	-2.51165	3.84754	1.27404	2.21849	2.98354	1.93753
P27694	RFA1_HUMAN	RPA1	Replication protein A 70 kDa DNA-binding subunit (RP-A p70) (Replication factor A protein 1) (RF-A protein 1) (Single-stranded DNA-binding protein) [Cleaved into: Replication protein A 70 kDa DNA-binding subunit, N-terminally processed]	-7.25523	0.876687	1.05779	2.53035	2.74979	1.84893
P42766	RL35_HUMAN	RPL35	60S ribosomal protein L35 (Large ribosomal subunit protein uL29)	-1.89269	0.426626	1.1386	2.80695	2.28316	1.84183
P15927	RFA2_HUMAN	RPA2	Replication protein A 32 kDa subunit (RP-A p32) (Replication factor A protein 2) (RF-A protein 2) (Replication protein A 34 kDa subunit) (RP-A p34)	4.31757	1.61503	1.99609	1.36617	2.00256	1.84023
J3QQW9	J3QQW9_HUMAN	SUZ12	Polycomb protein SUZ12	-15.0502	2.04756	1.72145	2.59502	1.05536	1.77332
Q8NFU5	IPMK_HUMAN	IPMK	Inositol polyphosphate multikinase (EC 2.7.1.151) (Inositol 1,3,4,6-tetrakisphosphate 5-kinase)	0	0	1.68436	1.95724	1.68918	1.75378
D6RHI1	D6RHI1_HUMAN	ELF2	ETS-related transcription factor Elf-2 (Fragment)	-16.0783	3.02835	1.18774	2.30883	2.22731	1.72791
Q16352	AINX_HUMAN	INA	Alpha-internexin (Alpha-Inx) (66 kDa neurofilament protein) (NF-66) (Neurofilament-66) (Neurofilament 5)	-18.3388	8.32353	1.01871	2.85528	1.80941	1.67553
P12956	XRCC6_HUMAN	XRCC6	X-ray repair cross-complementing protein 6 (EC 3.6.4.-) (EC 4.2.99.-) (5'-deoxyribose-5-phosphate lyase Ku70) (5'-dRP lyase Ku70) (70 kDa subunit of Ku antigen) (ATP-dependent DNA helicase 2 subunit 1) (ATP-dependent DNA helicase II 70 kDa subunit) (CTC box-binding factor 75 kDa subunit) (CTC75) (CTCBF) (DNA repair protein XRCC6) (Lupus Ku autoantigen protein p70) (Ku70) (Thyroid-lupus autoantige…	0.0122681	1.99549	1.47053	1.99864	1.76224	1.67548
Q6N022	TEN4_HUMAN	TENM4	Teneurin-4 (Ten-4) (Protein Odd Oz/ten-m homolog 4) (Tenascin-M4) (Ten-m4) (Teneurin transmembrane protein 4)	2.44544	-1.5266	2.01275	1.04181	1.46322	1.63263
B1APR7	B1APR7_HUMAN	EYA3	Eyes absent homolog (EC 3.1.3.48)	0	13.2328	1.62114	1.43397	1.63333	1.57739
M0QXA7	M0QXA7_HUMAN	WIZ	Protein Wiz	-19.6875	2.24629	2.01996	1.21672	1.04449	1.57529
Q9H2P0	ADNP_HUMAN	ADNP	Activity-dependent neuroprotector homeobox protein (Activity-dependent neuroprotective protein)	-5.4872	2.38394	1.72227	1.3356	1.50356	1.57093
A0A0B4J2E5	A0A0B4J2E5_HUMAN	LOC102724159	Uncharacterized protein	-1.91165	1.45372	1.14013	2.01617	1.66502	1.49036
P54132	BLM_HUMAN	BLM	Bloom syndrome protein (EC 3.6.4.12) (DNA helicase, RecQ-like type 2) (RecQ2) (RecQ protein-like 3)	-17.4222	2.85264	1.66822	1.00839	1.17366	1.37962
D3YTB1	D3YTB1_HUMAN	RPL32	60S ribosomal protein L32 (Fragment)	0.0278234	0.780666	1.03673	1.12527	1.72568	1.2311
Q96JM7	LMBL3_HUMAN	L3MBTL3	Lethal(3)malignant brain tumor-like protein 3 (H-l(3)mbt-like protein 3) (L(3)mbt-like protein 3) (MBT-1)	-13.0919	3.16851	1.15882	1.54318	1.00609	1.21673
Q7Z7L1	SLN11_HUMAN	SLFN11	Schlafen family member 11	0.856032	1.12525	1.17321	1.00437	1.2668	1.1544

## Sheet: (2) Enriched in Arglu1 + Dex
Table S5. BioID Data
(2) Enriched in BirA-Arglu1 + Dex
Table is sorted by Log2 Fold Change (FC) of proteins enriched in [BirA-Arglu1 + Dex] relative to [BirA alone + Dex]. All proteins that were detected in the control IgG pull-downs were considered background and
not listed. The average FC values from two independent samples (1&2) were used to sort the most enriched to least enriched. The enrichment values for the other conditions [BirA-GR + Veh], [BirA-GR + Dex],
and [BirA-Arglu1 + Veh] are hidden from view to increase clarity.
Entry	Entry name	Gene	Protein Name	BirA-GR + Veh vs. BirA + Veh (FC)	BirA-Arglu + Veh vs. BirA + Veh (FC)	BirA-GR + Dex vs. BirA + Dex (FC)	BirA-Arglu1+Dex_1 vs. BirA + Dex (FC)	BirA-Arglu1+Dex_2 vs. BirA + Dex (FC)	BirA-Arglu1+Dex (avg1&2) vs. BirA + Dex (FC)
Q5T7C4	Q5T7C4_HUMAN	HMGB1	High mobility group protein B1	0	26.4892	21.8355	25.1901	27.0403	26.1152
Q7L4I2	RSRC2_HUMAN	RSRC2	Arginine/serine-rich coiled-coil protein 2	-14.0874	11.7551	0	25.7821	26.2987	26.0404
F5GYV5	F5GYV5_HUMAN	ARL6IP4	ADP-ribosylation factor-like protein 6-interacting protein 4 (Fragment)	-22.0985	4.18082	20.0706	25.6751	26.3058	25.9904
Q8N5F7	NKAP_HUMAN	NKAP	NF-kappa-B-activating protein	0	24.6534	0	24.851	25.1027	24.9768
E9PK91	E9PK91_HUMAN	BCLAF1	Bcl-2-associated transcription factor 1	0	25.3075	0	24.2022	24.7254	24.4638
D3DTZ5	D3DTZ5_HUMAN	SUPT4H1	Suppressor of Ty 4 homolog 1 (S. cerevisiae), isoform CRA_b (Transcription elongation factor SPT4)	0	24.0854	0	23.9359	24.7843	24.3601
P35637	FUS_HUMAN	FUS	RNA-binding protein FUS (75 kDa DNA-pairing protein) (Oncogene FUS) (Oncogene TLS) (POMp75) (Translocated in liposarcoma protein)	-4.09177	3.95187	17.9384	23.3556	25.1398	24.2477
K7EIY1	K7EIY1_HUMAN	FAM32A	Protein FAM32A	0	25.7296	0	22.8753	25.567	24.2211
E9PES6	E9PES6_HUMAN	HMGB3	High mobility group protein B3 (Fragment)	0	24.366	0	23.6126	24.4957	24.0542
Q8IZ73	RUSD2_HUMAN	RPUSD2	RNA pseudouridylate synthase domain-containing protein 2	0	24.4828	0	24.3928	23.6361	24.0145
F5H0Q6	F5H0Q6_HUMAN	CLASRP	CLK4-associating serine/arginine-rich protein (Splicing factor, arginine/serine-rich 16 (Suppressor-of-white-apricot homolog, Drosophila), isoform CRA_b)	0	23.3955	0	23.0865	24.0885	23.5875
P09234	RU1C_HUMAN	SNRPC	U1 small nuclear ribonucleoprotein C (U1 snRNP C) (U1-C) (U1C)	-15.8529	7.62929	0	23.2719	23.8243	23.5481
P52298	NCBP2_HUMAN	NCBP2	Nuclear cap-binding protein subunit 2 (20 kDa nuclear cap-binding protein) (Cell proliferation-inducing gene 55 protein) (NCBP 20 kDa subunit) (CBP20) (NCBP-interacting protein 1) (NIP1)	0	24.0776	0	23.5963	23.4723	23.5343
Q9NPE3	NOP10_HUMAN	NOP10	H/ACA ribonucleoprotein complex subunit 3 (Nucleolar protein 10) (Nucleolar protein family A member 3) (snoRNP protein NOP10)	0	23.8707	0	22.9197	24.0577	23.4887
Q9H0U6	RM18_HUMAN	MRPL18	39S ribosomal protein L18, mitochondrial (L18mt) (MRP-L18) (Mitochondrial large ribosomal subunit protein uL18m)	0	23.9139	0	23.3228	23.628	23.4754
Q5VTL8	PR38B_HUMAN	PRPF38B	Pre-mRNA-splicing factor 38B (Sarcoma antigen NY-SAR-27)	-19.6348	4.22048	17.836	23.1101	23.8201	23.4651
F8W0Q9	F8W0Q9_HUMAN	PPHLN1	Periphilin-1	-18.7808	5.0222	19.6789	23.4805	23.1996	23.34
B7WP74	B7WP74_HUMAN	CWC22	Pre-mRNA-splicing factor CWC22 homolog (Fragment)	12.3291	23.7656	12.3684	23.1677	23.4932	23.3304
B3KVL5	B3KVL5_HUMAN	ZCCHC10	Zinc finger CCHC domain-containing protein 10 (Zinc finger, CCHC domain containing 10, isoform CRA_b) (cDNA FLJ16714 fis, clone UTERU2035231, highly similar to Zinc finger CCHC domain-containing protein 10)	0	23.4641	0	22.5722	23.8708	23.2215
Q8NEF9	SRFB1_HUMAN	SRFBP1	Serum response factor-binding protein 1 (SRF-dependent transcription regulation-associated protein) (p49/STRAP)	-19.6779	3.51562	20.9544	23.2254	23.1822	23.2038
O94992	HEXI1_HUMAN	HEXIM1	Protein HEXIM1 (Cardiac lineage protein 1) (Estrogen down-regulated gene 1 protein) (Hexamethylene bis-acetamide-inducible protein 1) (Menage a quatre protein 1)	0	22.7649	21.8002	22.8931	23.4958	23.1944
G3XAI9	G3XAI9_HUMAN	FAM133B	Protein FAM133B	0	23.0982	0	23.1015	23.1622	23.1318
Q96EY4	TMA16_HUMAN	TMA16	Translation machinery-associated protein 16	-18.4236	4.40633	0	22.7171	23.466	23.0916
Q6P6C2	ALKB5_HUMAN	ALKBH5	RNA demethylase ALKBH5 (EC 1.14.11.-) (Alkylated DNA repair protein alkB homolog 5) (Alpha-ketoglutarate-dependent dioxygenase alkB homolog 5)	0	22.9919	0	22.872	23.0271	22.9495
M0R268	M0R268_HUMAN	SNRPA	U1 small nuclear ribonucleoprotein A (Fragment)	3.93486	6.1345	0	22.5179	23.3194	22.9187
P35659	DEK_HUMAN	DEK	Protein DEK	-20.8104	1.46777	19.283	22.7048	23.1259	22.9153
P51991	ROA3_HUMAN	HNRNPA3	Heterogeneous nuclear ribonucleoprotein A3 (hnRNP A3)	-5.57918	2.68224	0	22.1294	23.4515	22.7904
Q9NZE8	RM35_HUMAN	MRPL35	39S ribosomal protein L35, mitochondrial (L35mt) (MRP-L35) (Mitochondrial large ribosomal subunit protein bL35m)	0	23.0583	0	22.5637	22.998	22.7808
Q9P031	TAP26_HUMAN	CCDC59	Thyroid transcription factor 1-associated protein 26 (TTF-1-associated protein 26) (Coiled-coil domain-containing protein 59) (TTF-1-associated protein BR2)	0	22.1156	19.5266	22.613	22.9006	22.7568
Q9HCD5	NCOA5_HUMAN	NCOA5	Nuclear receptor coactivator 5 (NCoA-5) (Coactivator independent of AF-2) (CIA)	0	22.377	0	22.3594	23.04	22.6997
Q9BQC6	RT63_HUMAN	MRPL57	Ribosomal protein 63, mitochondrial (hMRP63) (Mitochondrial large ribosomal subunit protein mL63) (Mitochondrial ribosomal protein 63) (Mitochondrial ribosomal protein L57)	0	22.7344	0	22.0207	23.3422	22.6815
Q6ZUT1	NKAP1_HUMAN	NKAPD1	Uncharacterized protein NKAPD1 (NKAP domain containing protein 1)	0	22.5578	0	22.1571	23.2052	22.6811
P27707	DCK_HUMAN	DCK	Deoxycytidine kinase (dCK) (EC 2.7.1.74)	0	22.6537	0	22.0678	23.2516	22.6597
Q86X95	CIR1_HUMAN	CIR1	Corepressor interacting with RBPJ 1 (CBF1-interacting corepressor) (Recepin)	0	23.4533	0	21.5153	23.7729	22.6441
Q9GZS1	RPA49_HUMAN	POLR1E	DNA-directed RNA polymerase I subunit RPA49 (RNA polymerase I subunit A49) (DNA-directed RNA polymerase I subunit E) (RNA polymerase I-associated factor 1) (RNA polymerase I-associated factor 53)	0	22.1975	19.8337	21.7308	23.4231	22.577
P61244	MAX_HUMAN	MAX	Protein max (Class D basic helix-loop-helix protein 4) (bHLHd4) (Myc-associated factor X)	0	22.5048	0	22.5139	22.6123	22.5631
Q5QPM0	Q5QPM0_HUMAN	RALY	RNA-binding protein Raly (Fragment)	0	23.3615	0	22.4041	22.614	22.509
C9J4Z3	C9J4Z3_HUMAN	RPL37A	60S ribosomal protein L37a (Ribosomal protein L37a, isoform CRA_c)	0.472032	-1.37218	24.1862	22.0908	22.8683	22.4796
Q9NXE8	CWC25_HUMAN	CWC25	Pre-mRNA-splicing factor CWC25 homolog (Coiled-coil domain-containing protein 49) (Spliceosome-associated protein homolog CWC25)	0	23.2293	0	21.9525	22.7897	22.3711
E9PGA7	E9PGA7_HUMAN	FRMD4B	FERM domain-containing protein 4B	-21.8478	0.160122	0	22.9033	21.7781	22.3407
J3QR07	J3QR07_HUMAN	YTHDC1	YTH domain-containing protein 1	0	23.4896	0	21.2223	23.4497	22.336
P52756	RBM5_HUMAN	RBM5	RNA-binding protein 5 (Protein G15) (Putative tumor suppressor LUCA15) (RNA-binding motif protein 5) (Renal carcinoma antigen NY-REN-9)	10.067	21.9909	17.129	22.2004	22.3424	22.2714
Q9HAF1	EAF6_HUMAN	MEAF6	Chromatin modification-related protein MEAF6 (MYST/Esa1-associated factor 6) (Esa1-associated factor 6 homolog) (Protein EAF6 homolog) (hEAF6) (Sarcoma antigen NY-SAR-91)	0	20.5676	24.0687	20.9033	23.5195	22.2114
Q8TA86	RP9_HUMAN	RP9	Retinitis pigmentosa 9 protein (Pim-1-associated protein) (PAP-1)	24.1084	22.0988	0	21.3311	23.0359	22.1835
B2WTI3	B2WTI3_HUMAN	JMJD6	Bifunctional arginine demethylase and lysyl-hydroxylase JMJD6 (Phosphatidylserine receptor transcript variant 1) (Phosphatidylserine receptor, isoform CRA_d)	0	21.5483	14.8096	21.7422	22.446	22.0941
F5H702	F5H702_HUMAN	MRPL48	39S ribosomal protein L48, mitochondrial	0	22.4363	0	22.0816	22.0847	22.0832
Q6I9Y2	THOC7_HUMAN	THOC7	THO complex subunit 7 homolog (Functional spliceosome-associated protein 24) (fSAP24) (Ngg1-interacting factor 3-like protein 1-binding protein 1) (NIF3L1-binding protein 1) (hTREX30)	0	22.107	19.6693	21.7418	22.3202	22.031
Q6PK04	CC137_HUMAN	CCDC137	Coiled-coil domain-containing protein 137	-18.3465	3.44661	21.3809	21.4186	22.3387	21.8787
Q99680	GPR22_HUMAN	GPR22	Probable G-protein coupled receptor 22	0	22.4026	0	21.3254	22.4183	21.8718
Q9BW85	CCD94_HUMAN	CCDC94	Coiled-coil domain-containing protein 94	16.2342	21.5633	15.0762	21.6905	21.9695	21.83
Q8TCC3	RM30_HUMAN	MRPL30	39S ribosomal protein L30, mitochondrial (L30mt) (MRP-L30) (39S ribosomal protein L28, mitochondrial) (L28mt) (MRP-L28) (Mitochondrial large ribosomal subunit protein uL30m)	0	22.817	0	21.1596	22.3707	21.7651
Q5TBH9	Q5TBH9_HUMAN	C1orf131	Chromosome 1 open reading frame 131, isoform CRA_a	0	22.8197	21.6622	21.2096	22.1441	21.6768
O95926	SYF2_HUMAN	SYF2	Pre-mRNA-splicing factor SYF2 (CCNDBP1-interactor) (p29)	0	21.6525	0	21.5704	21.6961	21.6333
P42568	AF9_HUMAN	MLLT3	Protein AF-9 (ALL1-fused gene from chromosome 9 protein) (Myeloid/lymphoid or mixed-lineage leukemia translocated to chromosome 3 protein) (YEATS domain-containing protein 3)	0	21.884	0	21.2937	21.9374	21.6155
E9PLD3	E9PLD3_HUMAN		Uncharacterized protein	-21.2998	-0.380108	0	21.5726	21.4329	21.5028
Q15131	CDK10_HUMAN	CDK10	Cyclin-dependent kinase 10 (EC 2.7.11.22) (Cell division protein kinase 10) (Serine/threonine-protein kinase PISSLRE)	0	21.1393	0	21.4618	21.4953	21.4786
Q9UK58	CCNL1_HUMAN	CCNL1	Cyclin-L1 (Cyclin-L)	0	21.4711	0	20.7838	22.148	21.4659
Q96ST2	IWS1_HUMAN	IWS1	Protein IWS1 homolog (IWS1-like protein)	0	20.5126	0	21.1871	21.587	21.3871
Q86V97	KBTB6_HUMAN	KBTBD6	Kelch repeat and BTB domain-containing protein 6	0	21.3454	17.2723	20.8588	21.8232	21.341
Q9NW64	RBM22_HUMAN	RBM22	Pre-mRNA-splicing factor RBM22 (RNA-binding motif protein 22) (Zinc finger CCCH domain-containing protein 16)	-20.0808	1.46752	20.8311	20.5898	21.9392	21.2645
A6NCC9	A6NCC9_HUMAN	TSSC4	Protein TSSC4	0	0	0	21.3375	21.1176	21.2275
A0A087WUY7	A0A087WUY7_HUMAN	PIAS2	E3 SUMO-protein ligase PIAS2 (Fragment)	0	21.5008	21.3768	22.0099	20.4388	21.2243
S5FZ81	S5FZ81_HUMAN	PHF10	PHD finger protein 10 (PHF10 isoform Sl)	0	21.0835	14.8092	20.1947	22.1344	21.1645
Q8N1B3	CCNQ_HUMAN	CCNQ	Cyclin-Q (CDK10-activating cyclin) (Cyclin-M) (Cyclin-related protein FAM58A)	0	21.7428	0	20.7645	21.5623	21.1634
P17482	HXB9_HUMAN	HOXB9	Homeobox protein Hox-B9 (Homeobox protein Hox-2.5) (Homeobox protein Hox-2E)	0	19.7956	15.7662	21.2832	20.9422	21.1127
Q13257	MD2L1_HUMAN	MAD2L1	Mitotic spindle assembly checkpoint protein MAD2A (HsMAD2) (Mitotic arrest deficient 2-like protein 1) (MAD2-like protein 1)	0	20.6663	0	21	21.1813	21.0906
Q6NWY9	PR40B_HUMAN	PRPF40B	Pre-mRNA-processing factor 40 homolog B (Huntingtin yeast partner C) (Huntingtin-interacting protein C)	0	17.733	0	20.9498	21.2045	21.0772
Q9ULM0	PKHH1_HUMAN	PLEKHH1	Pleckstrin homology domain-containing family H member 1 (PH domain-containing family H member 1)	0	20.534	0	20.5175	21.1763	20.8469
Q9Y673	ALG5_HUMAN	ALG5	Dolichyl-phosphate beta-glucosyltransferase (DolP-glucosyltransferase) (EC 2.4.1.117) (Asparagine-linked glycosylation protein 5 homolog)	21.7715	0	22.5706	20.6167	21.0389	20.8278
Q15007	FL2D_HUMAN	WTAP	Pre-mRNA-splicing regulator WTAP (Female-lethal(2)D homolog) (hFL(2)D) (WT1-associated protein) (Wilms tumor 1-associating protein)	0	20.1155	0	20.6804	20.9628	20.8216
P56182	RRP1_HUMAN	RRP1	Ribosomal RNA processing protein 1 homolog A (Novel nuclear protein 1) (NNP-1) (Nucleolar protein Nop52) (RRP1-like protein)	0	21.4106	0	20.9704	20.5979	20.7842
Q8WVK2	SNR27_HUMAN	SNRNP27	U4/U6.U5 small nuclear ribonucleoprotein 27 kDa protein (U4/U6.U5 snRNP 27 kDa protein) (U4/U6.U5-27K) (Nucleic acid-binding protein RY-1) (U4/U6.U5 tri-snRNP-associated 27 kDa protein) (27K) (U4/U6.U5 tri-snRNP-associated protein 3)	0	20.6609	19.9459	20.559	20.8636	20.7113
O15446	RPA34_HUMAN	CD3EAP	DNA-directed RNA polymerase I subunit RPA34 (A34.5) (Antisense to ERCC-1 protein) (ASE-1) (CD3-epsilon-associated protein) (CAST) (CD3E-associated protein) (RNA polymerase I-associated factor PAF49)	0	21.2465	0	20.3771	21.0344	20.7057
E7EUP3	E7EUP3_HUMAN	KAT7	Histone acetyltransferase (EC 2.3.1.48)	0	21.4242	0	19.7581	21.5808	20.6695
E9PJ24	E9PJ24_HUMAN	PHRF1	PHD and RING finger domain-containing protein 1	0	20.374	0	20.1623	21.1279	20.6451
P51948	MAT1_HUMAN	MNAT1	CDK-activating kinase assembly factor MAT1 (CDK7/cyclin-H assembly factor) (Cyclin-G1-interacting protein) (Menage a trois) (RING finger protein 66) (RING finger protein MAT1) (p35) (p36)	-17.5659	2.75701	18.8853	19.998	21.2538	20.6259
P31260	HXA10_HUMAN	HOXA10	Homeobox protein Hox-A10 (Homeobox protein Hox-1.8) (Homeobox protein Hox-1H) (PL)	0	20.266	18.8627	20.2438	20.9705	20.6072
Q9BQ48	RM34_HUMAN	MRPL34	39S ribosomal protein L34, mitochondrial (L34mt) (MRP-L34) (Mitochondrial large ribosomal subunit protein bL34m)	0	22.8323	0	20.0863	20.9343	20.5103
H3BTR4	H3BTR4_HUMAN	CENPT	Centromere protein T	-14.6208	6.98467	16.4692	20.5538	20.4396	20.4967
Q9H2Z4	NKX24_HUMAN	NKX2-4	Homeobox protein Nkx-2.4 (Homeobox protein NK-2 homolog D)	0	20.622	22.1583	20.9025	20.0547	20.4786
Q15059	BRD3_HUMAN	BRD3	Bromodomain-containing protein 3 (RING3-like protein)	0	19.6863	0	19.9823	20.9302	20.4563
Q9BW71	HIRP3_HUMAN	HIRIP3	HIRA-interacting protein 3	0	21.2001	0	20.4491	20.3798	20.4144
Q5T670	Q5T670_HUMAN	MCM10	MCM10 minichromosome maintenance deficient 10 (S. cerevisiae), isoform CRA_b (Protein MCM10 homolog)	-19.5084	0.280605	0	20.596	20.1637	20.3798
Q86TS9	RM52_HUMAN	MRPL52	39S ribosomal protein L52, mitochondrial (L52mt) (MRP-L52) (Mitochondrial large ribosomal subunit protein mL52)	-17.8033	3.1942	0	19.5478	20.7693	20.1585
I3L3Q7	I3L3Q7_HUMAN	C1QBP	Complement component 1 Q subcomponent-binding protein, mitochondrial (Fragment)	22.5767	20.048	0	20.1877	20.1066	20.1471
F5H5U6	F5H5U6_HUMAN	QKI	Protein quaking (Fragment)	-16.4069	3.89204	20.0376	20.162	20.055	20.1085
J3QSY4	J3QSY4_HUMAN	NHP2	H/ACA ribonucleoprotein complex subunit 2	0	19.6218	0	19.6176	20.5786	20.0981
X6R5A3	X6R5A3_HUMAN	TDP2	TRAF and TNF receptor associated protein, isoform CRA_b (Tyrosyl-DNA phosphodiesterase 2)	-16.5053	3.47096	15.9475	19.5692	20.2971	19.9332
Q2TAY7	SMU1_HUMAN	SMU1	WD40 repeat-containing protein SMU1 (Smu-1 suppressor of mec-8 and unc-52 protein homolog) [Cleaved into: WD40 repeat-containing protein SMU1, N-terminally processed]	0	20.4973	0	20.1017	19.7567	19.9292
Q5RL73	RBM48_HUMAN	RBM48	RNA-binding protein 48	0	19.6278	0	19.6717	20.1445	19.9081
A0A1W2PP04	A0A1W2PP04_HUMAN	RBMX2	RNA-binding motif protein, X-linked 2	0	19.1344	0	18.6301	21.0937	19.8619
F5H3K2	F5H3K2_HUMAN	C12orf43	Uncharacterized protein C12orf43 (Fragment)	0	20.1101	0	19.6381	20.0094	19.8237
Q9BRD0	BUD13_HUMAN	BUD13	BUD13 homolog	0	20.0057	0	19.4501	20.1468	19.7984
Q9BTA9	WAC_HUMAN	WAC	WW domain-containing adapter protein with coiled-coil	0	21.597	0	18.1473	21.3969	19.7721
F8W1I9	F8W1I9_HUMAN	ACAD10	Acyl-CoA dehydrogenase family member 10	20.6035	20.5482	20.0108	19.9083	19.6326	19.7705
C9JI46	C9JI46_HUMAN	LCORL	Ligand-dependent nuclear receptor corepressor-like protein (Transcription factor MLR1, isoform CRA_b)	0	19.4707	19.6292	19.9679	19.1332	19.5506
Q9P016	THYN1_HUMAN	THYN1	Thymocyte nuclear protein 1 (Thymocyte protein Thy28)	0	19.5828	0	19.4546	19.6147	19.5347
Q8NEY8	PPHLN_HUMAN	PPHLN1	Periphilin-1 (CDC7 expression repressor) (CR) (Gastric cancer antigen Ga50)	0	20.9359	0	20.4125	18.5998	19.5062
Q9NWB6	ARGL1_HUMAN	ARGLU1	Arginine and glutamate-rich protein 1	0	31.0462	9.78147	19.2982	19.3398	19.319
Q5FBB7	SGO1_HUMAN	SGO1	Shugoshin 1 (Serologically defined breast cancer antigen NY-BR-85) (Shugoshin-like 1)	0	19.1591	0	18.4479	20.1591	19.3035
Q99633	PRP18_HUMAN	PRPF18	Pre-mRNA-splicing factor 18 (PRP18 homolog) (hPRP18)	0	20.2964	0	18.5019	20.0922	19.297
Q4U2R6	RM51_HUMAN	MRPL51	39S ribosomal protein L51, mitochondrial (L51mt) (MRP-L51) (Mitochondrial large ribosomal subunit protein mL51) (bMRP-64) (bMRP64)	0	24.0861	0	22.5252	15.9469	19.2361
Q9BXS6	NUSAP_HUMAN	NUSAP1	Nucleolar and spindle-associated protein 1 (NuSAP)	0	20.0542	0	18.1119	20.2578	19.1848
O15391	TYY2_HUMAN	YY2	Transcription factor YY2 (Yin and yang 2) (YY-2) (Zinc finger protein 631)	0	20.0582	16.3692	19.3134	19.0024	19.1579
Q8NDT2	RB15B_HUMAN	RBM15B	Putative RNA-binding protein 15B (One-twenty two protein 3) (HuOTT3) (RNA-binding motif protein 15B)	18.1338	20.1381	0	17.5449	20.7153	19.1301
B9A018	B9A018_HUMAN	USP39	U4/U6.U5 tri-snRNP-associated protein 2	0	18.959	0	17.9805	20.258	19.1193
P52952	NKX25_HUMAN	NKX2-5	Homeobox protein Nkx-2.5 (Cardiac-specific homeobox) (Homeobox protein CSX) (Homeobox protein NK-2 homolog E)	0	19.0483	21.35	18.7354	19.4238	19.0796
Q9H9L3	I20L2_HUMAN	ISG20L2	Interferon-stimulated 20 kDa exonuclease-like 2 (EC 3.1.-.-)	0	19.0328	0	18.1555	19.7455	18.9505
Q9H8H0	NOL11_HUMAN	NOL11	Nucleolar protein 11	-12.5762	6.3954	0	17.6169	20.1738	18.8954
P78337	PITX1_HUMAN	PITX1	Pituitary homeobox 1 (Hindlimb-expressed homeobox protein backfoot) (Homeobox protein PITX1) (Paired-like homeodomain transcription factor 1)	0	18.9322	18.5972	18.44	19.3057	18.8729
Q9NV06	DCA13_HUMAN	DCAF13	DDB1- and CUL4-associated factor 13 (WD repeat and SOF domain-containing protein 1)	0	18.5393	0	18.2999	19.4079	18.8539
A0A0A0MTN9	A0A0A0MTN9_HUMAN	FDXR	NADPH:adrenodoxin oxidoreductase, mitochondrial (EC 1.18.1.6)	-13.4988	5.24458	15.9366	18.6445	18.4162	18.5303
Q9H2G4	TSYL2_HUMAN	TSPYL2	Testis-specific Y-encoded-like protein 2 (TSPY-like protein 2) (Cell division autoantigen 1) (Cutaneous T-cell lymphoma-associated antigen se20-4) (CTCL-associated antigen se20-4) (Differentially-expressed nucleolar TGF-beta1 target protein) (Nuclear protein of 79 kDa) (NP79)	0	17.0523	0	18.728	18.2189	18.4734
Q8WYA6	CTBL1_HUMAN	CTNNBL1	Beta-catenin-like protein 1 (Nuclear-associated protein) (NAP) (Testis development protein NYD-SP19)	0	17.0616	0	18.4343	18.3542	18.3942
A0A0C4DG02	A0A0C4DG02_HUMAN	DNMT3A	DNA (cytosine-5)-methyltransferase 3A	0	18.2759	16.1115	18.121	18.6348	18.3779
Q92547	TOPB1_HUMAN	TOPBP1	DNA topoisomerase 2-binding protein 1 (DNA topoisomerase II-beta-binding protein 1) (TopBP1) (DNA topoisomerase II-binding protein 1)	16.2222	17.0073	16.6355	18.2113	18.4883	18.3498
P20248	CCNA2_HUMAN	CCNA2	Cyclin-A2 (Cyclin-A) (Cyclin A)	0	17.9371	15.0563	18.0492	18.2167	18.1329
Q96ES7	SGF29_HUMAN	SGF29	SAGA-associated factor 29 (Coiled-coil domain-containing protein 101) (SAGA complex-associated factor 29)	0	17.11	20.1853	17.6046	18.4476	18.0261
M0QYH2	M0QYH2_HUMAN	PNKP	Bifunctional polynucleotide phosphatase/kinase	0	18.2354	0	18.0285	17.9529	17.9907
P30414	NKTR_HUMAN	NKTR	NK-tumor recognition protein (NK-TR protein) (Natural-killer cells cyclophilin-related protein) [Includes: Putative peptidyl-prolyl cis-trans isomerase (PPIase) (EC 5.2.1.8) (Rotamase)]	0	18.4236	0	17.9446	17.9804	17.9625
Q9UHK0	NUFP1_HUMAN	NUFIP1	Nuclear fragile X mental retardation-interacting protein 1 (Nuclear FMRP-interacting protein 1)	9.14213	5.76393	14.9596	18.8815	17.0132	17.9474
A0A0C4DG08	A0A0C4DG08_HUMAN	ZNF780A	Zinc finger protein 780A	0	0	17.5103	18.0678	17.4399	17.7539
Q96FF9	CDCA5_HUMAN	CDCA5	Sororin (Cell division cycle-associated protein 5) (p35)	0	21.6064	0	13.6435	21.5106	17.5771
A0A087WZ13	A0A087WZ13_HUMAN	RAVER1	Ribonucleoprotein PTB-binding 1	0	16.8713	16.1942	18.481	16.5749	17.528
X6RLL4	X6RLL4_HUMAN	RPP40	Ribonuclease P protein subunit p40	0	17.3345	0	17.3981	17.5656	17.4819
Q5T200	ZC3HD_HUMAN	ZC3H13	Zinc finger CCCH domain-containing protein 13	0	19.0499	0	15.1631	19.7991	17.4811
P52294	IMA5_HUMAN	KPNA1	Importin subunit alpha-5 (Karyopherin subunit alpha-1) (Nucleoprotein interactor 1) (NPI-1) (RAG cohort protein 2) (SRP1-beta) [Cleaved into: Importin subunit alpha-5, N-terminally processed]	0	18.1688	17.6394	17.667	17.2193	17.4432
O75164	KDM4A_HUMAN	KDM4A	Lysine-specific demethylase 4A (EC 1.14.11.-) (JmjC domain-containing histone demethylation protein 3A) (Jumonji domain-containing protein 2A)	0	17.9405	16.3058	17.8593	17.0134	17.4364
Q13112	CAF1B_HUMAN	CHAF1B	Chromatin assembly factor 1 subunit B (CAF-1 subunit B) (Chromatin assembly factor I p60 subunit) (CAF-I 60 kDa subunit) (CAF-I p60) (M-phase phosphoprotein 7)	-21.222	-0.667775	16.6668	17.0752	17.4126	17.2439
Q8IXT5	RB12B_HUMAN	RBM12B	RNA-binding protein 12B (RNA-binding motif protein 12B)	13.4688	18.2989	13.2584	15.8925	18.5229	17.2077
E7ET07	E7ET07_HUMAN	ING3	Inhibitor of growth protein	3.47323	7.70104	20.7835	20.3251	13.9977	17.1614
P50219	MNX1_HUMAN	MNX1	Motor neuron and pancreas homeobox protein 1 (Homeobox protein HB9)	0	16.8729	17.7995	17.0877	17.0349	17.0613
Q92604	LGAT1_HUMAN	LPGAT1	Acyl-CoA:lysophosphatidylglycerol acyltransferase 1 (EC 2.3.1.-)	19.1201	17.3501	18.11	16.6309	17.4037	17.0173
P52655	TF2AA_HUMAN	GTF2A1	Transcription initiation factor IIA subunit 1 (General transcription factor IIA subunit 1) (TFIIAL) (Transcription initiation factor TFIIA 42 kDa subunit) (TFIIA-42) [Cleaved into: Transcription initiation factor IIA alpha chain (TFIIA p35 subunit); Transcription initiation factor IIA beta chain (TFIIA p19 subunit)]	3.49484	0.332477	16.1875	17.3874	16.311	16.8492
H0YDE3	H0YDE3_HUMAN	MUS81	Crossover junction endonuclease MUS81 (Fragment)	0	18.6037	0	14.9448	18.6696	16.8072
Q96NB3	ZN830_HUMAN	ZNF830	Zinc finger protein 830 (Coiled-coil domain-containing protein 16)	0	15.5853	13.1396	14.9375	18.6404	16.789
A0A0A0MT09	A0A0A0MT09_HUMAN	PPP1R8	Nuclear inhibitor of protein phosphatase 1 (Fragment)	0	17.2348	0	16.3837	17.1609	16.7723
H7C1M5	H7C1M5_HUMAN	DNTTIP1	Deoxynucleotidyltransferase terminal-interacting protein 1 (Fragment)	0	13.4626	22.7184	19.7636	13.5638	16.6637
Q7Z6J9	SEN54_HUMAN	TSEN54	tRNA-splicing endonuclease subunit Sen54 (SEN54 homolog) (HsSEN54) (tRNA-intron endonuclease Sen54)	-11.6541	2.70693	0	16.5676	16.5973	16.5825
Q8TAD8	SNIP1_HUMAN	SNIP1	Smad nuclear-interacting protein 1 (FHA domain-containing protein SNIP1)	-15.7305	1.26093	0	16.6412	16.4368	16.539
Q9NPA8	ENY2_HUMAN	ENY2	Transcription and mRNA export factor ENY2 (Enhancer of yellow 2 transcription factor homolog)	0	16.7576	16.0588	16.9552	16.0247	16.49
F8WBF5	F8WBF5_HUMAN	CLK1	Dual-specificity protein kinase CLK1	0	17.02	0	15.8223	17.0018	16.4121
P10244	MYBB_HUMAN	MYBL2	Myb-related protein B (B-Myb) (Myb-like protein 2)	18.6568	12.3405	15.2547	17.425	15.2528	16.3389
Q03112	MECOM_HUMAN	MECOM	MDS1 and EVI1 complex locus protein (Ecotropic virus integration site 1 protein homolog) (EVI-1) (Myelodysplasia syndrome 1 protein) (Myelodysplasia syndrome-associated protein 1)	0	12.3853	19.3957	15.3303	17.257	16.2937
Q9P0U4	CXXC1_HUMAN	CXXC1	CXXC-type zinc finger protein 1 (CpG-binding protein) (PHD finger and CXXC domain-containing protein 1)	0	19.194	0	18.6134	13.9177	16.2655
Q14191	WRN_HUMAN	WRN	Werner syndrome ATP-dependent helicase (EC 3.6.4.12) (DNA helicase, RecQ-like type 3) (RecQ3) (Exonuclease WRN) (EC 3.1.-.-) (RecQ protein-like 2)	0	13.4298	0	17.1223	15.3691	16.2457
Q68CQ4	DIEXF_HUMAN	DIEXF	Digestive organ expansion factor homolog	0	16.794	0	16.0076	16.4347	16.2211
H0YN26	H0YN26_HUMAN	ANP32A	Acidic leucine-rich nuclear phosphoprotein 32 family member A	0	16.3233	23.0588	16.4935	15.9274	16.2104
Q68D10	SPT2_HUMAN	SPTY2D1	Protein SPT2 homolog (Protein KU002155) (SPT2 domain-containing protein 1)	0	0	0	15.8742	16.3155	16.0948
D6RCB6	D6RCB6_HUMAN	RIOX2	Ribosomal oxygenase 2 (Fragment)	0	16.2396	0	16.0578	16.0895	16.0736
Q6PHR2	ULK3_HUMAN	ULK3	Serine/threonine-protein kinase ULK3 (EC 2.7.11.1) (Unc-51-like kinase 3)	1.36987	-16.2694	16.4052	16.3396	15.743	16.0413
G3XAC6	G3XAC6_HUMAN	RBM39	RNA-binding protein 39 (RNA-binding region (RNP1, RRM) containing 2, isoform CRA_f)	0	16.4373	0	16.0126	16.0498	16.0312
Q92908	GATA6_HUMAN	GATA6	Transcription factor GATA-6 (GATA-binding factor 6)	0	16.8599	16.3413	15.535	16.4561	15.9955
Q9UIU6	SIX4_HUMAN	SIX4	Homeobox protein SIX4 (Sine oculis homeobox homolog 4)	-11.706	4.38494	17.5208	14.6651	17.2695	15.9673
Q70Z53	F10C1_HUMAN	FRA10AC1	Protein FRA10AC1	0	16.2557	0	15.9613	15.9537	15.9575
P51826	AFF3_HUMAN	AFF3	AF4/FMR2 family member 3 (Lymphoid nuclear protein related to AF4) (Protein LAF-4)	0	15.5897	13.4797	15.0137	16.6003	15.807
Q8WVZ9	KBTB7_HUMAN	KBTBD7	Kelch repeat and BTB domain-containing protein 7	0	15.339	0	15.4146	15.9982	15.7064
D6RBI7	D6RBI7_HUMAN	MBD4	Methyl-CpG-binding domain protein 4	0	16.6072	0	15.6423	15.7516	15.697
I3VM54	I3VM54_HUMAN	KDM2A	Lysine-specific demethylase 2A (N-terminus deleted lysine-specific demethylase 2A)	0	15.8239	12.7165	14.916	16.0981	15.5071
Q92613	JADE3_HUMAN	JADE3	Protein Jade-3 (Jade family PHD finger protein 3) (PHD finger protein 16)	0	18.3761	11.355	15.0053	15.8218	15.4135
Q92879	CELF1_HUMAN	CELF1	CUGBP Elav-like family member 1 (CELF-1) (50 kDa nuclear polyadenylated RNA-binding protein) (Bruno-like protein 2) (CUG triplet repeat RNA-binding protein 1) (CUG-BP1) (CUG-BP- and ETR-3-like factor 1) (Deadenylation factor CUG-BP) (Embryo deadenylation element-binding protein homolog) (EDEN-BP homolog) (RNA-binding protein BRUNOL-2)	0	0	0	13.17	17.5619	15.366
Q9Y5S9	RBM8A_HUMAN	RBM8A	RNA-binding protein 8A (Binder of OVCA1-1) (BOV-1) (RNA-binding motif protein 8A) (RNA-binding protein Y14) (Ribonucleoprotein RBM8A)	0	15.8698	0	14.3994	15.7652	15.0823
Q96G25	MED8_HUMAN	MED8	Mediator of RNA polymerase II transcription subunit 8 (Activator-recruited cofactor 32 kDa component) (ARC32) (Mediator complex subunit 8)	0	12.6834	22.8465	14.8425	15.2446	15.0436
Q15910	EZH2_HUMAN	EZH2	Histone-lysine N-methyltransferase EZH2 (EC 2.1.1.43) (ENX-1) (Enhancer of zeste homolog 2) (Lysine N-methyltransferase 6)	-14.7654	0.0531157	0	15.6037	14.4778	15.0407
H0YET3	H0YET3_HUMAN	NPAT	Protein NPAT (Fragment)	0	15.8106	0	15.3606	14.7023	15.0314
E9PRH9	E9PRH9_HUMAN	NASP	Nuclear autoantigenic sperm protein (Fragment)	-14.8224	0.870897	0	14.8937	14.974	14.9338
Q3L8U1	CHD9_HUMAN	CHD9	Chromodomain-helicase-DNA-binding protein 9 (CHD-9) (EC 3.6.4.12) (ATP-dependent helicase CHD9) (Chromatin-related mesenchymal modulator) (CReMM) (Chromatin-remodeling factor CHROM1) (Kismet homolog 2) (PPAR-alpha-interacting complex protein 320 kDa) (Peroxisomal proliferator-activated receptor A-interacting complex 320 kDa protein)	0	15.2911	13.206	14.7259	15.1281	14.927
F8WC22	F8WC22_HUMAN	DONSON	Protein downstream neighbor of Son	-15.562	-0.52788	0	14.4179	15.4224	14.9201
Q8N2W9	PIAS4_HUMAN	PIAS4	E3 SUMO-protein ligase PIAS4 (EC 2.3.2.27) (PIASy) (Protein inhibitor of activated STAT protein 4) (Protein inhibitor of activated STAT protein gamma) (PIAS-gamma) (RING-type E3 ubiquitin transferase PIAS4)	0	17.0015	19.2178	11.5768	18.2393	14.908
Q9NUW8	TYDP1_HUMAN	TDP1	Tyrosyl-DNA phosphodiesterase 1 (Tyr-DNA phosphodiesterase 1) (EC 3.1.4.-)	0	14.7903	0	14.8049	14.9332	14.869
Q3B726	RPA43_HUMAN	TWISTNB	DNA-directed RNA polymerase I subunit RPA43 (Twist neighbor protein)	0	15.0783	0	14.6756	14.9419	14.8087
J3QQY0	J3QQY0_HUMAN	MSL1	Male-specific lethal 1 homolog	0	14.6122	21.0719	14.6475	14.9619	14.8047
A0A1W2PRS6	A0A1W2PRS6_HUMAN	PAX6	Paired box protein Pax-6 (Fragment)	0	15.0576	0	15.5286	13.8621	14.6953
Q9NV56	MRGBP_HUMAN	MRGBP	MRG/MORF4L-binding protein (MRG-binding protein) (Up-regulated in colon cancer 4) (Urcc4)	0	15.0627	16.0084	14.6021	14.748	14.675
Q5VVR7	Q5VVR7_HUMAN	TCF7L2	TCF7L2 isoform pFC8A_TCF7L2_H7_ex1-11-13-13b (Transcription factor 7-like 2)	0	20.5383	20.3198	14.3619	14.8975	14.6297
Q9BZE2	PUS3_HUMAN	PUS3	tRNA pseudouridine(38/39) synthase (EC 5.4.99.45) (tRNA pseudouridine synthase 3) (tRNA pseudouridylate synthase 3) (tRNA-uridine isomerase 3)	0	14.8827	0	14.4366	14.6943	14.5655
A0A0A0MRH8	A0A0A0MRH8_HUMAN	CHD1L	Chromodomain-helicase-DNA-binding protein 1-like	0	13.9169	11.3566	14.1574	14.9641	14.5608
Q5T280	CI114_HUMAN	SPOUT1	Putative methyltransferase C9orf114 (EC 2.1.1.-) (Centromere protein 32) (CENP-32) (Kinetochore-associated protein) (SPOUT domain-containing methyltransferase 1)	0	14.2681	0	15.1125	14.0028	14.5576
Q8TD26	CHD6_HUMAN	CHD6	Chromodomain-helicase-DNA-binding protein 6 (CHD-6) (EC 3.6.4.12) (ATP-dependent helicase CHD6) (Radiation-induced gene B protein)	-13.4103	1.80974	16.5891	15.3253	13.6792	14.5022
Q8N1G1	REXO1_HUMAN	REXO1	RNA exonuclease 1 homolog (EC 3.1.-.-) (Elongin-A-binding protein 1) (EloA-BP1) (Transcription elongation factor B polypeptide 3-binding protein 1)	0	16.0961	0	14.8265	14.0778	14.4522
Q96EU6	RRP36_HUMAN	RRP36	Ribosomal RNA processing protein 36 homolog	0	14.3103	0	13.5708	15.2236	14.3972
O75586	MED6_HUMAN	MED6	Mediator of RNA polymerase II transcription subunit 6 (Activator-recruited cofactor 33 kDa component) (ARC33) (Mediator complex subunit 6) (hMed6) (Renal carcinoma antigen NY-REN-28)	-14.8821	-0.932699	21.6829	14.2137	14.5749	14.3943
E9PC61	E9PC61_HUMAN	PAPD5	Non-canonical poly(A) RNA polymerase PAPD5 (Fragment)	-13.0281	2.07591	13.4809	13.9814	14.7827	14.382
J3KQH6	J3KQH6_HUMAN	PHC1	Polyhomeotic-like protein 1	0	14.2734	15.2345	14.5381	14.0608	14.2994
K7EN65	K7EN65_HUMAN	MBD1	Methyl-CpG-binding domain protein 1 (Fragment)	0	15.1273	0	13.0033	15.3555	14.1794
Q8TBF4	ZCRB1_HUMAN	ZCRB1	Zinc finger CCHC-type and RNA-binding motif-containing protein 1 (U11/U12 small nuclear ribonucleoprotein 31 kDa protein) (U11/U12 snRNP 31 kDa protein) (U11/U12-31K)	0	14.3694	0	14.0061	14.2934	14.1497
O95365	ZBT7A_HUMAN	ZBTB7A	Zinc finger and BTB domain-containing protein 7A (Factor binding IST protein 1) (FBI-1) (Factor that binds to inducer of short transcripts protein 1) (HIV-1 1st-binding protein 1) (Leukemia/lymphoma-related factor) (POZ and Krueppel erythroid myeloid ontogenic factor) (POK erythroid myeloid ontogenic factor) (Pokemon) (TTF-I-interacting peptide 21) (TIP21) (Zinc finger protein 857A)	-13.7713	1.10069	13.7797	13.6994	14.4502	14.0748
F8W126	F8W126_HUMAN	MCRS1	Microspherule protein 1 (Fragment)	0	14.3264	0	13.7001	14.2507	13.9754
F2Z2T2	F2Z2T2_HUMAN	XPA	DNA repair protein-complementing XP-A cells	0	14.0138	13.4069	13.3312	14.6088	13.97
H7C109	H7C109_HUMAN	DHX57	Putative ATP-dependent RNA helicase DHX57 (Fragment)	12.4014	14.7332	12.0766	13.6809	14.2421	13.9615
O76064	RNF8_HUMAN	RNF8	E3 ubiquitin-protein ligase RNF8 (hRNF8) (EC 2.3.2.27) (RING finger protein 8) (RING-type E3 ubiquitin transferase RNF8)	-12.8705	1.13108	0	13.8962	14.0118	13.954
Q9H5J8	TAF1D_HUMAN	TAF1D	TATA box-binding protein-associated factor RNA polymerase I subunit D (RNA polymerase I-specific TBP-associated factor 41 kDa) (TAFI41) (TATA box-binding protein-associated factor 1D) (TBP-associated factor 1D) (Transcription initiation factor SL1/TIF-IB subunit D)	0	0	0	13.5181	14.307	13.9125
Q02086	SP2_HUMAN	SP2	Transcription factor Sp2	0	0	14.9955	13.6892	14.0525	13.8709
P19532	TFE3_HUMAN	TFE3	Transcription factor E3 (Class E basic helix-loop-helix protein 33) (bHLHe33)	0	0	18.3869	13.864	13.792	13.828
Q5QPR3	Q5QPR3_HUMAN	CDK11A	Cyclin-dependent kinase 11A	0	14.6493	0	12.8759	14.774	13.825
Q8WXF0	SRS12_HUMAN	SRSF12	Serine/arginine-rich splicing factor 12 (35 kDa SR repressor protein) (SRrp35) (Splicing factor, arginine/serine-rich 13B) (Splicing factor, arginine/serine-rich 19)	0	14.0745	0	14.7564	12.8597	13.8081
Q8N108	MIER1_HUMAN	MIER1	Mesoderm induction early response protein 1 (Early response 1) (Er1) (Mi-er1) (hMi-er1)	0	12.3434	12.1863	16.0375	11.2968	13.6672
O75691	UTP20_HUMAN	UTP20	Small subunit processome component 20 homolog (Down-regulated in metastasis protein) (Novel nucleolar protein 73) (NNP73) (Protein Key-1A6)	11.4914	13.0045	11.5486	13.8433	13.4846	13.6639
P31274	HXC9_HUMAN	HOXC9	Homeobox protein Hox-C9 (Homeobox protein Hox-3B)	0	13.9779	0	13.5172	13.8056	13.6614
E9PBM2	E9PBM2_HUMAN	FAM172A	Protein FAM172A	0	14.4575	0	13.3923	13.847	13.6197
P17014	ZNF12_HUMAN	ZNF12	Zinc finger protein 12 (Gonadotropin-inducible ovary transcription repressor 3) (GIOT-3) (Zinc finger protein 325) (Zinc finger protein KOX3)	-11.8684	-0.715879	12.3657	13.2368	13.4861	13.3614
Q9H4Z3	PCIF1_HUMAN	PCIF1	Phosphorylated CTD-interacting factor 1	0	13.5921	0	12.492	13.6935	13.0928
O60701	UGDH_HUMAN	UGDH	UDP-glucose 6-dehydrogenase (UDP-Glc dehydrogenase) (UDP-GlcDH) (UDPGDH) (EC 1.1.1.22)	14.5093	0	14.6991	13.3589	12.6924	13.0257
Q9UGU0	TCF20_HUMAN	TCF20	Transcription factor 20 (TCF-20) (Nuclear factor SPBP) (Protein AR1) (Stromelysin-1 PDGF-responsive element-binding protein) (SPRE-binding protein)	0	17.427	20.6141	12.4838	13.4077	12.9457
Q96JN0	LCOR_HUMAN	LCOR	Ligand-dependent corepressor (LCoR) (Mblk1-related protein 2)	0	12.7668	14.6937	12.5764	13.296	12.9362
H0Y849	H0Y849_HUMAN	ACTR8	Actin-related protein 8 (Fragment)	0	13.4135	15.2074	13.6455	12.1426	12.894
Q14558	KPRA_HUMAN	PRPSAP1	Phosphoribosyl pyrophosphate synthase-associated protein 1 (PRPP synthase-associated protein 1) (39 kDa phosphoribosypyrophosphate synthase-associated protein) (PAP39)	3.20949	-0.0425987	16.8517	13.2811	12.2988	12.79
Q63HK5	TSH3_HUMAN	TSHZ3	Teashirt homolog 3 (Zinc finger protein 537)	0	12.4489	14.7775	12.1182	13.4001	12.7592
Q9H9J4	UBP42_HUMAN	USP42	Ubiquitin carboxyl-terminal hydrolase 42 (EC 3.4.19.12) (Deubiquitinating enzyme 42) (Ubiquitin thioesterase 42) (Ubiquitin-specific-processing protease 42)	0	13.0704	0	11.8286	13.6615	12.745
P28715	ERCC5_HUMAN	ERCC5	DNA repair protein complementing XP-G cells (EC 3.1.-.-) (DNA excision repair protein ERCC-5) (Xeroderma pigmentosum group G-complementing protein)	0	12.9726	0	12.1449	13.1596	12.6523
H7C1M2	H7C1M2_HUMAN	SON	Protein SON (Fragment)	0	12.5717	0	12.5435	12.5511	12.5473
Q6P4F7	RHGBA_HUMAN	ARHGAP11A	Rho GTPase-activating protein 11A (Rho-type GTPase-activating protein 11A)	0	12.5304	0	12.1959	12.878	12.5369
A0A087WZ09	A0A087WZ09_HUMAN	GATA4	Transcription factor GATA-4	0	0	13.9968	10.7659	14.1875	12.4767
Q9UKJ3	GPTC8_HUMAN	GPATCH8	G patch domain-containing protein 8	0	23.7021	5.4123	12.1881	12.6785	12.4333
O15213	WDR46_HUMAN	WDR46	WD repeat-containing protein 46 (WD repeat-containing protein BING4)	0	12.5769	0	12.0357	12.5858	12.3107
P29375	KDM5A_HUMAN	KDM5A	Lysine-specific demethylase 5A (EC 1.14.11.-) (Histone demethylase JARID1A) (Jumonji/ARID domain-containing protein 1A) (Retinoblastoma-binding protein 2) (RBBP-2)	0	12.4524	10.587	13.1126	11.4214	12.267
Q7L775	EPMIP_HUMAN	EPM2AIP1	EPM2A-interacting protein 1 (Laforin-interacting protein)	0	12.7852	0	11.9593	12.5435	12.2514
Q9NWU5	RM22_HUMAN	MRPL22	39S ribosomal protein L22, mitochondrial (L22mt) (MRP-L22) (39S ribosomal protein L25, mitochondrial) (L25mt) (MRP-L25) (Mitochondrial large ribosomal subunit protein uL22m)	17.9813	23.4644	9.0744	11.5108	12.7238	12.1173
Q9P1Z0	ZBTB4_HUMAN	ZBTB4	Zinc finger and BTB domain-containing protein 4 (KAISO-like zinc finger protein 1) (KAISO-L1)	-13.2801	1.73846	0	11.5583	12.1387	11.8485
Q5T0B9	ZN362_HUMAN	ZNF362	Zinc finger protein 362	0	26.4282	2.86374	8.37763	15.3056	11.8416
D6RIZ4	D6RIZ4_HUMAN	MFSD10	Major facilitator superfamily domain-containing protein 10	13.6507	0	13.5006	11.7066	11.9184	11.8125
A0A1W2PQJ7	A0A1W2PQJ7_HUMAN	RAI1	Retinoic acid-induced protein 1	-10.3059	2.07519	19.7594	10.3934	13.1938	11.7936
Q6ZW49	PAXI1_HUMAN	PAXIP1	PAX-interacting protein 1 (PAX transactivation activation domain-interacting protein)	1.70538	-0.976803	23.0201	11.9944	11.21	11.6022
Q9Y4B4	ARIP4_HUMAN	RAD54L2	Helicase ARIP4 (EC 3.6.4.12) (Androgen receptor-interacting protein 4) (RAD54-like protein 2)	-9.84376	1.5783	17.3648	11.427	11.4988	11.4629
Q86YC2	PALB2_HUMAN	PALB2	Partner and localizer of BRCA2	-11.1764	-11.1764	13.0453	10.6443	12.2747	11.4595
Q6PIJ6	FBX38_HUMAN	FBXO38	F-box only protein 38 (Modulator of KLF7 activity homolog) (MoKA)	-9.55296	2.38741	0	10.9047	12.0068	11.4558
O60306	AQR_HUMAN	AQR	RNA helicase aquarius (EC 3.6.4.13) (Intron-binding protein of 160 kDa) (IBP160)	11.1927	15.8793	11.8995	11.1477	11.1815	11.1646
Q96K76	UBP47_HUMAN	USP47	Ubiquitin carboxyl-terminal hydrolase 47 (EC 3.4.19.12) (Deubiquitinating enzyme 47) (Ubiquitin thioesterase 47) (Ubiquitin-specific-processing protease 47)	-11.6036	11.0144	10.1897	10.9857	11.2956	11.1406
Q13523	PRP4B_HUMAN	PRPF4B	Serine/threonine-protein kinase PRP4 homolog (EC 2.7.11.1) (PRP4 kinase) (PRP4 pre-mRNA-processing factor 4 homolog)	0	22.5471	-11.5543	9.73926	11.2299	10.4846
X6RAL5	X6RAL5_HUMAN	SAP18	Histone deacetylase complex subunit SAP18	-5.05449	7.78861	-1.38905	10.4411	10.0927	10.2669
C9J384	C9J384_HUMAN	CMSS1	Protein CMSS1 (Fragment)	0	22.545	-0.77088	10.5221	9.7747	10.1484
H9KVB4	H9KVB4_HUMAN	TNRC18	Trinucleotide repeat-containing gene 18 protein	0	10.19	0	9.53579	10.4053	9.97054
E7ERS3	E7ERS3_HUMAN	ZC3H18	Zinc finger CCCH domain-containing protein 18	-0.339346	10.9032	-1.16826	9.24495	10.3624	9.80368
Q53HL2	BOREA_HUMAN	CDCA8	Borealin (Cell division cycle-associated protein 8) (Dasra-B) (hDasra-B) (Pluripotent embryonic stem cell-related gene 3 protein)	-16.5233	9.50698	-15.9291	8.86286	10.3995	9.63119
Q9UHF7	TRPS1_HUMAN	TRPS1	Zinc finger transcription factor Trps1 (Tricho-rhino-phalangeal syndrome type I protein) (Zinc finger protein GC79)	-16.3599	3.00078	12.4634	9.45047	9.57979	9.51513
K7ESA9	K7ESA9_HUMAN	MOB3A	MOB kinase activator 3A (Fragment)	14.6501	24.6511	9.86502	9.58056	9.26574	9.42315
Q6UX04	CWC27_HUMAN	CWC27	Peptidyl-prolyl cis-trans isomerase CWC27 homolog (PPIase CWC27) (EC 5.2.1.8) (Antigen NY-CO-10) (Serologically defined colon cancer antigen 10)	-19.4884	2.60313	2.09028	9.26838	9.45475	9.36156
Q6PCB5	RSBNL_HUMAN	RSBN1L	Round spermatid basic protein 1-like protein	-12.4061	9.97053	0.26697	8.7749	9.94684	9.36087
Q9UJV9	DDX41_HUMAN	DDX41	Probable ATP-dependent RNA helicase DDX41 (EC 3.6.4.13) (DEAD box protein 41) (DEAD box protein abstrakt homolog)	-18.1194	7.80149	-0.149514	9.01593	9.64952	9.33273
P49585	PCY1A_HUMAN	PCYT1A	Choline-phosphate cytidylyltransferase A (EC 2.7.7.15) (CCT-alpha) (CTP:phosphocholine cytidylyltransferase A) (CCT A) (CT A) (Phosphorylcholine transferase A)	-5.17883	4.7996	10.0989	8.22602	9.7489	8.98746
Q9Y5B9	SP16H_HUMAN	SUPT16H	FACT complex subunit SPT16 (Chromatin-specific transcription elongation factor 140 kDa subunit) (FACT 140 kDa subunit) (FACTp140) (Facilitates chromatin transcription complex subunit SPT16) (hSPT16)	-18.1443	5.48347	-0.861706	8.04083	9.86273	8.95178
Q96BP3	PPWD1_HUMAN	PPWD1	Peptidylprolyl isomerase domain and WD repeat-containing protein 1 (EC 5.2.1.8) (Spliceosome-associated cyclophilin)	0	20.876	3.413	8.31671	9.40775	8.86223
O14646	CHD1_HUMAN	CHD1	Chromodomain-helicase-DNA-binding protein 1 (CHD-1) (EC 3.6.4.12) (ATP-dependent helicase CHD1)	0	22.7389	-2.11695	7.89142	9.49224	8.69183
Q86V81	THOC4_HUMAN	ALYREF	THO complex subunit 4 (Tho4) (Ally of AML-1 and LEF-1) (Aly/REF export factor) (Transcriptional coactivator Aly/REF) (bZIP-enhancing factor BEF)	-1.81412	8.73331	-0.152584	8.25056	8.86307	8.55682
B3KPJ4	B3KPJ4_HUMAN	PHC2	Polyhomeotic-like protein 2 (cDNA FLJ31867 fis, clone NT2RP7001856, highly similar to Polyhomeotic-like protein 2)	-17.3087	1.03577	-10.5347	8.94306	8.02588	8.48447
Q96DV4	RM38_HUMAN	MRPL38	39S ribosomal protein L38, mitochondrial (L38mt) (MRP-L38) (Mitochondrial large ribosomal subunit protein mL38)	1.18598	10.4498	0.791557	8.0908	8.77566	8.43323
Q2TBE0	C19L2_HUMAN	CWF19L2	CWF19-like protein 2	-2.43525	6.54281	0.967987	8.25582	8.53689	8.39636
Q9NY61	AATF_HUMAN	AATF	Protein AATF (Apoptosis-antagonizing transcription factor) (Rb-binding protein Che-1)	-16.8052	3.52514	5.63949	8.18455	8.50053	8.34254
Q8N5N7	RM50_HUMAN	MRPL50	39S ribosomal protein L50, mitochondrial (L50mt) (MRP-L50) (Mitochondrial large ribosomal subunit protein mL50)	-15.8845	7.40813	2.71948	7.63628	8.84152	8.2389
Q92733	PRCC_HUMAN	PRCC	Proline-rich protein PRCC (Papillary renal cell carcinoma translocation-associated gene protein)	0	21.7928	2.95886	8.27697	8.09449	8.18573
Q5JRI1	Q5JRI1_HUMAN	SRSF10	Serine/arginine-rich-splicing factor 10	2.14259	10.9484	0.468578	6.51873	9.49886	8.00879
Q7Z309	F122B_HUMAN	FAM122B	Protein FAM122B	0	21.2914	0.873764	8.34201	7.41642	7.87921
Q9GZR1	SENP6_HUMAN	SENP6	Sentrin-specific protease 6 (EC 3.4.22.-) (SUMO-1-specific protease 1) (Sentrin/SUMO-specific protease SENP6)	11.4946	19.5265	6.8995	6.61364	8.9973	7.80547
Q02880	TOP2B_HUMAN	TOP2B	DNA topoisomerase 2-beta (EC 5.99.1.3) (DNA topoisomerase II, beta isozyme)	-12.7501	8.24826	0.600279	6.28685	9.1101	7.69848
O15164	TIF1A_HUMAN	TRIM24	Transcription intermediary factor 1-alpha (TIF1-alpha) (EC 2.3.2.27) (E3 ubiquitin-protein ligase TRIM24) (RING finger protein 82) (RING-type E3 ubiquitin transferase TIF1-alpha) (Tripartite motif-containing protein 24)	-13.36	7.20588	11.63	7.69444	7.66468	7.67956
Q9UJA5	TRM6_HUMAN	TRMT6	tRNA (adenine(58)-N(1))-methyltransferase non-catalytic subunit TRM6 (mRNA methyladenosine-N(1)-methyltransferase non-catalytic subunit TRM6) (tRNA(m1A58)-methyltransferase subunit TRM6) (tRNA(m1A58)MTase subunit TRM6)	-11.7234	8.77001	-13.0244	7.65108	7.62545	7.63827
P17028	ZNF24_HUMAN	ZNF24	Zinc finger protein 24 (Retinoic acid suppression protein A) (RSG-A) (Zinc finger and SCAN domain-containing protein 3) (Zinc finger protein 191) (Zinc finger protein KOX17)	4.63345	1.847	8.44089	7.51448	7.54141	7.52794
A2A2V2	A2A2V2_HUMAN	RBM34	RNA-binding protein 34 (Fragment)	0	20.5655	1.28545	7.56574	7.43807	7.5019
Q5JSB5	Q5JSB5_HUMAN	TFDP1	Transcription factor Dp-1 (Fragment)	1.18342	2.94518	6.94594	7.03576	7.68936	7.36256
Q96AY2	EME1_HUMAN	EME1	Crossover junction endonuclease EME1 (EC 3.1.22.-) (MMS4 homolog) (hMMS4)	-12.5981	6.58074	0.136693	6.50817	8.20975	7.35896
Q9H7N4	SFR19_HUMAN	SCAF1	Splicing factor, arginine/serine-rich 19 (SR-related C-terminal domain-associated factor 1) (SR-related and CTD-associated factor 1) (SR-related-CTD-associated factor) (SCAF) (Serine arginine-rich pre-mRNA splicing factor SR-A1) (SR-A1)	-13.2497	7.7029	0.433049	7.19518	7.52182	7.3585
Q8IYB3	SRRM1_HUMAN	SRRM1	Serine/arginine repetitive matrix protein 1 (SR-related nuclear matrix protein of 160 kDa) (SRm160) (Ser/Arg-related nuclear matrix protein)	-13.6279	8.88261	0.317324	6.58895	8.06775	7.32835
Q14781	CBX2_HUMAN	CBX2	Chromobox protein homolog 2	-16.9728	3.31908	4.66967	7.05062	7.56701	7.30882
Q96GD4	AURKB_HUMAN	AURKB	Aurora kinase B (EC 2.7.11.1) (Aurora 1) (Aurora- and IPL1-like midbody-associated protein 1) (AIM-1) (Aurora/IPL1-related kinase 2) (ARK-2) (Aurora-related kinase 2) (STK-1) (Serine/threonine-protein kinase 12) (Serine/threonine-protein kinase 5) (Serine/threonine-protein kinase aurora-B)	6.71371	7.74391	3.63181	7.52464	7.01903	7.27184
O60869	EDF1_HUMAN	EDF1	Endothelial differentiation-related factor 1 (EDF-1) (Multiprotein-bridging factor 1) (MBF1)	0.309442	6.52737	-1.35916	7.60547	6.91259	7.25903
Q9P015	RM15_HUMAN	MRPL15	39S ribosomal protein L15, mitochondrial (L15mt) (MRP-L15) (Mitochondrial large ribosomal subunit protein uL15m)	-2.57097	5.73798	0.349874	6.80641	7.6785	7.24245
Q9Y6A4	CFA20_HUMAN	CFAP20	Cilia- and flagella-associated protein 20 (Basal body up-regulated protein 22) (Transcription factor IIB)	-6.54429	5.90517	-1.06464	6.92353	7.48249	7.20301
Q96N46	TTC14_HUMAN	TTC14	Tetratricopeptide repeat protein 14 (TPR repeat protein 14)	0	23.0007	-2.67186	6.95485	7.34199	7.14842
P46734	MP2K3_HUMAN	MAP2K3	Dual specificity mitogen-activated protein kinase kinase 3 (MAP kinase kinase 3) (MAPKK 3) (EC 2.7.12.2) (MAPK/ERK kinase 3) (MEK 3) (Stress-activated protein kinase kinase 2) (SAPK kinase 2) (SAPKK-2) (SAPKK2)	-22.4702	1.40089	-14.7078	6.11333	8.10115	7.10724
P49761	CLK3_HUMAN	CLK3	Dual specificity protein kinase CLK3 (EC 2.7.12.1) (CDC-like kinase 3)	18.2007	14.6725	2.12519	7.0038	7.15123	7.07752
Q9H1E3	NUCKS_HUMAN	NUCKS1	Nuclear ubiquitous casein and cyclin-dependent kinase substrate 1 (P1)	-21.3244	4.85541	0.589967	6.19924	7.8544	7.02682
P46063	RECQ1_HUMAN	RECQL	ATP-dependent DNA helicase Q1 (EC 3.6.4.12) (DNA helicase, RecQ-like type 1) (RecQ1) (DNA-dependent ATPase Q1) (RecQ protein-like 1)	-1.56327	7.15772	-0.522668	6.14271	7.78634	6.96453
Q86WB0	NIPA_HUMAN	ZC3HC1	Nuclear-interacting partner of ALK (Nuclear-interacting partner of anaplastic lymphoma kinase) (hNIPA) (Zinc finger C3HC-type protein 1)	19.8309	18.1162	7.66351	6.1456	7.65996	6.90278
Q9NSC2	SALL1_HUMAN	SALL1	Sal-like protein 1 (Spalt-like transcription factor 1) (Zinc finger protein 794) (Zinc finger protein SALL1) (Zinc finger protein Spalt-1) (HSal1) (Sal-1)	0	19.3076	9.03928	5.66857	8.10732	6.88794
Q5T481	RBM20_HUMAN	RBM20	RNA-binding protein 20 (RNA-binding motif protein 20)	-13.4058	6.3328	5.53713	7.81769	5.82319	6.82044
Q96F63	CCD97_HUMAN	CCDC97	Coiled-coil domain-containing protein 97	-14.7041	5.61645	0.538928	8.04168	5.58061	6.81115
Q9H8G2	CAAP1_HUMAN	CAAP1	Caspase activity and apoptosis inhibitor 1 (Conserved anti-apoptotic protein) (CAAP)	-13.9607	7.78367	-0.403931	6.41818	7.18102	6.7996
Q96S94	CCNL2_HUMAN	CCNL2	Cyclin-L2 (Paneth cell-enhanced expression protein)	-13.6472	8.94705	-15.0371	7.02367	6.46571	6.74469
Q9H2H8	PPIL3_HUMAN	PPIL3	Peptidyl-prolyl cis-trans isomerase-like 3 (PPIase) (EC 5.2.1.8) (Cyclophilin J) (CyPJ) (Cyclophilin-like protein PPIL3) (Rotamase PPIL3)	-3.61011	4.92594	3.46324	6.36788	7.05204	6.70996
Q5T5X7	BEND3_HUMAN	BEND3	BEN domain-containing protein 3	-18.5651	1.15558	-0.777955	5.37015	8.04872	6.70944
Q9Y2W2	WBP11_HUMAN	WBP11	WW domain-binding protein 11 (WBP-11) (Npw38-binding protein) (NpwBP) (SH3 domain-binding protein SNP70) (Splicing factor that interacts with PQBP-1 and PP1)	-19.8573	6.206	0.244586	6.55985	6.83981	6.69983
Q6UB99	ANR11_HUMAN	ANKRD11	Ankyrin repeat domain-containing protein 11 (Ankyrin repeat-containing cofactor 1)	-11.0935	7.32562	-10.931	10.0112	3.24758	6.62938
P61326	MGN_HUMAN	MAGOH	Protein mago nashi homolog	-17.0763	1.55653	-12.0553	6.86488	6.18464	6.52476
Q08945	SSRP1_HUMAN	SSRP1	FACT complex subunit SSRP1 (Chromatin-specific transcription elongation factor 80 kDa subunit) (Facilitates chromatin transcription complex 80 kDa subunit) (FACT 80 kDa subunit) (FACTp80) (Facilitates chromatin transcription complex subunit SSRP1) (Recombination signal sequence recognition protein 1) (Structure-specific recognition protein 1) (hSSRP1) (T160)	-3.88309	4.92364	-16.7024	5.19636	7.70452	6.45044
Q9Y3A4	RRP7A_HUMAN	RRP7A	Ribosomal RNA-processing protein 7 homolog A (Gastric cancer antigen Zg14)	2.58863	5.83317	4.12146	5.92116	6.90568	6.41342
Q9UHB7	AFF4_HUMAN	AFF4	AF4/FMR2 family member 4 (ALL1-fused gene from chromosome 5q31 protein) (Protein AF-5q31) (Major CDK9 elongation factor-associated protein)	-1.55961	6.96688	2.68326	6.03554	6.77596	6.40575
Q9NZ63	TLS1_HUMAN	C9orf78	Telomere length and silencing protein 1 homolog (Hepatocellular carcinoma-associated antigen 59)	-15.0596	6.64011	-1.68546	6.28972	6.48917	6.38945
P62380	TBPL1_HUMAN	TBPL1	TATA box-binding protein-like protein 1 (TBP-like protein 1) (21 kDa TBP-like protein) (Second TBP of unique DNA protein) (STUD) (TATA box-binding protein-related factor 2) (TBP-related factor 2) (TBP-like factor) (TBP-related protein)	0.955644	1.19552	1.04545	6.42915	6.21378	6.32147
Q9UJJ2	Q9UJJ2_HUMAN	ZNF280C	Zinc finger protein 280C (Fragment)	-13.852	7.51542	4.7134	5.36273	7.22835	6.29554
E9PKP7	E9PKP7_HUMAN	UBTF	Nucleolar transcription factor 1	-14.9862	10.3483	-3.26131	6.11854	6.41205	6.2653
A0A087WY03	A0A087WY03_HUMAN	SREK1	Splicing regulatory glutamine/lysine-rich protein 1	0	18.366	-1.27669	5.99987	6.4602	6.23003
Q9Y3C1	NOP16_HUMAN	NOP16	Nucleolar protein 16 (HBV pre-S2 trans-regulated protein 3)	13.2435	20.9577	3.67884	5.91377	6.46807	6.19092
O14929	HAT1_HUMAN	HAT1	Histone acetyltransferase type B catalytic subunit (EC 2.3.1.48) (Histone acetyltransferase 1)	-20.5403	1.03024	4.35369	5.79883	6.56332	6.18107
Q9NP92	RT30_HUMAN	MRPS30	39S ribosomal protein S30, mitochondrial (MRP-S30) (S30mt) (Mitochondrial large ribosomal subunit protein mL65) (Mitochondrial large ribosomal subunit protein mS30) (Programmed cell death protein 9)	-0.2973	6.15786	1.51428	4.93775	7.40581	6.17178
P38432	COIL_HUMAN	COIL	Coilin (p80-coilin)	-2.60355	4.70929	1.93225	5.16329	7.14807	6.15568
P78332	RBM6_HUMAN	RBM6	RNA-binding protein 6 (Lung cancer antigen NY-LU-12) (Protein G16) (RNA-binding motif protein 6) (RNA-binding protein DEF-3)	1.83391	7.20135	-0.835726	6.13809	6.16173	6.14991
Q96KM6	Z512B_HUMAN	ZNF512B	Zinc finger protein 512B	-19.9447	3.93582	1.00087	6.00633	6.14851	6.07742
Q9NRN7	ADPPT_HUMAN	AASDHPPT	L-aminoadipate-semialdehyde dehydrogenase-phosphopantetheinyl transferase (EC 2.7.8.-) (4'-phosphopantetheinyl transferase) (Alpha-aminoadipic semialdehyde dehydrogenase-phosphopantetheinyl transferase) (AASD-PPT) (LYS5 ortholog)	0.423848	7.08844	-0.614484	5.94235	6.12987	6.03611
Q8IXM3	RM41_HUMAN	MRPL41	39S ribosomal protein L41, mitochondrial (L41mt) (MRP-L41) (39S ribosomal protein L27 homolog) (Bcl-2-interacting mitochondrial ribosomal protein L41) (Cell proliferation-inducing gene 3 protein) (MRP-L27 homolog) (Mitochondrial large ribosomal subunit protein mL41)	3.3596	6.30144	4.09893	5.25129	6.53652	5.89391
Q69YH5	CDCA2_HUMAN	CDCA2	Cell division cycle-associated protein 2 (Recruits PP1 onto mitotic chromatin at anaphase protein) (Repo-Man)	-2.70267	6.90369	0.338643	4.97441	6.75657	5.86549
Q96DF8	ESS2_HUMAN	ESS2	Splicing factor ESS-2 homolog (DiGeorge syndrome critical region 13) (DiGeorge syndrome critical region 14) (DiGeorge syndrome protein H) (DGS-H) (Protein ES2)	-14.8422	7.975	1.66855	5.47976	6.25069	5.86523
K7ES61	K7ES61_HUMAN	MRPL4	39S ribosomal protein L4, mitochondrial (Fragment)	-0.704259	6.62283	-2.25775	5.52448	6.14738	5.83593
Q6PII3	CC174_HUMAN	CCDC174	Coiled-coil domain-containing protein 174	-16.7422	6.38927	4.26027	4.79209	6.84603	5.81906
Q6PJT7	ZC3HE_HUMAN	ZC3H14	Zinc finger CCCH domain-containing protein 14 (Mammalian suppressor of tau pathology-2) (MSUT-2) (Renal carcinoma antigen NY-REN-37)	-13.5177	9.99343	-2.09413	5.71499	5.91352	5.81426
Q8WUQ7	CATIN_HUMAN	CACTIN	Cactin (Renal carcinoma antigen NY-REN-24)	-16.23	9.6467	0.640576	5.5975	6.00089	5.7992
Q9H0G5	NSRP1_HUMAN	NSRP1	Nuclear speckle splicing regulatory protein 1 (Coiled-coil domain-containing protein 55) (Nuclear speckle-related protein 70) (NSrp70)	-14.0483	11.1546	-19.5497	5.57203	6.01243	5.79223
Q15397	PUM3_HUMAN	PUM3	Pumilio homolog 3 (HBV X-transactivated gene 5 protein) (HBV XAg-transactivated protein 5) (Minor histocompatibility antigen HA-8) (HLA-HA8)	-5.56352	3.1706	6.04959	6.31235	5.26959	5.79097
Q9H6R4	NOL6_HUMAN	NOL6	Nucleolar protein 6 (Nucleolar RNA-associated protein) (Nrap)	-4.99405	2.86931	-0.161616	6.03026	5.29065	5.66045
P55081	MFAP1_HUMAN	MFAP1	Microfibrillar-associated protein 1	-5.75363	5.21846	-2.78312	5.62238	5.67594	5.64916
Q9BU76	MMTA2_HUMAN	MMTAG2	Multiple myeloma tumor-associated protein 2 (hMMTAG2)	-16.5519	9.7171	-3.93051	5.24218	6.0556	5.64889
A0A0A0MRI1	A0A0A0MRI1_HUMAN	GPALPP1	GPALPP motifs-containing protein 1 (KIAA1704, isoform CRA_c)	-14.5728	10.463	0.434077	5.80148	5.48805	5.64476
Q9H2W6	RM46_HUMAN	MRPL46	39S ribosomal protein L46, mitochondrial (L46mt) (MRP-L46) (Mitochondrial large ribosomal subunit protein mL46) (P2ECSL)	0	17.7162	0.857858	5.71637	5.53834	5.62736
O60313	OPA1_HUMAN	OPA1	Dynamin-like 120 kDa protein, mitochondrial (EC 3.6.5.5) (Optic atrophy protein 1) [Cleaved into: Dynamin-like 120 kDa protein, form S1]	4.40273	5.75225	5.34512	5.24043	5.98512	5.61277
Q9BYC9	RM20_HUMAN	MRPL20	39S ribosomal protein L20, mitochondrial (L20mt) (MRP-L20) (Mitochondrial large ribosomal subunit protein bL20m)	0	23.8639	0.483663	4.56457	6.65593	5.61025
P60510	PP4C_HUMAN	PPP4C	Serine/threonine-protein phosphatase 4 catalytic subunit (PP4C) (Pp4) (EC 3.1.3.16) (Protein phosphatase X) (PP-X)	-1.29918	1.40824	2.59084	5.16679	6.04971	5.60825
Q5VTR2	BRE1A_HUMAN	RNF20	E3 ubiquitin-protein ligase BRE1A (BRE1-A) (hBRE1) (EC 2.3.2.27) (RING finger protein 20) (RING-type E3 ubiquitin transferase BRE1A)	-14.5874	4.60834	1.02069	5.34581	5.82399	5.5849
Q5T1V6	DDX59_HUMAN	DDX59	Probable ATP-dependent RNA helicase DDX59 (EC 3.6.4.13) (DEAD box protein 59) (Zinc finger HIT domain-containing protein 5)	-10.9139	6.32102	0.981664	5.52287	5.63524	5.57906
Q9BTT0	AN32E_HUMAN	ANP32E	Acidic leucine-rich nuclear phosphoprotein 32 family member E (LANP-like protein) (LANP-L)	-4.8957	4.76276	-4.41452	5.65405	5.49754	5.57579
Q86UV5	UBP48_HUMAN	USP48	Ubiquitin carboxyl-terminal hydrolase 48 (EC 3.4.19.12) (Deubiquitinating enzyme 48) (Ubiquitin thioesterase 48) (Ubiquitin-specific peptidase 48) (Ubiquitin-specific protease 48) (Ubiquitin-specific-processing protease 48)	-1.88714	4.44446	-13.4226	5.66686	5.47584	5.57135
E2PSN0	E2PSN0_HUMAN	RBM26	RNA-binding protein 26 (Fragment)	-15.1886	4.22037	-14.6461	4.28147	6.85811	5.56979
O00267	SPT5H_HUMAN	SUPT5H	Transcription elongation factor SPT5 (hSPT5) (DRB sensitivity-inducing factor 160 kDa subunit) (DSIF p160) (DRB sensitivity-inducing factor large subunit) (DSIF large subunit) (Tat-cotransactivator 1 protein) (Tat-CT1 protein)	-15.2861	7.01067	-2.76179	5.46827	5.55223	5.51025
Q9Y6V7	DDX49_HUMAN	DDX49	Probable ATP-dependent RNA helicase DDX49 (EC 3.6.4.13) (DEAD box protein 49)	-3.73084	4.16547	-3.012	5.67777	5.33938	5.50858
Q9NWH9	SLTM_HUMAN	SLTM	SAFB-like transcription modulator (Modulator of estrogen-induced transcription)	-1.48391	5.77594	-18.5378	4.76681	6.21617	5.49149
Q9BXY0	MAK16_HUMAN	MAK16	Protein MAK16 homolog (NNP78) (Protein RBM13)	4.86982	2.96137	6.22478	4.18307	6.71093	5.447
Q00403	TF2B_HUMAN	GTF2B	Transcription initiation factor IIB (General transcription factor TFIIB) (S300-II)	16.4724	20.0446	-0.335916	5.08989	5.80092	5.44541
Q7KZ85	SPT6H_HUMAN	SUPT6H	Transcription elongation factor SPT6 (hSPT6) (Histone chaperone suppressor of Ty6) (Tat-cotransactivator 2 protein) (Tat-CT2 protein)	0	21.8698	2.42606	5.10458	5.7795	5.44204
Q9Y4C8	RBM19_HUMAN	RBM19	Probable RNA-binding protein 19 (RNA-binding motif protein 19)	-18.8465	-1.17015	-11.6426	4.10071	6.70709	5.4039
Q92620	PRP16_HUMAN	DHX38	Pre-mRNA-splicing factor ATP-dependent RNA helicase PRP16 (EC 3.6.4.13) (ATP-dependent RNA helicase DHX38) (DEAH box protein 38)	-6.14106	6.06413	0.327103	5.36489	5.36222	5.36356
Q8NAV1	PR38A_HUMAN	PRPF38A	Pre-mRNA-splicing factor 38A	-1.19479	5.75315	-20.835	5.33105	5.36244	5.34674
Q13123	RED_HUMAN	IK	Protein Red (Cytokine IK) (IK factor) (Protein RER)	-7.83997	6.04452	-2.57808	5.17566	5.48763	5.33164
Q9BWJ5	SF3B5_HUMAN	SF3B5	Splicing factor 3B subunit 5 (SF3b5) (Pre-mRNA-splicing factor SF3b 10 kDa subunit)	-22.9705	4.67938	-0.0466635	5.41237	5.17527	5.29382
Q9Y3C6	PPIL1_HUMAN	PPIL1	Peptidyl-prolyl cis-trans isomerase-like 1 (PPIase) (EC 5.2.1.8) (Rotamase PPIL1)	-14.8084	9.61353	-20.0539	4.98524	5.55696	5.2711
P84090	ERH_HUMAN	ERH	Enhancer of rudimentary homolog	-5.22105	5.25866	-1.19107	5.337	5.16171	5.24936
Q9Y3B4	SF3B6_HUMAN	SF3B6	Splicing factor 3B subunit 6 (Pre-mRNA branch site protein p14) (SF3b 14 kDa subunit) (SF3B14a) (Spliceosome-associated protein, 14-kDa) (Splicing factor 3b, subunit 6, 14kDa)	-4.7427	2.10369	-0.136694	5.22528	5.1624	5.19384
O60828	PQBP1_HUMAN	PQBP1	Polyglutamine-binding protein 1 (PQBP-1) (38 kDa nuclear protein containing a WW domain) (Npw38) (Polyglutamine tract-binding protein 1)	-20.0263	5.94733	-20.839	4.9244	5.36774	5.14607
O15355	PPM1G_HUMAN	PPM1G	Protein phosphatase 1G (EC 3.1.3.16) (Protein phosphatase 1C) (Protein phosphatase 2C isoform gamma) (PP2C-gamma) (Protein phosphatase magnesium-dependent 1 gamma)	4.57776	7.92203	-2.60583	4.9206	5.30859	5.1146
E7ESZ3	E7ESZ3_HUMAN	PLEKHG2	Pleckstrin homology domain-containing family G member 2	0.735035	11.0093	-18.2799	4.68991	5.53118	5.11054
O75461	E2F6_HUMAN	E2F6	Transcription factor E2F6 (E2F-6)	1.76498	6.68909	4.69339	4.73204	5.48709	5.10957
E9PH99	E9PH99_HUMAN	ZNF451	E3 SUMO-protein ligase ZNF451	-1.05958	3.67841	4.14473	5.04185	5.17684	5.10934
P52739	ZN131_HUMAN	ZNF131	Zinc finger protein 131	-11.6673	6.89338	5.51199	4.82385	5.34512	5.08448
P49406	RM19_HUMAN	MRPL19	39S ribosomal protein L19, mitochondrial (L19mt) (MRP-L19) (39S ribosomal protein L15, mitochondrial) (L15mt) (MRP-L15) (Mitochondrial large ribosomal subunit protein bL19m)	-5.61887	4.69425	0.603349	4.93574	5.19656	5.06615
P78362	SRPK2_HUMAN	SRPK2	SRSF protein kinase 2 (EC 2.7.11.1) (SFRS protein kinase 2) (Serine/arginine-rich protein-specific kinase 2) (SR-protein-specific kinase 2) [Cleaved into: SRSF protein kinase 2 N-terminal; SRSF protein kinase 2 C-terminal]	-15.3996	4.56075	-0.968083	3.43134	6.59959	5.01546
Q9Y221	NIP7_HUMAN	NIP7	60S ribosome subunit biogenesis protein NIP7 homolog (KD93)	-1.47686	0.463619	4.42034	4.91802	5.11121	5.01461
O95218	ZRAB2_HUMAN	ZRANB2	Zinc finger Ran-binding domain-containing protein 2 (Zinc finger protein 265) (Zinc finger, splicing)	0	24.7762	0.11203	4.17599	5.83155	5.00377
Q9H307	PININ_HUMAN	PNN	Pinin (140 kDa nuclear and cell adhesion-related phosphoprotein) (Desmosome-associated protein) (Domain-rich serine protein) (DRS protein) (DRSP) (Melanoma metastasis clone A protein) (Nuclear protein SDK3) (SR-like protein)	-23.0083	5.91678	-1.40764	4.83148	5.1293	4.98039
Q12872	SFSWA_HUMAN	SFSWAP	Splicing factor, suppressor of white-apricot homolog (Splicing factor, arginine/serine-rich 8) (Suppressor of white apricot protein homolog)	-0.962072	6.0869	-3.78864	4.88744	5.05337	4.97041
Q9NYF8	BCLF1_HUMAN	BCLAF1	Bcl-2-associated transcription factor 1 (Btf) (BCLAF1 and THRAP3 family member 1)	-4.35361	5.40301	-0.95667	4.79482	5.11881	4.95682
P49116	NR2C2_HUMAN	NR2C2	Nuclear receptor subfamily 2 group C member 2 (Orphan nuclear receptor TAK1) (Orphan nuclear receptor TR4) (Testicular receptor 4)	0	18.3779	4.93285	4.87207	5.02382	4.94795
O96028	NSD2_HUMAN	NSD2	Histone-lysine N-methyltransferase NSD2 (EC 2.1.1.43) (Multiple myeloma SET domain-containing protein) (MMSET) (Nuclear SET domain-containing protein 2) (Protein trithorax-5) (Wolf-Hirschhorn syndrome candidate 1 protein)	-15.5195	6.09615	-16.3963	4.27599	5.61901	4.9475
P82932	RT06_HUMAN	MRPS6	28S ribosomal protein S6, mitochondrial (MRP-S6) (S6mt) (Mitochondrial small ribosomal subunit protein bS6m)	0	14.052	-14.263	1.33273	8.5174	4.92507
Q13573	SNW1_HUMAN	SNW1	SNW domain-containing protein 1 (Nuclear protein SkiP) (Nuclear receptor coactivator NCoA-62) (Ski-interacting protein)	-0.412113	6.61294	-0.770435	4.76594	5.07737	4.92166
P49756	RBM25_HUMAN	RBM25	RNA-binding protein 25 (Arg/Glu/Asp-rich protein of 120 kDa) (RED120) (Protein S164) (RNA-binding motif protein 25) (RNA-binding region-containing protein 7)	-8.37565	5.40974	-1.00759	4.80859	5.01903	4.91381
B4DJV5	B4DJV5_HUMAN	PWP1	Periodic tryptophan protein 1 homolog (cDNA FLJ51513, highly similar to Periodic tryptophan protein 1 homolog)	-18.2969	2.48896	-13.4903	5.02071	4.77325	4.89698
P35269	T2FA_HUMAN	GTF2F1	General transcription factor IIF subunit 1 (General transcription factor IIF 74 kDa subunit) (Transcription initiation factor IIF subunit alpha) (TFIIF-alpha) (Transcription initiation factor RAP74)	-2.27166	5.50686	0.38211	4.79292	4.83917	4.81604
Q8WUA2	PPIL4_HUMAN	PPIL4	Peptidyl-prolyl cis-trans isomerase-like 4 (PPIase) (EC 5.2.1.8) (Cyclophilin-like protein PPIL4) (Rotamase PPIL4)	1.08373	7.73997	-3.09029	4.79025	4.743	4.76662
P25440	BRD2_HUMAN	BRD2	Bromodomain-containing protein 2 (O27.1.1) (Really interesting new gene 3 protein)	19.9566	22.9116	1.45148	4.1933	5.3348	4.76405
S4R3H4	S4R3H4_HUMAN	ACIN1	Apoptotic chromatin condensation inducer in the nucleus	-7.43865	5.97176	-2.8625	4.1952	5.32351	4.75935
Q9BY77	PDIP3_HUMAN	POLDIP3	Polymerase delta-interacting protein 3 (46 kDa DNA polymerase delta interaction protein) (p46) (S6K1 Aly/REF-like target) (SKAR)	-7.29221	5.31385	-6.00674	5.06625	4.44533	4.75579
A0A0A0MRM9	A0A0A0MRM9_HUMAN	NOLC1	Nucleolar and coiled-body phosphoprotein 1 (Fragment)	-7.81576	5.46749	-0.845146	4.52733	4.93295	4.73014
E9PJ14	E9PJ14_HUMAN	ING4	Inhibitor of growth protein 4	0	24.8667	0.493813	4.08103	5.37708	4.72905
Q13405	RM49_HUMAN	MRPL49	39S ribosomal protein L49, mitochondrial (L49mt) (MRP-L49) (Mitochondrial large ribosomal subunit protein mL49) (Neighbor of FAU) (NOF) (Protein NOF1)	-20.2026	3.72806	-4.19553	4.19011	5.23026	4.71019
O75925	PIAS1_HUMAN	PIAS1	E3 SUMO-protein ligase PIAS1 (EC 2.3.2.-) (DEAD/H box-binding protein 1) (E3 SUMO-protein transferase PIAS1) (Gu-binding protein) (GBP) (Protein inhibitor of activated STAT protein 1) (RNA helicase II-binding protein)	-11.5056	3.42491	6.20866	2.4389	6.93546	4.68718
Q15424	SAFB1_HUMAN	SAFB	Scaffold attachment factor B1 (SAF-B) (SAF-B1) (HSP27 estrogen response element-TATA box-binding protein) (HSP27 ERE-TATA-binding protein)	0	24.0574	-18.5454	3.83904	5.5166	4.67782
Q69YN4	VIR_HUMAN	VIRMA	Protein virilizer homolog	-11.5967	5.84737	0.487603	4.73761	4.61549	4.67655
Q15723	ELF2_HUMAN	ELF2	ETS-related transcription factor Elf-2 (E74-like factor 2) (New ETS-related factor)	-14.9223	4.61177	2.13149	4.67121	4.62869	4.64995
O60832	DKC1_HUMAN	DKC1	H/ACA ribonucleoprotein complex subunit 4 (EC 5.4.99.-) (CBF5 homolog) (Dyskerin) (Nopp140-associated protein of 57 kDa) (Nucleolar protein NAP57) (Nucleolar protein family A member 4) (snoRNP protein DKC1)	-4.85991	5.09723	-5.65326	4.45842	4.75746	4.60794
Q9Y2W1	TR150_HUMAN	THRAP3	Thyroid hormone receptor-associated protein 3 (BCLAF1 and THRAP3 family member 2) (Thyroid hormone receptor-associated protein complex 150 kDa component) (Trap150)	-5.71807	4.76682	-1.15054	4.46735	4.72143	4.59439
Q92541	RTF1_HUMAN	RTF1	RNA polymerase-associated protein RTF1 homolog	0.224868	6.60072	-1.59625	4.51278	4.64744	4.58011
Q14147	DHX34_HUMAN	DHX34	Probable ATP-dependent RNA helicase DHX34 (EC 3.6.4.13) (DEAH box protein 34)	19.4281	15.9567	0.176165	4.08621	5.0035	4.54486
Q99575	POP1_HUMAN	POP1	Ribonucleases P/MRP protein subunit POP1 (hPOP1) (EC 3.1.26.5)	0.257316	5.5697	-0.403099	3.99213	5.06761	4.52987
A0A087X0H9	A0A087X0H9_HUMAN	RBM26	RNA-binding protein 26	-4.69592	4.75738	-0.969899	4.57206	4.4256	4.49883
Q6P1J9	CDC73_HUMAN	CDC73	Parafibromin (Cell division cycle protein 73 homolog) (Hyperparathyroidism 2 protein)	-6.43453	5.81217	-5.53263	4.29088	4.69138	4.49113
Q7Z4V5	HDGR2_HUMAN	HDGFL2	Hepatoma-derived growth factor-related protein 2 (HRP-2) (Hepatoma-derived growth factor 2) (HDGF-2)	-6.04316	4.38796	-0.587842	4.29763	4.65857	4.4781
Q9NVU7	SDA1_HUMAN	SDAD1	Protein SDA1 homolog (Nucleolar protein 130) (SDA1 domain-containing protein 1) (hSDA)	-16.7698	6.71293	1.41889	4.55032	4.3478	4.44906
P17098	ZNF8_HUMAN	ZNF8	Zinc finger protein 8 (Zinc finger protein HF.18)	0	16.9567	0.662438	4.0948	4.78611	4.44045
Q8WXX5	DNJC9_HUMAN	DNAJC9	DnaJ homolog subfamily C member 9 (HDJC9) (DnaJ protein SB73)	-13.6213	6.52808	-0.479368	4.82639	4.04788	4.43713
O15541	R113A_HUMAN	RNF113A	RING finger protein 113A (Zinc finger protein 183)	-20.5538	3.5342	0.608739	4.03919	4.81319	4.42619
A0A087X2D0	A0A087X2D0_HUMAN	SRSF3	Serine/arginine-rich-splicing factor 3	-7.62163	5.06311	0.155057	4.10535	4.74188	4.42362
O75391	SPAG7_HUMAN	SPAG7	Sperm-associated antigen 7	0	15.241	-0.665902	1.51667	7.3163	4.41648
Q9P013	CWC15_HUMAN	CWC15	Spliceosome-associated protein CWC15 homolog	-4.83328	7.0745	-1.62709	4.31017	4.51062	4.41039
Q9UGU5	HMGX4_HUMAN	HMGXB4	HMG domain-containing protein 4 (HMG box-containing protein 4) (High mobility group protein 2-like 1) (Protein HMGBCG)	-14.7273	4.66938	4.1565	3.5261	5.28039	4.40325
O43290	SNUT1_HUMAN	SART1	U4/U6.U5 tri-snRNP-associated protein 1 (SNU66 homolog) (hSnu66) (Squamous cell carcinoma antigen recognized by T-cells 1) (SART-1) (hSART-1) (U4/U6.U5 tri-snRNP-associated 110 kDa protein) (allergen Hom s 1)	-21.2842	5.14846	-2.82775	4.33645	4.43869	4.38757
P78316	NOP14_HUMAN	NOP14	Nucleolar protein 14 (Nucleolar complex protein 14)	1.15816	6.30462	-2.17845	4.27006	4.49183	4.38095
Q1ED39	KNOP1_HUMAN	KNOP1	Lysine-rich nucleolar protein 1 (Protein FAM191A) (Testis-specific gene 118 protein)	-14.16	8.19344	-0.497683	3.52627	5.21761	4.37194
O60231	DHX16_HUMAN	DHX16	Pre-mRNA-splicing factor ATP-dependent RNA helicase DHX16 (EC 3.6.4.13) (ATP-dependent RNA helicase #3) (DEAH-box protein 16)	-4.08341	5.75459	-2.1317	4.12257	4.61722	4.36989
Q14498	RBM39_HUMAN	RBM39	RNA-binding protein 39 (CAPER alpha) (Hepatocellular carcinoma protein 1) (RNA-binding motif protein 39) (RNA-binding region-containing protein 2) (Splicing factor HCC1)	0.859602	5.10044	0.384181	4.11403	4.6146	4.36431
O95239	KIF4A_HUMAN	KIF4A	Chromosome-associated kinesin KIF4A (Chromokinesin-A)	-7.44314	6.17916	-0.600481	4.28965	4.40851	4.34908
A0A075B785	A0A075B785_HUMAN	KIAA1468	LisH domain and HEAT repeat-containing protein KIAA1468	4.03401	6.96226	3.57296	4.27984	4.41828	4.34906
Q9BVI4	NOC4L_HUMAN	NOC4L	Nucleolar complex protein 4 homolog (NOC4 protein homolog) (NOC4-like protein) (Nucleolar complex-associated protein 4-like protein)	0.947522	5.37416	-0.923816	4.45961	4.22705	4.34333
Q9NW13	RBM28_HUMAN	RBM28	RNA-binding protein 28 (RNA-binding motif protein 28)	3.07533	3.85488	1.63944	4.15526	4.49872	4.32699
A0A075B7D9	A0A075B7D9_HUMAN	TAF15	TATA-binding protein-associated factor 2N	-0.405985	5.56691	-0.543489	3.4652	5.1057	4.28545
Q9UEG4	ZN629_HUMAN	ZNF629	Zinc finger protein 629 (Zinc finger protein 65)	-14.0259	2.12783	3.70637	2.67063	5.87297	4.2718
Q14562	DHX8_HUMAN	DHX8	ATP-dependent RNA helicase DHX8 (EC 3.6.4.13) (DEAH box protein 8) (RNA helicase HRH1)	-17.8948	6.23819	0.109741	3.98906	4.54166	4.26536
A0A087WZK6	A0A087WZK6_HUMAN	FAM69A	Protein FAM69A	5.61417	5.73458	3.9852	4.06289	4.44503	4.25396
Q9NQZ2	SAS10_HUMAN	UTP3	Something about silencing protein 10 (Charged amino acid-rich leucine zipper 1) (CRL1) (Disrupter of silencing SAS10) (UTP3 homolog)	-13.2225	9.50995	-19.2937	3.90981	4.57078	4.24029
Q71UI9	H2AV_HUMAN	H2AFV	Histone H2A.V (H2A.F/Z)	2.59177	5.07801	-2.31026	3.62929	4.83294	4.23112
Q15542	TAF5_HUMAN	TAF5	Transcription initiation factor TFIID subunit 5 (Transcription initiation factor TFIID 100 kDa subunit) (TAF(II)100) (TAFII-100) (TAFII100)	-16.5898	0.624668	8.27533	2.09679	6.3281	4.21245
Q9NX58	LYAR_HUMAN	LYAR	Cell growth-regulating nucleolar protein	-2.20608	4.24616	0.906892	3.79344	4.56858	4.18101
Q6VMQ6	MCAF1_HUMAN	ATF7IP	Activating transcription factor 7-interacting protein 1 (ATF-interacting protein) (ATF-IP) (ATF7-interacting protein) (ATFa-associated modulator) (hAM) (MBD1-containing chromatin-associated factor 1) (P621)	4.92107	5.51712	3.67046	5.51055	2.7777	4.14413
P09001	RM03_HUMAN	MRPL3	39S ribosomal protein L3, mitochondrial (L3mt) (MRP-L3) (Mitochondrial large ribosomal subunit protein uL3m)	0.0108069	5.24197	1.33203	3.78791	4.45929	4.1236
O14776	TCRG1_HUMAN	TCERG1	Transcription elongation regulator 1 (TATA box-binding protein-associated factor 2S) (Transcription factor CA150)	-3.32773	4.22487	-0.29401	4.06057	4.18346	4.12202
O75937	DNJC8_HUMAN	DNAJC8	DnaJ homolog subfamily C member 8 (Splicing protein spf31)	-14.7007	10.6891	-6.03855	3.39805	4.77711	4.08758
H0Y6Y8	H0Y6Y8_HUMAN	MRPL43	39S ribosomal protein L43, mitochondrial (Fragment)	0	25.5761	-20.8074	3.772	4.39809	4.08504
O95391	SLU7_HUMAN	SLU7	Pre-mRNA-splicing factor SLU7 (hSlu7)	-19.9522	3.96259	0.722508	3.61859	4.51339	4.06599
Q8IWA0	WDR75_HUMAN	WDR75	WD repeat-containing protein 75 (U3 small nucleolar RNA-associated protein 17 homolog)	5.1808	7.34999	3.65119	4.90259	3.2176	4.0601
Q14320	FA50A_HUMAN	FAM50A	Protein FAM50A (Protein HXC-26) (Protein XAP-5)	0.900056	4.38882	-1.65967	3.91722	4.18442	4.05082
Q9NRX2	RM17_HUMAN	MRPL17	39S ribosomal protein L17, mitochondrial (L17mt) (MRP-L17) (LYST-interacting protein 2) (Mitochondrial large ribosomal subunit protein bL17m)	-19.4601	5.44562	-0.980821	3.85765	4.20417	4.03091
Q5T8P6	RBM26_HUMAN	RBM26	RNA-binding protein 26 (CTCL tumor antigen se70-2) (RNA-binding motif protein 26)	-1.98459	5.19245	-0.174991	3.8618	4.18549	4.02364
Q8TF01	PNISR_HUMAN	PNISR	Arginine/serine-rich protein PNISR (PNN-interacting serine/arginine-rich protein) (SR-related protein) (SR-rich protein) (Serine/arginine-rich-splicing regulatory protein 130) (SRrp130) (Splicing factor, arginine/serine-rich 130) (Splicing factor, arginine/serine-rich 18)	-22.5348	4.66563	-1.02347	3.77235	4.22444	3.99839
P49593	PPM1F_HUMAN	PPM1F	Protein phosphatase 1F (EC 3.1.3.16) (Ca(2+)/calmodulin-dependent protein kinase phosphatase) (CaM-kinase phosphatase) (CaMKPase) (Partner of PIX 2) (Protein fem-2 homolog) (hFem-2)	6.75999	5.35807	6.35477	3.80852	4.14926	3.97889
J3QL05	J3QL05_HUMAN	SRSF2	Serine/arginine-rich-splicing factor 2 (Fragment)	-2.33647	-2.50554	2.47986	3.43	4.4587	3.94435
Q03111	ENL_HUMAN	MLLT1	Protein ENL (YEATS domain-containing protein 1)	0	22.1304	1.55969	3.85261	4.02244	3.93752
E7ENQ1	E7ENQ1_HUMAN	MAP4K4	Mitogen-activated protein kinase kinase kinase kinase 4	1.77208	-1.51756	5.55363	4.36801	3.43719	3.9026
Q96IZ7	RSRC1_HUMAN	RSRC1	Serine/Arginine-related protein 53 (SRrp53) (Arginine/serine-rich coiled-coil protein 1)	-18.4833	5.53573	0.499971	3.26935	4.49509	3.88222
Q92917	GPKOW_HUMAN	GPKOW	G-patch domain and KOW motifs-containing protein (G-patch domain-containing protein 5) (Protein MOS2 homolog) (Protein T54)	2.50665	8.36252	-1.78942	3.79326	3.83881	3.81604
Q06330	SUH_HUMAN	RBPJ	Recombining binding protein suppressor of hairless (CBF-1) (J kappa-recombination signal-binding protein) (RBP-J kappa) (RBP-J) (RBP-JK) (Renal carcinoma antigen NY-REN-30)	0	18.6443	4.37303	3.67779	3.91655	3.79717
Q53F19	NCBP3_HUMAN	NCBP3	Nuclear cap-binding protein subunit 3 (Protein ELG)	0	22.9126	-18.7849	3.19207	4.36797	3.78002
Q9BYD2	RM09_HUMAN	MRPL9	39S ribosomal protein L9, mitochondrial (L9mt) (MRP-L9) (Mitochondrial large ribosomal subunit protein bL9m)	-10.6468	13.4264	-2.0654	2.82878	4.70197	3.76537
P13984	T2FB_HUMAN	GTF2F2	General transcription factor IIF subunit 2 (EC 3.6.4.12) (ATP-dependent helicase GTF2F2) (General transcription factor IIF 30 kDa subunit) (Transcription initiation factor IIF subunit beta) (TFIIF-beta) (Transcription initiation factor RAP30)	-23.1551	3.99098	-0.21319	3.66411	3.86529	3.7647
P29083	T2EA_HUMAN	GTF2E1	General transcription factor IIE subunit 1 (General transcription factor IIE 56 kDa subunit) (Transcription initiation factor IIE subunit alpha) (TFIIE-alpha)	-2.97975	2.58634	0.426324	4.89339	2.63342	3.76341
U3KQ35	U3KQ35_HUMAN	TERF2	Telomeric repeat-binding factor 2 (Fragment)	-12.5583	4.06114	-13.2588	5.29525	2.22545	3.76035
O75909	CCNK_HUMAN	CCNK	Cyclin-K	-4.67076	4.10854	1.88696	3.75599	3.76454	3.76026
Q8NEJ9	NGDN_HUMAN	NGDN	Neuroguidin (Centromere accumulated nuclear protein 1) (CANu1) (EIF4E-binding protein)	-0.231319	6.4047	0.0910074	1.20596	6.2793	3.74263
P51858	HDGF_HUMAN	HDGF	Hepatoma-derived growth factor (HDGF) (High mobility group protein 1-like 2) (HMG-1L2)	-21.2051	3.08791	-1.16925	3.87251	3.61198	3.74225
Q9BYD6	RM01_HUMAN	MRPL1	39S ribosomal protein L1, mitochondrial (L1mt) (MRP-L1) (Mitochondrial large ribosomal subunit protein uL1m)	-14.416	9.87365	-5.43255	3.1915	4.26556	3.72853
A0A087WWP4	A0A087WWP4_HUMAN	RBM15	Putative RNA-binding protein 15	1.50001	4.96356	-0.255232	3.41253	4.04211	3.72732
Q9P275	UBP36_HUMAN	USP36	Ubiquitin carboxyl-terminal hydrolase 36 (EC 3.4.19.12) (Deubiquitinating enzyme 36) (Ubiquitin thioesterase 36) (Ubiquitin-specific-processing protease 36)	-15.9113	4.23986	-17.3955	3.46686	3.95692	3.71189
Q03001	DYST_HUMAN	DST	Dystonin (230 kDa bullous pemphigoid antigen) (230/240 kDa bullous pemphigoid antigen) (Bullous pemphigoid antigen 1) (BPA) (Bullous pemphigoid antigen) (Dystonia musculorum protein) (Hemidesmosomal plaque protein)	-0.652844	-0.251724	4.85856	4.22845	3.17179	3.70012
A0A0D9SEI3	A0A0D9SEI3_HUMAN	CDK11B	Cyclin-dependent kinase 11B	-3.00086	5.1346	-1.40633	3.45611	3.93925	3.69768
Q14692	BMS1_HUMAN	BMS1	Ribosome biogenesis protein BMS1 homolog (Ribosome assembly protein BMS1 homolog)	-3.94896	5.10758	-1.61263	3.63492	3.76018	3.69755
P67870	CSK2B_HUMAN	CSNK2B	Casein kinase II subunit beta (CK II beta) (Phosvitin) (Protein G5a)	-23.4319	3.28735	0.539365	4.62152	2.77285	3.69718
P41223	BUD31_HUMAN	BUD31	Protein BUD31 homolog (Protein EDG-2) (Protein G10 homolog)	-3.15723	2.84	1.14089	4.28481	3.09997	3.69239
Q13242	SRSF9_HUMAN	SRSF9	Serine/arginine-rich splicing factor 9 (Pre-mRNA-splicing factor SRp30C) (Splicing factor, arginine/serine-rich 9)	-21.2105	5.10828	-2.28522	3.35585	4.02717	3.69151
Q9H9J2	RM44_HUMAN	MRPL44	39S ribosomal protein L44, mitochondrial (L44mt) (MRP-L44) (EC 3.1.26.-) (Mitochondrial large ribosomal subunit protein mL44)	-18.6471	4.37939	0.651536	3.32269	4.05888	3.69079
F8W6I7	F8W6I7_HUMAN	HNRNPA1	Heterogeneous nuclear ribonucleoprotein A1	-2.32627	3.25579	-1.16774	3.21032	4.15112	3.68072
Q969X6	UTP4_HUMAN	UTP4	U3 small nucleolar RNA-associated protein 4 homolog (Cirhin) (UTP4 small subunit processome component)	0	17.1556	-12.1324	5.65469	1.63582	3.64525
Q7Z6E9	RBBP6_HUMAN	RBBP6	E3 ubiquitin-protein ligase RBBP6 (EC 2.3.2.27) (Proliferation potential-related protein) (Protein P2P-R) (RING-type E3 ubiquitin transferase RBBP6) (Retinoblastoma-binding Q protein 1) (RBQ-1) (Retinoblastoma-binding protein 6) (p53-associated cellular protein of testis)	-1.6629	3.91335	-1.02357	3.51321	3.74559	3.6294
P05455	LA_HUMAN	SSB	Lupus La protein (La autoantigen) (La ribonucleoprotein) (Sjoegren syndrome type B antigen) (SS-B)	-6.89987	1.2549	-6.20186	3.07814	4.17179	3.62496
H3BV80	H3BV80_HUMAN	RNPS1	RNA-binding protein with serine-rich domain 1	-1.79638	4.33741	-1.1998	3.47622	3.74897	3.61259
Q9H501	ESF1_HUMAN	ESF1	ESF1 homolog (ABT1-associated protein)	-2.37579	5.84855	-2.87852	3.55787	3.64854	3.60321
O75683	SURF6_HUMAN	SURF6	Surfeit locus protein 6	0	25.1017	-1.29873	3.00828	4.1925	3.60039
Q16540	RM23_HUMAN	MRPL23	39S ribosomal protein L23, mitochondrial (L23mt) (MRP-L23) (L23 mitochondrial-related protein) (Mitochondrial large ribosomal subunit protein uL23m) (Ribosomal protein L23-like)	0.93748	3.90515	1.02428	3.16692	4.00026	3.58359
O75400	PR40A_HUMAN	PRPF40A	Pre-mRNA-processing factor 40 homolog A (Fas ligand-associated factor 1) (Formin-binding protein 11) (Formin-binding protein 3) (Huntingtin yeast partner A) (Huntingtin-interacting protein 10) (HIP-10) (Huntingtin-interacting protein A) (Renal carcinoma antigen NY-REN-6)	-2.95193	5.0006	-1.17547	3.38427	3.77667	3.58047
Q8TEK3	DOT1L_HUMAN	DOT1L	Histone-lysine N-methyltransferase, H3 lysine-79 specific (EC 2.1.1.43) (DOT1-like protein) (Histone H3-K79 methyltransferase) (H3-K79-HMTase) (Lysine N-methyltransferase 4)	-11.2612	1.07303	7.92103	2.47866	4.6684	3.57353
A0A087X271	A0A087X271_HUMAN	CNN2	Calponin (Fragment)	-0.259186	2.03763	-1.29619	3.40962	3.7296	3.56961
Q9BZE1	RM37_HUMAN	MRPL37	39S ribosomal protein L37, mitochondrial (L37mt) (MRP-L37) (39S ribosomal protein L2, mitochondrial) (L2mt) (MRP-L2) (Mitochondrial large ribosomal subunit protein mL37)	-5.93953	4.47318	-1.28381	3.14599	3.98711	3.56655
Q8N7H5	PAF1_HUMAN	PAF1	RNA polymerase II-associated factor 1 homolog (hPAF1) (Pancreatic differentiation protein 2)	-5.55071	4.77764	0.544199	3.26739	3.85834	3.56286
X6R700	X6R700_HUMAN	CHTOP	Chromatin target of PRMT1 protein	-19.2267	4.50684	-19.5323	3.85301	3.27192	3.56247
P67809	YBOX1_HUMAN	YBX1	Nuclease-sensitive element-binding protein 1 (CCAAT-binding transcription factor I subunit A) (CBF-A) (DNA-binding protein B) (DBPB) (Enhancer factor I subunit A) (EFI-A) (Y-box transcription factor) (Y-box-binding protein 1) (YB-1)	1.55446	0.381005	2.15808	2.86158	4.25899	3.56028
Q9H5Z1	DHX35_HUMAN	DHX35	Probable ATP-dependent RNA helicase DHX35 (EC 3.6.4.13) (DEAH box protein 35)	-3.0345	3.89646	-1.22417	3.3761	3.73925	3.55768
Q13084	RM28_HUMAN	MRPL28	39S ribosomal protein L28, mitochondrial (L28mt) (MRP-L28) (Melanoma antigen p15) (Melanoma-associated antigen recognized by T-lymphocytes) (Mitochondrial large ribosomal subunit protein bL28m)	-20.1996	3.64569	-7.19109	3.25545	3.84798	3.55171
Q7L014	DDX46_HUMAN	DDX46	Probable ATP-dependent RNA helicase DDX46 (EC 3.6.4.13) (DEAD box protein 46) (PRP5 homolog)	-14.297	3.22817	0.0751424	3.44749	3.65118	3.54934
Q5SRN1	Q5SRN1_HUMAN	CDC40	Pre-mRNA-processing factor 17	0	15.5671	1.4172	2.48713	4.59213	3.53963
G5EA06	G5EA06_HUMAN	MRPS27	28S ribosomal protein S27, mitochondrial (Mitochondrial ribosomal protein S27, isoform CRA_b)	-0.442638	1.71403	0.65716	3.54755	3.53168	3.53961
Q9H6F5	CCD86_HUMAN	CCDC86	Coiled-coil domain-containing protein 86 (Cytokine-induced protein with coiled-coil domain)	-1.92423	3.81495	-0.429426	2.71616	4.35754	3.53685
Q8IWZ8	SUGP1_HUMAN	SUGP1	SURP and G-patch domain-containing protein 1 (RNA-binding protein RBP) (Splicing factor 4)	-7.51777	3.1848	1.68135	3.33901	3.71463	3.52682
Q09161	NCBP1_HUMAN	NCBP1	Nuclear cap-binding protein subunit 1 (80 kDa nuclear cap-binding protein) (CBP80) (NCBP 80 kDa subunit)	-16.3822	4.73636	0.0462845	3.3093	3.73941	3.52436
Q9Y314	NOSIP_HUMAN	NOSIP	Nitric oxide synthase-interacting protein (E3 ubiquitin-protein ligase NOSIP) (EC 2.3.2.27) (RING-type E3 ubiquitin transferase NOSIP) (eNOS-interacting protein)	-14.6204	5.56758	0.795728	3.13825	3.89534	3.5168
Q9GZU8	F192A_HUMAN	FAM192A	Protein FAM192A (NEFA-interacting nuclear protein NIP30)	-16.2379	2.14025	-0.381569	2.23472	4.79335	3.51403
Q92979	NEP1_HUMAN	EMG1	Ribosomal RNA small subunit methyltransferase NEP1 (EC 2.1.1.-) (18S rRNA (pseudouridine(1248)-N1)-methyltransferase) (18S rRNA Psi1248 methyltransferase) (Nucleolar protein EMG1 homolog) (Protein C2f) (Ribosome biogenesis protein NEP1)	-15.2095	2.31203	-15.9205	1.14001	5.85354	3.49678
Q9NYV4	CDK12_HUMAN	CDK12	Cyclin-dependent kinase 12 (EC 2.7.11.22) (EC 2.7.11.23) (Cdc2-related kinase, arginine/serine-rich) (CrkRS) (Cell division cycle 2-related protein kinase 7) (CDC2-related protein kinase 7) (Cell division protein kinase 12) (hCDK12)	-18.1865	3.08684	2.01325	3.28189	3.71046	3.49617
A0A0A0MRK1	A0A0A0MRK1_HUMAN	GPATCH4	G patch domain-containing protein 4	-18.7561	3.59873	-0.257959	4.60414	2.33253	3.46834
Q13356	PPIL2_HUMAN	PPIL2	Peptidyl-prolyl cis-trans isomerase-like 2 (PPIase) (EC 2.3.2.27) (EC 5.2.1.8) (CYC4) (Cyclophilin-60) (Cyclophilin-like protein Cyp-60) (Cyp60) (hCyP-60) (RING-type E3 ubiquitin transferase isomerase-like 2) (Rotamase PPIL2)	0	17.925	0.847049	3.37419	3.51316	3.44367
A0A0C4DGA6	A0A0C4DGA6_HUMAN	HLTF	Helicase-like transcription factor (SWI/SNF related, matrix associated, actin dependent regulator of chromatin, subfamily a, member 3, isoform CRA_c)	1.98879	5.24947	1.78053	4.21656	2.67029	3.44343
E9PM92	E9PM92_HUMAN	C11orf58	Chromosome 11 open reading frame 58	-23.0401	3.097	0.258231	3.03873	3.83933	3.43903
Q9BQ39	DDX50_HUMAN	DDX50	ATP-dependent RNA helicase DDX50 (EC 3.6.4.13) (DEAD box protein 50) (Gu-beta) (Nucleolar protein Gu2)	-4.45416	2.27103	-0.59333	3.39166	3.48122	3.43644
A0A087X2D5	A0A087X2D5_HUMAN	MRPL45	39S ribosomal protein L45, mitochondrial	-19.6086	4.51747	0.0577619	3.18544	3.66035	3.4229
Q9BQ61	TRIR_HUMAN	TRIR	Telomerase RNA component interacting RNase (EC 3.1.13.-) (Exoribonuclease TRIR)	-2.6378	3.91653	-0.412639	3.1844	3.63307	3.40873
Q9BXP5	SRRT_HUMAN	SRRT	Serrate RNA effector molecule homolog (Arsenite-resistance protein 2)	-3.01298	5.93141	-4.48694	3.53208	3.27235	3.40222
Q15637	SF01_HUMAN	SF1	Splicing factor 1 (Mammalian branch point-binding protein) (BBP) (mBBP) (Transcription factor ZFM1) (Zinc finger gene in MEN1 locus) (Zinc finger protein 162)	-7.90348	2.39894	-1.66087	3.40825	3.39375	3.401
Q14331	FRG1_HUMAN	FRG1	Protein FRG1 (FSHD region gene 1 protein)	0.898204	2.89597	0.568115	3.27485	3.50941	3.39213
Q9BYD1	RM13_HUMAN	MRPL13	39S ribosomal protein L13, mitochondrial (L13mt) (MRP-L13) (Mitochondrial large ribosomal subunit protein uL13m)	-1.5346	6.33033	-1.51019	3.12197	3.66073	3.39135
Q9BZ95	NSD3_HUMAN	NSD3	Histone-lysine N-methyltransferase NSD3 (EC 2.1.1.43) (Nuclear SET domain-containing protein 3) (Protein whistle) (WHSC1-like 1 isoform 9 with methyltransferase activity to lysine) (Wolf-Hirschhorn syndrome candidate 1-like protein 1) (WHSC1-like protein 1)	-15.1896	6.24969	0.0850527	2.44026	4.27238	3.35632
Q6NSI4	RADX_HUMAN	RADX	RPA-related protein RADX (RPA-related and RAD51-antagonist, X-chromosome)	-18.602	3.11358	1.36368	3.03379	3.63435	3.33407
Q5RKV6	EXOS6_HUMAN	EXOSC6	Exosome complex component MTR3 (Exosome component 6) (mRNA transport regulator 3 homolog) (hMtr3) (p11)	-18.8556	4.58968	1.77289	3.74415	2.91446	3.3293
Q96QT6	PHF12_HUMAN	PHF12	PHD finger protein 12 (PHD factor 1) (Pf1)	0	0	6.41724	2.75804	3.89888	3.32846
A0A0B4J1Z1	A0A0B4J1Z1_HUMAN	SRSF7	Serine/arginine-rich-splicing factor 7 (Splicing factor, arginine/serine-rich 7, 35kDa, isoform CRA_a)	-2.07402	3.55018	0.370861	2.8635	3.7898	3.32665
Q9Y2P8	RCL1_HUMAN	RCL1	RNA 3'-terminal phosphate cyclase-like protein	-1.86869	3.79243	-0.342763	3.13141	3.48567	3.30854
Q2NL82	TSR1_HUMAN	TSR1	Pre-rRNA-processing protein TSR1 homolog	-16.9667	4.96538	-5.26416	3.02944	3.5779	3.30367
Q9HD33	RM47_HUMAN	MRPL47	39S ribosomal protein L47, mitochondrial (L47mt) (MRP-L47) (Mitochondrial large ribosomal subunit protein uL29m) (Nasopharyngeal carcinoma metastasis-related protein 1)	0.0540554	3.85859	0.661949	2.72636	3.86047	3.29341
A0A024RAC6	A0A024RAC6_HUMAN	ELOA	Elongin-A (Transcription elongation factor B (SIII), polypeptide 3 (110kDa, elongin A), isoform CRA_a)	-6.12232	5.66299	-5.06842	3.00288	3.56413	3.2835
Q9H8M2	BRD9_HUMAN	BRD9	Bromodomain-containing protein 9 (Rhabdomyosarcoma antigen MU-RMS-40.8)	0	14.4164	5.01912	5.12647	1.43548	3.28098
Q96A35	RM24_HUMAN	MRPL24	39S ribosomal protein L24, mitochondrial (L24mt) (MRP-L24) (Mitochondrial large ribosomal subunit protein uL24m)	-0.263981	3.99386	0.0126195	3.12635	3.41159	3.26897
P82979	SARNP_HUMAN	SARNP	SAP domain-containing ribonucleoprotein (Cytokine-induced protein of 29 kDa) (Nuclear protein Hcc-1) (Proliferation-associated cytokine-inducible protein CIP29)	-20.3445	3.68002	-21.14	3.08869	3.44461	3.26665
O60870	KIN17_HUMAN	KIN	DNA/RNA-binding protein KIN17 (Binding to curved DNA) (KIN, antigenic determinant of recA protein homolog)	0	22.3664	-6.12632	3.40031	3.13029	3.2653
Q96EY7	PTCD3_HUMAN	PTCD3	Pentatricopeptide repeat domain-containing protein 3, mitochondrial (28S ribosomal protein S39, mitochondrial) (MRP-S39) (Mitochondrial small ribosomal subunit protein mS39) (Transformation-related gene 15 protein) (TRG-15)	-14.5744	6.34036	-0.492869	2.39921	4.09638	3.24779
Q8NCF5	NF2IP_HUMAN	NFATC2IP	NFATC2-interacting protein (45 kDa NF-AT-interacting protein) (45 kDa NFAT-interacting protein) (Nuclear factor of activated T-cells, cytoplasmic 2-interacting protein)	7.68056	4.23936	-15.7745	3.0678	3.41122	3.23951
Q96PV6	LENG8_HUMAN	LENG8	Leukocyte receptor cluster member 8	-4.41043	2.77368	2.3652	2.68505	3.78064	3.23285
Q96I25	SPF45_HUMAN	RBM17	Splicing factor 45 (45 kDa-splicing factor) (RNA-binding motif protein 17)	-3.15221	3.81714	-0.740664	2.98609	3.46205	3.22407
Q9NQS7	INCE_HUMAN	INCENP	Inner centromere protein	-15.4601	4.10425	3.25006	3.3964	3.00773	3.20206
Q14151	SAFB2_HUMAN	SAFB2	Scaffold attachment factor B2 (SAF-B2)	-19.6742	4.54404	-0.708208	2.22342	4.17626	3.19984
Q96KP4	CNDP2_HUMAN	CNDP2	Cytosolic non-specific dipeptidase (EC 3.4.13.18) (CNDP dipeptidase 2) (Carnosine dipeptidase II) (Epididymis secretory protein Li 13) (Glutamate carboxypeptidase-like protein 1) (Peptidase A)	1.66538	2.30996	3.54858	3.0923	3.29566	3.19398
Q9NW82	WDR70_HUMAN	WDR70	WD repeat-containing protein 70	-7.96065	3.64479	-0.561905	3.22579	3.12712	3.17645
A0A087WZP2	A0A087WZP2_HUMAN	DACH1	Dachshund homolog 1	-19.2864	4.1154	2.38021	3.07475	3.26225	3.1685
Q9BWT3	PAPOG_HUMAN	PAPOLG	Poly(A) polymerase gamma (PAP-gamma) (EC 2.7.7.19) (Neo-poly(A) polymerase) (Neo-PAP) (Polynucleotide adenylyltransferase gamma) (SRP RNA 3'-adenylating enzyme) (Signal recognition particle RNA-adenylating enzyme) (SRP RNA-adenylating enzyme)	-10.9686	2.53288	0.926737	2.86308	3.46377	3.16342
Q9BSC4	NOL10_HUMAN	NOL10	Nucleolar protein 10	-3.67144	3.42846	-1.52581	3.54478	2.7722	3.15849
O95602	RPA1_HUMAN	POLR1A	DNA-directed RNA polymerase I subunit RPA1 (RNA polymerase I subunit A1) (EC 2.7.7.6) (A190) (DNA-directed RNA polymerase I largest subunit) (DNA-directed RNA polymerase I subunit A) (RNA polymerase I 194 kDa subunit) (RPA194)	-12.6067	4.86708	-0.435441	3.23072	3.05655	3.14364
Q5JY65	Q5JY65_HUMAN	CRNKL1	Crooked neck-like protein 1	0.851011	4.72688	0.798487	2.96225	3.32456	3.1434
O00567	NOP56_HUMAN	NOP56	Nucleolar protein 56 (Nucleolar protein 5A)	-1.43635	1.82488	1.42724	3.15563	3.12748	3.14156
Q86XP3	DDX42_HUMAN	DDX42	ATP-dependent RNA helicase DDX42 (EC 3.6.4.13) (DEAD box protein 42) (RNA helicase-like protein) (RHELP) (RNA helicase-related protein) (RNAHP) (SF3b DEAD box protein) (Splicing factor 3B-associated 125 kDa protein) (SF3b125)	-4.90742	3.31547	-0.686079	2.94612	3.33667	3.14139
P98175	RBM10_HUMAN	RBM10	RNA-binding protein 10 (G patch domain-containing protein 9) (RNA-binding motif protein 10) (RNA-binding protein S1-1) (S1-1)	-4.8766	3.90208	0.202313	3.03305	3.23175	3.1324
Q8N6N3	CA052_HUMAN	C1orf52	UPF0690 protein C1orf52 (BCL10-associated gene protein)	-19.7016	5.31592	-3.44481	2.7412	3.50252	3.12186
O43148	MCES_HUMAN	RNMT	mRNA cap guanine-N7 methyltransferase (EC 2.1.1.56) (RG7MT1) (mRNA (guanine-N(7)-)-methyltransferase) (mRNA cap methyltransferase) (hCMT1) (hMet) (hcm1p)	-2.01536	2.83677	0.309876	1.99354	4.24904	3.12129
A0A087WXR7	A0A087WXR7_HUMAN	RNASEH2B	Ribonuclease H2 subunit B	0	20.0569	-0.268416	3.26484	2.959	3.11192
O75533	SF3B1_HUMAN	SF3B1	Splicing factor 3B subunit 1 (Pre-mRNA-splicing factor SF3b 155 kDa subunit) (SF3b155) (Spliceosome-associated protein 155) (SAP 155)	-2.34281	3.39767	-0.434773	2.94655	3.23935	3.09295
Q9Y5J1	UTP18_HUMAN	UTP18	U3 small nucleolar RNA-associated protein 18 homolog (WD repeat-containing protein 50)	2.44166	6.31278	-0.222594	1.86477	4.31595	3.09036
Q9NS91	RAD18_HUMAN	RAD18	E3 ubiquitin-protein ligase RAD18 (EC 2.3.2.27) (Postreplication repair protein RAD18) (hHR18) (hRAD18) (RING finger protein 73) (RING-type E3 ubiquitin transferase RAD18)	5.02905	3.92119	-1.45411	2.96392	3.19555	3.07973
Q9UQ35	SRRM2_HUMAN	SRRM2	Serine/arginine repetitive matrix protein 2 (300 kDa nuclear matrix antigen) (Serine/arginine-rich splicing factor-related nuclear matrix protein of 300 kDa) (SR-related nuclear matrix protein of 300 kDa) (Ser/Arg-related nuclear matrix protein of 300 kDa) (Splicing coactivator subunit SRm300) (Tax-responsive enhancer element-binding protein 803) (TaxREB803)	-19.6683	4.01128	-1.24403	2.63932	3.51112	3.07522
Q8WY36	BBX_HUMAN	BBX	HMG box transcription factor BBX (Bobby sox homolog) (HMG box-containing protein 2)	-16.072	4.2557	2.11832	2.46477	3.64025	3.05251
Q13428	TCOF_HUMAN	TCOF1	Treacle protein (Treacher Collins syndrome protein)	-4.44695	3.7011	-2.28924	2.74702	3.35532	3.05117
Q9Y383	LC7L2_HUMAN	LUC7L2	Putative RNA-binding protein Luc7-like 2	-2.18333	3.42717	-0.00520312	2.80444	3.27133	3.03788
Q9NYK5	RM39_HUMAN	MRPL39	39S ribosomal protein L39, mitochondrial (L39mt) (MRP-L39) (39S ribosomal protein L5, mitochondrial) (L5mt) (MRP-L5) (Mitochondrial large ribosomal subunit protein mL39)	1.80099	6.14773	-0.831596	2.87749	3.19754	3.03751
Q8WVC0	LEO1_HUMAN	LEO1	RNA polymerase-associated protein LEO1 (Replicative senescence down-regulated leo1-like protein)	-4.98307	4.176	-0.293483	3.03701	3.02826	3.03263
Q15050	RRS1_HUMAN	RRS1	Ribosome biogenesis regulatory protein homolog	-0.639424	4.49915	0.471945	3.97552	2.08546	3.03049
Q9H9Y6	RPA2_HUMAN	POLR1B	DNA-directed RNA polymerase I subunit RPA2 (RNA polymerase I subunit 2) (EC 2.7.7.6) (DNA-directed RNA polymerase I 135 kDa polypeptide) (RPA135)	10.3846	15.1345	-0.916232	2.12495	3.89357	3.00926
P53999	TCP4_HUMAN	SUB1	Activated RNA polymerase II transcriptional coactivator p15 (Positive cofactor 4) (PC4) (SUB1 homolog) (p14)	-19.9262	6.31922	-1.07974	2.19868	3.80995	3.00432
O95232	LC7L3_HUMAN	LUC7L3	Luc7-like protein 3 (Cisplatin resistance-associated-overexpressed protein) (Luc7A) (Okadaic acid-inducible phosphoprotein OA48-18) (cAMP regulatory element-associated protein 1) (CRE-associated protein 1) (CREAP-1)	-1.91956	2.70464	-0.171641	2.88489	3.12183	3.00336
P08621	RU17_HUMAN	SNRNP70	U1 small nuclear ribonucleoprotein 70 kDa (U1 snRNP 70 kDa) (U1-70K) (snRNP70)	-3.45208	4.40284	-2.33651	2.68753	3.3165	3.00201
Q9Y2U8	MAN1_HUMAN	LEMD3	Inner nuclear membrane protein Man1 (LEM domain-containing protein 3)	-6.26262	-1.05026	-3.17151	3.79124	2.20984	3.00054
P05412	JUN_HUMAN	JUN	Transcription factor AP-1 (Activator protein 1) (AP1) (Proto-oncogene c-Jun) (V-jun avian sarcoma virus 17 oncogene homolog) (p39)	-17.2682	3.07469	3.69907	2.96259	3.03787	3.00023
O95619	YETS4_HUMAN	YEATS4	YEATS domain-containing protein 4 (Glioma-amplified sequence 41) (Gas41) (NuMA-binding protein 1) (NuBI-1) (NuBI1)	0	14.4569	6.90753	1.23909	4.75805	2.99857
H3BQZ7	H3BQZ7_HUMAN	HNRNPUL2-BSCL2	HCG2044799 (HNRNPUL2-BSCL2 readthrough (NMD candidate))	-15.68	2.66285	-0.220076	2.25538	3.71674	2.98606
Q9BVJ6	UT14A_HUMAN	UTP14A	U3 small nucleolar RNA-associated protein 14 homolog A (Antigen NY-CO-16) (Serologically defined colon cancer antigen 16)	-6.14576	3.38724	-1.15069	3.11971	2.81793	2.96882
P29084	T2EB_HUMAN	GTF2E2	Transcription initiation factor IIE subunit beta (TFIIE-beta) (General transcription factor IIE subunit 2)	-4.56925	2.84571	1.49504	2.60248	3.32189	2.96218
U3KQ90	U3KQ90_HUMAN	ELL	RNA polymerase II elongation factor ELL	0	14.0283	3.68294	2.79113	3.11958	2.95536
P41229	KDM5C_HUMAN	KDM5C	Lysine-specific demethylase 5C (EC 1.14.11.-) (Histone demethylase JARID1C) (Jumonji/ARID domain-containing protein 1C) (Protein SmcX) (Protein Xe169)	-3.78829	-0.589806	3.60186	3.26888	2.63526	2.95207
Q99878	H2A1J_HUMAN	HIST1H2AJ	Histone H2A type 1-J (Histone H2A/e)	0.116814	1.80376	1.22308	2.69771	3.19404	2.94588
O94762	RECQ5_HUMAN	RECQL5	ATP-dependent DNA helicase Q5 (EC 3.6.4.12) (DNA helicase, RecQ-like type 5) (RecQ5) (RecQ protein-like 5)	-0.563922	7.31011	0.596003	3.29234	2.59272	2.94253
E7EU96	E7EU96_HUMAN	CSNK2A1	Casein kinase II subunit alpha	-5.12226	3.36754	-0.0730467	2.8369	3.04698	2.94194
O95400	CD2B2_HUMAN	CD2BP2	CD2 antigen cytoplasmic tail-binding protein 2 (CD2 cytoplasmic domain-binding protein 2) (CD2 tail-binding protein 2) (U5 snRNP 52K protein) (U5-52K)	-4.51782	2.20936	-1.95372	2.89607	2.97208	2.93408
P19784	CSK22_HUMAN	CSNK2A2	Casein kinase II subunit alpha' (CK II alpha') (EC 2.7.11.1)	-3.44242	3.5353	0.10922	2.89869	2.94679	2.92274
O43719	HTSF1_HUMAN	HTATSF1	HIV Tat-specific factor 1 (Tat-SF1)	-5.27719	3.97157	-4.17808	3.07854	2.76049	2.91952
P18583	SON_HUMAN	SON	Protein SON (Bax antagonist selected in saccharomyces 1) (BASS1) (Negative regulatory element-binding protein) (NRE-binding protein) (Protein DBP-5) (SON3)	-2.68024	3.47996	-0.891717	2.68326	3.10891	2.89608
Q8IWX8	CHERP_HUMAN	CHERP	Calcium homeostasis endoplasmic reticulum protein (ERPROT 213-21) (SR-related CTD-associated factor 6)	-4.54443	3.38913	-1.09318	2.79206	2.9875	2.88978
A0A0C4DGT8	A0A0C4DGT8_HUMAN	RSBN1	Lysine-specific demethylase 9	-13.0931	6.82267	-4.15283	2.73793	3.0341	2.88601
Q8TAE8	G45IP_HUMAN	GADD45GIP1	Growth arrest and DNA damage-inducible proteins-interacting protein 1 (39S ribosomal protein L59, mitochondrial) (MRP-L59) (CKII beta-associating protein) (CR6-interacting factor 1) (CRIF1) (Mitochondrial large ribosomal subunit protein mL64) (Papillomavirus L2-interacting nuclear protein 1) (PLINP) (PLINP-1) (p53-responsive gene 6 protein)	-13.9872	9.93621	-19.8498	2.7588	3.00657	2.88269
P18615	NELFE_HUMAN	NELFE	Negative elongation factor E (NELF-E) (RNA-binding protein RD)	-22.3135	3.284	-1.27538	2.6228	3.12515	2.87398
Q92576	PHF3_HUMAN	PHF3	PHD finger protein 3	-6.46346	2.09758	1.52251	2.25453	3.48205	2.86829
Q96B23	CR025_HUMAN	C18orf25	Uncharacterized protein C18orf25 (ARKadia-like protein 1)	-13.2316	2.65582	1.80364	2.4319	3.29745	2.86467
Q96SB4	SRPK1_HUMAN	SRPK1	SRSF protein kinase 1 (EC 2.7.11.1) (SFRS protein kinase 1) (Serine/arginine-rich protein-specific kinase 1) (SR-protein-specific kinase 1)	-1.88596	3.27621	-0.725992	2.32603	3.37809	2.85206
Q7Z7F7	RM55_HUMAN	MRPL55	39S ribosomal protein L55, mitochondrial (L55mt) (MRP-L55) (Mitochondrial large ribosomal subunit protein bL31m) (Mitochondrial large ribosomal subunit protein mL55)	-17.3426	2.38771	1.1792	3.12447	2.55353	2.839
Q9Y3U8	RL36_HUMAN	RPL36	60S ribosomal protein L36 (Large ribosomal subunit protein eL36)	-0.393649	2.72849	0.170612	2.74327	2.90645	2.82486
Q02040	AK17A_HUMAN	AKAP17A	A-kinase anchor protein 17A (AKAP-17A) (721P) (B-lymphocyte antigen) (Protein XE7) (Protein kinase A-anchoring protein 17A) (PRKA17A) (Splicing factor, arginine/serine-rich 17A)	-17.975	3.7807	-1.01543	2.69641	2.95109	2.82375
O75475	PSIP1_HUMAN	PSIP1	PC4 and SFRS1-interacting protein (CLL-associated antigen KW-7) (Dense fine speckles 70 kDa protein) (DFS 70) (Lens epithelium-derived growth factor) (Transcriptional coactivator p75/p52)	-21.3281	2.87254	-2.81212	2.62968	3.01522	2.82245
O43172	PRP4_HUMAN	PRPF4	U4/U6 small nuclear ribonucleoprotein Prp4 (PRP4 homolog) (hPrp4) (U4/U6 snRNP 60 kDa protein) (WD splicing factor Prp4)	-2.95691	3.22871	-0.19274	2.87548	2.71837	2.79693
Q96JM3	CHAP1_HUMAN	CHAMP1	Chromosome alignment-maintaining phosphoprotein 1 (Zinc finger protein 828)	-5.40675	2.8965	1.65951	2.55815	3.02118	2.78967
O15042	SR140_HUMAN	U2SURP	U2 snRNP-associated SURP motif-containing protein (140 kDa Ser/Arg-rich domain protein) (U2-associated protein SR140)	-4.52419	3.53645	-0.866011	2.69763	2.8681	2.78287
Q13206	DDX10_HUMAN	DDX10	Probable ATP-dependent RNA helicase DDX10 (EC 3.6.4.13) (DEAD box protein 10)	-6.62427	3.41214	-3.59634	2.663	2.89495	2.77898
Q15061	WDR43_HUMAN	WDR43	WD repeat-containing protein 43 (U3 small nucleolar RNA-associated protein 5 homolog)	-0.883258	4.85787	-2.58656	2.67678	2.83685	2.75681
Q5H909	Q5H909_HUMAN	MAGED2	Melanoma-associated antigen D2	5.55667	4.65907	1.87014	2.64598	2.86418	2.75508
Q13564	ULA1_HUMAN	NAE1	NEDD8-activating enzyme E1 regulatory subunit (Amyloid beta precursor protein-binding protein 1, 59 kDa) (APP-BP1) (Amyloid protein-binding protein 1) (Proto-oncogene protein 1)	1.37438	2.3516	0.131616	1.22095	4.28287	2.75191
P62995	TRA2B_HUMAN	TRA2B	Transformer-2 protein homolog beta (TRA-2 beta) (TRA2-beta) (hTRA2-beta) (Splicing factor, arginine/serine-rich 10) (Transformer-2 protein homolog B)	-2.22259	5.53265	-0.820997	1.08462	4.40315	2.74389
Q96AT1	K1143_HUMAN	KIAA1143	Uncharacterized protein KIAA1143	-22.3756	2.83454	-2.14821	2.67251	2.8118	2.74216
P13056	NR2C1_HUMAN	NR2C1	Nuclear receptor subfamily 2 group C member 1 (Orphan nuclear receptor TR2) (Testicular receptor 2)	-14.1224	4.19521	3.01778	2.71502	2.766	2.74051
Q69YN2	C19L1_HUMAN	CWF19L1	CWF19-like protein 1 (C19L1)	1.47155	2.64898	1.39458	2.56162	2.91184	2.73673
Q9NZM5	NOP53_HUMAN	NOP53	Ribosome biogenesis protein NOP53 (Glioma tumor suppressor candidate region gene 2 protein) (Protein interacting with carboxyl terminus 1) (PICT-1) (p60)	-18.619	2.55282	0.929352	2.06198	3.40417	2.73308
Q9NVS2	RT18A_HUMAN	MRPS18A	39S ribosomal protein S18a, mitochondrial (MRP-S18-a) (Mrps18a) (S18mt-a) (39S ribosomal protein S18-3, mitochondrial) (MRP-S18-3) (Mitochondrial large ribosomal subunit protein bS18a) (Mitochondrial large ribosomal subunit protein mL66)	-18.7629	4.93407	-19.9513	2.22333	3.23963	2.73148
Q5VXN0	Q5VXN0_HUMAN	RPF2	Ribosome production factor 2 homolog (Fragment)	-2.87472	1.13605	-0.113411	2.77124	2.68321	2.72723
Q5QJE6	TDIF2_HUMAN	DNTTIP2	Deoxynucleotidyltransferase terminal-interacting protein 2 (Estrogen receptor-binding protein) (LPTS-interacting protein 2) (LPTS-RP2) (Terminal deoxynucleotidyltransferase-interacting factor 2) (TdIF2) (TdT-interacting factor 2)	-6.94582	4.62742	-3.38957	2.57262	2.87886	2.72574
Q9Y6X9	MORC2_HUMAN	MORC2	MORC family CW-type zinc finger protein 2 (Zinc finger CW-type coiled-coil domain protein 1)	-3.36621	6.06204	-1.60675	2.40754	3.0363	2.72192
K7EP90	K7EP90_HUMAN	RBM42	RNA-binding protein 42	14.5516	15.6069	-14.2886	3.48965	1.92161	2.70563
Q9ULW0	TPX2_HUMAN	TPX2	Targeting protein for Xklp2 (Differentially expressed in cancerous and non-cancerous lung cells 2) (DIL-2) (Hepatocellular carcinoma-associated antigen 519) (Hepatocellular carcinoma-associated antigen 90) (Protein fls353) (Restricted expression proliferation-associated protein 100) (p100)	-3.59352	3.38236	-0.72883	2.49487	2.90385	2.69936
Q9BRR8	GPTC1_HUMAN	GPATCH1	G patch domain-containing protein 1 (Evolutionarily conserved G-patch domain-containing protein)	-0.662349	3.64999	-0.807033	2.43656	2.95695	2.69676
P31942	HNRH3_HUMAN	HNRNPH3	Heterogeneous nuclear ribonucleoprotein H3 (hnRNP H3) (Heterogeneous nuclear ribonucleoprotein 2H9) (hnRNP 2H9)	-0.0999195	1.96937	2.2429	1.75344	3.62038	2.68691
Q03701	CEBPZ_HUMAN	CEBPZ	CCAAT/enhancer-binding protein zeta (CCAAT-box-binding transcription factor) (CBF) (CCAAT-binding factor)	-2.49217	3.09791	-0.840634	2.76088	2.59521	2.67804
Q8WW12	PCNP_HUMAN	PCNP	PEST proteolytic signal-containing nuclear protein (PCNP) (PEST-containing nuclear protein)	-2.81865	2.84695	-0.975527	2.44651	2.89187	2.66919
G3V529	G3V529_HUMAN	DDX24	ATP-dependent RNA helicase DDX24	0.52042	4.06235	-0.0996738	2.5567	2.74562	2.65116
Q8N9T8	KRI1_HUMAN	KRI1	Protein KRI1 homolog	-4.6316	2.91956	-2.21274	2.78384	2.51392	2.64888
P27694	RFA1_HUMAN	RPA1	Replication protein A 70 kDa DNA-binding subunit (RP-A p70) (Replication factor A protein 1) (RF-A protein 1) (Single-stranded DNA-binding protein) [Cleaved into: Replication protein A 70 kDa DNA-binding subunit, N-terminally processed]	-7.25523	0.876687	1.05779	2.53035	2.74979	2.64007
Q13601	KRR1_HUMAN	KRR1	KRR1 small subunit processome component homolog (HIV-1 Rev-binding protein 2) (KRR-R motif-containing protein 1) (Rev-interacting protein 1) (Rip-1)	-0.360705	3.43258	-2.08391	2.12462	3.14536	2.63499
I3L4Y2	I3L4Y2_HUMAN	MAZ	Myc-associated zinc finger protein (Fragment)	-22.1534	2.40338	0.825437	2.42892	2.81506	2.62199
Q96FX7	TRM61_HUMAN	TRMT61A	tRNA (adenine(58)-N(1))-methyltransferase catalytic subunit TRMT61A (EC 2.1.1.220) (mRNA methyladenosine-N(1)-methyltransferase catalytic subunit TRMT61A) (EC 2.1.1.-) (tRNA(m1A58)-methyltransferase subunit TRMT61A) (tRNA(m1A58)MTase subunit TRMT61A)	0.148592	4.31229	-13.2815	1.7892	3.44723	2.61821
Q9BRX9	WDR83_HUMAN	WDR83	WD repeat domain-containing protein 83 (Mitogen-activated protein kinase organizer 1) (MAPK organizer 1)	0.8464	3.33597	0.425176	1.84664	3.38722	2.61693
Q9H5V9	CX056_HUMAN	CXorf56	UPF0428 protein CXorf56	-2.62771	3.19787	0.291101	2.47252	2.75707	2.61479
P11387	TOP1_HUMAN	TOP1	DNA topoisomerase 1 (EC 5.99.1.2) (DNA topoisomerase I)	-3.15327	3.62025	-0.258305	2.33899	2.88779	2.61339
Q9UBB9	TFP11_HUMAN	TFIP11	Tuftelin-interacting protein 11 (Septin and tuftelin-interacting protein 1) (STIP-1)	-6.13856	2.73723	-0.935104	2.57054	2.64074	2.60564
D6R9P3	D6R9P3_HUMAN	HNRNPAB	Heterogeneous nuclear ribonucleoprotein A/B	-2.51165	3.84754	1.27404	2.21849	2.98354	2.60102
S4R341	S4R341_HUMAN	NOLC1	Nucleolar and coiled-body phosphoprotein 1	-12.8603	6.71869	-1.5687	2.7196	2.46513	2.59237
O75554	WBP4_HUMAN	WBP4	WW domain-binding protein 4 (WBP-4) (Formin-binding protein 21) (WW domain-containing-binding protein 4)	-18.1309	3.18315	-0.874917	2.45993	2.72106	2.59049
P54619	AAKG1_HUMAN	PRKAG1	5'-AMP-activated protein kinase subunit gamma-1 (AMPK gamma1) (AMPK subunit gamma-1) (AMPKg)	1.29995	-3.04887	4.5431	2.93444	2.21567	2.57505
F8WJN3	F8WJN3_HUMAN	CPSF6	Cleavage and polyadenylation-specificity factor subunit 6	-3.94594	2.09862	0.247127	2.35561	2.79134	2.57347
Q9GZR2	REXO4_HUMAN	REXO4	RNA exonuclease 4 (EC 3.1.-.-) (Exonuclease XPMC2) (Prevents mitotic catastrophe 2 protein homolog) (hPMC2)	-4.81138	3.03913	-4.63904	2.21973	2.92627	2.573
Q13243	SRSF5_HUMAN	SRSF5	Serine/arginine-rich splicing factor 5 (Delayed-early protein HRS) (Pre-mRNA-splicing factor SRP40) (Splicing factor, arginine/serine-rich 5)	-21.2909	2.15212	0.302384	2.08274	3.05507	2.5689
Q9H0C8	ILKAP_HUMAN	ILKAP	Integrin-linked kinase-associated serine/threonine phosphatase 2C (ILKAP) (EC 3.1.3.16)	-1.01829	2.37094	-0.999975	2.57372	2.56152	2.56762
O43395	PRPF3_HUMAN	PRPF3	U4/U6 small nuclear ribonucleoprotein Prp3 (Pre-mRNA-splicing factor 3) (hPrp3) (U4/U6 snRNP 90 kDa protein)	-4.56157	3.46568	-0.749619	2.44926	2.67272	2.56099
O43663	PRC1_HUMAN	PRC1	Protein regulator of cytokinesis 1	-2.49538	3.2435	-0.615484	2.19532	2.89769	2.54651
P42766	RL35_HUMAN	RPL35	60S ribosomal protein L35 (Large ribosomal subunit protein uL29)	-1.89269	0.426626	1.1386	2.80695	2.28316	2.54506
Q9HC52	CBX8_HUMAN	CBX8	Chromobox protein homolog 8 (Polycomb 3 homolog) (Pc3) (hPc3) (Rectachrome 1)	-0.523497	3.06271	0.769119	2.51207	2.56747	2.53977
Q9NQ29	LUC7L_HUMAN	LUC7L	Putative RNA-binding protein Luc7-like 1 (Putative SR protein LUC7B1) (SR+89)	-1.11912	5.76374	-4.68378	2.22536	2.85237	2.53887
Q96T88	UHRF1_HUMAN	UHRF1	E3 ubiquitin-protein ligase UHRF1 (EC 2.3.2.27) (Inverted CCAAT box-binding protein of 90 kDa) (Nuclear protein 95) (Nuclear zinc finger protein Np95) (HuNp95) (hNp95) (RING finger protein 106) (RING-type E3 ubiquitin transferase UHRF1) (Transcription factor ICBP90) (Ubiquitin-like PHD and RING finger domain-containing protein 1) (hUHRF1) (Ubiquitin-like-containing PHD and RING finger domains pro…	-15.6537	3.11725	-16.7397	3.14951	1.92132	2.53541
O60563	CCNT1_HUMAN	CCNT1	Cyclin-T1 (CycT1) (Cyclin-T)	-22.4264	2.93039	0.788757	2.34874	2.71819	2.53346
O00541	PESC_HUMAN	PES1	Pescadillo homolog	-2.8163	2.79437	-2.09292	2.42979	2.63056	2.53018
Q8N1G2	CMTR1_HUMAN	CMTR1	Cap-specific mRNA (nucleoside-2'-O-)-methyltransferase 1 (EC 2.1.1.57) (Cap methyltransferase 1) (Cap1 2'O-ribose methyltransferase 1) (MTr1) (hMTr1) (FtsJ methyltransferase domain-containing protein 2) (Interferon-stimulated gene 95 kDa protein) (ISG95)	-6.28151	3.64143	0.238803	2.27575	2.78394	2.52985
Q8NHQ9	DDX55_HUMAN	DDX55	ATP-dependent RNA helicase DDX55 (EC 3.6.4.13) (DEAD box protein 55)	-12.6626	7.36229	-0.387527	2.67861	2.36394	2.52127
P39748	FEN1_HUMAN	FEN1	Flap endonuclease 1 (FEN-1) (EC 3.1.-.-) (DNase IV) (Flap structure-specific endonuclease 1) (Maturation factor 1) (MF1) (hFEN-1)	-1.0445	3.16796	-0.324777	2.33943	2.6986	2.51901
Q14004	CDK13_HUMAN	CDK13	Cyclin-dependent kinase 13 (EC 2.7.11.22) (EC 2.7.11.23) (CDC2-related protein kinase 5) (Cell division cycle 2-like protein kinase 5) (Cell division protein kinase 13) (hCDK13) (Cholinesterase-related cell division controller)	-12.7086	6.549	-1.5603	2.89911	2.09611	2.49761
F5H669	F5H669_HUMAN	CPSF7	Cleavage and polyadenylation-specificity factor subunit 7 (Fragment)	-6.13848	3.57607	-1.28894	2.45735	2.53339	2.49537
J3KS31	J3KS31_HUMAN	ZNF207	BUB3-interacting and GLEBS motif-containing protein ZNF207 (Fragment)	-2.04311	1.53861	0.093261	1.9835	3.00602	2.49476
P55201	BRPF1_HUMAN	BRPF1	Peregrin (Bromodomain and PHD finger-containing protein 1) (Protein Br140)	-0.117297	3.13569	1.66397	2.37373	2.60959	2.49166
Q96PZ0	PUS7_HUMAN	PUS7	Pseudouridylate synthase 7 homolog (EC 5.4.99.-)	-2.91264	3.41634	-2.60441	2.18228	2.79394	2.48811
Q9H0A0	NAT10_HUMAN	NAT10	RNA cytidine acetyltransferase (EC 2.3.1.-) (18S rRNA cytosine acetyltransferase) (N-acetyltransferase 10)	-1.80001	2.64704	-0.798848	2.31101	2.64537	2.47819
A0A0C4DG89	A0A0C4DG89_HUMAN	DDX46	Probable ATP-dependent RNA helicase DDX46	-3.3807	2.91266	-0.741027	2.09263	2.86012	2.47638
Q96EB6	SIR1_HUMAN	SIRT1	NAD-dependent protein deacetylase sirtuin-1 (hSIRT1) (EC 3.5.1.-) (Regulatory protein SIR2 homolog 1) (SIR2-like protein 1) (hSIR2) [Cleaved into: SirtT1 75 kDa fragment (75SirT1)]	11.3667	13.1575	-10.9363	3.01564	1.93378	2.47471
A0A0A0MTB8	A0A0A0MTB8_HUMAN	WDR36	WD repeat-containing protein 36	-6.79672	3.51336	-2.58548	2.4205	2.52236	2.47143
O15381	NVL_HUMAN	NVL	Nuclear valosin-containing protein-like (NVLp) (Nuclear VCP-like protein)	-17.0719	6.03007	-4.49788	2.25193	2.68936	2.47064
Q9NSI2	F207A_HUMAN	FAM207A	Protein FAM207A	-21.0069	2.30313	0.628948	2.46936	2.42824	2.4488
Q7L2J0	MEPCE_HUMAN	MEPCE	7SK snRNA methylphosphate capping enzyme (MePCE) (EC 2.1.1.-) (Bicoid-interacting protein 3 homolog) (Bin3 homolog)	-1.32354	3.91278	0.0148985	2.2706	2.62414	2.44737
Q07955	SRSF1_HUMAN	SRSF1	Serine/arginine-rich splicing factor 1 (Alternative-splicing factor 1) (ASF-1) (Splicing factor, arginine/serine-rich 1) (pre-mRNA-splicing factor SF2, P33 subunit)	-2.95216	3.55144	-0.902885	2.1015	2.77691	2.4392
P26368	U2AF2_HUMAN	U2AF2	Splicing factor U2AF 65 kDa subunit (U2 auxiliary factor 65 kDa subunit) (hU2AF(65)) (hU2AF65) (U2 snRNP auxiliary factor large subunit)	-0.442418	3.37196	0.0834837	2.14874	2.70379	2.42626
Q6ULP2	AFTIN_HUMAN	AFTPH	Aftiphilin	1.21764	-18.0251	-19.9914	2.7558	2.09414	2.42497
Q9NXF1	TEX10_HUMAN	TEX10	Testis-expressed protein 10	-0.591252	4.56445	0.509539	2.66256	2.18553	2.42404
O75940	SPF30_HUMAN	SMNDC1	Survival of motor neuron-related-splicing factor 30 (30 kDa splicing factor SMNrp) (SMN-related protein) (Survival motor neuron domain-containing protein 1)	-15.6902	6.5029	-3.00009	2.34119	2.5019	2.42155
Q9H074	PAIP1_HUMAN	PAIP1	Polyadenylate-binding protein-interacting protein 1 (PABP-interacting protein 1) (PAIP-1) (Poly(A)-binding protein-interacting protein 1)	-0.131208	2.17377	-15.2183	2.56343	2.2528	2.40811
Q5SSJ5	HP1B3_HUMAN	HP1BP3	Heterochromatin protein 1-binding protein 3 (Protein HP1-BP74)	-3.30391	2.35305	-1.01246	2.0907	2.72427	2.40748
A0A087WWS1	A0A087WWS1_HUMAN	THOC1	THO complex subunit 1	-3.48407	3.37828	-1.1917	2.61185	2.20252	2.40719
Q8TDP1	RNH2C_HUMAN	RNASEH2C	Ribonuclease H2 subunit C (RNase H2 subunit C) (Aicardi-Goutieres syndrome 3 protein) (AGS3) (RNase H1 small subunit) (Ribonuclease HI subunit C)	-20.115	2.61945	-0.302309	2.12429	2.68978	2.40704
Q00013	EM55_HUMAN	MPP1	55 kDa erythrocyte membrane protein (p55) (Membrane protein, palmitoylated 1)	2.55454	3.39526	0.446019	2.22839	2.57119	2.39979
Q9NQ50	RM40_HUMAN	MRPL40	39S ribosomal protein L40, mitochondrial (L40mt) (MRP-L40) (Mitochondrial large ribosomal subunit protein mL40) (Nuclear localization signal-containing protein deleted in velocardiofacial syndrome) (Up-regulated in metastasis)	-12.6214	-12.6214	0.643223	2.02554	2.76538	2.39546
Q8NFW8	NEUA_HUMAN	CMAS	N-acylneuraminate cytidylyltransferase (EC 2.7.7.43) (CMP-N-acetylneuraminic acid synthase) (CMP-NeuNAc synthase)	-15.0555	7.47044	-1.38371	2.17196	2.60071	2.38633
Q96RL1	UIMC1_HUMAN	UIMC1	BRCA1-A complex subunit RAP80 (Receptor-associated protein 80) (Retinoid X receptor-interacting protein 110) (Ubiquitin interaction motif-containing protein 1)	-17.7251	2.94821	0.145925	2.46645	2.297	2.38172
P07305	H10_HUMAN	H1F0	Histone H1.0 (Histone H1') (Histone H1(0)) [Cleaved into: Histone H1.0, N-terminally processed]	-19.7992	4.4391	-21.5958	2.28802	2.46676	2.37739
F8VXG7	F8VXG7_HUMAN	SCAF11	Protein SCAF11	0	21.0376	-18.6323	2.28248	2.47006	2.37627
A0A087X0M4	A0A087X0M4_HUMAN	SLC4A1AP	Kanadaptin	-2.24681	4.46539	-1.57952	3.0281	1.71498	2.37154
P50750	CDK9_HUMAN	CDK9	Cyclin-dependent kinase 9 (EC 2.7.11.22) (EC 2.7.11.23) (C-2K) (Cell division cycle 2-like protein kinase 4) (Cell division protein kinase 9) (Serine/threonine-protein kinase PITALRE) (Tat-associated kinase complex catalytic subunit)	0.571737	3.93646	2.3198	1.81935	2.89632	2.35784
Q6PD62	CTR9_HUMAN	CTR9	RNA polymerase-associated protein CTR9 homolog (SH2 domain-binding protein 1)	-18.0612	4.29797	-0.334763	2.41457	2.30021	2.35739
Q03188	CENPC_HUMAN	CENPC	Centromere protein C (CENP-C) (Centromere autoantigen C) (Centromere protein C 1) (CENP-C 1) (Interphase centromere complex protein 7)	-16.7087	4.54087	-0.692152	1.76386	2.93654	2.3502
Q01831	XPC_HUMAN	XPC	DNA repair protein complementing XP-C cells (Xeroderma pigmentosum group C-complementing protein) (p125)	0	14.9138	2.25602	2.17302	2.52386	2.34844
Q8WUA4	TF3C2_HUMAN	GTF3C2	General transcription factor 3C polypeptide 2 (TF3C-beta) (Transcription factor IIIC 110 kDa subunit) (TFIIIC 110 kDa subunit) (TFIIIC110) (Transcription factor IIIC subunit beta)	-13.4812	2.17503	1.68585	2.22187	2.46382	2.34285
C9JN15	C9JN15_HUMAN	PPIG	Peptidyl-prolyl cis-trans isomerase (PPIase) (EC 5.2.1.8) (Fragment)	0	24.4267	-20.74	1.41055	3.26304	2.33679
A0A087WX84	A0A087WX84_HUMAN	AKAP9	A-kinase anchor protein 9	-18.0907	4.08671	-17.7783	2.90747	1.7639	2.33569
Q16352	AINX_HUMAN	INA	Alpha-internexin (Alpha-Inx) (66 kDa neurofilament protein) (NF-66) (Neurofilament-66) (Neurofilament 5)	-18.3388	8.32353	1.01871	2.85528	1.80941	2.33235
H3BNT4	H3BNT4_HUMAN	MPHOSPH6	M-phase phosphoprotein 6	-20.4104	1.92561	-20.0536	2.92392	1.72828	2.3261
Q9NR30	DDX21_HUMAN	DDX21	Nucleolar RNA helicase 2 (EC 3.6.4.13) (DEAD box protein 21) (Gu-alpha) (Nucleolar RNA helicase Gu) (Nucleolar RNA helicase II) (RH II/Gu)	-1.18278	2.57814	0.151812	2.22982	2.4101	2.31996
Q5T760	Q5T760_HUMAN	SRSF11	Serine/arginine-rich-splicing factor 11 (Fragment)	-4.45479	2.64472	-2.02151	2.12576	2.50647	2.31611
Q07021	C1QBP_HUMAN	C1QBP	Complement component 1 Q subcomponent-binding protein, mitochondrial (ASF/SF2-associated protein p32) (Glycoprotein gC1qBP) (C1qBP) (Hyaluronan-binding protein 1) (Mitochondrial matrix protein p32) (gC1q-R protein) (p33)	-1.56526	2.00392	-0.753209	2.93072	1.68657	2.30865
Q4G0J3	LARP7_HUMAN	LARP7	La-related protein 7 (La ribonucleoprotein domain family member 7) (P-TEFb-interaction protein for 7SK stability) (PIP7S)	-19.9868	3.71957	-0.0398753	1.96595	2.6381	2.30202
P52701	MSH6_HUMAN	MSH6	DNA mismatch repair protein Msh6 (hMSH6) (G/T mismatch-binding protein) (GTBP) (GTMBP) (MutS protein homolog 6) (MutS-alpha 160 kDa subunit) (p160)	-0.60183	2.14662	0.917421	2.12304	2.47101	2.29703
Q9BUQ8	DDX23_HUMAN	DDX23	Probable ATP-dependent RNA helicase DDX23 (EC 3.6.4.13) (100 kDa U5 snRNP-specific protein) (DEAD box protein 23) (PRP28 homolog) (U5-100kD)	-1.98398	2.86813	-2.29164	2.42664	2.16614	2.29639
Q76FK4	NOL8_HUMAN	NOL8	Nucleolar protein 8 (Nucleolar protein Nop132)	-16.4256	4.35537	-2.37622	1.44841	3.14275	2.29558
Q9UPP1	PHF8_HUMAN	PHF8	Histone lysine demethylase PHF8 (EC 1.14.11.27) (PHD finger protein 8)	-0.599879	2.81147	0.535026	2.6078	1.98331	2.29555
O94913	PCF11_HUMAN	PCF11	Pre-mRNA cleavage complex 2 protein Pcf11 (Pre-mRNA cleavage complex II protein Pcf11)	-0.322514	3.31379	-1.37415	2.46602	2.12408	2.29505
Q9P2N5	RBM27_HUMAN	RBM27	RNA-binding protein 27 (RNA-binding motif protein 27)	-3.41812	2.66544	0.874643	2.00345	2.56714	2.28529
F5H8D7	F5H8D7_HUMAN	XRCC1	DNA repair protein XRCC1	-4.27515	3.18655	-1.82184	2.07019	2.49528	2.28274
Q8WXA9	SREK1_HUMAN	SREK1	Splicing regulatory glutamine/lysine-rich protein 1 (Serine/arginine-rich-splicing regulatory protein 86) (SRrp86) (Splicing factor, arginine/serine-rich 12) (Splicing regulatory protein 508) (SRrp508)	-18.0613	3.45366	-19.2509	1.94882	2.59139	2.27011
D6RHI1	D6RHI1_HUMAN	ELF2	ETS-related transcription factor Elf-2 (Fragment)	-16.0783	3.02835	1.18774	2.30883	2.22731	2.26807
Q13769	THOC5_HUMAN	THOC5	THO complex subunit 5 homolog (Functional spliceosome-associated protein 79) (fSAP79) (NF2/meningioma region protein pK1.3) (Placental protein 39.2) (PP39.2) (hTREX90)	-19.775	3.2851	-8.15754	2.48889	2.04501	2.26695
Q15370	ELOB_HUMAN	ELOB	Elongin-B (EloB) (Elongin 18 kDa subunit) (RNA polymerase II transcription factor SIII subunit B) (SIII p18) (Transcription elongation factor B polypeptide 2)	0	22.6756	-8.28233	1.93145	2.58344	2.25745
Q14137	BOP1_HUMAN	BOP1	Ribosome biogenesis protein BOP1 (Block of proliferation 1 protein)	-6.78553	3.09269	-4.08492	2.27742	2.23497	2.25619
P48047	ATPO_HUMAN	ATP5O	ATP synthase subunit O, mitochondrial (Oligomycin sensitivity conferral protein) (OSCP)	1.73147	-3.49073	5.50309	2.61655	1.88985	2.2532
A0A0C4DFX7	A0A0C4DFX7_HUMAN	WDR76	WD repeat-containing protein 76	-16.3254	2.762	-16.8128	2.32314	2.1604	2.24177
P08708	RS17_HUMAN	RPS17	40S ribosomal protein S17 (Small ribosomal subunit protein eS17)	1.09255	3.31126	0.484666	2.63267	1.84293	2.2378
A0A1W2PPZ5	A0A1W2PPZ5_HUMAN	TCEA1	Transcription elongation factor A protein 1	0	16.3969	-13.4912	1.6652	2.7976	2.2314
Q96B26	EXOS8_HUMAN	EXOSC8	Exosome complex component RRP43 (Exosome component 8) (Opa-interacting protein 2) (OIP-2) (Ribosomal RNA-processing protein 43) (p9)	-18.7659	3.95381	0.164358	1.98499	2.47572	2.23036
H0Y8R1	H0Y8R1_HUMAN	GRSF1	G-rich sequence factor 1 (Fragment)	-14.9843	0.323031	-12.8929	1.21586	3.2241	2.21998
O95104	SFR15_HUMAN	SCAF4	Splicing factor, arginine/serine-rich 15 (CTD-binding SR-like protein RA4) (SR-related and CTD-associated factor 4)	-5.63705	2.40047	0.194698	1.92878	2.48696	2.20787
Q8NI27	THOC2_HUMAN	THOC2	THO complex subunit 2 (Tho2) (hTREX120)	-2.92482	3.23114	-1.26963	2.1876	2.22748	2.20754
Q969R5	LMBL2_HUMAN	L3MBTL2	Lethal(3)malignant brain tumor-like protein 2 (H-l(3)mbt-like protein 2) (L(3)mbt-like protein 2)	-19.5127	-0.113941	3.83139	2.06465	2.32154	2.1931
O43809	CPSF5_HUMAN	NUDT21	Cleavage and polyadenylation specificity factor subunit 5 (Cleavage and polyadenylation specificity factor 25 kDa subunit) (CFIm25) (CPSF 25 kDa subunit) (Nucleoside diphosphate-linked moiety X motif 21) (Nudix motif 21) (Pre-mRNA cleavage factor Im 25 kDa subunit)	-3.59303	2.91289	-0.312167	2.08392	2.27464	2.17928
Q7Z2W9	RM21_HUMAN	MRPL21	39S ribosomal protein L21, mitochondrial (L21mt) (MRP-L21) (Mitochondrial large ribosomal subunit protein bL21m)	-1.57496	3.26043	-0.820128	1.84874	2.49243	2.17059
F8WAJ0	F8WAJ0_HUMAN	DDX31	RNA helicase (EC 3.6.4.13)	-1.18669	3.18981	-3.08491	1.85393	2.48518	2.16956
Q99426	TBCB_HUMAN	TBCB	Tubulin-folding cofactor B (Cytoskeleton-associated protein 1) (Cytoskeleton-associated protein CKAPI) (Tubulin-specific chaperone B)	-4.01007	-1.48161	4.77448	2.58432	1.7153	2.14981
E9PM04	E9PM04_HUMAN	DCUN1D5	DCN1-like protein (Defective in cullin neddylation protein 1-like protein)	-15.2036	4.92766	-18.4395	1.83453	2.4616	2.14806
O75607	NPM3_HUMAN	NPM3	Nucleoplasmin-3	-6.47914	2.01839	-5.42675	2.04203	2.25115	2.14659
Q8TAT6	NPL4_HUMAN	NPLOC4	Nuclear protein localization protein 4 homolog (Protein NPL4)	-1.70263	0.877925	-2.14005	1.47808	2.79574	2.13691
A0A0J9YYL3	A0A0J9YYL3_HUMAN	PUF60	Poly(U)-binding-splicing factor PUF60 (Fragment)	-7.75761	2.55375	-0.789718	1.72242	2.5494	2.13591
Q9UKD2	MRT4_HUMAN	MRTO4	mRNA turnover protein 4 homolog (Ribosome assembly factor MRTO4)	-1.7142	2.84436	-1.9488	1.59173	2.65127	2.1215
Q99598	TSNAX_HUMAN	TSNAX	Translin-associated protein X (Translin-associated factor X)	-16.3112	2.19067	-19.5081	2.19176	2.04591	2.11884
E5RHG8	E5RHG8_HUMAN	ELOC	Elongin-C (Fragment)	2.30673	4.64874	-1.15452	2.19232	2.04198	2.11715
Q8N954	GPT11_HUMAN	GPATCH11	G patch domain-containing protein 11 (Coiled-coil domain-containing protein 75)	0	18.7481	0.381373	1.58135	2.6362	2.10877
A0JLT2	MED19_HUMAN	MED19	Mediator of RNA polymerase II transcription subunit 19 (Lung cancer metastasis-related protein 1) (Mediator complex subunit 19)	0	15.3051	6.36358	2.08929	2.11851	2.1039
O43143	DHX15_HUMAN	DHX15	Pre-mRNA-splicing factor ATP-dependent RNA helicase DHX15 (EC 3.6.4.13) (ATP-dependent RNA helicase #46) (DEAH box protein 15)	-1.26711	2.31343	-0.676411	2.20583	1.99302	2.09943
P49916	DNLI3_HUMAN	LIG3	DNA ligase 3 (EC 6.5.1.1) (DNA ligase III) (Polydeoxyribonucleotide synthase [ATP] 3)	-1.7319	2.50323	-1.57649	1.8286	2.34725	2.08793
O95453	PARN_HUMAN	PARN	Poly(A)-specific ribonuclease PARN (EC 3.1.13.4) (Deadenylating nuclease) (Deadenylation nuclease) (Polyadenylate-specific ribonuclease)	-0.017435	1.77487	0.010373	1.84771	2.32083	2.08427
Q9UQR0	SCML2_HUMAN	SCML2	Sex comb on midleg-like protein 2	-3.60016	2.86434	-0.556075	2.00982	2.10932	2.05957
P08651	NFIC_HUMAN	NFIC	Nuclear factor 1 C-type (NF1-C) (Nuclear factor 1/C) (CCAAT-box-binding transcription factor) (CTF) (Nuclear factor I/C) (NF-I/C) (NFI-C) (TGGCA-binding protein)	-12.4134	3.45885	2.64048	1.62208	2.48822	2.05515
Q8IYS0	GRM1C_HUMAN	GRAMD1C	GRAM domain-containing protein 1C	-18.7066	1.58513	-0.928958	1.9859	2.08653	2.03622
B1AKN5	B1AKN5_HUMAN	NFIA	Nuclear factor 1	-15.2833	5.68163	3.00566	1.58947	2.47506	2.03226
O75643	U520_HUMAN	SNRNP200	U5 small nuclear ribonucleoprotein 200 kDa helicase (EC 3.6.4.13) (Activating signal cointegrator 1 complex subunit 3-like 1) (BRR2 homolog) (U5 snRNP-specific 200 kDa protein) (U5-200KD)	-1.81137	3.23391	-1.14479	1.98266	2.07245	2.02755
Q8IY81	SPB1_HUMAN	FTSJ3	pre-rRNA processing protein FTSJ3 (EC 2.1.1.-) (2'-O-ribose RNA methyltransferase SPB1 homolog) (Protein ftsJ homolog 3) (Putative rRNA methyltransferase 3)	-2.57396	2.47505	-1.78758	1.73797	2.31488	2.02643
Q9BUJ2	HNRL1_HUMAN	HNRNPUL1	Heterogeneous nuclear ribonucleoprotein U-like protein 1 (Adenovirus early region 1B-associated protein 5) (E1B-55 kDa-associated protein 5) (E1B-AP5)	-21.088	2.55369	-0.864165	1.61806	2.42737	2.02272
Q9NY12	GAR1_HUMAN	GAR1	H/ACA ribonucleoprotein complex subunit 1 (Nucleolar protein family A member 1) (snoRNP protein GAR1)	2.29537	5.06351	-20.0821	1.58037	2.45032	2.01535
Q96GM8	TOE1_HUMAN	TOE1	Target of EGR1 protein 1	18.0461	18.7133	-0.38626	2.29457	1.73264	2.0136
Q9H3P2	NELFA_HUMAN	NELFA	Negative elongation factor A (NELF-A) (Wolf-Hirschhorn syndrome candidate 2 protein)	-17.5146	1.85051	-1.52355	2.19734	1.80326	2.0003
Q8N9Z2	CC71L_HUMAN	CCDC71L	Coiled-coil domain-containing protein 71L	-17.033	4.64224	-1.99349	1.56133	2.42134	1.99133
Q6IQ49	SDE2_HUMAN	SDE2	Replication stress response regulator SDE2	-18.1993	3.11869	-18.5909	1.20171	2.77939	1.99055
Q14684	RRP1B_HUMAN	RRP1B	Ribosomal RNA processing protein 1 homolog B (RRP1-like protein B)	-9.25523	2.57931	-3.12972	1.77439	2.20448	1.98944
Q8WYQ5	DGCR8_HUMAN	DGCR8	Microprocessor complex subunit DGCR8 (DiGeorge syndrome critical region 8)	-14.5886	5.09895	-5.36927	1.59911	2.3658	1.98246
Q9Y4C1	KDM3A_HUMAN	KDM3A	Lysine-specific demethylase 3A (EC 1.14.11.-) (JmjC domain-containing histone demethylation protein 2A) (Jumonji domain-containing protein 1A)	-1.23969	7.22963	3.14149	1.84412	2.1039	1.97401
C9JEV9	C9JEV9_HUMAN	CPSF4	Cleavage and polyadenylation-specificity factor subunit 4	0.988181	2.4605	-0.169717	1.84727	2.06903	1.95815
Q15393	SF3B3_HUMAN	SF3B3	Splicing factor 3B subunit 3 (Pre-mRNA-splicing factor SF3b 130 kDa subunit) (SF3b130) (STAF130) (Spliceosome-associated protein 130) (SAP 130)	-1.82598	2.57412	-1.30609	2.01741	1.88466	1.95103
Q92522	H1X_HUMAN	H1FX	Histone H1x	-3.18844	1.89962	-0.213534	1.97108	1.89735	1.93421
Q13247	SRSF6_HUMAN	SRSF6	Serine/arginine-rich splicing factor 6 (Pre-mRNA-splicing factor SRP55) (Splicing factor, arginine/serine-rich 6)	-1.6133	2.82038	-0.478154	1.67869	2.18508	1.93188
J3KTA4	J3KTA4_HUMAN	DDX5	Probable ATP-dependent RNA helicase DDX5	1.29264	3.00036	0.483433	1.62135	2.20949	1.91542
O00139	KIF2A_HUMAN	KIF2A	Kinesin-like protein KIF2A (Kinesin-2) (hK2)	2.90912	4.73272	0.25839	2.02607	1.80187	1.91397
Q8NB78	KDM1B_HUMAN	KDM1B	Lysine-specific histone demethylase 1B (EC 1.-.-.-) (Flavin-containing amine oxidase domain-containing protein 1) (Lysine-specific histone demethylase 2)	-12.6019	4.81677	6.92561	1.03117	2.79365	1.91241
G3V1C3	G3V1C3_HUMAN	API5	Apoptosis inhibitor 5	-0.903635	2.60816	-2.28193	2.00507	1.81474	1.90991
Q15056	IF4H_HUMAN	EIF4H	Eukaryotic translation initiation factor 4H (eIF-4H) (Williams-Beuren syndrome chromosomal region 1 protein)	-5.15401	2.42563	-2.31049	1.78412	2.02796	1.90604
Q13823	NOG2_HUMAN	GNL2	Nucleolar GTP-binding protein 2 (Autoantigen NGP-1)	-3.4438	2.57533	-2.26634	1.55944	2.23259	1.89602
H7C4H8	H7C4H8_HUMAN	SLBP	Histone RNA hairpin-binding protein (Fragment)	-19.9644	2.02297	-0.964029	1.81988	1.95639	1.88813
P12956	XRCC6_HUMAN	XRCC6	X-ray repair cross-complementing protein 6 (EC 3.6.4.-) (EC 4.2.99.-) (5'-deoxyribose-5-phosphate lyase Ku70) (5'-dRP lyase Ku70) (70 kDa subunit of Ku antigen) (ATP-dependent DNA helicase 2 subunit 1) (ATP-dependent DNA helicase II 70 kDa subunit) (CTC box-binding factor 75 kDa subunit) (CTC75) (CTCBF) (DNA repair protein XRCC6) (Lupus Ku autoantigen protein p70) (Ku70) (Thyroid-lupus autoantige…	0.0122681	1.99549	1.47053	1.99864	1.76224	1.88044
Q9HCE5	MET14_HUMAN	METTL14	N6-adenosine-methyltransferase non-catalytic subunit (Methyltransferase-like protein 14) (hMETTL14)	-12.3323	3.58227	-0.123957	2.0827	1.67455	1.87862
Q9H814	PHAX_HUMAN	PHAX	Phosphorylated adapter RNA export protein (RNA U small nuclear RNA export adapter protein)	-5.35343	2.43514	0.346664	1.6065	2.14554	1.87602
Q01081	U2AF1_HUMAN	U2AF1	Splicing factor U2AF 35 kDa subunit (U2 auxiliary factor 35 kDa subunit) (U2 small nuclear RNA auxiliary factor 1) (U2 snRNP auxiliary factor small subunit)	-1.78215	1.651	-0.316844	1.78563	1.96388	1.87475
Q6UN15	FIP1_HUMAN	FIP1L1	Pre-mRNA 3'-end-processing factor FIP1 (hFip1) (FIP1-like 1 protein) (Factor interacting with PAP) (Rearranged in hypereosinophilia)	-3.21224	3.05527	-0.435515	1.70143	2.04453	1.87298
P62316	SMD2_HUMAN	SNRPD2	Small nuclear ribonucleoprotein Sm D2 (Sm-D2) (snRNP core protein D2)	-0.598692	2.28313	-0.600296	1.61488	2.12748	1.87118
Q14690	RRP5_HUMAN	PDCD11	Protein RRP5 homolog (NF-kappa-B-binding protein) (NFBP) (Programmed cell death protein 11)	0.00922893	3.06225	-1.20475	1.42103	2.31121	1.86612
Q5T653	RM02_HUMAN	MRPL2	39S ribosomal protein L2, mitochondrial (L2mt) (MRP-L2) (Mitochondrial large ribosomal subunit protein uL2m)	-1.93912	2.78618	-0.156926	1.53983	2.18962	1.86473
P82673	RT35_HUMAN	MRPS35	28S ribosomal protein S35, mitochondrial (MRP-S35) (S35mt) (28S ribosomal protein S28, mitochondrial) (MRP-S28) (S28mt) (Mitochondrial small ribosomal subunit protein mS35)	-2.52825	4.72765	2.29259	1.70407	2.01813	1.8611
Q12948	FOXC1_HUMAN	FOXC1	Forkhead box protein C1 (Forkhead-related protein FKHL7) (Forkhead-related transcription factor 3) (FREAC-3)	0	15.9943	-1.23779	1.86016	1.85863	1.8594
Q8WWY3	PRP31_HUMAN	PRPF31	U4/U6 small nuclear ribonucleoprotein Prp31 (Pre-mRNA-processing factor 31) (Serologically defined breast cancer antigen NY-BR-99) (U4/U6 snRNP 61 kDa protein) (Protein 61K) (hPrp31)	-0.934255	1.60248	-0.0599411	1.65383	2.04185	1.84784
A0A0B4J2E5	A0A0B4J2E5_HUMAN	LOC102724159	Uncharacterized protein	-1.91165	1.45372	1.14013	2.01617	1.66502	1.84059
P61978	HNRPK_HUMAN	HNRNPK	Heterogeneous nuclear ribonucleoprotein K (hnRNP K) (Transformation up-regulated nuclear protein) (TUNP)	-2.53718	2.73892	-1.0603	1.51255	2.15388	1.83322
Q13595	TRA2A_HUMAN	TRA2A	Transformer-2 protein homolog alpha (TRA-2 alpha) (TRA2-alpha) (Transformer-2 protein homolog A)	-0.84855	5.96359	-3.07477	1.4229	2.24094	1.83192
J3QQW9	J3QQW9_HUMAN	SUZ12	Polycomb protein SUZ12	-15.0502	2.04756	1.72145	2.59502	1.05536	1.82519
Q8NFU5	IPMK_HUMAN	IPMK	Inositol polyphosphate multikinase (EC 2.7.1.151) (Inositol 1,3,4,6-tetrakisphosphate 5-kinase)	0	0	1.68436	1.95724	1.68918	1.82321
Q9BYG3	MK67I_HUMAN	NIFK	MKI67 FHA domain-interacting nucleolar phosphoprotein (Nucleolar phosphoprotein Nopp34) (Nucleolar protein interacting with the FHA domain of pKI-67) (hNIFK)	-4.13606	2.63496	-3.10612	1.56023	2.08577	1.823
M0QY97	M0QY97_HUMAN	ZC3H4	Zinc finger CCCH domain-containing protein 4 (Fragment)	-16.3655	4.16434	-1.70611	1.03483	2.6073	1.82106
E9PKG1	E9PKG1_HUMAN	PRMT1	Protein arginine N-methyltransferase 1	-2.03499	2.21304	-2.57662	1.73847	1.89347	1.81597
E9PKZ0	E9PKZ0_HUMAN	RPL8	60S ribosomal protein L8 (Fragment)	-0.293886	1.01441	0.859219	1.72713	1.90044	1.81378
Q13435	SF3B2_HUMAN	SF3B2	Splicing factor 3B subunit 2 (Pre-mRNA-splicing factor SF3b 145 kDa subunit) (SF3b145) (Spliceosome-associated protein 145) (SAP 145)	-6.05123	2.37394	-0.757173	1.79413	1.82985	1.81199
Q9NVP1	DDX18_HUMAN	DDX18	ATP-dependent RNA helicase DDX18 (EC 3.6.4.13) (DEAD box protein 18) (Myc-regulated DEAD box protein) (MrDb)	-0.787859	2.41324	0.381873	1.45682	2.16212	1.80947
J3KS15	J3KS15_HUMAN	MRPL58	Peptidyl-tRNA hydrolase ICT1, mitochondrial (Fragment)	-20.9799	2.42918	-0.560345	1.28877	2.3093	1.79904
Q8N5I9	CL045_HUMAN	C12orf45	Uncharacterized protein C12orf45	-0.82128	3.28624	-1.66205	1.92895	1.66582	1.79739
P06748	NPM_HUMAN	NPM1	Nucleophosmin (NPM) (Nucleolar phosphoprotein B23) (Nucleolar protein NO38) (Numatrin)	-3.95998	1.79361	-2.51592	1.52292	2.04776	1.78534
Q13895	BYST_HUMAN	BYSL	Bystin	2.69981	3.20647	0.655715	1.16126	2.40791	1.78458
P26358	DNMT1_HUMAN	DNMT1	DNA (cytosine-5)-methyltransferase 1 (Dnmt1) (EC 2.1.1.37) (CXXC-type zinc finger protein 9) (DNA methyltransferase HsaI) (DNA MTase HsaI) (M.HsaI) (MCMT)	-6.21916	2.68278	-2.04523	1.58866	1.98043	1.78455
Q9C0J8	WDR33_HUMAN	WDR33	pre-mRNA 3' end processing protein WDR33 (WD repeat-containing protein 33) (WD repeat-containing protein WDC146)	-7.62301	3.24972	-1.38076	1.91396	1.6312	1.77258
Q8TDN6	BRX1_HUMAN	BRIX1	Ribosome biogenesis protein BRX1 homolog (Brix domain-containing protein 2)	-6.75557	2.80217	-1.82465	1.96797	1.57047	1.76922
Q6P1X5	TAF2_HUMAN	TAF2	Transcription initiation factor TFIID subunit 2 (150 kDa cofactor of initiator function) (RNA polymerase II TBP-associated factor subunit B) (TBP-associated factor 150 kDa) (Transcription initiation factor TFIID 150 kDa subunit) (TAF(II)150) (TAFII-150) (TAFII150)	-0.0229085	5.28119	-19.857	1.52099	1.95406	1.73752
H0YBT6	H0YBT6_HUMAN	ERICH1	Glutamate-rich protein 1 (Fragment)	0	16.3745	-14.2476	1.56433	1.90805	1.73619
Q01780	EXOSX_HUMAN	EXOSC10	Exosome component 10 (EC 3.1.13.-) (Autoantigen PM/Scl 2) (P100 polymyositis-scleroderma overlap syndrome-associated autoantigen) (Polymyositis/scleroderma autoantigen 100 kDa) (PM/Scl-100) (Polymyositis/scleroderma autoantigen 2)	-10.5236	2.1017	-1.74506	1.80037	1.66704	1.7337
O14530	TXND9_HUMAN	TXNDC9	Thioredoxin domain-containing protein 9 (ATP-binding protein associated with cell differentiation) (Protein 1-4)	3.2134	2.25072	-1.06473	1.67168	1.76894	1.72031
P46013	KI67_HUMAN	MKI67	Proliferation marker protein Ki-67 (Antigen identified by monoclonal antibody Ki-67) (Antigen KI-67) (Antigen Ki67)	-5.20662	2.50633	-0.295892	1.37009	2.06711	1.7186
Q9Y5Z7	HCFC2_HUMAN	HCFC2	Host cell factor 2 (HCF-2) (C2 factor)	-12.5371	-0.111254	3.13818	1.38509	2.04857	1.71683
A0A0C4DG88	A0A0C4DG88_HUMAN	POU2F1	POU domain protein (Fragment)	-15.7938	1.48619	5.83989	2.05008	1.35931	1.7047
P62851	RS25_HUMAN	RPS25	40S ribosomal protein S25 (Small ribosomal subunit protein eS25)	-22.6768	1.60743	-0.100552	1.87609	1.51575	1.69592
P15927	RFA2_HUMAN	RPA2	Replication protein A 32 kDa subunit (RP-A p32) (Replication factor A protein 2) (RF-A protein 2) (Replication protein A 34 kDa subunit) (RP-A p34)	4.31757	1.61503	1.99609	1.36617	2.00256	1.68437
Q96DI7	SNR40_HUMAN	SNRNP40	U5 small nuclear ribonucleoprotein 40 kDa protein (U5 snRNP 40 kDa protein) (U5-40K) (38 kDa-splicing factor) (Prp8-binding protein) (hPRP8BP) (U5 snRNP-specific 40 kDa protein) (WD repeat-containing protein 57)	-3.13857	6.14358	-2.61098	1.18165	2.18454	1.6831
A0A087WW39	A0A087WW39_HUMAN	MLLT6	Protein AF-17	-17.3519	1.6315	2.43588	1.54766	1.81206	1.67986
Q96EV2	RBM33_HUMAN	RBM33	RNA-binding protein 33 (Proline-rich protein 8) (RNA-binding motif protein 33)	-1.26841	5.59349	-0.620975	1.62221	1.73496	1.67858
P46087	NOP2_HUMAN	NOP2	Probable 28S rRNA (cytosine(4447)-C(5))-methyltransferase (EC 2.1.1.-) (Nucleolar protein 1) (Nucleolar protein 2 homolog) (Proliferating-cell nucleolar antigen p120) (Proliferation-associated nucleolar protein p120)	-1.96632	1.97937	-0.174016	1.52773	1.80681	1.66727
A0A0C4DGG8	A0A0C4DGG8_HUMAN	CCAR1	Cell division cycle and apoptosis regulator protein 1 (Fragment)	-19.0887	3.08816	0.0315581	1.88605	1.44479	1.66542
F8W8D4	F8W8D4_HUMAN	UBA3	NEDD8-activating enzyme E1 catalytic subunit	-0.480153	1.79626	-2.62692	1.45201	1.81134	1.63168
F2Z2U4	F2Z2U4_HUMAN	TRRAP	Transformation/transcription domain-associated protein	6.92399	-3.04334	5.38002	1.22706	2.01855	1.62281
P18077	RL35A_HUMAN	RPL35A	60S ribosomal protein L35a (Cell growth-inhibiting gene 33 protein) (Large ribosomal subunit protein eL33)	-1.48098	1.40477	0.392618	1.49575	1.72302	1.60938
D6RGZ2	D6RGZ2_HUMAN	THOC3	THO complex subunit 3	-1.09612	4.35851	-0.751999	1.6599	1.55203	1.60597
P09874	PARP1_HUMAN	PARP1	Poly [ADP-ribose] polymerase 1 (PARP-1) (EC 2.4.2.30) (ADP-ribosyltransferase diphtheria toxin-like 1) (ARTD1) (NAD(+) ADP-ribosyltransferase 1) (ADPRT 1) (Poly[ADP-ribose] synthase 1)	-0.849153	0.664784	-2.11363	1.19505	2.00198	1.59851
Q8WTT2	NOC3L_HUMAN	NOC3L	Nucleolar complex protein 3 homolog (NOC3 protein homolog) (Factor for adipocyte differentiation 24) (NOC3-like protein) (Nucleolar complex-associated protein 3-like protein)	-3.18291	1.6578	-0.710302	1.28775	1.90837	1.59806
B7Z6D5	B7Z6D5_HUMAN	DDX27	Probable ATP-dependent RNA helicase DDX27 (cDNA FLJ61659, highly similar to Probable ATP-dependent RNA helicase DDX27 (EC 3.6.1.-))	-1.87284	2.2807	-0.010803	1.24761	1.93468	1.59115
C9JX57	C9JX57_HUMAN	CFAP298	Cilia and flagella-associated protein 298 (Fragment)	0.842244	1.96213	-14.786	1.05429	2.10149	1.57789
Q8N5P1	ZC3H8_HUMAN	ZC3H8	Zinc finger CCCH domain-containing protein 8	-20.0535	-20.0535	6.4232	1.36482	1.78122	1.57302
Q5VVJ2	MYSM1_HUMAN	MYSM1	Histone H2A deubiquitinase MYSM1 (2A-DUB) (EC 3.4.19.-) (Myb-like, SWIRM and MPN domain-containing protein 1)	-18.6665	2.22841	-0.0940102	1.79276	1.3522	1.57248
O15226	NKRF_HUMAN	NKRF	NF-kappa-B-repressing factor (NFkB-repressing factor) (Protein ITBA4) (Transcription factor NRF)	-1.00966	1.68344	-0.977664	1.24539	1.8981	1.57175
Q9Y3B9	RRP15_HUMAN	RRP15	RRP15-like protein (Ribosomal RNA-processing protein 15)	-2.75268	2.91607	-0.917435	1.30861	1.82772	1.56816
M0QXS5	M0QXS5_HUMAN	HNRNPL	Heterogeneous nuclear ribonucleoprotein L (Fragment)	-4.91853	2.47171	-5.09222	1.36715	1.75738	1.56227
Q15648	MED1_HUMAN	MED1	Mediator of RNA polymerase II transcription subunit 1 (Activator-recruited cofactor 205 kDa component) (ARC205) (Mediator complex subunit 1) (Peroxisome proliferator-activated receptor-binding protein) (PBP) (PPAR-binding protein) (Thyroid hormone receptor-associated protein complex 220 kDa component) (Trap220) (Thyroid receptor-interacting protein 2) (TR-interacting protein 2) (TRIP-2) (Vitamin …	-7.47635	2.93446	4.78974	1.21889	1.89926	1.55908
A0A0C4DFV9	A0A0C4DFV9_HUMAN	SET	Protein SET	-1.58592	2.05325	-0.00903962	1.31753	1.7784	1.54797
B1APR7	B1APR7_HUMAN	EYA3	Eyes absent homolog (EC 3.1.3.48)	0	13.2328	1.62114	1.43397	1.63333	1.53365
Q9UK45	LSM7_HUMAN	LSM7	U6 snRNA-associated Sm-like protein LSm7	-0.658817	1.43087	-2.05324	1.53846	1.52499	1.53172
P37108	SRP14_HUMAN	SRP14	Signal recognition particle 14 kDa protein (SRP14) (18 kDa Alu RNA-binding protein)	0.209788	1.93068	-0.131648	1.42636	1.62557	1.52597
Q15029	U5S1_HUMAN	EFTUD2	116 kDa U5 small nuclear ribonucleoprotein component (Elongation factor Tu GTP-binding domain-containing protein 2) (SNU114 homolog) (hSNU114) (U5 snRNP-specific protein, 116 kDa) (U5-116 kDa)	-1.085	2.02554	-1.29809	1.55177	1.48695	1.51936
Q6IN85	P4R3A_HUMAN	PPP4R3A	Serine/threonine-protein phosphatase 4 regulatory subunit 3A (SMEK homolog 1)	-3.84001	2.47992	-0.799485	1.41362	1.60871	1.51116
Q8IY37	DHX37_HUMAN	DHX37	Probable ATP-dependent RNA helicase DHX37 (EC 3.6.4.13) (DEAH box protein 37)	-7.25063	-1.23277	0.547991	1.15596	1.85345	1.5047
G3XAG1	G3XAG1_HUMAN	ZNF512	Zinc finger protein 512 (Zinc finger protein 512, isoform CRA_b)	-5.35037	1.9518	-0.533665	1.38039	1.62714	1.50377
Q9UHR5	S30BP_HUMAN	SAP30BP	SAP30-binding protein (Transcriptional regulator protein HCNGP)	-2.56142	2.55827	0.0133802	1.29283	1.67606	1.48445
Q15596	NCOA2_HUMAN	NCOA2	Nuclear receptor coactivator 2 (NCoA-2) (Class E basic helix-loop-helix protein 75) (bHLHe75) (Transcriptional intermediary factor 2) (hTIF2)	-4.20549	3.53228	4.40938	1.54285	1.41596	1.4794
P19338	NUCL_HUMAN	NCL	Nucleolin (Protein C23)	-2.16277	2.0173	-0.522255	1.14139	1.81147	1.47643
Q9NQW6	ANLN_HUMAN	ANLN	Anillin	-18.3998	1.6415	-5.69758	1.32204	1.62857	1.47531
Q9Y2X3	NOP58_HUMAN	NOP58	Nucleolar protein 58 (Nucleolar protein 5)	-0.0763385	1.806	0.510303	1.46332	1.4832	1.47326
O94906	PRP6_HUMAN	PRPF6	Pre-mRNA-processing factor 6 (Androgen receptor N-terminal domain-transactivating protein 1) (ANT-1) (PRP6 homolog) (U5 snRNP-associated 102 kDa protein) (U5-102 kDa protein)	-1.2386	1.97027	-0.880761	1.49594	1.44633	1.47114
Q86W42	THOC6_HUMAN	THOC6	THO complex subunit 6 homolog (Functional spliceosome-associated protein 35) (fSAP35) (WD repeat-containing protein 58)	-5.21138	2.79873	-2.21864	1.48227	1.45905	1.47066
O43390	HNRPR_HUMAN	HNRNPR	Heterogeneous nuclear ribonucleoprotein R (hnRNP R)	-2.92715	1.85975	-1.46258	1.26498	1.6736	1.46929
Q9BQG0	MBB1A_HUMAN	MYBBP1A	Myb-binding protein 1A	-0.909432	1.35663	-0.709355	1.36292	1.57257	1.46774
P52737	ZN136_HUMAN	ZNF136	Zinc finger protein 136	-16.3341	1.86287	-0.20436	1.50644	1.41032	1.45838
P27540	ARNT_HUMAN	ARNT	Aryl hydrocarbon receptor nuclear translocator (ARNT protein) (Class E basic helix-loop-helix protein 2) (bHLHe2) (Dioxin receptor, nuclear translocator) (Hypoxia-inducible factor 1-beta) (HIF-1-beta) (HIF1-beta)	-12.2154	1.68876	3.10989	1.04268	1.84309	1.44289
O43447	PPIH_HUMAN	PPIH	Peptidyl-prolyl cis-trans isomerase H (PPIase H) (EC 5.2.1.8) (Rotamase H) (Small nuclear ribonucleoprotein particle-specific cyclophilin H) (CypH) (U-snRNP-associated cyclophilin SnuCyp-20) (USA-CYP)	-17.8996	4.31079	-0.837974	1.83473	1.04063	1.43768
Q9HCS7	SYF1_HUMAN	XAB2	Pre-mRNA-splicing factor SYF1 (Protein HCNP) (XPA-binding protein 2)	-3.94179	2.69675	-0.43386	1.4186	1.45324	1.43592
Q9BZI7	REN3B_HUMAN	UPF3B	Regulator of nonsense transcripts 3B (Nonsense mRNA reducing factor 3B) (Up-frameshift suppressor 3 homolog B) (hUpf3B) (Up-frameshift suppressor 3 homolog on chromosome X) (hUpf3p-X)	-18.3786	1.84238	-19.4395	1.36052	1.5064	1.43346
Q6P2Q9	PRP8_HUMAN	PRPF8	Pre-mRNA-processing-splicing factor 8 (220 kDa U5 snRNP-specific protein) (PRP8 homolog) (Splicing factor Prp8) (p220)	-1.25006	1.98459	-1.30259	1.41265	1.44702	1.42983
D3YTB1	D3YTB1_HUMAN	RPL32	60S ribosomal protein L32 (Fragment)	0.0278234	0.780666	1.03673	1.12527	1.72568	1.42547
Q9H2P0	ADNP_HUMAN	ADNP	Activity-dependent neuroprotector homeobox protein (Activity-dependent neuroprotective protein)	-5.4872	2.38394	1.72227	1.3356	1.50356	1.41958
P62861	RS30_HUMAN	FAU	40S ribosomal protein S30 (Small ribosomal subunit protein eS30)	-1.49723	2.35841	-0.702693	1.28412	1.52376	1.40394
Q29RF7	PDS5A_HUMAN	PDS5A	Sister chromatid cohesion protein PDS5 homolog A (Cell proliferation-inducing gene 54 protein) (Sister chromatid cohesion protein 112) (SCC-112)	-0.414243	2.53056	0.19908	1.75612	1.04424	1.40018
Q9BRT6	LLPH_HUMAN	LLPH	Protein LLP homolog (Protein LAPS18-like)	-21.6111	2.09383	0.463036	1.40348	1.3584	1.38094
O75151	PHF2_HUMAN	PHF2	Lysine-specific demethylase PHF2 (EC 1.14.11.-) (GRC5) (PHD finger protein 2)	-18.9049	2.53506	3.19035	1.06795	1.68224	1.37509
Q02878	RL6_HUMAN	RPL6	60S ribosomal protein L6 (Large ribosomal subunit protein eL6) (Neoplasm-related protein C140) (Tax-responsive enhancer element-binding protein 107) (TaxREB107)	-1.41431	1.62581	-0.132327	1.06975	1.65256	1.36115
Q9UFC0	LRWD1_HUMAN	LRWD1	Leucine-rich repeat and WD repeat-containing protein 1 (Centromere protein 33) (CENP-33) (Origin recognition complex-associated protein) (ORC-associated protein) (ORCA)	-2.99431	1.52763	-0.0138188	1.19159	1.52696	1.35928
Q9Y399	RT02_HUMAN	MRPS2	28S ribosomal protein S2, mitochondrial (MRP-S2) (S2mt) (Mitochondrial small ribosomal subunit protein uS2m)	0.115805	1.97947	-0.411925	1.11064	1.60745	1.35905
O60942	MCE1_HUMAN	RNGTT	mRNA-capping enzyme (HCAP1) (HCE) [Includes: Polynucleotide 5'-triphosphatase (EC 3.1.3.33) (mRNA 5'-triphosphatase) (TPase); mRNA guanylyltransferase (EC 2.7.7.50) (GTP--RNA guanylyltransferase) (GTase)]	0.397611	3.91416	0.807043	1.34885	1.36388	1.35636
P20290	BTF3_HUMAN	BTF3	Transcription factor BTF3 (Nascent polypeptide-associated complex subunit beta) (NAC-beta) (RNA polymerase B transcription factor 3)	1.02862	2.64871	-0.487578	1.36312	1.33556	1.34934
Q15024	EXOS7_HUMAN	EXOSC7	Exosome complex component RRP42 (Exosome component 7) (Ribosomal RNA-processing protein 42) (p8)	-3.94748	1.51279	-4.75223	1.04142	1.64637	1.34389
Q08211	DHX9_HUMAN	DHX9	ATP-dependent RNA helicase A (EC 3.6.4.13) (DEAH box protein 9) (DExH-box helicase 9) (Leukophysin) (LKP) (Nuclear DNA helicase II) (NDH II) (RNA helicase A)	-1.08992	1.83249	-0.130099	1.05667	1.61896	1.33781
Q8TF68	ZN384_HUMAN	ZNF384	Zinc finger protein 384 (CAG repeat protein 1) (CAS-interacting zinc finger protein) (Nuclear matrix transcription factor 4) (Nuclear matrix protein 4) (Trinucleotide repeat-containing gene 1 protein)	0	19.8663	-0.0815608	1.02179	1.6527	1.33724
Q9UEE9	CFDP1_HUMAN	CFDP1	Craniofacial development protein 1 (Bucentaur)	-21.0927	2.55008	-1.09791	1.43423	1.23835	1.33629
P47914	RL29_HUMAN	RPL29	60S ribosomal protein L29 (Cell surface heparin-binding protein HIP) (Large ribosomal subunit protein eL29)	-25.8431	0.646834	0.204598	1.26281	1.39759	1.3302
J3QT28	J3QT28_HUMAN	BUB3	Mitotic checkpoint protein BUB3 (Fragment)	-1.27335	1.24591	-0.405955	1.14574	1.51265	1.32919
Q14966	ZN638_HUMAN	ZNF638	Zinc finger protein 638 (Cutaneous T-cell lymphoma-associated antigen se33-1) (CTCL-associated antigen se33-1) (Nuclear protein 220) (Zinc finger matrin-like protein)	-1.48979	2.80505	-3.31309	1.09283	1.50084	1.29683
Q9NXH9	TRM1_HUMAN	TRMT1	tRNA (guanine(26)-N(2))-dimethyltransferase (EC 2.1.1.216) (tRNA 2,2-dimethylguanosine-26 methyltransferase) (tRNA(guanine-26,N(2)-N(2)) methyltransferase) (tRNA(m(2,2)G26)dimethyltransferase)	-0.300266	2.00163	-1.22329	1.3722	1.18827	1.28023
Q9Y3B2	EXOS1_HUMAN	EXOSC1	Exosome complex component CSL4 (Exosome component 1)	-22.1551	2.43217	-1.01915	1.51935	1.0342	1.27677
Q96JM7	LMBL3_HUMAN	L3MBTL3	Lethal(3)malignant brain tumor-like protein 3 (H-l(3)mbt-like protein 3) (L(3)mbt-like protein 3) (MBT-1)	-13.0919	3.16851	1.15882	1.54318	1.00609	1.27464
P62750	RL23A_HUMAN	RPL23A	60S ribosomal protein L23a (Large ribosomal subunit protein uL23)	-1.39708	1.43242	-0.00761038	1.04322	1.50486	1.27404
Q99986	VRK1_HUMAN	VRK1	Serine/threonine-protein kinase VRK1 (EC 2.7.11.1) (Vaccinia-related kinase 1)	0.674399	0.727981	0.76556	1.02982	1.51345	1.27163
Q13416	ORC2_HUMAN	ORC2	Origin recognition complex subunit 2	-2.84697	1.46619	-1.20107	1.11136	1.42528	1.26832
Q6N022	TEN4_HUMAN	TENM4	Teneurin-4 (Ten-4) (Protein Odd Oz/ten-m homolog 4) (Tenascin-M4) (Ten-m4) (Teneurin transmembrane protein 4)	2.44544	-1.5266	2.01275	1.04181	1.46322	1.25252
A0A1X7SBZ2	A0A1X7SBZ2_HUMAN	DDX17	Probable ATP-dependent RNA helicase DDX17	0.604255	3.50286	-1.13722	1.18693	1.31361	1.25027
P10412	H14_HUMAN	HIST1H1E	Histone H1.4 (Histone H1b) (Histone H1s-4)	-1.99152	1.57264	-0.28675	1.03348	1.45709	1.24528
P25490	TYY1_HUMAN	YY1	Transcriptional repressor protein YY1 (Delta transcription factor) (INO80 complex subunit S) (NF-E1) (Yin and yang 1) (YY-1)	-0.875235	0.747708	0.37298	1.20987	1.27857	1.24422
Q6MZP7	LIN54_HUMAN	LIN54	Protein lin-54 homolog (CXC domain-containing protein 1)	-16.5345	3.30272	3.02313	1.27553	1.19464	1.23509
P09661	RU2A_HUMAN	SNRPA1	U2 small nuclear ribonucleoprotein A' (U2 snRNP A')	-1.41195	1.68239	-0.948813	1.29998	1.15365	1.22681
P62906	RL10A_HUMAN	RPL10A	60S ribosomal protein L10a (CSA-19) (Large ribosomal subunit protein uL1) (Neural precursor cell expressed developmentally down-regulated protein 6) (NEDD-6)	-2.39525	1.58276	-0.30182	1.0013	1.44529	1.2233
Q10570	CPSF1_HUMAN	CPSF1	Cleavage and polyadenylation specificity factor subunit 1 (Cleavage and polyadenylation specificity factor 160 kDa subunit) (CPSF 160 kDa subunit)	-3.57392	2.14206	-0.679018	1.35763	1.08569	1.22166
Q9NQT5	EXOS3_HUMAN	EXOSC3	Exosome complex component RRP40 (Exosome component 3) (Ribosomal RNA-processing protein 40) (p10)	-3.24273	3.42875	-2.48511	1.04128	1.38105	1.21116
P08579	RU2B_HUMAN	SNRPB2	U2 small nuclear ribonucleoprotein B'' (U2 snRNP B'')	-0.540159	2.5104	-0.679407	1.06371	1.34244	1.20307
P61353	RL27_HUMAN	RPL27	60S ribosomal protein L27 (Large ribosomal subunit protein eL27)	-2.33432	1.23204	0.221188	1.11334	1.29176	1.20255
P35244	RFA3_HUMAN	RPA3	Replication protein A 14 kDa subunit (RP-A p14) (Replication factor A protein 3) (RF-A protein 3)	-0.516868	1.07012	0.374919	1.28557	1.08638	1.18598
Q99459	CDC5L_HUMAN	CDC5L	Cell division cycle 5-like protein (Cdc5-like protein) (Pombe cdc5-related protein)	-5.8126	1.80606	-2.17694	1.21619	1.14941	1.1828
Q9P258	RCC2_HUMAN	RCC2	Protein RCC2 (RCC1-like protein TD-60) (Telophase disk protein of 60 kDa)	-1.10616	2.54141	-2.45672	1.29907	1.04693	1.173
E5RI99	E5RI99_HUMAN	RPL30	60S ribosomal protein L30 (Fragment)	-1.60245	1.23987	0.201915	1.18423	1.14737	1.1658
Q9H0D6	XRN2_HUMAN	XRN2	5'-3' exoribonuclease 2 (EC 3.1.13.-) (DHM1-like protein) (DHP protein)	-1.35738	1.05109	-0.787261	1.1203	1.20302	1.16166
Q9H0H5	RGAP1_HUMAN	RACGAP1	Rac GTPase-activating protein 1 (Male germ cell RacGap) (MgcRacGAP) (Protein CYK4 homolog) (CYK4) (HsCYK-4)	-3.32752	1.60813	-1.97811	1.0135	1.27467	1.14409
Q7Z7L1	SLN11_HUMAN	SLFN11	Schlafen family member 11	0.856032	1.12525	1.17321	1.00437	1.2668	1.13559
M0QXA7	M0QXA7_HUMAN	WIZ	Protein Wiz	-19.6875	2.24629	2.01996	1.21672	1.04449	1.13061
P54132	BLM_HUMAN	BLM	Bloom syndrome protein (EC 3.6.4.12) (DNA helicase, RecQ-like type 2) (RecQ2) (RecQ protein-like 3)	-17.4222	2.85264	1.66822	1.00839	1.17366	1.09102

## Sheet: (3) Enriched in GR + Dex
Table S5. BioID Data
(3) Enriched in BirA-GR + Dex
Table is sorted by Log2 Fold Change (FC) of proteins enriched in [BirA-GR + Dex] relative to [BirA alone + Dex]. All proteins that were detected in the control IgG pull-downs were considered background and
not listed. The enrichment values for the other conditions [BirA-GR + Veh], [BirA-Arglu1+Veh], and [BirA-Arglu1 + Dex] are hidden from view to increase clarity.
Entry	Entry name	Gene	Protein Name	BirA-GR + Veh vs. BirA + Veh (FC)	BirA-Arglu + Veh vs. BirA + Veh (FC)	BirA-GR + Dex vs. BirA + Dex (FC)	BirA-Arglu1+Dex_1 vs. BirA + Dex (FC)	BirA-Arglu1+Dex_2 vs. BirA + Dex (FC)
Q4VC05	BCL7A_HUMAN	BCL7A	B-cell CLL/lymphoma 7 protein family member A	0	22.6413	26.6029	0	22.0054
I3L4X7	I3L4X7_HUMAN	GPS2	G protein pathway suppressor 2 (Fragment)	-19.0119	-19.0119	24.893	0	0
O95399	UTS2_HUMAN	UTS2	Urotensin-2 (Urotensin II) (U-II) (UII)	1.47651	-22.5885	24.2185	0	0
C9J4Z3	C9J4Z3_HUMAN	RPL37A	60S ribosomal protein L37a (Ribosomal protein L37a, isoform CRA_c)	0.472032	-1.37218	24.1862	22.0908	22.8683
Q9HAF1	EAF6_HUMAN	MEAF6	Chromatin modification-related protein MEAF6 (MYST/Esa1-associated factor 6) (Esa1-associated factor 6 homolog) (Protein EAF6 homolog) (hEAF6) (Sarcoma antigen NY-SAR-91)	0	20.5676	24.0687	20.9033	23.5195
Q8TEY7	UBP33_HUMAN	USP33	Ubiquitin carboxyl-terminal hydrolase 33 (EC 3.4.19.12) (Deubiquitinating enzyme 33) (Ubiquitin thioesterase 33) (Ubiquitin-specific-processing protease 33) (VHL-interacting deubiquitinating enzyme 1) (hVDU1)	-1.27807	-1.70219	23.5783	0	0
Q9Y6Q9	NCOA3_HUMAN	NCOA3	Nuclear receptor coactivator 3 (NCoA-3) (EC 2.3.1.48) (ACTR) (Amplified in breast cancer 1 protein) (AIB-1) (CBP-interacting protein) (pCIP) (Class E basic helix-loop-helix protein 42) (bHLHe42) (Receptor-associated coactivator 3) (RAC-3) (Steroid receptor coactivator protein 3) (SRC-3) (Thyroid hormone receptor activator molecule 1) (TRAM-1)	0	12.1979	23.5366	0	0
F8VZA0	F8VZA0_HUMAN	PUS7L	Pseudouridylate synthase 7 homolog-like protein	0	15.8809	23.4454	0	16.2105
H0YN26	H0YN26_HUMAN	ANP32A	Acidic leucine-rich nuclear phosphoprotein 32 family member A	0	16.3233	23.0588	16.4935	15.9274
Q6ZW49	PAXI1_HUMAN	PAXIP1	PAX-interacting protein 1 (PAX transactivation activation domain-interacting protein)	1.70538	-0.976803	23.0201	11.9944	11.21
H0Y459	H0Y459_HUMAN	NCOR1	Nuclear receptor corepressor 1 (Fragment)	0	0	22.9182	0	0
Q14061	COX17_HUMAN	COX17	Cytochrome c oxidase copper chaperone	0	0	22.9015	0	0
Q96G25	MED8_HUMAN	MED8	Mediator of RNA polymerase II transcription subunit 8 (Activator-recruited cofactor 32 kDa component) (ARC32) (Mediator complex subunit 8)	0	12.6834	22.8465	14.8425	15.2446
Q9BUE0	MED18_HUMAN	MED18	Mediator of RNA polymerase II transcription subunit 18 (Mediator complex subunit 18) (p28b)	0	0	22.8215	0	0
H7C1M5	H7C1M5_HUMAN	DNTTIP1	Deoxynucleotidyltransferase terminal-interacting protein 1 (Fragment)	0	13.4626	22.7184	19.7636	13.5638
Q9BWW4	SSBP3_HUMAN	SSBP3	Single-stranded DNA-binding protein 3 (Sequence-specific single-stranded-DNA-binding protein)	-18.5781	-5.61908	22.6955	0	18.2986
Q9BQE9	BCL7B_HUMAN	BCL7B	B-cell CLL/lymphoma 7 protein family member B (allergen Hom s 3)	0	0	22.688	0	0
G5E975	G5E975_HUMAN	SMARCB1	SWI/SNF related, matrix associated, actin dependent regulator of chromatin, subfamily b, member 1, isoform CRA_c (SWI/SNF-related matrix-associated actin-dependent regulator of chromatin subfamily B member 1)	0	0	22.623	0	0
Q9Y673	ALG5_HUMAN	ALG5	Dolichyl-phosphate beta-glucosyltransferase (DolP-glucosyltransferase) (EC 2.4.1.117) (Asparagine-linked glycosylation protein 5 homolog)	21.7715	0	22.5706	20.6167	21.0389
P05543	THBG_HUMAN	SERPINA7	Thyroxine-binding globulin (Serpin A7) (T4-binding globulin)	2.0664	0.80499	22.4401	0	0
Q6P2C8	MED27_HUMAN	MED27	Mediator of RNA polymerase II transcription subunit 27 (Cofactor required for Sp1 transcriptional activation subunit 8) (CRSP complex subunit 8) (Mediator complex subunit 27) (P37 TRAP/SMCC/PC2 subunit) (Transcriptional coactivator CRSP34)	0	19.7385	22.41	0	20.8295
Q13503	MED21_HUMAN	MED21	Mediator of RNA polymerase II transcription subunit 21 (Mediator complex subunit 21) (RNA polymerase II holoenzyme component SRB7) (RNAPII complex component SRB7) (hSrb7)	0	0	22.2484	0	0
Q8TAQ2	SMRC2_HUMAN	SMARCC2	SWI/SNF complex subunit SMARCC2 (BRG1-associated factor 170) (BAF170) (SWI/SNF complex 170 kDa subunit) (SWI/SNF-related matrix-associated actin-dependent regulator of chromatin subfamily C member 2)	0	0	22.1803	0	0
Q9H2Z4	NKX24_HUMAN	NKX2-4	Homeobox protein Nkx-2.4 (Homeobox protein NK-2 homolog D)	0	20.622	22.1583	20.9025	20.0547
Q6STE5	SMRD3_HUMAN	SMARCD3	SWI/SNF-related matrix-associated actin-dependent regulator of chromatin subfamily D member 3 (60 kDa BRG-1/Brm-associated factor subunit C) (BRG1-associated factor 60C) (BAF60C)	-20.3996	-20.3996	22.0373	0	0
P61088	UBE2N_HUMAN	UBE2N	Ubiquitin-conjugating enzyme E2 N (EC 2.3.2.23) (Bendless-like ubiquitin-conjugating enzyme) (E2 ubiquitin-conjugating enzyme N) (Ubc13) (UbcH13) (Ubiquitin carrier protein N) (Ubiquitin-protein ligase N)	5.83342	0.848767	22.0174	0	20.9814
P48552	NRIP1_HUMAN	NRIP1	Nuclear receptor-interacting protein 1 (Nuclear factor RIP140) (Receptor-interacting protein 140)	16.1624	0	21.9898	0	0
K7EQH5	K7EQH5_HUMAN	AES	Amino-terminal enhancer of split (Amino-terminal enhancer of split, isoform CRA_a)	0	0	21.8516	0	0
Q5T7C4	Q5T7C4_HUMAN	HMGB1	High mobility group protein B1	0	26.4892	21.8355	25.1901	27.0403
Q92784	DPF3_HUMAN	DPF3	Zinc finger protein DPF3 (BRG1-associated factor 45C) (BAF45C) (Zinc finger protein cer-d4)	0	0	21.8067	0	0
O94992	HEXI1_HUMAN	HEXIM1	Protein HEXIM1 (Cardiac lineage protein 1) (Estrogen down-regulated gene 1 protein) (Hexamethylene bis-acetamide-inducible protein 1) (Menage a quatre protein 1)	0	22.7649	21.8002	22.8931	23.4958
Q969E2	SCAM4_HUMAN	SCAMP4	Secretory carrier-associated membrane protein 4 (Secretory carrier membrane protein 4)	0	0	21.6919	0	22.9969
O75586	MED6_HUMAN	MED6	Mediator of RNA polymerase II transcription subunit 6 (Activator-recruited cofactor 33 kDa component) (ARC33) (Mediator complex subunit 6) (hMed6) (Renal carcinoma antigen NY-REN-28)	-14.8821	-0.932699	21.6829	14.2137	14.5749
Q5TBH9	Q5TBH9_HUMAN	C1orf131	Chromosome 1 open reading frame 131, isoform CRA_a	0	22.8197	21.6622	21.2096	22.1441
Q5TB53	Q5TB53_HUMAN	TM9SF3	Transmembrane 9 superfamily member (Fragment)	20.3037	0	21.5909	14.4895	0
Q04724	TLE1_HUMAN	TLE1	Transducin-like enhancer protein 1 (E(Sp1) homolog) (Enhancer of split groucho-like protein 1) (ESG1)	0	0	21.5157	0	0
Q16514	TAF12_HUMAN	TAF12	Transcription initiation factor TFIID subunit 12 (Transcription initiation factor TFIID 20/15 kDa subunits) (TAFII-20/TAFII-15) (TAFII20/TAFII15)	-20.4207	-20.4207	21.3975	13.9428	0
Q6PK04	CC137_HUMAN	CCDC137	Coiled-coil domain-containing protein 137	-18.3465	3.44661	21.3809	21.4186	22.3387
O14828	SCAM3_HUMAN	SCAMP3	Secretory carrier-associated membrane protein 3 (Secretory carrier membrane protein 3)	8.43238	4.38775	21.379	0	20.8995
A0A087WUY7	A0A087WUY7_HUMAN	PIAS2	E3 SUMO-protein ligase PIAS2 (Fragment)	0	21.5008	21.3768	22.0099	20.4388
P52952	NKX25_HUMAN	NKX2-5	Homeobox protein Nkx-2.5 (Cardiac-specific homeobox) (Homeobox protein CSX) (Homeobox protein NK-2 homolog E)	0	19.0483	21.35	18.7354	19.4238
Q9Y3C7	MED31_HUMAN	MED31	Mediator of RNA polymerase II transcription subunit 31 (Mediator complex subunit 31) (Mediator complex subunit SOH1) (hSOH1)	0	0	21.3346	0	0
Q9H165	BC11A_HUMAN	BCL11A	B-cell lymphoma/leukemia 11A (BCL-11A) (B-cell CLL/lymphoma 11A) (COUP-TF-interacting protein 1) (Ecotropic viral integration site 9 protein homolog) (EVI-9) (Zinc finger protein 856)	0	0	21.0779	0	0
J3QQY0	J3QQY0_HUMAN	MSL1	Male-specific lethal 1 homolog	0	14.6122	21.0719	14.6475	14.9619
H0YKT5	H0YKT5_HUMAN	TLE3	Transducin-like enhancer protein 3	0	17.6073	21.0387	0	0
Q8NEF9	SRFB1_HUMAN	SRFBP1	Serum response factor-binding protein 1 (SRF-dependent transcription regulation-associated protein) (p49/STRAP)	-19.6779	3.51562	20.9544	23.2254	23.1822
A0A0A0MQZ6	A0A0A0MQZ6_HUMAN	NSA2	Ribosome biogenesis protein NSA2 homolog	0	0	20.9535	0	0
O60907	TBL1X_HUMAN	TBL1X	F-box-like/WD repeat-containing protein TBL1X (SMAP55) (Transducin beta-like protein 1X) (Transducin-beta-like protein 1, X-linked)	-18.7976	-18.7976	20.8397	0	0
Q9NW64	RBM22_HUMAN	RBM22	Pre-mRNA-splicing factor RBM22 (RNA-binding motif protein 22) (Zinc finger CCCH domain-containing protein 16)	-20.0808	1.46752	20.8311	20.5898	21.9392
A0A024R0Y4	A0A024R0Y4_HUMAN	TADA2A	Transcriptional adapter	0	0	20.8008	0	0
E7ET07	E7ET07_HUMAN	ING3	Inhibitor of growth protein	3.47323	7.70104	20.7835	20.3251	13.9977
P0C7T5	ATX1L_HUMAN	ATXN1L	Ataxin-1-like (Brother of ataxin-1) (Brother of ATXN1)	0	0	20.7603	0	0
O75030	MITF_HUMAN	MITF	Microphthalmia-associated transcription factor (Class E basic helix-loop-helix protein 32) (bHLHe32)	0	0	20.6159	0	0
Q9UGU0	TCF20_HUMAN	TCF20	Transcription factor 20 (TCF-20) (Nuclear factor SPBP) (Protein AR1) (Stromelysin-1 PDGF-responsive element-binding protein) (SPRE-binding protein)	0	17.427	20.6141	12.4838	13.4077
Q5VVR7	Q5VVR7_HUMAN	TCF7L2	TCF7L2 isoform pFC8A_TCF7L2_H7_ex1-11-13-13b (Transcription factor 7-like 2)	0	20.5383	20.3198	14.3619	14.8975
P46937	YAP1_HUMAN	YAP1	Transcriptional coactivator YAP1 (Yes-associated protein 1) (Protein yorkie homolog) (Yes-associated protein YAP65 homolog)	0	14.5477	20.2898	0	14.8439
P23467	PTPRB_HUMAN	PTPRB	Receptor-type tyrosine-protein phosphatase beta (Protein-tyrosine phosphatase beta) (R-PTP-beta) (EC 3.1.3.48) (Vascular endothelial protein tyrosine phosphatase) (VE-PTP)	0.992934	-0.47541	20.254	0	17.6919
Q96ES7	SGF29_HUMAN	SGF29	SAGA-associated factor 29 (Coiled-coil domain-containing protein 101) (SAGA complex-associated factor 29)	0	17.11	20.1853	17.6046	18.4476
F5GYV5	F5GYV5_HUMAN	ARL6IP4	ADP-ribosylation factor-like protein 6-interacting protein 4 (Fragment)	-22.0985	4.18082	20.0706	25.6751	26.3058
F5H5U6	F5H5U6_HUMAN	QKI	Protein quaking (Fragment)	-16.4069	3.89204	20.0376	20.162	20.055
F8W1I9	F8W1I9_HUMAN	ACAD10	Acyl-CoA dehydrogenase family member 10	20.6035	20.5482	20.0108	19.9083	19.6326
O95402	MED26_HUMAN	MED26	Mediator of RNA polymerase II transcription subunit 26 (Activator-recruited cofactor 70 kDa component) (ARC70) (Cofactor required for Sp1 transcriptional activation subunit 7) (CRSP complex subunit 7) (Mediator complex subunit 26) (Transcriptional coactivator CRSP70)	0	0	19.9708	0	0
B9TX33	B9TX33_HUMAN	MED25	Mediator complex subunit MED25 variant MED25_i6 (Mediator of RNA polymerase II transcription subunit 25)	0	0	19.9654	0	0
Q8WVK2	SNR27_HUMAN	SNRNP27	U4/U6.U5 small nuclear ribonucleoprotein 27 kDa protein (U4/U6.U5 snRNP 27 kDa protein) (U4/U6.U5-27K) (Nucleic acid-binding protein RY-1) (U4/U6.U5 tri-snRNP-associated 27 kDa protein) (27K) (U4/U6.U5 tri-snRNP-associated protein 3)	0	20.6609	19.9459	20.559	20.8636
A0A0A0MT32	A0A0A0MT32_HUMAN	LIPA	Lysosomal acid lipase/cholesteryl ester hydrolase	19.7629	0	19.888	0	0
Q9GZS1	RPA49_HUMAN	POLR1E	DNA-directed RNA polymerase I subunit RPA49 (RNA polymerase I subunit A49) (DNA-directed RNA polymerase I subunit E) (RNA polymerase I-associated factor 1) (RNA polymerase I-associated factor 53)	0	22.1975	19.8337	21.7308	23.4231
Q9H7S9	ZN703_HUMAN	ZNF703	Zinc finger protein 703 (Zinc finger elbow-related proline domain protein 1)	0	0	19.7803	0	19.7652
A0A1W2PQJ7	A0A1W2PQJ7_HUMAN	RAI1	Retinoic acid-induced protein 1	-10.3059	2.07519	19.7594	10.3934	13.1938
E7EWM3	E7EWM3_HUMAN	ZMIZ2	Zinc finger MIZ domain-containing protein 2	0	0	19.6984	17.6386	0
F8W0Q9	F8W0Q9_HUMAN	PPHLN1	Periphilin-1	-18.7808	5.0222	19.6789	23.4805	23.1996
Q9NWA0	MED9_HUMAN	MED9	Mediator of RNA polymerase II transcription subunit 9 (Mediator complex subunit 9)	0	0	19.6701	0	0
Q6I9Y2	THOC7_HUMAN	THOC7	THO complex subunit 7 homolog (Functional spliceosome-associated protein 24) (fSAP24) (Ngg1-interacting factor 3-like protein 1-binding protein 1) (NIF3L1-binding protein 1) (hTREX30)	0	22.107	19.6693	21.7418	22.3202
O00767	ACOD_HUMAN	SCD	Acyl-CoA desaturase (EC 1.14.19.1) (Delta(9)-desaturase) (Delta-9 desaturase) (Fatty acid desaturase) (Stearoyl-CoA desaturase) (hSCD1)	20.8338	0	19.6506	0	0
A0A087WWH3	A0A087WWH3_HUMAN	BICRA	BRD4-interacting chromatin-remodeling complex-associated protein	-9.85845	6.35945	19.6367	0	0
C9JI46	C9JI46_HUMAN	LCORL	Ligand-dependent nuclear receptor corepressor-like protein (Transcription factor MLR1, isoform CRA_b)	0	19.4707	19.6292	19.9679	19.1332
H0YMJ0	H0YMJ0_HUMAN	MORF4L1	Mortality factor 4-like protein 1 (Fragment)	0	0	19.5551	16.995	0
Q9P031	TAP26_HUMAN	CCDC59	Thyroid transcription factor 1-associated protein 26 (TTF-1-associated protein 26) (Coiled-coil domain-containing protein 59) (TTF-1-associated protein BR2)	0	22.1156	19.5266	22.613	22.9006
Q15788	NCOA1_HUMAN	NCOA1	Nuclear receptor coactivator 1 (NCoA-1) (EC 2.3.1.48) (Class E basic helix-loop-helix protein 74) (bHLHe74) (Protein Hin-2) (RIP160) (Renal carcinoma antigen NY-REN-52) (Steroid receptor coactivator 1) (SRC-1)	0	0	19.5248	0	0
Q15654	TRIP6_HUMAN	TRIP6	Thyroid receptor-interacting protein 6 (TR-interacting protein 6) (TRIP-6) (Opa-interacting protein 1) (OIP-1) (Zyxin-related protein 1) (ZRP-1)	6.0578	-14.99	19.5184	0	0
Q92993	KAT5_HUMAN	KAT5	Histone acetyltransferase KAT5 (EC 2.3.1.48) (60 kDa Tat-interactive protein) (Tip60) (Histone acetyltransferase HTATIP) (HIV-1 Tat interactive protein) (Lysine acetyltransferase 5) (cPLA(2)-interacting protein)	-11.289	-11.289	19.4491	0	0
F8VU14	F8VU14_HUMAN	MBD6	Methyl-CpG-binding domain protein 6 (Fragment)	0	0	19.4334	0	0
Q03112	MECOM_HUMAN	MECOM	MDS1 and EVI1 complex locus protein (Ecotropic virus integration site 1 protein homolog) (EVI-1) (Myelodysplasia syndrome 1 protein) (Myelodysplasia syndrome-associated protein 1)	0	12.3853	19.3957	15.3303	17.257
J3KS95	J3KS95_HUMAN	FAM96B	Mitotic spindle-associated MMXD complex subunit MIP18 (Fragment)	0	0	19.3462	15.621	0
P35659	DEK_HUMAN	DEK	Protein DEK	-20.8104	1.46777	19.283	22.7048	23.1259
O15060	ZBT39_HUMAN	ZBTB39	Zinc finger and BTB domain-containing protein 39	0	0	19.2638	0	0
H7C128	H7C128_HUMAN	BRD8	Bromodomain-containing protein 8 (Fragment)	0	0	19.2182	0	0
Q8N2W9	PIAS4_HUMAN	PIAS4	E3 SUMO-protein ligase PIAS4 (EC 2.3.2.27) (PIASy) (Protein inhibitor of activated STAT protein 4) (Protein inhibitor of activated STAT protein gamma) (PIAS-gamma) (RING-type E3 ubiquitin transferase PIAS4)	0	17.0015	19.2178	11.5768	18.2393
Q8IX15	HOMEZ_HUMAN	HOMEZ	Homeobox and leucine zipper protein Homez (Homeodomain leucine zipper-containing factor)	0	0	19.1735	0	0
P49454	CENPF_HUMAN	CENPF	Centromere protein F (CENP-F) (AH antigen) (Kinetochore protein CENPF) (Mitosin)	17.0246	0	19.1549	0	13.5047
Q6ZXV5	TMTC3_HUMAN	TMTC3	Transmembrane and TPR repeat-containing protein 3 (Protein SMILE)	0	0	19.1542	0	0
F5H629	F5H629_HUMAN	ATF2	Cyclic AMP-dependent transcription factor ATF-2	17.0135	0	19.0895	0	0
E9PFF8	E9PFF8_HUMAN	NEPRO	Nucleolus and neural progenitor protein	19.1451	19.1293	19.017	19.8304	0
P51948	MAT1_HUMAN	MNAT1	CDK-activating kinase assembly factor MAT1 (CDK7/cyclin-H assembly factor) (Cyclin-G1-interacting protein) (Menage a trois) (RING finger protein 66) (RING finger protein MAT1) (p35) (p36)	-17.5659	2.75701	18.8853	19.998	21.2538
Q13887	KLF5_HUMAN	KLF5	Krueppel-like factor 5 (Basic transcription element-binding protein 2) (BTE-binding protein 2) (Colon krueppel-like factor) (GC-box-binding protein 2) (Intestinal-enriched krueppel-like factor) (Transcription factor BTEB2)	0	0	18.8825	0	12.4527
Q8IV48	ERI1_HUMAN	ERI1	3'-5' exoribonuclease 1 (EC 3.1.-.-) (3'-5' exonuclease ERI1) (Eri-1 homolog) (Histone mRNA 3'-end-specific exoribonuclease) (Histone mRNA 3'-exonuclease 1) (Protein 3'hExo) (HEXO)	-17.9626	-17.9626	18.8696	0	0
P31260	HXA10_HUMAN	HOXA10	Homeobox protein Hox-A10 (Homeobox protein Hox-1.8) (Homeobox protein Hox-1H) (PL)	0	20.266	18.8627	20.2438	20.9705
P61421	VA0D1_HUMAN	ATP6V0D1	V-type proton ATPase subunit d 1 (V-ATPase subunit d 1) (32 kDa accessory protein) (V-ATPase 40 kDa accessory protein) (V-ATPase AC39 subunit) (p39) (Vacuolar proton pump subunit d 1)	18.1137	0	18.7719	0	0
H7C5U1	H7C5U1_HUMAN	TIMMDC1	Complex I assembly factor TIMMDC1, mitochondrial (Fragment)	18.4157	0	18.7573	0	0
V9GY93	V9GY93_HUMAN	TMEM165	Transmembrane protein 165 (Fragment)	2.56111	-0.660176	18.6928	0	16.055
D6RBG8	D6RBG8_HUMAN	PITX2	Pituitary homeobox 2 (Fragment)	0	16.8005	18.6719	0	16.5457
C9JYQ9	C9JYQ9_HUMAN	RPL22L1	60S ribosomal protein L22-like 1	15.5146	0	18.6666	0	0
Q9GZN1	ARP6_HUMAN	ACTR6	Actin-related protein 6 (hArp6) (hARPX)	-12.2132	-12.2132	18.6018	11.9745	0
P78337	PITX1_HUMAN	PITX1	Pituitary homeobox 1 (Hindlimb-expressed homeobox protein backfoot) (Homeobox protein PITX1) (Paired-like homeodomain transcription factor 1)	0	18.9322	18.5972	18.44	19.3057
P19532	TFE3_HUMAN	TFE3	Transcription factor E3 (Class E basic helix-loop-helix protein 33) (bHLHe33)	0	0	18.3869	13.864	13.792
Q09472	EP300_HUMAN	EP300	Histone acetyltransferase p300 (p300 HAT) (EC 2.3.1.48) (E1A-associated protein p300) (Histone butyryltransferase p300) (EC 2.3.1.-) (Histone crotonyltransferase p300) (EC 2.3.1.-) (Protein propionyltransferase p300) (EC 2.3.1.-)	0	0	18.24	0	0
H3BLX4	H3BLX4_HUMAN	ZNF462	Zinc finger protein 462 (Fragment)	0	0	18.2377	0	0
Q52LR7	EPC2_HUMAN	EPC2	Enhancer of polycomb homolog 2 (EPC-like)	0	0	18.2297	11.2673	0
Q92604	LGAT1_HUMAN	LPGAT1	Acyl-CoA:lysophosphatidylglycerol acyltransferase 1 (EC 2.3.1.-)	19.1201	17.3501	18.11	16.6309	17.4037
Q9NPG3	UBN1_HUMAN	UBN1	Ubinuclein-1 (HIRA-binding protein) (Protein VT4) (Ubiquitously expressed nuclear protein)	0	0	18.0739	0	0
Q96PN7	TREF1_HUMAN	TRERF1	Transcriptional-regulating factor 1 (Breast cancer anti-estrogen resistance 2) (Transcriptional-regulating protein 132) (Zinc finger protein rapa) (Zinc finger transcription factor TReP-132)	0	0	18.0604	0	0
P17544	ATF7_HUMAN	ATF7	Cyclic AMP-dependent transcription factor ATF-7 (cAMP-dependent transcription factor ATF-7) (Activating transcription factor 7) (Transcription factor ATF-A)	0	12.8224	17.9812	0	0
P35637	FUS_HUMAN	FUS	RNA-binding protein FUS (75 kDa DNA-pairing protein) (Oncogene FUS) (Oncogene TLS) (POMp75) (Translocated in liposarcoma protein)	-4.09177	3.95187	17.9384	23.3556	25.1398
Q13029	PRDM2_HUMAN	PRDM2	PR domain zinc finger protein 2 (EC 2.1.1.43) (GATA-3-binding protein G3B) (Lysine N-methyltransferase 8) (MTB-ZF) (MTE-binding protein) (PR domain-containing protein 2) (Retinoblastoma protein-interacting zinc finger protein) (Zinc finger protein RIZ)	0	0	17.8995	10.262	0
Q5VTL8	PR38B_HUMAN	PRPF38B	Pre-mRNA-splicing factor 38B (Sarcoma antigen NY-SAR-27)	-19.6348	4.22048	17.836	23.1101	23.8201
O75362	ZN217_HUMAN	ZNF217	Zinc finger protein 217	0	17.5157	17.8197	0	0
P50219	MNX1_HUMAN	MNX1	Motor neuron and pancreas homeobox protein 1 (Homeobox protein HB9)	0	16.8729	17.7995	17.0877	17.0349
Q9H204	MED28_HUMAN	MED28	Mediator of RNA polymerase II transcription subunit 28 (Endothelial-derived protein 1) (Mediator complex subunit 28) (Merlin and Grb2-interacting cytoskeletal protein) (Magicin) (Tumor angiogenesis marker EG-1)	0	0	17.7873	0	0
F8W9U3	F8W9U3_HUMAN	ABHD14B	Protein ABHD14B	1.40545	-16.0082	17.7848	0	0
P52294	IMA5_HUMAN	KPNA1	Importin subunit alpha-5 (Karyopherin subunit alpha-1) (Nucleoprotein interactor 1) (NPI-1) (RAG cohort protein 2) (SRP1-beta) [Cleaved into: Importin subunit alpha-5, N-terminally processed]	0	18.1688	17.6394	17.667	17.2193
Q9UIU6	SIX4_HUMAN	SIX4	Homeobox protein SIX4 (Sine oculis homeobox homolog 4)	-11.706	4.38494	17.5208	14.6651	17.2695
A0A0C4DG08	A0A0C4DG08_HUMAN	ZNF780A	Zinc finger protein 780A	0	0	17.5103	18.0678	17.4399
G3V5X4	G3V5X4_HUMAN	SYNE2	Nesprin-2	16.6917	0	17.4337	0	20.5522
Q92831	KAT2B_HUMAN	KAT2B	Histone acetyltransferase KAT2B (EC 2.3.1.48) (Histone acetyltransferase PCAF) (Histone acetylase PCAF) (Lysine acetyltransferase 2B) (P300/CBP-associated factor) (P/CAF)	0	0	17.3868	0	0
P13674	P4HA1_HUMAN	P4HA1	Prolyl 4-hydroxylase subunit alpha-1 (4-PH alpha-1) (EC 1.14.11.2) (Procollagen-proline,2-oxoglutarate-4-dioxygenase subunit alpha-1)	0.248156	-1.49653	17.3834	0	17.1566
Q9Y4B4	ARIP4_HUMAN	RAD54L2	Helicase ARIP4 (EC 3.6.4.12) (Androgen receptor-interacting protein 4) (RAD54-like protein 2)	-9.84376	1.5783	17.3648	11.427	11.4988
E7EW84	E7EW84_HUMAN	EXOC6	Exocyst complex component	1.96043	-15.8887	17.2955	0	0
Q86V97	KBTB6_HUMAN	KBTBD6	Kelch repeat and BTB domain-containing protein 6	0	21.3454	17.2723	20.8588	21.8232
Q9NPI1	BRD7_HUMAN	BRD7	Bromodomain-containing protein 7 (75 kDa bromodomain protein) (Protein CELTIX-1)	0	14.2098	17.1291	0	13.721
P52756	RBM5_HUMAN	RBM5	RNA-binding protein 5 (Protein G15) (Putative tumor suppressor LUCA15) (RNA-binding motif protein 5) (Renal carcinoma antigen NY-REN-9)	10.067	21.9909	17.129	22.2004	22.3424
A0A087WT21	A0A087WT21_HUMAN	CECR2	Cat eye syndrome critical region protein 2	0	14.7942	17.088	0	15.1654
P12755	SKI_HUMAN	SKI	Ski oncogene (Proto-oncogene c-Ski)	0	13.6248	17.0138	0	13.1716
A0A087WZX0	A0A087WZX0_HUMAN	BCL9L	B-cell CLL/lymphoma 9-like protein	0	0	16.999	0	0
C9JR56	C9JR56_HUMAN	SATB2	DNA-binding protein SATB (Special AT-rich sequence-binding protein)	0	0	16.8944	0	0
Q14558	KPRA_HUMAN	PRPSAP1	Phosphoribosyl pyrophosphate synthase-associated protein 1 (PRPP synthase-associated protein 1) (39 kDa phosphoribosypyrophosphate synthase-associated protein) (PAP39)	3.20949	-0.0425987	16.8517	13.2811	12.2988
Q86SE9	PCGF5_HUMAN	PCGF5	Polycomb group RING finger protein 5 (RING finger protein 159)	0	0	16.8331	0	0
Q9H334	FOXP1_HUMAN	FOXP1	Forkhead box protein P1 (Mac-1-regulated forkhead) (MFH)	0	14.7867	16.8109	0	13.7049
Q6P4A7	SFXN4_HUMAN	SFXN4	Sideroflexin-4 (Breast cancer resistance marker 1)	0	0	16.7625	15.5683	0
Q9Y6J0	CABIN_HUMAN	CABIN1	Calcineurin-binding protein cabin-1 (Calcineurin inhibitor) (CAIN)	0	0	16.7551	0	0
M0R001	M0R001_HUMAN	COQ8B	Atypical kinase COQ8B, mitochondrial (Fragment)	-14.8102	-14.8102	16.6789	0	0
Q13112	CAF1B_HUMAN	CHAF1B	Chromatin assembly factor 1 subunit B (CAF-1 subunit B) (Chromatin assembly factor I p60 subunit) (CAF-I 60 kDa subunit) (CAF-I p60) (M-phase phosphoprotein 7)	-21.222	-0.667775	16.6668	17.0752	17.4126
Q92547	TOPB1_HUMAN	TOPBP1	DNA topoisomerase 2-binding protein 1 (DNA topoisomerase II-beta-binding protein 1) (TopBP1) (DNA topoisomerase II-binding protein 1)	16.2222	17.0073	16.6355	18.2113	18.4883
Q8TD26	CHD6_HUMAN	CHD6	Chromodomain-helicase-DNA-binding protein 6 (CHD-6) (EC 3.6.4.12) (ATP-dependent helicase CHD6) (Radiation-induced gene B protein)	-13.4103	1.80974	16.5891	15.3253	13.6792
P84095	RHOG_HUMAN	RHOG	Rho-related GTP-binding protein RhoG	17.4209	0	16.5824	0	0
B8ZZ93	B8ZZ93_HUMAN	INO80B	INO80 complex subunit B	0	0	16.5697	0	0
H3BTR4	H3BTR4_HUMAN	CENPT	Centromere protein T	-14.6208	6.98467	16.4692	20.5538	20.4396
Q6PHR2	ULK3_HUMAN	ULK3	Serine/threonine-protein kinase ULK3 (EC 2.7.11.1) (Unc-51-like kinase 3)	1.36987	-16.2694	16.4052	16.3396	15.743
O15391	TYY2_HUMAN	YY2	Transcription factor YY2 (Yin and yang 2) (YY-2) (Zinc finger protein 631)	0	20.0582	16.3692	19.3134	19.0024
Q92908	GATA6_HUMAN	GATA6	Transcription factor GATA-6 (GATA-binding factor 6)	0	16.8599	16.3413	15.535	16.4561
O75164	KDM4A_HUMAN	KDM4A	Lysine-specific demethylase 4A (EC 1.14.11.-) (JmjC domain-containing histone demethylation protein 3A) (Jumonji domain-containing protein 2A)	0	17.9405	16.3058	17.8593	17.0134
Q9H792	PEAK1_HUMAN	PEAK1	Pseudopodium-enriched atypical kinase 1 (EC 2.7.10.2) (Sugen kinase 269) (Tyrosine-protein kinase SgK269)	0	0	16.2644	0	0
Q00535	CDK5_HUMAN	CDK5	Cyclin-dependent-like kinase 5 (EC 2.7.11.1) (Cell division protein kinase 5) (Serine/threonine-protein kinase PSSALRE) (Tau protein kinase II catalytic subunit) (TPKII catalytic subunit)	0.0361178	-1.86083	16.2212	0	14.5569
A0A087WZ13	A0A087WZ13_HUMAN	RAVER1	Ribonucleoprotein PTB-binding 1	0	16.8713	16.1942	18.481	16.5749
P52655	TF2AA_HUMAN	GTF2A1	Transcription initiation factor IIA subunit 1 (General transcription factor IIA subunit 1) (TFIIAL) (Transcription initiation factor TFIIA 42 kDa subunit) (TFIIA-42) [Cleaved into: Transcription initiation factor IIA alpha chain (TFIIA p35 subunit); Transcription initiation factor IIA beta chain (TFIIA p19 subunit)]	3.49484	0.332477	16.1875	17.3874	16.311
Q86U70	LDB1_HUMAN	LDB1	LIM domain-binding protein 1 (LDB-1) (Carboxyl-terminal LIM domain-binding protein 2) (CLIM-2) (LIM domain-binding factor CLIM2) (hLdb1) (Nuclear LIM interactor)	0	0	16.1319	0	0
A0A0C4DG02	A0A0C4DG02_HUMAN	DNMT3A	DNA (cytosine-5)-methyltransferase 3A	0	18.2759	16.1115	18.121	18.6348
Q9NPA8	ENY2_HUMAN	ENY2	Transcription and mRNA export factor ENY2 (Enhancer of yellow 2 transcription factor homolog)	0	16.7576	16.0588	16.9552	16.0247
O75448	MED24_HUMAN	MED24	Mediator of RNA polymerase II transcription subunit 24 (Activator-recruited cofactor 100 kDa component) (ARC100) (Cofactor required for Sp1 transcriptional activation subunit 4) (CRSP complex subunit 4) (Mediator complex subunit 24) (Thyroid hormone receptor-associated protein 4) (Thyroid hormone receptor-associated protein complex 100 kDa component) (Trap100) (hTRAP100) (Vitamin D3 receptor-inte…	13.2829	17.2739	16.0487	17.0779	0
Q53ET0	CRTC2_HUMAN	CRTC2	CREB-regulated transcription coactivator 2 (Transducer of regulated cAMP response element-binding protein 2) (TORC-2) (Transducer of CREB protein 2)	0	0	16.0482	0	0
Q9NV56	MRGBP_HUMAN	MRGBP	MRG/MORF4L-binding protein (MRG-binding protein) (Up-regulated in colon cancer 4) (Urcc4)	0	15.0627	16.0084	14.6021	14.748
Q71F56	MD13L_HUMAN	MED13L	Mediator of RNA polymerase II transcription subunit 13-like (Mediator complex subunit 13-like) (Thyroid hormone receptor-associated protein 2) (Thyroid hormone receptor-associated protein complex 240 kDa component-like)	0	0	15.9606	0	0
X6R5A3	X6R5A3_HUMAN	TDP2	TRAF and TNF receptor associated protein, isoform CRA_b (Tyrosyl-DNA phosphodiesterase 2)	-16.5053	3.47096	15.9475	19.5692	20.2971
Q5T171	Q5T171_HUMAN	PYGO2	Pygopus homolog 2 (Pygopus homolog 2 (Drosophila), isoform CRA_b)	0	0	15.9463	0	0
A0A0A0MTN9	A0A0A0MTN9_HUMAN	FDXR	NADPH:adrenodoxin oxidoreductase, mitochondrial (EC 1.18.1.6)	-13.4988	5.24458	15.9366	18.6445	18.4162
H7BZJ2	H7BZJ2_HUMAN	TATDN2	Putative deoxyribonuclease TATDN2 (Fragment)	0	0	15.9345	0	0
Q15911	ZFHX3_HUMAN	ZFHX3	Zinc finger homeobox protein 3 (AT motif-binding factor 1) (AT-binding transcription factor 1) (Alpha-fetoprotein enhancer-binding protein) (Zinc finger homeodomain protein 3) (ZFH-3)	0	0	15.866	0	0
Q9Y294	ASF1A_HUMAN	ASF1A	Histone chaperone ASF1A (Anti-silencing function protein 1 homolog A) (hAsf1) (hAsf1a) (CCG1-interacting factor A) (CIA) (hCIA)	0	0	15.8645	0	0
P17482	HXB9_HUMAN	HOXB9	Homeobox protein Hox-B9 (Homeobox protein Hox-2.5) (Homeobox protein Hox-2E)	0	19.7956	15.7662	21.2832	20.9422
F8VPW2	F8VPW2_HUMAN	ZDHHC17	Palmitoyltransferase ZDHHC17 (Fragment)	-14.2867	-14.2867	15.6963	0	0
O00400	ACATN_HUMAN	SLC33A1	Acetyl-coenzyme A transporter 1 (AT-1) (Acetyl-CoA transporter 1) (Solute carrier family 33 member 1)	17.9253	0	15.65	0	0
Q9Y2S7	PDIP2_HUMAN	POLDIP2	Polymerase delta-interacting protein 2 (38 kDa DNA polymerase delta interaction protein) (p38)	0.941497	-4.37512	15.6204	14.6279	0
P60604	UB2G2_HUMAN	UBE2G2	Ubiquitin-conjugating enzyme E2 G2 (EC 2.3.2.23) (E2 ubiquitin-conjugating enzyme G2) (Ubiquitin carrier protein G2) (Ubiquitin-protein ligase G2)	15.5634	0	15.5948	0	0
O00411	RPOM_HUMAN	POLRMT	DNA-directed RNA polymerase, mitochondrial (MtRPOL) (EC 2.7.7.6)	16.7733	0	15.546	0	0
Q5VZY9	Q5VZY9_HUMAN	DCLK1	Serine/threonine-protein kinase DCLK1	3.28926	-3.06973	15.5411	0	0
A0A087WXF7	A0A087WXF7_HUMAN	ING1	Inhibitor of growth protein 1 (Fragment)	0	0	15.5201	0	0
P19404	NDUV2_HUMAN	NDUFV2	NADH dehydrogenase [ubiquinone] flavoprotein 2, mitochondrial (EC 1.6.5.3) (EC 1.6.99.3) (NADH-ubiquinone oxidoreductase 24 kDa subunit)	1.56227	-15.2449	15.4739	13.6165	0
P50548	ERF_HUMAN	ERF	ETS domain-containing transcription factor ERF (Ets2 repressor factor) (PE-2)	1.22768	-17.038	15.4318	11.3366	0
I3L1I0	I3L1I0_HUMAN	GLOD4	Glyoxalase domain-containing protein 4 (Fragment)	0.65781	-17.2461	15.4001	0	0
P10244	MYBB_HUMAN	MYBL2	Myb-related protein B (B-Myb) (Myb-like protein 2)	18.6568	12.3405	15.2547	17.425	15.2528
J3KQH6	J3KQH6_HUMAN	PHC1	Polyhomeotic-like protein 1	0	14.2734	15.2345	14.5381	14.0608
E9PB90	E9PB90_HUMAN	HK2	Hexokinase-2	0	0	15.226	0	0
H0Y849	H0Y849_HUMAN	ACTR8	Actin-related protein 8 (Fragment)	0	13.4135	15.2074	13.6455	12.1426
A6NF01	P121B_HUMAN	POM121B	Putative nuclear envelope pore membrane protein POM 121B	1.13837	-12.5949	15.1244	0	16.6655
Q9BW85	CCD94_HUMAN	CCDC94	Coiled-coil domain-containing protein 94	16.2342	21.5633	15.0762	21.6905	21.9695
P20248	CCNA2_HUMAN	CCNA2	Cyclin-A2 (Cyclin-A) (Cyclin A)	0	17.9371	15.0563	18.0492	18.2167
Q9UDT1	Q9UDT1_HUMAN	RHBDD2	Rhomboid domain-containing protein 2 (Supported by Human ESTs AA017424.1 (NID:g1479799), H85906.1 (NID:g1067485))	16.5548	0	14.9984	0	0
Q02086	SP2_HUMAN	SP2	Transcription factor Sp2	0	0	14.9955	13.6892	14.0525
Q9UHK0	NUFP1_HUMAN	NUFIP1	Nuclear fragile X mental retardation-interacting protein 1 (Nuclear FMRP-interacting protein 1)	9.14213	5.76393	14.9596	18.8815	17.0132
Q9UKK6	NXT1_HUMAN	NXT1	NTF2-related export protein 1 (Protein p15)	0	14.5537	14.9026	0	14.2317
G3V588	G3V588_HUMAN	ITPK1	Inositol-tetrakisphosphate 1-kinase (Fragment)	0.848286	-15.8364	14.8561	0	15.0799
B2WTI3	B2WTI3_HUMAN	JMJD6	Bifunctional arginine demethylase and lysyl-hydroxylase JMJD6 (Phosphatidylserine receptor transcript variant 1) (Phosphatidylserine receptor, isoform CRA_d)	0	21.5483	14.8096	21.7422	22.446
S5FZ81	S5FZ81_HUMAN	PHF10	PHD finger protein 10 (PHF10 isoform Sl)	0	21.0835	14.8092	20.1947	22.1344
H7C5N1	H7C5N1_HUMAN	NUB1	NEDD8 ultimate buster 1 (Fragment)	0	0	14.7807	13.6971	0
E7EN32	E7EN32_HUMAN	MEN1	Menin	0	0	14.7788	0	0
Q63HK5	TSH3_HUMAN	TSHZ3	Teashirt homolog 3 (Zinc finger protein 537)	0	12.4489	14.7775	12.1182	13.4001
Q9Y2X0	MED16_HUMAN	MED16	Mediator of RNA polymerase II transcription subunit 16 (Mediator complex subunit 16) (Thyroid hormone receptor-associated protein 5) (Thyroid hormone receptor-associated protein complex 95 kDa component) (Trap95) (Vitamin D3 receptor-interacting protein complex 92 kDa component) (DRIP92)	13.5245	0	14.7536	0	0
Q14839	CHD4_HUMAN	CHD4	Chromodomain-helicase-DNA-binding protein 4 (CHD-4) (EC 3.6.4.12) (ATP-dependent helicase CHD4) (Mi-2 autoantigen 218 kDa protein) (Mi2-beta)	0	0	14.7088	0	13.325
O60701	UGDH_HUMAN	UGDH	UDP-glucose 6-dehydrogenase (UDP-Glc dehydrogenase) (UDP-GlcDH) (UDPGDH) (EC 1.1.1.22)	14.5093	0	14.6991	13.3589	12.6924
Q96JN0	LCOR_HUMAN	LCOR	Ligand-dependent corepressor (LCoR) (Mblk1-related protein 2)	0	12.7668	14.6937	12.5764	13.296
Q9P0I2	EMC3_HUMAN	EMC3	ER membrane protein complex subunit 3 (Transmembrane protein 111)	-0.039494	-14.6453	14.6184	13.0276	0
Q8NBZ0	IN80E_HUMAN	INO80E	INO80 complex subunit E (Coiled-coil domain-containing protein 95)	0	0	14.6039	0	0
P57772	SELB_HUMAN	EEFSEC	Selenocysteine-specific elongation factor (Elongation factor sec) (Eukaryotic elongation factor, selenocysteine-tRNA-specific)	15.7248	0	14.6032	0	0
P19484	TFEB_HUMAN	TFEB	Transcription factor EB (Class E basic helix-loop-helix protein 35) (bHLHe35)	-12.3317	-0.122189	14.5347	0	12.9943
J3QR95	J3QR95_HUMAN	MIB2	E3 ubiquitin-protein ligase MIB2 (Fragment)	-13.2991	-13.2991	14.488	0	0
Q9C0F0	ASXL3_HUMAN	ASXL3	Putative Polycomb group protein ASXL3 (Additional sex combs-like protein 3)	0	0	14.3842	0	0
O15550	KDM6A_HUMAN	KDM6A	Lysine-specific demethylase 6A (EC 1.14.11.-) (Histone demethylase UTX) (Ubiquitously-transcribed TPR protein on the X chromosome) (Ubiquitously-transcribed X chromosome tetratricopeptide repeat protein)	-9.51885	-9.51885	14.3425	-9.55384	-9.55384
Q92585	MAML1_HUMAN	MAML1	Mastermind-like protein 1 (Mam-1)	0	0	14.2965	0	0
P18440	ARY1_HUMAN	NAT1	Arylamine N-acetyltransferase 1 (EC 2.3.1.5) (Arylamide acetylase 1) (Monomorphic arylamine N-acetyltransferase) (MNAT) (N-acetyltransferase type 1) (NAT-1)	0	0	14.0686	0	0
A0A087WZ09	A0A087WZ09_HUMAN	GATA4	Transcription factor GATA-4	0	0	13.9968	10.7659	14.1875
Q96RK0	CIC_HUMAN	CIC	Protein capicua homolog	0	0	13.9927	0	0
O75746	CMC1_HUMAN	SLC25A12	Calcium-binding mitochondrial carrier protein Aralar1 (Mitochondrial aspartate glutamate carrier 1) (Solute carrier family 25 member 12)	14.1267	0	13.9702	0	0
B7ZBM3	B7ZBM3_HUMAN	FOXP4	Forkhead box protein P4	0	0	13.9116	0	0
C9J2Z4	C9J2Z4_HUMAN	EHD1	EH domain-containing protein 1 (Fragment)	13.4824	0	13.8291	0	0
O95365	ZBT7A_HUMAN	ZBTB7A	Zinc finger and BTB domain-containing protein 7A (Factor binding IST protein 1) (FBI-1) (Factor that binds to inducer of short transcripts protein 1) (HIV-1 1st-binding protein 1) (Leukemia/lymphoma-related factor) (POZ and Krueppel erythroid myeloid ontogenic factor) (POK erythroid myeloid ontogenic factor) (Pokemon) (TTF-I-interacting peptide 21) (TIP21) (Zinc finger protein 857A)	-13.7713	1.10069	13.7797	13.6994	14.4502
Q7L8L6	FAKD5_HUMAN	FASTKD5	FAST kinase domain-containing protein 5, mitochondrial	13.7982	0	13.7475	0	0
Q5VWZ2	LYPL1_HUMAN	LYPLAL1	Lysophospholipase-like protein 1 (EC 3.1.2.-)	7.25077	-12.9619	13.6604	14.2669	0
D6RIZ4	D6RIZ4_HUMAN	MFSD10	Major facilitator superfamily domain-containing protein 10	13.6507	0	13.5006	11.7066	11.9184
E9PC61	E9PC61_HUMAN	PAPD5	Non-canonical poly(A) RNA polymerase PAPD5 (Fragment)	-13.0281	2.07591	13.4809	13.9814	14.7827
P51826	AFF3_HUMAN	AFF3	AF4/FMR2 family member 3 (Lymphoid nuclear protein related to AF4) (Protein LAF-4)	0	15.5897	13.4797	15.0137	16.6003
Q96EH3	MASU1_HUMAN	MALSU1	Mitochondrial assembly of ribosomal large subunit protein 1	14.5578	0	13.4115	0	0
F2Z2T2	F2Z2T2_HUMAN	XPA	DNA repair protein-complementing XP-A cells	0	14.0138	13.4069	13.3312	14.6088
Q9UHV7	MED13_HUMAN	MED13	Mediator of RNA polymerase II transcription subunit 13 (Activator-recruited cofactor 250 kDa component) (ARC250) (Mediator complex subunit 13) (Thyroid hormone receptor-associated protein 1) (Thyroid hormone receptor-associated protein complex 240 kDa component) (Trap240) (Vitamin D3 receptor-interacting protein complex component DRIP250) (DRIP250)	0	0	13.2867	0	0
O15121	DEGS1_HUMAN	DEGS1	Sphingolipid delta(4)-desaturase DES1 (EC 1.14.19.17) (Cell migration-inducing gene 15 protein) (Degenerative spermatocyte homolog 1) (Membrane lipid desaturase)	14.9254	0	13.2709	11.4347	0
Q08426	ECHP_HUMAN	EHHADH	Peroxisomal bifunctional enzyme (PBE) (PBFE) [Includes: Enoyl-CoA hydratase/3,2-trans-enoyl-CoA isomerase (EC 4.2.1.17) (EC 5.3.3.8); 3-hydroxyacyl-CoA dehydrogenase (EC 1.1.1.35)]	12.6771	0	13.259	0	0
Q8IXT5	RB12B_HUMAN	RBM12B	RNA-binding protein 12B (RNA-binding motif protein 12B)	13.4688	18.2989	13.2584	15.8925	18.5229
Q3L8U1	CHD9_HUMAN	CHD9	Chromodomain-helicase-DNA-binding protein 9 (CHD-9) (EC 3.6.4.12) (ATP-dependent helicase CHD9) (Chromatin-related mesenchymal modulator) (CReMM) (Chromatin-remodeling factor CHROM1) (Kismet homolog 2) (PPAR-alpha-interacting complex protein 320 kDa) (Peroxisomal proliferator-activated receptor A-interacting complex 320 kDa protein)	0	15.2911	13.206	14.7259	15.1281
Q9ULK4	MED23_HUMAN	MED23	Mediator of RNA polymerase II transcription subunit 23 (Activator-recruited cofactor 130 kDa component) (ARC130) (Cofactor required for Sp1 transcriptional activation subunit 3) (CRSP complex subunit 3) (Mediator complex subunit 23) (Protein sur-2 homolog) (hSur-2) (Transcriptional coactivator CRSP130) (Vitamin D3 receptor-interacting protein complex 130 kDa component) (DRIP130)	11.7	0	13.1715	0	0
Q9Y3A6	TMED5_HUMAN	TMED5	Transmembrane emp24 domain-containing protein 5 (p24 family protein gamma-2) (p24gamma2) (p28)	16.1723	14.1342	13.1462	0	13.6262
O95396	MOCS3_HUMAN	MOCS3	Adenylyltransferase and sulfurtransferase MOCS3 (Molybdenum cofactor synthesis protein 3) (Molybdopterin synthase sulfurylase) (MPT synthase sulfurylase) [Includes: Molybdopterin-synthase adenylyltransferase (EC 2.7.7.80) (Adenylyltransferase MOCS3) (Sulfur carrier protein MOCS2A adenylyltransferase); Molybdopterin-synthase sulfurtransferase (EC 2.8.1.11) (Sulfur carrier protein MOCS2A sulfurtran…	3.03934	-12.5847	13.1456	0	0
Q96NB3	ZN830_HUMAN	ZNF830	Zinc finger protein 830 (Coiled-coil domain-containing protein 16)	0	15.5853	13.1396	14.9375	18.6404
Q92830	KAT2A_HUMAN	KAT2A	Histone acetyltransferase KAT2A (EC 2.3.1.48) (General control of amino acid synthesis protein 5-like 2) (Histone acetyltransferase GCN5) (hGCN5) (Histone succinyltransferase KAT2A) (EC 2.3.1.-) (Lysine acetyltransferase 2A) (STAF97)	0	0	13.1243	0	15.8247
Q86YC2	PALB2_HUMAN	PALB2	Partner and localizer of BRCA2	-11.1764	-11.1764	13.0453	10.6443	12.2747
Q8WVX9	FACR1_HUMAN	FAR1	Fatty acyl-CoA reductase 1 (EC 1.2.1.84) (Male sterility domain-containing protein 2)	5.61104	-11.941	13.0136	0	0
A0A1W2PQY1	A0A1W2PQY1_HUMAN	PIGT	GPI transamidase component PIG-T (Fragment)	14.2179	0	12.9483	0	0
O75648	MTU1_HUMAN	TRMU	Mitochondrial tRNA-specific 2-thiouridylase 1 (EC 2.8.1.14) (MTO2 homolog)	13.6708	0	12.9134	0	0
F5H6X6	F5H6X6_HUMAN	GANAB	Neutral alpha-glucosidase AB	13.6102	0	12.9099	0	0
Q9HCM7	FBSL_HUMAN	FBRSL1	Fibrosin-1-like protein (AUTS2-like protein) (HBV X-transactivated gene 9 protein) (HBV XAg-transactivated protein 9)	0	11.1823	12.8581	0	11.1444
H3BMJ2	H3BMJ2_HUMAN	C15orf39	Uncharacterized protein C15orf39 (Fragment)	0	0	12.8399	0	0
Q8IY92	SLX4_HUMAN	SLX4	Structure-specific endonuclease subunit SLX4 (BTB/POZ domain-containing protein 12)	0	11.3473	12.8017	0	10.9726
I3VM54	I3VM54_HUMAN	KDM2A	Lysine-specific demethylase 2A (N-terminus deleted lysine-specific demethylase 2A)	0	15.8239	12.7165	14.916	16.0981
Q14999	CUL7_HUMAN	CUL7	Cullin-7 (CUL-7)	-10.1072	-10.1072	12.689	0	0
Q9Y512	SAM50_HUMAN	SAMM50	Sorting and assembly machinery component 50 homolog (Transformation-related gene 3 protein) (TRG-3)	0	0	12.6616	0	0
A0A087WVI0	A0A087WVI0_HUMAN	COG1	Conserved oligomeric Golgi complex subunit 1	11.9982	0	12.6022	10.9051	-11.4612
Q9UHF7	TRPS1_HUMAN	TRPS1	Zinc finger transcription factor Trps1 (Tricho-rhino-phalangeal syndrome type I protein) (Zinc finger protein GC79)	-16.3599	3.00078	12.4634	9.45047	9.57979
Q9GZT4	SRR_HUMAN	SRR	Serine racemase (EC 5.1.1.18) (D-serine ammonia-lyase) (D-serine dehydratase) (EC 4.3.1.18) (L-serine ammonia-lyase) (L-serine dehydratase) (EC 4.3.1.17)	0.439735	-14.6884	12.4255	11.1818	0
B7WP74	B7WP74_HUMAN	CWC22	Pre-mRNA-splicing factor CWC22 homolog (Fragment)	12.3291	23.7656	12.3684	23.1677	23.4932
P17014	ZNF12_HUMAN	ZNF12	Zinc finger protein 12 (Gonadotropin-inducible ovary transcription repressor 3) (GIOT-3) (Zinc finger protein 325) (Zinc finger protein KOX3)	-11.8684	-0.715879	12.3657	13.2368	13.4861
Q6ZSZ6	TSH1_HUMAN	TSHZ1	Teashirt homolog 1 (Antigen NY-CO-33) (Serologically defined colon cancer antigen 33)	0	0	12.3324	0	0
Q8N108	MIER1_HUMAN	MIER1	Mesoderm induction early response protein 1 (Early response 1) (Er1) (Mi-er1) (hMi-er1)	0	12.3434	12.1863	16.0375	11.2968
Q9ULD9	ZN608_HUMAN	ZNF608	Zinc finger protein 608 (Renal carcinoma antigen NY-REN-36)	0	0	12.1684	0	0
H7C109	H7C109_HUMAN	DHX57	Putative ATP-dependent RNA helicase DHX57 (Fragment)	12.4014	14.7332	12.0766	13.6809	14.2421
O60306	AQR_HUMAN	AQR	RNA helicase aquarius (EC 3.6.4.13) (Intron-binding protein of 160 kDa) (IBP160)	11.1927	15.8793	11.8995	11.1477	11.1815
Q05655	KPCD_HUMAN	PRKCD	Protein kinase C delta type (EC 2.7.11.13) (Tyrosine-protein kinase PRKCD) (EC 2.7.10.2) (nPKC-delta) [Cleaved into: Protein kinase C delta type regulatory subunit; Protein kinase C delta type catalytic subunit (Sphingosine-dependent protein kinase-1) (SDK1)]	12.7692	19.1006	11.8195	18.9522	0
E9PFT7	E9PFT7_HUMAN	APC	Adenomatous polyposis coli protein (Fragment)	0	0	11.809	0	0
O15164	TIF1A_HUMAN	TRIM24	Transcription intermediary factor 1-alpha (TIF1-alpha) (EC 2.3.2.27) (E3 ubiquitin-protein ligase TRIM24) (RING finger protein 82) (RING-type E3 ubiquitin transferase TIF1-alpha) (Tripartite motif-containing protein 24)	-13.36	7.20588	11.63	7.69444	7.66468
Q5JTZ9	SYAM_HUMAN	AARS2	Alanine--tRNA ligase, mitochondrial (EC 6.1.1.7) (Alanyl-tRNA synthetase) (AlaRS)	0	0	11.6215	0	0
Q8IYS1	P20D2_HUMAN	PM20D2	Peptidase M20 domain-containing protein 2 (Aminoacylase-1-like protein 2)	14.4396	0	11.5753	12.3308	0
O75691	UTP20_HUMAN	UTP20	Small subunit processome component 20 homolog (Down-regulated in metastasis protein) (Novel nucleolar protein 73) (NNP73) (Protein Key-1A6)	11.4914	13.0045	11.5486	13.8433	13.4846
Q8N1G4	LRC47_HUMAN	LRRC47	Leucine-rich repeat-containing protein 47	0	0	11.4303	12.5823	0
A0A0A0MRH8	A0A0A0MRH8_HUMAN	CHD1L	Chromodomain-helicase-DNA-binding protein 1-like	0	13.9169	11.3566	14.1574	14.9641
Q92613	JADE3_HUMAN	JADE3	Protein Jade-3 (Jade family PHD finger protein 3) (PHD finger protein 16)	0	18.3761	11.355	15.0053	15.8218
O75323	NIPS2_HUMAN	NIPSNAP2	Protein NipSnap homolog 2 (NipSnap2) (Glioblastoma-amplified sequence)	-0.30174	-20.881	11.3361	1.3022	-11.6553
O14686	KMT2D_HUMAN	KMT2D	Histone-lysine N-methyltransferase 2D (Lysine N-methyltransferase 2D) (EC 2.1.1.43) (ALL1-related protein) (Myeloid/lymphoid or mixed-lineage leukemia protein 2)	-8.90433	0.860372	11.2974	3.73591	-11.8604
Q8NEZ4	KMT2C_HUMAN	KMT2C	Histone-lysine N-methyltransferase 2C (Lysine N-methyltransferase 2C) (EC 2.1.1.43) (Homologous to ALR protein) (Myeloid/lymphoid or mixed-lineage leukemia protein 3)	-11.7518	-11.7518	11.1878	-8.88469	8.82835
Q96IZ5	RBM41_HUMAN	RBM41	RNA-binding protein 41 (RNA-binding motif protein 41)	-10.4689	2.43482	11.0643	12.47	0
P04150	GCR_HUMAN	NR3C1	Glucocorticoid receptor (GR) (Nuclear receptor subfamily 3 group C member 1)	12.1716	-4.00012	10.9526	-1.22365	-5.52563
P29375	KDM5A_HUMAN	KDM5A	Lysine-specific demethylase 5A (EC 1.14.11.-) (Histone demethylase JARID1A) (Jumonji/ARID domain-containing protein 1A) (Retinoblastoma-binding protein 2) (RBBP-2)	0	12.4524	10.587	13.1126	11.4214
Q8WUK0	PTPM1_HUMAN	PTPMT1	Phosphatidylglycerophosphatase and protein-tyrosine phosphatase 1 (EC 3.1.3.27) (PTEN-like phosphatase) (Phosphoinositide lipid phosphatase) (Protein-tyrosine phosphatase mitochondrial 1) (EC 3.1.3.16) (EC 3.1.3.48)	-8.8978	-22.9153	10.5651	-0.749485	-1.20047
P54259	ATN1_HUMAN	ATN1	Atrophin-1 (Dentatorubral-pallidoluysian atrophy protein)	0	0	10.3936	0	0
Q96RN5	MED15_HUMAN	MED15	Mediator of RNA polymerase II transcription subunit 15 (Activator-recruited cofactor 105 kDa component) (ARC105) (CTG repeat protein 7a) (Mediator complex subunit 15) (Positive cofactor 2 glutamine/Q-rich-associated protein) (PC2 glutamine/Q-rich-associated protein) (TPA-inducible gene 1 protein) (TIG-1) (Trinucleotide repeat-containing gene 7 protein)	-12.9332	-12.9332	10.2292	-12.9941	-12.9941
Q96K76	UBP47_HUMAN	USP47	Ubiquitin carboxyl-terminal hydrolase 47 (EC 3.4.19.12) (Deubiquitinating enzyme 47) (Ubiquitin thioesterase 47) (Ubiquitin-specific-processing protease 47)	-11.6036	11.0144	10.1897	10.9857	11.2956
Q9HCM1	K1551_HUMAN	KIAA1551	Uncharacterized protein KIAA1551	0	0	10.1523	0	0
P49585	PCY1A_HUMAN	PCYT1A	Choline-phosphate cytidylyltransferase A (EC 2.7.7.15) (CCT-alpha) (CTP:phosphocholine cytidylyltransferase A) (CCT A) (CT A) (Phosphorylcholine transferase A)	-5.17883	4.7996	10.0989	8.22602	9.7489
Q9HC77	CENPJ_HUMAN	CENPJ	Centromere protein J (CENP-J) (Centrosomal P4.1-associated protein) (LAG-3-associated protein) (LYST-interacting protein 1)	12.156	9.09905	10.0165	9.16085	-11.5044
Q9ULL5	PRR12_HUMAN	PRR12	Proline-rich protein 12	0	0	9.89438	-3.0407	-1.41175
K7ESA9	K7ESA9_HUMAN	MOB3A	MOB kinase activator 3A (Fragment)	14.6501	24.6511	9.86502	9.58056	9.26574
Q9NWB6	ARGL1_HUMAN	ARGLU1	Arginine and glutamate-rich protein 1	0	31.0462	9.78147	19.2982	19.3398
B5MCW3	B5MCW3_HUMAN	BRD8	Bromodomain-containing protein 8	-10.2233	-10.2233	9.73909	-11.3545	-11.3545
A0A0A0MSU2	A0A0A0MSU2_HUMAN	ELMSAN1	ELM2 and SANT domain-containing protein 1 (Fragment)	-10.7912	3.90341	9.51747	-0.23372	1.6984
P47985	UCRI_HUMAN	UQCRFS1	Cytochrome b-c1 complex subunit Rieske, mitochondrial (EC 1.10.2.2) (Complex III subunit 5) (Cytochrome b-c1 complex subunit 5) (Rieske iron-sulfur protein) (RISP) (Rieske protein UQCRFS1) (Ubiquinol-cytochrome c reductase iron-sulfur subunit) [Cleaved into: Cytochrome b-c1 complex subunit 9 (Su9) (Subunit 9) (8 kDa subunit 9) (Complex III subunit IX) (Cytochrome b-c1 complex subunit 11) (Ubiquin…	8.29368	-12.9196	9.15487	-12.5679	-0.426185
Q13948	CASP_HUMAN	CUX1	Protein CASP	-11.9437	-0.378191	9.15389	-1.25785	-0.178828
Q9BTK6	PAGR1_HUMAN	PAGR1	PAXIP1-associated glutamate-rich protein 1 (Glutamate-rich coactivator interacting with SRC1) (GAS) (PAXIP1-associated protein 1) (PTIP-associated protein 1)	-14.6963	-14.6963	9.08136	-14.1773	-0.792558
Q9NWU5	RM22_HUMAN	MRPL22	39S ribosomal protein L22, mitochondrial (L22mt) (MRP-L22) (39S ribosomal protein L25, mitochondrial) (L25mt) (MRP-L25) (Mitochondrial large ribosomal subunit protein uL22m)	17.9813	23.4644	9.0744	11.5108	12.7238
Q9NSC2	SALL1_HUMAN	SALL1	Sal-like protein 1 (Spalt-like transcription factor 1) (Zinc finger protein 794) (Zinc finger protein SALL1) (Zinc finger protein Spalt-1) (HSal1) (Sal-1)	0	19.3076	9.03928	5.66857	8.10732
Q13363	CTBP1_HUMAN	CTBP1	C-terminal-binding protein 1 (CtBP1) (EC 1.1.1.-)	19.6681	0	8.82156	-12.1068	7.12541
O00512	BCL9_HUMAN	BCL9	B-cell CLL/lymphoma 9 protein (B-cell lymphoma 9 protein) (Bcl-9) (Protein legless homolog)	0	17.7004	8.6838	-12.0283	-12.0283
P17028	ZNF24_HUMAN	ZNF24	Zinc finger protein 24 (Retinoic acid suppression protein A) (RSG-A) (Zinc finger and SCAN domain-containing protein 3) (Zinc finger protein 191) (Zinc finger protein KOX17)	4.63345	1.847	8.44089	7.51448	7.54141
Q9NPJ6	MED4_HUMAN	MED4	Mediator of RNA polymerase II transcription subunit 4 (Activator-recruited cofactor 36 kDa component) (ARC36) (Mediator complex subunit 4) (TRAP/SMCC/PC2 subunit p36 subunit) (Vitamin D3 receptor-interacting protein complex 36 kDa component) (DRIP36)	-13.6792	-0.206904	8.33444	1.0402	-2.42873
Q709C8	VP13C_HUMAN	VPS13C	Vacuolar protein sorting-associated protein 13C	9.36643	0	8.30743	0	0
Q15542	TAF5_HUMAN	TAF5	Transcription initiation factor TFIID subunit 5 (Transcription initiation factor TFIID 100 kDa subunit) (TAF(II)100) (TAFII-100) (TAFII100)	-16.5898	0.624668	8.27533	2.09679	6.3281
Q9BY32	ITPA_HUMAN	ITPA	Inosine triphosphate pyrophosphatase (ITPase) (Inosine triphosphatase) (EC 3.6.1.9) (Non-canonical purine NTP pyrophosphatase) (Non-standard purine NTP pyrophosphatase) (Nucleoside-triphosphate diphosphatase) (Nucleoside-triphosphate pyrophosphatase) (NTPase) (Putative oncogene protein hlc14-06-p)	9.34731	0.928625	8.24467	-0.219359	-14.5361
O14497	ARI1A_HUMAN	ARID1A	AT-rich interactive domain-containing protein 1A (ARID domain-containing protein 1A) (B120) (BRG1-associated factor 250) (BAF250) (BRG1-associated factor 250a) (BAF250A) (Osa homolog 1) (hOSA1) (SWI-like protein) (SWI/SNF complex protein p270) (SWI/SNF-related, matrix-associated, actin-dependent regulator of chromatin subfamily F member 1) (hELD)	-3.39981	-2.88024	8.08309	-2.00907	-1.4976
Q6ZU65	UBN2_HUMAN	UBN2	Ubinuclein-2	5.45279	-0.280677	7.9403	-12.3477	-2.25552
Q8TEK3	DOT1L_HUMAN	DOT1L	Histone-lysine N-methyltransferase, H3 lysine-79 specific (EC 2.1.1.43) (DOT1-like protein) (Histone H3-K79 methyltransferase) (H3-K79-HMTase) (Lysine N-methyltransferase 4)	-11.2612	1.07303	7.92103	2.47866	4.6684
Q92618	ZN516_HUMAN	ZNF516	Zinc finger protein 516	0	18.3217	7.88922	6.7595	-0.837789
Q5T160	SYRM_HUMAN	RARS2	Probable arginine--tRNA ligase, mitochondrial (EC 6.1.1.19) (Arginyl-tRNA synthetase) (ArgRS)	6.32262	-0.300935	7.74373	-11.663	-0.772874
Q92793	CBP_HUMAN	CREBBP	CREB-binding protein (EC 2.3.1.48)	-14.4079	-14.4079	7.69459	-14.4115	-14.4115
Q86WB0	NIPA_HUMAN	ZC3HC1	Nuclear-interacting partner of ALK (Nuclear-interacting partner of anaplastic lymphoma kinase) (hNIPA) (Zinc finger C3HC-type protein 1)	19.8309	18.1162	7.66351	6.1456	7.65996
Q8NBA8	DTWD2_HUMAN	DTWD2	DTW domain-containing protein 2	0.730293	-1.10223	7.60593	-1.39866	-0.956399
C9J406	C9J406_HUMAN	IMMT	MICOS complex subunit MIC60 (Mitofilin)	8.53532	8.33186	7.59939	-1.50289	-1.79208
Q12962	TAF10_HUMAN	TAF10	Transcription initiation factor TFIID subunit 10 (STAF28) (Transcription initiation factor TFIID 30 kDa subunit) (TAF(II)30) (TAFII-30) (TAFII30)	-14.4163	5.88605	7.56392	0.638893	0.430018
Q8NFD5	ARI1B_HUMAN	ARID1B	AT-rich interactive domain-containing protein 1B (ARID domain-containing protein 1B) (BRG1-associated factor 250b) (BAF250B) (BRG1-binding protein hELD/OSA1) (Osa homolog 2) (hOsa2) (p250R)	4.90196	7.18659	7.43752	0.947909	-7.23054
Q92785	REQU_HUMAN	DPF2	Zinc finger protein ubi-d4 (Apoptosis response zinc finger protein) (BRG1-associated factor 45D) (BAF45D) (D4, zinc and double PHD fingers family 2) (Protein requiem)	0.887667	-1.07345	7.35728	-2.48155	0.192908
Q92766	RREB1_HUMAN	RREB1	Ras-responsive element-binding protein 1 (RREB-1) (Finger protein in nuclear bodies) (Raf-responsive zinc finger protein LZ321) (Zinc finger motif enhancer-binding protein 1) (Zep-1)	0	12.3189	7.35706	-0.0696973	0.516293
Q01826	SATB1_HUMAN	SATB1	DNA-binding protein SATB1 (Special AT-rich sequence-binding protein 1)	0	0	7.33345	7.24199	-12.5824
Q93074	MED12_HUMAN	MED12	Mediator of RNA polymerase II transcription subunit 12 (Activator-recruited cofactor 240 kDa component) (ARC240) (CAG repeat protein 45) (Mediator complex subunit 12) (OPA-containing protein) (Thyroid hormone receptor-associated protein complex 230 kDa component) (Trap230) (Trinucleotide repeat-containing gene 11 protein)	-9.54424	0.121185	7.09216	-10.7754	-1.77787
Q15773	MLF2_HUMAN	MLF2	Myeloid leukemia factor 2 (Myelodysplasia-myeloid leukemia factor 2)	5.20435	0.335262	6.95545	0.418742	0.582591
Q5JSB5	Q5JSB5_HUMAN	TFDP1	Transcription factor Dp-1 (Fragment)	1.18342	2.94518	6.94594	7.03576	7.68936
Q8NB78	KDM1B_HUMAN	KDM1B	Lysine-specific histone demethylase 1B (EC 1.-.-.-) (Flavin-containing amine oxidase domain-containing protein 1) (Lysine-specific histone demethylase 2)	-12.6019	4.81677	6.92561	1.03117	2.79365
O95619	YETS4_HUMAN	YEATS4	YEATS domain-containing protein 4 (Glioma-amplified sequence 41) (Gas41) (NuMA-binding protein 1) (NuBI-1) (NuBI1)	0	14.4569	6.90753	1.23909	4.75805
Q9GZR1	SENP6_HUMAN	SENP6	Sentrin-specific protease 6 (EC 3.4.22.-) (SUMO-1-specific protease 1) (Sentrin/SUMO-specific protease SENP6)	11.4946	19.5265	6.8995	6.61364	8.9973
Q2KHR3	QSER1_HUMAN	QSER1	Glutamine and serine-rich protein 1	-1.85778	0.304783	6.89854	2.36906	-0.093213
O60884	DNJA2_HUMAN	DNAJA2	DnaJ homolog subfamily A member 2 (Cell cycle progression restoration gene 3 protein) (Dnj3) (Dj3) (HIRA-interacting protein 4) (Renal carcinoma antigen NY-REN-14)	6.24136	5.11074	6.80846	-13.5207	-2.03507
Q5VW36	FOCAD_HUMAN	FOCAD	Focadhesin	22.9146	9.63715	6.65489	-11.7964	-11.7964
Q9H2F5	EPC1_HUMAN	EPC1	Enhancer of polycomb homolog 1	-13.2227	-13.2227	6.54883	-1.17564	-14.0841
Q5TGY3	AHDC1_HUMAN	AHDC1	AT-hook DNA-binding motif-containing protein 1	0	10.0139	6.52632	-8.89005	-8.89005
O95394	AGM1_HUMAN	PGM3	Phosphoacetylglucosamine mutase (PAGM) (EC 5.4.2.3) (Acetylglucosamine phosphomutase) (N-acetylglucosamine-phosphate mutase) (Phosphoglucomutase-3) (PGM 3)	4.82796	-1.00847	6.52613	-0.430584	-1.39708
H3BPE1	H3BPE1_HUMAN	MACF1	Microtubule-actin cross-linking factor 1, isoforms 1/2/3/5	-12.8771	-12.8771	6.50883	5.38804	-12.2666
Q8NFU7	TET1_HUMAN	TET1	Methylcytosine dioxygenase TET1 (EC 1.14.11.n2) (CXXC-type zinc finger protein 6) (Leukemia-associated protein with a CXXC domain) (Ten-eleven translocation 1 gene protein)	0	18.8393	6.49863	4.44513	-14.3236
Q96HR3	MED30_HUMAN	MED30	Mediator of RNA polymerase II transcription subunit 30 (Mediator complex subunit 30) (TRAP/Mediator complex component TRAP25) (Thyroid hormone receptor-associated protein 6) (Thyroid hormone receptor-associated protein complex 25 kDa component) (Trap25)	0	0	6.47412	-13.6175	-13.6175
Q8N5P1	ZC3H8_HUMAN	ZC3H8	Zinc finger CCCH domain-containing protein 8	-20.0535	-20.0535	6.4232	1.36482	1.78122
Q96QT6	PHF12_HUMAN	PHF12	PHD finger protein 12 (PHD factor 1) (Pf1)	0	0	6.41724	2.75804	3.89888
A0JLT2	MED19_HUMAN	MED19	Mediator of RNA polymerase II transcription subunit 19 (Lung cancer metastasis-related protein 1) (Mediator complex subunit 19)	0	15.3051	6.36358	2.08929	2.11851
P49593	PPM1F_HUMAN	PPM1F	Protein phosphatase 1F (EC 3.1.3.16) (Ca(2+)/calmodulin-dependent protein kinase phosphatase) (CaM-kinase phosphatase) (CaMKPase) (Partner of PIX 2) (Protein fem-2 homolog) (hFem-2)	6.75999	5.35807	6.35477	3.80852	4.14926
Q14686	NCOA6_HUMAN	NCOA6	Nuclear receptor coactivator 6 (Activating signal cointegrator 2) (ASC-2) (Amplified in breast cancer protein 3) (Cancer-amplified transcriptional coactivator ASC-2) (Nuclear receptor coactivator RAP250) (NRC RAP250) (Nuclear receptor-activating protein, 250 kDa) (Peroxisome proliferator-activated receptor-interacting protein) (PPAR-interacting protein) (PRIP) (Thyroid hormone receptor-binding pr…	-18.7311	-1.10665	6.32741	-0.886675	-1.02655
P07858	CATB_HUMAN	CTSB	Cathepsin B (EC 3.4.22.1) (APP secretase) (APPS) (Cathepsin B1) [Cleaved into: Cathepsin B light chain; Cathepsin B heavy chain]	6.91585	1.37564	6.23098	-0.309344	3.71424
Q9BXY0	MAK16_HUMAN	MAK16	Protein MAK16 homolog (NNP78) (Protein RBM13)	4.86982	2.96137	6.22478	4.18307	6.71093
O75925	PIAS1_HUMAN	PIAS1	E3 SUMO-protein ligase PIAS1 (EC 2.3.2.-) (DEAD/H box-binding protein 1) (E3 SUMO-protein transferase PIAS1) (Gu-binding protein) (GBP) (Protein inhibitor of activated STAT protein 1) (RNA helicase II-binding protein)	-11.5056	3.42491	6.20866	2.4389	6.93546
P51531	SMCA2_HUMAN	SMARCA2	Probable global transcription activator SNF2L2 (EC 3.6.4.-) (ATP-dependent helicase SMARCA2) (BRG1-associated factor 190B) (BAF190B) (Protein brahma homolog) (hBRM) (SNF2-alpha) (SWI/SNF-related matrix-associated actin-dependent regulator of chromatin subfamily A member 2)	-19.662	-19.662	6.20698	-3.59856	-17.0508
Q92560	BAP1_HUMAN	BAP1	Ubiquitin carboxyl-terminal hydrolase BAP1 (EC 3.4.19.12) (BRCA1-associated protein 1) (Cerebral protein 6)	-13.2495	1.22832	6.17409	-3.55818	-1.4557
J3KMX2	J3KMX2_HUMAN	SMARCD2	SWI/SNF-related matrix-associated actin-dependent regulator of chromatin subfamily D member 2	-20.2628	-1.71399	6.16967	-2.91754	-20.4288
Q15397	PUM3_HUMAN	PUM3	Pumilio homolog 3 (HBV X-transactivated gene 5 protein) (HBV XAg-transactivated protein 5) (Minor histocompatibility antigen HA-8) (HLA-HA8)	-5.56352	3.1706	6.04959	6.31235	5.26959
Q92922	SMRC1_HUMAN	SMARCC1	SWI/SNF complex subunit SMARCC1 (BRG1-associated factor 155) (BAF155) (SWI/SNF complex 155 kDa subunit) (SWI/SNF-related matrix-associated actin-dependent regulator of chromatin subfamily C member 1)	-4.65918	1.01571	5.8809	-0.466431	-1.91778
A0A0C4DG88	A0A0C4DG88_HUMAN	POU2F1	POU domain protein (Fragment)	-15.7938	1.48619	5.83989	2.05008	1.35931
Q9BYE7	PCGF6_HUMAN	PCGF6	Polycomb group RING finger protein 6 (Mel18 and Bmi1-like RING finger) (RING finger protein 134)	0	0	5.71272	-18.6339	-6.42353
Q9BTX1	NDC1_HUMAN	NDC1	Nucleoporin NDC1 (hNDC1) (Transmembrane protein 48)	5.26236	5.00697	5.70366	-0.132589	6.23479
P40425	PBX2_HUMAN	PBX2	Pre-B-cell leukemia transcription factor 2 (Homeobox protein PBX2) (Protein G17)	13.1785	15.4489	5.69113	-0.872254	-11.614
Q9NY61	AATF_HUMAN	AATF	Protein AATF (Apoptosis-antagonizing transcription factor) (Rb-binding protein Che-1)	-16.8052	3.52514	5.63949	8.18455	8.50053
P39880	CUX1_HUMAN	CUX1	Homeobox protein cut-like 1 (CCAAT displacement protein) (CDP) (Homeobox protein cux-1)	4.46184	3.27806	5.63083	-1.85514	-4.2125
Q8WX92	NELFB_HUMAN	NELFB	Negative elongation factor B (NELF-B) (Cofactor of BRCA1)	-0.0107234	-12.4099	5.63031	3.67043	0.754023
Q9BYW2	SETD2_HUMAN	SETD2	Histone-lysine N-methyltransferase SETD2 (EC 2.1.1.43) (HIF-1) (Huntingtin yeast partner B) (Huntingtin-interacting protein 1) (HIP-1) (Huntingtin-interacting protein B) (Lysine N-methyltransferase 3A) (Protein-lysine N-methyltransferase SETD2) (EC 2.1.1.-) (SET domain-containing protein 2) (hSET2) (p231HBP)	6.33359	0.973613	5.60631	0.742507	1.15767
Q96GM5	SMRD1_HUMAN	SMARCD1	SWI/SNF-related matrix-associated actin-dependent regulator of chromatin subfamily D member 1 (60 kDa BRG-1/Brm-associated factor subunit A) (BRG1-associated factor 60A) (BAF60A) (SWI/SNF complex 60 kDa subunit)	-1.06449	2.60958	5.60444	-1.32013	-5.19678
O75376	NCOR1_HUMAN	NCOR1	Nuclear receptor corepressor 1 (N-CoR) (N-CoR1)	-15.7567	-1.91171	5.59786	0.731243	-5.18227
E7ENQ1	E7ENQ1_HUMAN	MAP4K4	Mitogen-activated protein kinase kinase kinase kinase 4	1.77208	-1.51756	5.55363	4.36801	3.43719
Q5T481	RBM20_HUMAN	RBM20	RNA-binding protein 20 (RNA-binding motif protein 20)	-13.4058	6.3328	5.53713	7.81769	5.82319
A0A0A0MT49	A0A0A0MT49_HUMAN	SMARCA4	Transcription activator BRG1	12.8478	0	5.51826	0.212995	-12.093
P52739	ZN131_HUMAN	ZNF131	Zinc finger protein 131	-11.6673	6.89338	5.51199	4.82385	5.34512
P48047	ATPO_HUMAN	ATP5O	ATP synthase subunit O, mitochondrial (Oligomycin sensitivity conferral protein) (OSCP)	1.73147	-3.49073	5.50309	2.61655	1.88985
Q16795	NDUA9_HUMAN	NDUFA9	NADH dehydrogenase [ubiquinone] 1 alpha subcomplex subunit 9, mitochondrial (Complex I-39kD) (CI-39kD) (NADH-ubiquinone oxidoreductase 39 kDa subunit)	6.03451	0.195867	5.49988	-1.62528	-0.57302
P49755	TMEDA_HUMAN	TMED10	Transmembrane emp24 domain-containing protein 10 (21 kDa transmembrane-trafficking protein) (S31III125) (S31I125) (Tmp-21-I) (Transmembrane protein Tmp21) (p23) (p24 family protein delta-1) (p24delta1) (p24delta)	1.80587	-0.582549	5.45082	-15.2544	1.98039
Q9UKJ3	GPTC8_HUMAN	GPATCH8	G patch domain-containing protein 8	0	23.7021	5.4123	12.1881	12.6785
Q8IYH5	ZZZ3_HUMAN	ZZZ3	ZZ-type zinc finger-containing protein 3	-10.7478	2.09521	5.4024	-1.20864	-0.55783
P51532	SMCA4_HUMAN	SMARCA4	Transcription activator BRG1 (EC 3.6.4.-) (ATP-dependent helicase SMARCA4) (BRG1-associated factor 190A) (BAF190A) (Mitotic growth and transcription activator) (Protein BRG-1) (Protein brahma homolog 1) (SNF2-beta) (SWI/SNF-related matrix-associated actin-dependent regulator of chromatin subfamily A member 4)	-1.25349	0.69564	5.401	-2.10168	-1.75559
F2Z2U4	F2Z2U4_HUMAN	TRRAP	Transformation/transcription domain-associated protein	6.92399	-3.04334	5.38002	1.22706	2.01855
Q5JVF3	PCID2_HUMAN	PCID2	PCI domain-containing protein 2 (CSN12-like protein)	18.2817	0	5.35771	1.27193	-12.0688
O60313	OPA1_HUMAN	OPA1	Dynamin-like 120 kDa protein, mitochondrial (EC 3.6.5.5) (Optic atrophy protein 1) [Cleaved into: Dynamin-like 120 kDa protein, form S1]	4.40273	5.75225	5.34512	5.24043	5.98512
F8VXC8	F8VXC8_HUMAN	SMARCC2	SWI/SNF complex subunit SMARCC2	-1.71486	0.0339418	5.25984	-1.67382	-1.36784
Q5SRE5	NU188_HUMAN	NUP188	Nucleoporin NUP188 homolog (hNup188)	4.92607	1.81186	5.13793	0.446745	-10.7975
P84085	ARF5_HUMAN	ARF5	ADP-ribosylation factor 5	5.42184	-17.6204	5.103	0.248554	-0.908723
Q8WUZ0	BCL7C_HUMAN	BCL7C	B-cell CLL/lymphoma 7 protein family member C	0	19.4516	5.0738	0.451614	1.71892
Q86XN7	PRSR1_HUMAN	PROSER1	Proline and serine-rich protein 1	-16.6272	0.337366	5.0561	-0.586033	4.81444
Q8IV08	PLD3_HUMAN	PLD3	Phospholipase D3 (PLD 3) (EC 3.1.4.4) (Choline phosphatase 3) (HindIII K4L homolog) (Hu-K4) (Phosphatidylcholine-hydrolyzing phospholipase D3)	1.2057	-18.8976	5.04286	-14.9769	-0.0665402
Q9H8M2	BRD9_HUMAN	BRD9	Bromodomain-containing protein 9 (Rhabdomyosarcoma antigen MU-RMS-40.8)	0	14.4164	5.01912	5.12647	1.43548
O75486	SUPT3_HUMAN	SUPT3H	Transcription initiation protein SPT3 homolog (SPT3-like protein)	-14.6747	2.42193	5.01085	-0.673095	-4.33039
Q969G3	SMCE1_HUMAN	SMARCE1	SWI/SNF-related matrix-associated actin-dependent regulator of chromatin subfamily E member 1 (BRG1-associated factor 57) (BAF57)	-21.1145	1.37737	4.99697	0.278151	-0.088588
Q9ULM3	YETS2_HUMAN	YEATS2	YEATS domain-containing protein 2	0.109284	5.21041	4.9881	-3.51817	-1.79895
Q96CU9	FXRD1_HUMAN	FOXRED1	FAD-dependent oxidoreductase domain-containing protein 1 (EC 1.-.-.-)	7.06835	0.66018	4.97119	-0.636395	-0.714296
Q9BSM1	PCGF1_HUMAN	PCGF1	Polycomb group RING finger protein 1 (Nervous system Polycomb-1) (NSPc1) (RING finger protein 68)	-16.8892	-0.187256	4.96101	1.01074	0.686371
P30837	AL1B1_HUMAN	ALDH1B1	Aldehyde dehydrogenase X, mitochondrial (EC 1.2.1.3) (Aldehyde dehydrogenase 5) (Aldehyde dehydrogenase family 1 member B1)	4.08947	-0.250079	4.94604	-0.947188	2.95516
P49116	NR2C2_HUMAN	NR2C2	Nuclear receptor subfamily 2 group C member 2 (Orphan nuclear receptor TAK1) (Orphan nuclear receptor TR4) (Testicular receptor 4)	0	18.3779	4.93285	4.87207	5.02382
Q68CP9	ARID2_HUMAN	ARID2	AT-rich interactive domain-containing protein 2 (ARID domain-containing protein 2) (BRG1-associated factor 200) (BAF200) (Zinc finger protein with activation potential) (Zipzap/p200)	-11.5715	3.27823	4.89938	0.553414	0.103168
Q9NPF5	DMAP1_HUMAN	DMAP1	DNA methyltransferase 1-associated protein 1 (DNMAP1) (DNMT1-associated protein 1)	-1.80412	4.06953	4.87864	2.13693	-1.2468
Q03001	DYST_HUMAN	DST	Dystonin (230 kDa bullous pemphigoid antigen) (230/240 kDa bullous pemphigoid antigen) (Bullous pemphigoid antigen 1) (BPA) (Bullous pemphigoid antigen) (Dystonia musculorum protein) (Hemidesmosomal plaque protein)	-0.652844	-0.251724	4.85856	4.22845	3.17179
O60244	MED14_HUMAN	MED14	Mediator of RNA polymerase II transcription subunit 14 (Activator-recruited cofactor 150 kDa component) (ARC150) (Cofactor required for Sp1 transcriptional activation subunit 2) (CRSP complex subunit 2) (Mediator complex subunit 14) (RGR1 homolog) (hRGR1) (Thyroid hormone receptor-associated protein complex 170 kDa component) (Trap170) (Transcriptional coactivator CRSP150) (Vitamin D3 receptor-in…	0	14.254	4.83923	0.257639	0.837507
Q96BW9	TAM41_HUMAN	TAMM41	Phosphatidate cytidylyltransferase, mitochondrial (EC 2.7.7.41) (CDP-diacylglycerol synthase) (CDP-DAG synthase) (Mitochondrial translocator assembly and maintenance protein 41 homolog) (TAM41)	5.55223	-0.923474	4.81199	2.89075	-2.83312
Q15648	MED1_HUMAN	MED1	Mediator of RNA polymerase II transcription subunit 1 (Activator-recruited cofactor 205 kDa component) (ARC205) (Mediator complex subunit 1) (Peroxisome proliferator-activated receptor-binding protein) (PBP) (PPAR-binding protein) (Thyroid hormone receptor-associated protein complex 220 kDa component) (Trap220) (Thyroid receptor-interacting protein 2) (TR-interacting protein 2) (TRIP-2) (Vitamin …	-7.47635	2.93446	4.78974	1.21889	1.89926
Q99426	TBCB_HUMAN	TBCB	Tubulin-folding cofactor B (Cytoskeleton-associated protein 1) (Cytoskeleton-associated protein CKAPI) (Tubulin-specific chaperone B)	-4.01007	-1.48161	4.77448	2.58432	1.7153
Q9UJJ2	Q9UJJ2_HUMAN	ZNF280C	Zinc finger protein 280C (Fragment)	-13.852	7.51542	4.7134	5.36273	7.22835
O75461	E2F6_HUMAN	E2F6	Transcription factor E2F6 (E2F-6)	1.76498	6.68909	4.69339	4.73204	5.48709
Q14781	CBX2_HUMAN	CBX2	Chromobox protein homolog 2	-16.9728	3.31908	4.66967	7.05062	7.56701
Q9H582	ZN644_HUMAN	ZNF644	Zinc finger protein 644 (Zinc finger motif enhancer-binding protein 2) (Zep-2)	-11.948	-0.749225	4.65089	-0.893903	-0.679613
Q12824	SNF5_HUMAN	SMARCB1	SWI/SNF-related matrix-associated actin-dependent regulator of chromatin subfamily B member 1 (BRG1-associated factor 47) (BAF47) (Integrase interactor 1 protein) (SNF5 homolog) (hSNF5)	-6.37301	-0.620492	4.63392	-1.52985	-2.38533
O94864	ST65G_HUMAN	SUPT7L	STAGA complex 65 subunit gamma (Adenocarcinoma antigen ART1) (SPTF-associated factor 65 gamma) (STAF65gamma) (Suppressor of Ty 7-like)	-0.973159	0.624839	4.56284	0.892878	-2.69811
P54619	AAKG1_HUMAN	PRKAG1	5'-AMP-activated protein kinase subunit gamma-1 (AMPK gamma1) (AMPK subunit gamma-1) (AMPKg)	1.29995	-3.04887	4.5431	2.93444	2.21567
Q969Z0	FAKD4_HUMAN	TBRG4	FAST kinase domain-containing protein 4 (Cell cycle progression restoration protein 2) (Cell cycle progression protein 2) (Protein TBRG4) (Transforming growth factor beta regulator 4)	1.36117	0.688252	4.44359	-0.577353	0.992007
Q9Y221	NIP7_HUMAN	NIP7	60S ribosome subunit biogenesis protein NIP7 homolog (KD93)	-1.47686	0.463619	4.42034	4.91802	5.11121
Q15596	NCOA2_HUMAN	NCOA2	Nuclear receptor coactivator 2 (NCoA-2) (Class E basic helix-loop-helix protein 75) (bHLHe75) (Transcriptional intermediary factor 2) (hTIF2)	-4.20549	3.53228	4.40938	1.54285	1.41596
Q9NVC6	MED17_HUMAN	MED17	Mediator of RNA polymerase II transcription subunit 17 (Activator-recruited cofactor 77 kDa component) (ARC77) (Cofactor required for Sp1 transcriptional activation subunit 6) (CRSP complex subunit 6) (Mediator complex subunit 17) (Thyroid hormone receptor-associated protein complex 80 kDa component) (Trap80) (Transcriptional coactivator CRSP77) (Vitamin D3 receptor-interacting protein complex 80…	-14.9246	-0.65047	4.40467	-3.06593	-4.19933
Q7Z333	SETX_HUMAN	SETX	Probable helicase senataxin (EC 3.6.4.-) (Amyotrophic lateral sclerosis 4 protein) (SEN1 homolog) (Senataxin)	-12.8716	-2.53099	4.38232	-5.82962	-3.5135
O14818	PSA7_HUMAN	PSMA7	Proteasome subunit alpha type-7 (EC 3.4.25.1) (Proteasome subunit RC6-1) (Proteasome subunit XAPC7)	0.444421	-4.91188	4.37461	-2.15399	-17.0345
Q06330	SUH_HUMAN	RBPJ	Recombining binding protein suppressor of hairless (CBF-1) (J kappa-recombination signal-binding protein) (RBP-J kappa) (RBP-J) (RBP-JK) (Renal carcinoma antigen NY-REN-30)	0	18.6443	4.37303	3.67779	3.91655
O14929	HAT1_HUMAN	HAT1	Histone acetyltransferase type B catalytic subunit (EC 2.3.1.48) (Histone acetyltransferase 1)	-20.5403	1.03024	4.35369	5.79883	6.56332
Q6PII3	CC174_HUMAN	CCDC174	Coiled-coil domain-containing protein 174	-16.7422	6.38927	4.26027	4.79209	6.84603
Q96QK1	VPS35_HUMAN	VPS35	Vacuolar protein sorting-associated protein 35 (hVPS35) (Maternal-embryonic 3) (Vesicle protein sorting 35)	4.8123	-1.69297	4.25549	-12.7773	-0.813278
Q6NUN9	ZN746_HUMAN	ZNF746	Zinc finger protein 746 (Parkin-interacting substrate) (PARIS)	-13.2369	0.302907	4.23006	-2.55286	1.23004
Q9H8E8	CSR2B_HUMAN	KAT14	Cysteine-rich protein 2-binding protein (CSRP2-binding protein) (ADA2A-containing complex subunit 2) (ATAC2) (CRP2-binding partner) (CRP2BP) (Lysine acetyltransferase 14)	-12.4486	-12.4486	4.18402	-18.1524	-18.1524
Q9UER7	DAXX_HUMAN	DAXX	Death domain-associated protein 6 (Daxx) (hDaxx) (ETS1-associated protein 1) (EAP1) (Fas death domain-associated protein)	10.7572	0.753302	4.16317	-7.45179	-6.55199
Q14232	EI2BA_HUMAN	EIF2B1	Translation initiation factor eIF-2B subunit alpha (eIF-2B GDP-GTP exchange factor subunit alpha)	4.90066	-0.42207	4.16162	-1.65993	-0.252943
Q9UGU5	HMGX4_HUMAN	HMGXB4	HMG domain-containing protein 4 (HMG box-containing protein 4) (High mobility group protein 2-like 1) (Protein HMGBCG)	-14.7273	4.66938	4.1565	3.5261	5.28039
E9PH99	E9PH99_HUMAN	ZNF451	E3 SUMO-protein ligase ZNF451	-1.05958	3.67841	4.14473	5.04185	5.17684
C9J0Q5	C9J0Q5_HUMAN	NCOR2	Nuclear receptor corepressor 2	-0.370655	-18.4273	4.12955	-6.6746	-1.69936
Q3SXM5	HSDL1_HUMAN	HSDL1	Inactive hydroxysteroid dehydrogenase-like protein 1 (Short chain dehydrogenase/reductase family 12C member 3)	7.59713	2.86094	4.1244	-1.56326	-16.2204
Q9Y3A4	RRP7A_HUMAN	RRP7A	Ribosomal RNA-processing protein 7 homolog A (Gastric cancer antigen Zg14)	2.58863	5.83317	4.12146	5.92116	6.90568
M0QZS6	M0QZS6_HUMAN	SAE1	SUMO-activating enzyme subunit 1	1.15064	0.385188	4.11877	-2.59635	2.80857
Q8IXM3	RM41_HUMAN	MRPL41	39S ribosomal protein L41, mitochondrial (L41mt) (MRP-L41) (39S ribosomal protein L27 homolog) (Bcl-2-interacting mitochondrial ribosomal protein L41) (Cell proliferation-inducing gene 3 protein) (MRP-L27 homolog) (Mitochondrial large ribosomal subunit protein mL41)	3.3596	6.30144	4.09893	5.25129	6.53652
P04637	P53_HUMAN	TP53	Cellular tumor antigen p53 (Antigen NY-CO-13) (Phosphoprotein p53) (Tumor suppressor p53)	-0.62174	-3.8759	4.08785	-2.99501	-0.00799333
Q96L91	EP400_HUMAN	EP400	E1A-binding protein p400 (EC 3.6.4.-) (CAG repeat protein 32) (Domino homolog) (hDomino) (Trinucleotide repeat-containing gene 12 protein) (p400 kDa SWI2/SNF2-related protein)	-5.00191	-4.31392	4.06416	-7.54418	-8.51808
Q15291	RBBP5_HUMAN	RBBP5	Retinoblastoma-binding protein 5 (RBBP-5) (Retinoblastoma-binding protein RBQ-3)	-16.1502	1.0367	4.04825	-1.51999	-1.05537
A0A0C4DGG3	A0A0C4DGG3_HUMAN	KDM2B	Lysine-specific demethylase 2B	-1.90349	0.0489061	4.03341	-0.211219	0.729204
P0CG08	GPHRB_HUMAN	GPR89B	Golgi pH regulator B (Protein GPR89B)	0	0	4.03257	-1.34009	-13.0203
Q9Y285	SYFA_HUMAN	FARSA	Phenylalanine--tRNA ligase alpha subunit (EC 6.1.1.20) (CML33) (Phenylalanyl-tRNA synthetase alpha subunit) (PheRS)	1.81521	-4.6742	4.02772	-2.45917	2.08921
Q9H0E3	SP130_HUMAN	SAP130	Histone deacetylase complex subunit SAP130 (130 kDa Sin3-associated polypeptide) (Sin3-associated polypeptide p130)	-19.562	-0.828658	4.02622	-0.65336	-1.05873
Q96T58	MINT_HUMAN	SPEN	Msx2-interacting protein (SMART/HDAC1-associated repressor protein) (SPEN homolog)	-0.0556736	4.13997	4.01505	0.939286	2.26942
F6S7C4	F6S7C4_HUMAN	SUPT20H	Transcription factor SPT20 homolog	-18.3146	-6.39606	4.01228	-3.91007	-0.368657
Q9NUU7	DD19A_HUMAN	DDX19A	ATP-dependent RNA helicase DDX19A (EC 3.6.4.13) (DDX19-like protein) (DEAD box protein 19A)	3.33317	-1.99553	4.00253	-6.02798	0.373448
Q71UM5	RS27L_HUMAN	RPS27L	40S ribosomal protein S27-like (Small ribosomal subunit protein eS27-like)	25.8896	22.6059	3.99843	-21.953	2.57742
B5MD17	B5MD17_HUMAN	CBX1	Chromobox protein homolog 1 (Fragment)	0.391882	-21.6672	3.99555	-20.4725	2.08115
A0A087WZK6	A0A087WZK6_HUMAN	FAM69A	Protein FAM69A	5.61417	5.73458	3.9852	4.06289	4.44503
O96019	ACL6A_HUMAN	ACTL6A	Actin-like protein 6A (53 kDa BRG1-associated factor A) (Actin-related protein Baf53a) (ArpNbeta) (BRG1-associated factor 53A) (BAF53A) (INO80 complex subunit K)	-2.24914	-0.909892	3.97858	-2.46825	-2.40193
K7EJK2	K7EJK2_HUMAN	ATXN7L3	Ataxin-7-like protein 3 (Fragment)	0	16.9198	3.94321	-15.0934	1.46036
Q8IU81	I2BP1_HUMAN	IRF2BP1	Interferon regulatory factor 2-binding protein 1 (IRF-2-binding protein 1) (IRF-2BP1) (Probable E3 ubiquitin-protein ligase IRF2BP1) (EC 2.3.2.27) (Probable RING-type E3 ubiquitin transferase IRF2BP1)	2.81126	0.911391	3.83426	-0.734904	-0.911973
Q969R5	LMBL2_HUMAN	L3MBTL2	Lethal(3)malignant brain tumor-like protein 2 (H-l(3)mbt-like protein 2) (L(3)mbt-like protein 2)	-19.5127	-0.113941	3.83139	2.06465	2.32154
P53350	PLK1_HUMAN	PLK1	Serine/threonine-protein kinase PLK1 (EC 2.7.11.21) (Polo-like kinase 1) (PLK-1) (Serine/threonine-protein kinase 13) (STPK13)	4.10524	0.161147	3.82483	-0.884234	1.32294
P51665	PSMD7_HUMAN	PSMD7	26S proteasome non-ATPase regulatory subunit 7 (26S proteasome regulatory subunit RPN8) (26S proteasome regulatory subunit S12) (Mov34 protein homolog) (Proteasome subunit p40)	3.47821	-14.3762	3.76626	-14.0423	-14.0423
C8C3P2	C8C3P2_HUMAN	DPF1	D4 zinc and double PHD fingers family 1 variant 4 (Zinc finger protein neuro-d4)	0	0	3.73773	-0.474739	-1.39768
Q9UEG4	ZN629_HUMAN	ZNF629	Zinc finger protein 629 (Zinc finger protein 65)	-14.0259	2.12783	3.70637	2.67063	5.87297
O15379	HDAC3_HUMAN	HDAC3	Histone deacetylase 3 (HD3) (EC 3.5.1.98) (RPD3-2) (SMAP45)	-10.9146	5.43249	3.70501	-8.67023	-8.86392
P05412	JUN_HUMAN	JUN	Transcription factor AP-1 (Activator protein 1) (AP1) (Proto-oncogene c-Jun) (V-jun avian sarcoma virus 17 oncogene homolog) (p39)	-17.2682	3.07469	3.69907	2.96259	3.03787
Q9Y2X9	ZN281_HUMAN	ZNF281	Zinc finger protein 281 (GC-box-binding zinc finger protein 1) (Transcription factor ZBP-99) (Zinc finger DNA-binding protein 99)	-18.8157	2.474	3.6852	0.802228	1.22785
Q8IWI9	MGAP_HUMAN	MGA	MAX gene-associated protein (MAX dimerization protein 5)	-5.79675	1.42934	3.6836	-1.03503	-0.94518
U3KQ90	U3KQ90_HUMAN	ELL	RNA polymerase II elongation factor ELL	0	14.0283	3.68294	2.79113	3.11958
Q9Y3C1	NOP16_HUMAN	NOP16	Nucleolar protein 16 (HBV pre-S2 trans-regulated protein 3)	13.2435	20.9577	3.67884	5.91377	6.46807
Q6VMQ6	MCAF1_HUMAN	ATF7IP	Activating transcription factor 7-interacting protein 1 (ATF-interacting protein) (ATF-IP) (ATF7-interacting protein) (ATFa-associated modulator) (hAM) (MBD1-containing chromatin-associated factor 1) (P621)	4.92107	5.51712	3.67046	5.51055	2.7777
Q8IWA0	WDR75_HUMAN	WDR75	WD repeat-containing protein 75 (U3 small nucleolar RNA-associated protein 17 homolog)	5.1808	7.34999	3.65119	4.90259	3.2176
Q5TKA1	LIN9_HUMAN	LIN9	Protein lin-9 homolog (HuLin-9) (hLin-9) (Beta subunit-associated regulator of apoptosis) (TUDOR gene similar protein) (Type I interferon receptor beta chain-associated protein) (pRB-associated protein)	-15.5267	0.927512	3.64166	-0.485172	-0.163371
Q5VWV2	Q5VWV2_HUMAN	PARD3	Partitioning defective 3 homolog	0.569273	-14.7184	3.64031	-17.0105	-17.0105
Q96GD4	AURKB_HUMAN	AURKB	Aurora kinase B (EC 2.7.11.1) (Aurora 1) (Aurora- and IPL1-like midbody-associated protein 1) (AIM-1) (Aurora/IPL1-related kinase 2) (ARK-2) (Aurora-related kinase 2) (STK-1) (Serine/threonine-protein kinase 12) (Serine/threonine-protein kinase 5) (Serine/threonine-protein kinase aurora-B)	6.71371	7.74391	3.63181	7.52464	7.01903
P41229	KDM5C_HUMAN	KDM5C	Lysine-specific demethylase 5C (EC 1.14.11.-) (Histone demethylase JARID1C) (Jumonji/ARID domain-containing protein 1C) (Protein SmcX) (Protein Xe169)	-3.78829	-0.589806	3.60186	3.26888	2.63526
O43615	TIM44_HUMAN	TIMM44	Mitochondrial import inner membrane translocase subunit TIM44	6.63921	-0.068185	3.5822	2.08725	-4.24473
E9PGW7	E9PGW7_HUMAN	MED22	Mediator of RNA polymerase II transcription subunit 22 (Fragment)	-12.8486	-12.8486	3.57983	-13.568	-13.568
A0A075B785	A0A075B785_HUMAN	KIAA1468	LisH domain and HEAT repeat-containing protein KIAA1468	4.03401	6.96226	3.57296	4.27984	4.41828
Q96KP4	CNDP2_HUMAN	CNDP2	Cytosolic non-specific dipeptidase (EC 3.4.13.18) (CNDP dipeptidase 2) (Carnosine dipeptidase II) (Epididymis secretory protein Li 13) (Glutamate carboxypeptidase-like protein 1) (Peptidase A)	1.66538	2.30996	3.54858	3.0923	3.29566
A0A0D9SF63	A0A0D9SF63_HUMAN	TBL1XR1	F-box-like/WD repeat-containing protein TBL1XR1	-4.37673	-4.6858	3.52054	-8.43781	-7.2642
P63208	SKP1_HUMAN	SKP1	S-phase kinase-associated protein 1 (Cyclin-A/CDK2-associated protein p19) (p19A) (Organ of Corti protein 2) (OCP-2) (Organ of Corti protein II) (OCP-II) (RNA polymerase II elongation factor-like protein) (SIII) (Transcription elongation factor B polypeptide 1-like) (p19skp1)	-1.57849	-0.497723	3.50058	-0.169243	1.58232
Q9BSD7	NTPCR_HUMAN	NTPCR	Cancer-related nucleoside-triphosphatase (NTPase) (EC 3.6.1.15) (Nucleoside triphosphate phosphohydrolase)	0.326471	-6.8019	3.4745	2.725	-4.87209
O15014	ZN609_HUMAN	ZNF609	Zinc finger protein 609	-18.317	-0.216397	3.47089	-0.982501	-2.08499
Q9BTT4	MED10_HUMAN	MED10	Mediator of RNA polymerase II transcription subunit 10 (Mediator complex subunit 10) (Transformation-related gene 17 protein) (TRG-17) (Transformation-related gene 20 protein) (TRG-20)	0	19.3493	3.47064	-19.0773	-19.0773
Q9H2H8	PPIL3_HUMAN	PPIL3	Peptidyl-prolyl cis-trans isomerase-like 3 (PPIase) (EC 5.2.1.8) (Cyclophilin J) (CyPJ) (Cyclophilin-like protein PPIL3) (Rotamase PPIL3)	-3.61011	4.92594	3.46324	6.36788	7.05204
Q9H490	PIGU_HUMAN	PIGU	Phosphatidylinositol glycan anchor biosynthesis class U protein (Cell division cycle protein 91-like 1) (Protein CDC91-like 1) (GPI transamidase component PIG-U)	19.9866	0	3.43233	-3.12806	-16.9516
Q9BQ87	TBL1Y_HUMAN	TBL1Y	F-box-like/WD repeat-containing protein TBL1Y (Transducin beta-like protein 1Y) (Transducin-beta-like protein 1, Y-linked)	-12.5208	-1.53644	3.41421	-1.92505	-0.652417
Q96BP3	PPWD1_HUMAN	PPWD1	Peptidylprolyl isomerase domain and WD repeat-containing protein 1 (EC 5.2.1.8) (Spliceosome-associated cyclophilin)	0	20.876	3.413	8.31671	9.40775
J3KNV1	J3KNV1_HUMAN	ZNF292	Zinc finger protein 292	-1.12473	-4.66575	3.4031	1.35194	-0.0409111
F5H8F7	F5H8F7_HUMAN	ASH2L	Set1/Ash2 histone methyltransferase complex subunit ASH2	-9.68081	-0.272895	3.38707	-0.430846	-2.05264
C9JWJ8	C9JWJ8_HUMAN	NFIX	Nuclear factor 1	-13.0013	1.69619	3.38489	0.919546	2.81901
Q6KC79	NIPBL_HUMAN	NIPBL	Nipped-B-like protein (Delangin) (SCC2 homolog)	-1.33532	1.83092	3.37394	-0.85339	-0.244226
A0A1W2PQD2	A0A1W2PQD2_HUMAN	ATXN10	Ataxin-10	0.89124	-0.284842	3.30275	0.726658	-1.26727
Q9BZF1	OSBL8_HUMAN	OSBPL8	Oxysterol-binding protein-related protein 8 (ORP-8) (OSBP-related protein 8)	1.84903	-1.74829	3.26242	-2.88972	-2.96129
Q9NQS7	INCE_HUMAN	INCENP	Inner centromere protein	-15.4601	4.10425	3.25006	3.3964	3.00773
I3L2J0	I3L2J0_HUMAN	CIC	Protein capicua homolog	-3.33697	-0.256382	3.24133	-2.40556	-0.015439
O75151	PHF2_HUMAN	PHF2	Lysine-specific demethylase PHF2 (EC 1.14.11.-) (GRC5) (PHD finger protein 2)	-18.9049	2.53506	3.19035	1.06795	1.68224
Q9H223	EHD4_HUMAN	EHD4	EH domain-containing protein 4 (Hepatocellular carcinoma-associated protein 10/11) (PAST homolog 4)	2.2612	-1.77954	3.18157	-4.26364	-3.91612
Q9H944	MED20_HUMAN	MED20	Mediator of RNA polymerase II transcription subunit 20 (Mediator complex subunit 20) (TRF-proximal protein homolog) (hTRFP)	-19.5073	-19.5073	3.17585	-0.518002	-20.1363
Q9UGP4	LIMD1_HUMAN	LIMD1	LIM domain-containing protein 1	0.482011	-17.7122	3.16216	-17.9576	-17.9576
Q9Y4C1	KDM3A_HUMAN	KDM3A	Lysine-specific demethylase 3A (EC 1.14.11.-) (JmjC domain-containing histone demethylation protein 2A) (Jumonji domain-containing protein 1A)	-1.23969	7.22963	3.14149	1.84412	2.1039
Q9Y5Z7	HCFC2_HUMAN	HCFC2	Host cell factor 2 (HCF-2) (C2 factor)	-12.5371	-0.111254	3.13818	1.38509	2.04857
Q9NYY8	FAKD2_HUMAN	FASTKD2	FAST kinase domain-containing protein 2, mitochondrial	3.31362	-12.0264	3.12734	2.65925	-12.289
P22314	UBA1_HUMAN	UBA1	Ubiquitin-like modifier-activating enzyme 1 (EC 6.2.1.45) (Protein A1S9) (Ubiquitin-activating enzyme E1)	2.75055	-4.81957	3.12009	-4.00091	2.65654
Q9P2D1	CHD7_HUMAN	CHD7	Chromodomain-helicase-DNA-binding protein 7 (CHD-7) (EC 3.6.4.12) (ATP-dependent helicase CHD7)	-0.670719	1.13265	3.11769	-0.461553	0.893923
P27540	ARNT_HUMAN	ARNT	Aryl hydrocarbon receptor nuclear translocator (ARNT protein) (Class E basic helix-loop-helix protein 2) (bHLHe2) (Dioxin receptor, nuclear translocator) (Hypoxia-inducible factor 1-beta) (HIF-1-beta) (HIF1-beta)	-12.2154	1.68876	3.10989	1.04268	1.84309
E9PCS8	E9PCS8_HUMAN	MTA3	Metastasis-associated protein MTA3	13.2744	13.4272	3.10185	1.32623	-1.16185
Q15652	JHD2C_HUMAN	JMJD1C	Probable JmjC domain-containing histone demethylation protein 2C (EC 1.14.11.-) (Jumonji domain-containing protein 1C) (Thyroid receptor-interacting protein 8) (TR-interacting protein 8) (TRIP-8)	-3.25658	-0.426322	3.10068	-0.92086	-0.534574
P20020	AT2B1_HUMAN	ATP2B1	Plasma membrane calcium-transporting ATPase 1 (PMCA1) (EC 3.6.3.8) (Plasma membrane calcium ATPase isoform 1) (Plasma membrane calcium pump isoform 1)	2.51954	-3.52343	3.09799	-13.3285	-1.34369
P20042	IF2B_HUMAN	EIF2S2	Eukaryotic translation initiation factor 2 subunit 2 (Eukaryotic translation initiation factor 2 subunit beta) (eIF-2-beta)	2.0507	-1.61034	3.06053	0.240596	0.335002
P00374	DYR_HUMAN	DHFR	Dihydrofolate reductase (EC 1.5.1.3)	1.66495	0.490562	3.05512	-1.905	-0.412465
P04350	TBB4A_HUMAN	TUBB4A	Tubulin beta-4A chain (Tubulin 5 beta) (Tubulin beta-4 chain)	4.05255	-13.2353	3.03439	-12.0937	-0.733257
Q6MZP7	LIN54_HUMAN	LIN54	Protein lin-54 homolog (CXC domain-containing protein 1)	-16.5345	3.30272	3.02313	1.27553	1.19464
P13056	NR2C1_HUMAN	NR2C1	Nuclear receptor subfamily 2 group C member 1 (Orphan nuclear receptor TR2) (Testicular receptor 2)	-14.1224	4.19521	3.01778	2.71502	2.766
B1AKN5	B1AKN5_HUMAN	NFIA	Nuclear factor 1	-15.2833	5.68163	3.00566	1.58947	2.47506
P60891	PRPS1_HUMAN	PRPS1	Ribose-phosphate pyrophosphokinase 1 (EC 2.7.6.1) (PPRibP) (Phosphoribosyl pyrophosphate synthase I) (PRS-I)	4.24997	1.07537	2.99946	-0.0228144	0.224648
O75528	TADA3_HUMAN	TADA3	Transcriptional adapter 3 (ADA3 homolog) (hADA3) (STAF54) (Transcriptional adapter 3-like) (ADA3-like protein)	-15.6806	5.17786	2.98117	0.916773	1.60776
O15090	ZN536_HUMAN	ZNF536	Zinc finger protein 536	-18.0991	-1.51045	2.96382	-0.663882	-3.17009
Q92733	PRCC_HUMAN	PRCC	Proline-rich protein PRCC (Papillary renal cell carcinoma translocation-associated gene protein)	0	21.7928	2.95886	8.27697	8.09449
Q7Z589	EMSY_HUMAN	EMSY	BRCA2-interacting transcriptional repressor EMSY	-18.6721	-0.272402	2.94455	-0.0852226	-0.911823
Q14687	GSE1_HUMAN	GSE1	Genetic suppressor element 1	-18.2818	-2.79021	2.90034	-5.98229	-3.98432
H0YJ97	H0YJ97_HUMAN	TRIP11	Thyroid receptor-interacting protein 11 (Fragment)	-19.4774	-19.4774	2.87976	-17.5196	-17.5196
K7EIU8	K7EIU8_HUMAN	SMAD4	Mothers against decapentaplegic homolog (MAD homolog) (Mothers against DPP homolog) (SMAD family member)	2.15802	-12.3793	2.87627	-12.2293	-12.2293
P51570	GALK1_HUMAN	GALK1	Galactokinase (EC 2.7.1.6) (Galactose kinase)	0.560595	-1.69599	2.87398	0.153295	0.700315
Q8WUM4	PDC6I_HUMAN	PDCD6IP	Programmed cell death 6-interacting protein (PDCD6-interacting protein) (ALG-2-interacting protein 1) (ALG-2-interacting protein X) (Hp95)	2.55478	-1.87178	2.86619	-2.24034	-1.44722
Q5T0B9	ZN362_HUMAN	ZNF362	Zinc finger protein 362	0	26.4282	2.86374	8.37763	15.3056
A0A0U1RRM1	A0A0U1RRM1_HUMAN	GATAD2B	Transcriptional repressor p66-beta	-21.7692	0.420009	2.85801	-0.0739508	0.445021
A0A0G2JIS2	A0A0G2JIS2_HUMAN	EHMT2	Histone-lysine N-methyltransferase EHMT2	-4.81809	3.36044	2.85635	0.803868	0.902015
Q9UPN9	TRI33_HUMAN	TRIM33	E3 ubiquitin-protein ligase TRIM33 (EC 2.3.2.27) (Ectodermin homolog) (RET-fused gene 7 protein) (Protein Rfg7) (RING-type E3 ubiquitin transferase TRIM33) (Transcription intermediary factor 1-gamma) (TIF1-gamma) (Tripartite motif-containing protein 33)	4.62191	3.26843	2.84523	0.342028	-0.948827
Q99856	ARI3A_HUMAN	ARID3A	AT-rich interactive domain-containing protein 3A (ARID domain-containing protein 3A) (B-cell regulator of IgH transcription) (Bright) (Dead ringer-like protein 1) (E2F-binding protein 1)	-21.8268	-0.83069	2.83733	-0.0773624	-0.225631
Q96L73	NSD1_HUMAN	NSD1	Histone-lysine N-methyltransferase, H3 lysine-36 and H4 lysine-20 specific (EC 2.1.1.43) (Androgen receptor coactivator 267 kDa protein) (Androgen receptor-associated protein of 267 kDa) (H3-K36-HMTase) (H4-K20-HMTase) (Lysine N-methyltransferase 3B) (Nuclear receptor-binding SET domain-containing protein 1) (NR-binding SET domain-containing protein)	-11.9524	3.87124	2.8317	0.0559095	1.06118
P06400	RB_HUMAN	RB1	Retinoblastoma-associated protein (p105-Rb) (pRb) (Rb) (pp110)	-14.4476	2.00696	2.8254	0.210469	-0.831028
Q8IVW6	ARI3B_HUMAN	ARID3B	AT-rich interactive domain-containing protein 3B (ARID domain-containing protein 3B) (Bright and dead ringer protein) (Bright-like protein)	-22.7662	1.01771	2.80298	0.2081	0.144437
P85037	FOXK1_HUMAN	FOXK1	Forkhead box protein K1 (Myocyte nuclear factor) (MNF)	-4.56097	-0.723807	2.78761	2.58661	0.00760895
Q9UKL0	RCOR1_HUMAN	RCOR1	REST corepressor 1 (Protein CoREST)	-1.64585	0.514412	2.77981	-1.60517	-2.35359
O00170	AIP_HUMAN	AIP	AH receptor-interacting protein (AIP) (Aryl-hydrocarbon receptor-interacting protein) (HBV X-associated protein 2) (XAP-2) (Immunophilin homolog ARA9)	3.02804	-14.2668	2.76228	-14.3613	-14.3613
Q9UG63	ABCF2_HUMAN	ABCF2	ATP-binding cassette sub-family F member 2 (Iron-inhibited ABC transporter 2)	7.0287	3.71306	2.74794	-4.7453	-0.199293
Q14865	ARI5B_HUMAN	ARID5B	AT-rich interactive domain-containing protein 5B (ARID domain-containing protein 5B) (MRF1-like protein) (Modulator recognition factor 2) (MRF-2)	0	16.0795	2.7383	-0.0348884	2.59568
Q7L0Y3	TM10C_HUMAN	TRMT10C	tRNA methyltransferase 10 homolog C (HBV pre-S2 trans-regulated protein 2) (Mitochondrial ribonuclease P protein 1) (Mitochondrial RNase P protein 1) (RNA (guanine-9-)-methyltransferase domain-containing protein 1) (Renal carcinoma antigen NY-REN-49) (mRNA methyladenosine-N(1)-methyltransferase) (EC 2.1.1.-) (tRNA (adenine(9)-N(1))-methyltransferase) (EC 2.1.1.218) (tRNA (guanine(9)-N(1))-methylt…	3.97415	0.885801	2.72696	-2.00357	-1.04803
F5H7D6	F5H7D6_HUMAN	TLE3	Transducin-like enhancer protein 3	0	0	2.72455	-18.2856	-18.2856
P24928	RPB1_HUMAN	POLR2A	DNA-directed RNA polymerase II subunit RPB1 (RNA polymerase II subunit B1) (EC 2.7.7.6) (DNA-directed RNA polymerase II subunit A) (DNA-directed RNA polymerase III largest subunit) (RNA-directed RNA polymerase II subunit RPB1) (EC 2.7.7.48)	-3.63883	0.631753	2.7204	-2.0038	-0.766556
Q8N5N7	RM50_HUMAN	MRPL50	39S ribosomal protein L50, mitochondrial (L50mt) (MRP-L50) (Mitochondrial large ribosomal subunit protein mL50)	-15.8845	7.40813	2.71948	7.63628	8.84152
O94880	PHF14_HUMAN	PHF14	PHD finger protein 14	0	16.1804	2.71633	0.427738	-0.150751
P19387	RPB3_HUMAN	POLR2C	DNA-directed RNA polymerase II subunit RPB3 (RNA polymerase II subunit 3) (RNA polymerase II subunit B3) (DNA-directed RNA polymerase II 33 kDa polypeptide) (RPB33) (DNA-directed RNA polymerase II subunit C) (RPB31)	-0.164588	-0.841423	2.71261	4.28669	-1.21034
Q9NSE4	SYIM_HUMAN	IARS2	Isoleucine--tRNA ligase, mitochondrial (EC 6.1.1.5) (Isoleucyl-tRNA synthetase) (IleRS)	2.62931	-0.45737	2.70756	-3.03561	-1.50594
Q9UHB7	AFF4_HUMAN	AFF4	AF4/FMR2 family member 4 (ALL1-fused gene from chromosome 5q31 protein) (Protein AF-5q31) (Major CDK9 elongation factor-associated protein)	-1.55961	6.96688	2.68326	6.03554	6.77596
P49736	MCM2_HUMAN	MCM2	DNA replication licensing factor MCM2 (EC 3.6.4.12) (Minichromosome maintenance protein 2 homolog) (Nuclear protein BM28)	2.57815	1.0009	2.68149	-1.04172	-0.967091
K7EKE6	K7EKE6_HUMAN	LONP1	Lon protease homolog, mitochondrial (EC 3.4.21.53) (Lon protease-like protein) (LONP) (Mitochondrial ATP-dependent protease Lon) (Serine protease 15)	1.50011	2.70646	2.66449	0.756318	2.18924
Q9H3G5	CPVL_HUMAN	CPVL	Probable serine carboxypeptidase CPVL (EC 3.4.16.-) (Carboxypeptidase, vitellogenic-like) (Vitellogenic carboxypeptidase-like protein) (VCP-like protein) (hVLP)	4.24708	-2.20782	2.65875	-2.34323	-2.42498
O60341	KDM1A_HUMAN	KDM1A	Lysine-specific histone demethylase 1A (EC 1.-.-.-) (BRAF35-HDAC complex protein BHC110) (Flavin-containing amine oxidase domain-containing protein 2)	-4.58528	-0.529882	2.6442	-0.597826	-1.12891
Q03164	KMT2A_HUMAN	KMT2A	Histone-lysine N-methyltransferase 2A (Lysine N-methyltransferase 2A) (EC 2.1.1.43) (ALL-1) (CXXC-type zinc finger protein 7) (Myeloid/lymphoid or mixed-lineage leukemia) (Myeloid/lymphoid or mixed-lineage leukemia protein 1) (Trithorax-like protein) (Zinc finger protein HRX) [Cleaved into: MLL cleavage product N320 (N-terminal cleavage product of 320 kDa) (p320); MLL cleavage product C180 (C-ter…	-1.45537	1.19459	2.64374	0.159127	0.172925
P08651	NFIC_HUMAN	NFIC	Nuclear factor 1 C-type (NF1-C) (Nuclear factor 1/C) (CCAAT-box-binding transcription factor) (CTF) (Nuclear factor I/C) (NF-I/C) (NFI-C) (TGGCA-binding protein)	-12.4134	3.45885	2.64048	1.62208	2.48822
Q15942	ZYX_HUMAN	ZYX	Zyxin (Zyxin-2)	13.047	0	2.61456	-15.751	-15.751
P60510	PP4C_HUMAN	PPP4C	Serine/threonine-protein phosphatase 4 catalytic subunit (PP4C) (Pp4) (EC 3.1.3.16) (Protein phosphatase X) (PP-X)	-1.29918	1.40824	2.59084	5.16679	6.04971
Q01658	NC2B_HUMAN	DR1	Protein Dr1 (Down-regulator of transcription 1) (Negative cofactor 2-beta) (NC2-beta) (TATA-binding protein-associated phosphoprotein)	0.297456	1.42802	2.57507	-0.123162	0.879488
Q9UMN6	KMT2B_HUMAN	KMT2B	Histone-lysine N-methyltransferase 2B (Lysine N-methyltransferase 2B) (EC 2.1.1.43) (Myeloid/lymphoid or mixed-lineage leukemia protein 4) (Trithorax homolog 2) (WW domain-binding protein 7) (WBP-7)	-15.187	1.99166	2.53961	-2.24725	-2.47766
Q9NVJ2	ARL8B_HUMAN	ARL8B	ADP-ribosylation factor-like protein 8B (ADP-ribosylation factor-like protein 10C) (Novel small G protein indispensable for equal chromosome segregation 1)	2.33863	-0.839539	2.53923	-1.99018	-0.233604
Q9NX20	RM16_HUMAN	MRPL16	39S ribosomal protein L16, mitochondrial (L16mt) (MRP-L16) (Mitochondrial large ribosomal subunit protein uL16m)	6.08135	4.65171	2.52829	0.259158	1.41423
Q9UBW7	ZMYM2_HUMAN	ZMYM2	Zinc finger MYM-type protein 2 (Fused in myeloproliferative disorders protein) (Rearranged in atypical myeloproliferative disorder protein) (Zinc finger protein 198)	-9.24284	-1.79382	2.52243	-3.44594	-3.5915
Q6W2J9	BCOR_HUMAN	BCOR	BCL-6 corepressor (BCoR)	-4.93738	6.95708	2.51983	0.00689335	2.44333
O75027	ABCB7_HUMAN	ABCB7	ATP-binding cassette sub-family B member 7, mitochondrial (ATP-binding cassette transporter 7) (ABC transporter 7 protein)	6.30892	-3.64837	2.51483	-1.52358	-5.13461
Q9Y5L0	TNPO3_HUMAN	TNPO3	Transportin-3 (Importin-12) (Imp12) (Transportin-SR) (TRN-SR)	-2.23906	-7.75597	2.50193	-0.250742	-2.62924
Q9Y6J9	TAF6L_HUMAN	TAF6L	TAF6-like RNA polymerase II p300/CBP-associated factor-associated factor 65 kDa subunit 6L (PCAF-associated factor 65-alpha) (PAF65-alpha)	3.17738	-3.24613	2.49487	-2.83713	-3.98629
J3QL05	J3QL05_HUMAN	SRSF2	Serine/arginine-rich-splicing factor 2 (Fragment)	-2.33647	-2.50554	2.47986	3.43	4.4587
H0YL70	H0YL70_HUMAN	TLE3	Transducin-like enhancer protein 3	-3.05302	-1.4588	2.44329	-1.58171	-1.45119
A0A087WW39	A0A087WW39_HUMAN	MLLT6	Protein AF-17	-17.3519	1.6315	2.43588	1.54766	1.81206
Q7KZ85	SPT6H_HUMAN	SUPT6H	Transcription elongation factor SPT6 (hSPT6) (Histone chaperone suppressor of Ty6) (Tat-cotransactivator 2 protein) (Tat-CT2 protein)	0	21.8698	2.42606	5.10458	5.7795
O15294	OGT1_HUMAN	OGT	UDP-N-acetylglucosamine--peptide N-acetylglucosaminyltransferase 110 kDa subunit (EC 2.4.1.255) (O-GlcNAc transferase subunit p110) (O-linked N-acetylglucosamine transferase 110 kDa subunit) (OGT)	-1.54401	-3.03399	2.42501	-4.52703	-5.70951
Q14566	MCM6_HUMAN	MCM6	DNA replication licensing factor MCM6 (EC 3.6.4.12) (p105MCM)	0.804408	-0.502005	2.41033	-0.00105627	0.938749
Q14814	MEF2D_HUMAN	MEF2D	Myocyte-specific enhancer factor 2D	-19.5526	1.9619	2.39876	-0.574135	0.398088
P35580	MYH10_HUMAN	MYH10	Myosin-10 (Cellular myosin heavy chain, type B) (Myosin heavy chain 10) (Myosin heavy chain, non-muscle IIb) (Non-muscle myosin heavy chain B) (NMMHC-B) (Non-muscle myosin heavy chain IIb) (NMMHC II-b) (NMMHC-IIB)	2.17279	-13.6773	2.39129	-4.98795	-7.70565
P02786	TFR1_HUMAN	TFRC	Transferrin receptor protein 1 (TR) (TfR) (TfR1) (Trfr) (T9) (p90) (CD antigen CD71) [Cleaved into: Transferrin receptor protein 1, serum form (sTfR)]	2.45914	0.632334	2.38378	-2.74205	-1.00985
A0A087WZP2	A0A087WZP2_HUMAN	DACH1	Dachshund homolog 1	-19.2864	4.1154	2.38021	3.07475	3.26225
Q96PV6	LENG8_HUMAN	LENG8	Leukocyte receptor cluster member 8	-4.41043	2.77368	2.3652	2.68505	3.78064
Q8TDX7	NEK7_HUMAN	NEK7	Serine/threonine-protein kinase Nek7 (EC 2.7.11.1) (Never in mitosis A-related kinase 7) (NimA-related protein kinase 7)	2.58058	0.314447	2.36116	-1.46158	-1.45885
Q9HAV4	XPO5_HUMAN	XPO5	Exportin-5 (Exp5) (Ran-binding protein 21)	9.97699	2.37531	2.35147	-5.79452	-1.35861
A8MXB7	A8MXB7_HUMAN	SNX24	Sorting nexin-24	1.44414	1.55645	2.32466	-0.296495	1.72388
P50750	CDK9_HUMAN	CDK9	Cyclin-dependent kinase 9 (EC 2.7.11.22) (EC 2.7.11.23) (C-2K) (Cell division cycle 2-like protein kinase 4) (Cell division protein kinase 9) (Serine/threonine-protein kinase PITALRE) (Tat-associated kinase complex catalytic subunit)	0.571737	3.93646	2.3198	1.81935	2.89632
Q6N021	TET2_HUMAN	TET2	Methylcytosine dioxygenase TET2 (EC 1.14.11.n2)	0	0	2.30819	-17.2873	-17.2873
Q15906	VPS72_HUMAN	VPS72	Vacuolar protein sorting-associated protein 72 homolog (Protein YL-1) (Transcription factor-like 1)	18.4585	0	2.30632	0.262324	-12.6129
Q9H4I2	ZHX3_HUMAN	ZHX3	Zinc fingers and homeoboxes protein 3 (Triple homeobox protein 1) (Zinc finger and homeodomain protein 3)	-5.66844	1.34329	2.30337	0.0545506	0.309127
Q96Q11	TRNT1_HUMAN	TRNT1	CCA tRNA nucleotidyltransferase 1, mitochondrial (EC 2.7.7.72) (Mitochondrial tRNA nucleotidyl transferase, CCA-adding) (mt CCA-adding enzyme) (mt tRNA CCA-diphosphorylase) (mt tRNA CCA-pyrophosphorylase) (mt tRNA adenylyltransferase)	4.0031	-13.8922	2.30265	-14.5054	-14.5054
P82673	RT35_HUMAN	MRPS35	28S ribosomal protein S35, mitochondrial (MRP-S35) (S35mt) (28S ribosomal protein S28, mitochondrial) (MRP-S28) (S28mt) (Mitochondrial small ribosomal subunit protein mS35)	-2.52825	4.72765	2.29259	1.70407	2.01813
Q6P4R8	NFRKB_HUMAN	NFRKB	Nuclear factor related to kappa-B-binding protein (DNA-binding protein R kappa-B) (INO80 complex subunit G)	-16.4774	0.173671	2.28957	-4.94285	-1.894
A0A1B0GUC7	A0A1B0GUC7_HUMAN	PPP3R2	Calcineurin subunit B type 2	-0.605687	-2.18093	2.27959	-2.03403	0.027496
O96005	CLPT1_HUMAN	CLPTM1	Cleft lip and palate transmembrane protein 1	15.1122	0	2.27513	-11.9648	-11.9648
E9PDE8	E9PDE8_HUMAN	HSPA4L	Heat shock 70 kDa protein 4L	5.20308	0.409879	2.26816	-1.88476	-1.83002
E9PFR3	E9PFR3_HUMAN	PPP2R5D	Serine/threonine-protein phosphatase 2A 56 kDa regulatory subunit	5.85112	-0.821059	2.26356	-3.64181	-6.90379
Q01831	XPC_HUMAN	XPC	DNA repair protein complementing XP-C cells (Xeroderma pigmentosum group C-complementing protein) (p125)	0	14.9138	2.25602	2.17302	2.52386
P61619	S61A1_HUMAN	SEC61A1	Protein transport protein Sec61 subunit alpha isoform 1 (Sec61 alpha-1)	2.40772	-21.0312	2.25406	-0.551613	-0.31807
P31942	HNRH3_HUMAN	HNRNPH3	Heterogeneous nuclear ribonucleoprotein H3 (hnRNP H3) (Heterogeneous nuclear ribonucleoprotein 2H9) (hnRNP 2H9)	-0.0999195	1.96937	2.2429	1.75344	3.62038
Q9H7L9	SDS3_HUMAN	SUDS3	Sin3 histone deacetylase corepressor complex component SDS3 (45 kDa Sin3-associated polypeptide) (Suppressor of defective silencing 3 protein homolog)	-19.7645	-5.15652	2.23429	-9.00088	-5.91468
P22670	RFX1_HUMAN	RFX1	MHC class II regulatory factor RFX1 (Enhancer factor C) (EF-C) (Regulatory factor X 1) (RFX) (Transcription factor RFX1)	-14.8515	-0.865081	2.23213	-4.43176	-0.525291
G5E9Z2	G5E9Z2_HUMAN	CLPTM1L	Cisplatin resistance related protein CRR9p, isoform CRA_c (Cleft lip and palate transmembrane protein 1-like protein)	2.85764	0.444441	2.22659	0.855006	-13.5192
P31153	METK2_HUMAN	MAT2A	S-adenosylmethionine synthase isoform type-2 (AdoMet synthase 2) (EC 2.5.1.6) (Methionine adenosyltransferase 2) (MAT 2) (Methionine adenosyltransferase II) (MAT-II)	2.75747	-0.424168	2.22445	-1.0073	-0.870345
P54198	HIRA_HUMAN	HIRA	Protein HIRA (TUP1-like enhancer of split protein 1)	-4.57469	-7.79561	2.20162	-1.22669	-5.40435
P82921	RT21_HUMAN	MRPS21	28S ribosomal protein S21, mitochondrial (MRP-S21) (S21mt) (Mitochondrial small ribosomal subunit protein bS21m)	2.07049	-1.06053	2.19517	-0.346198	-2.22587
H0YEH2	H0YEH2_HUMAN	PUM1	Pumilio homolog 1 (Fragment)	-14.9952	-14.9952	2.19453	-14.1271	-14.1271
E9PLN6	E9PLN6_HUMAN	EYA4	Eyes absent homolog (EC 3.1.3.48)	0.622022	-2.67399	2.18646	-0.862843	-12.9061
Q96QR8	PURB_HUMAN	PURB	Transcriptional activator protein Pur-beta (Purine-rich element-binding protein B)	0.86391	-1.21204	2.17107	-0.669565	-0.196635
Q13547	HDAC1_HUMAN	HDAC1	Histone deacetylase 1 (HD1) (EC 3.5.1.98)	-6.68929	-0.723252	2.16172	-0.792698	0.00188371
P67809	YBOX1_HUMAN	YBX1	Nuclease-sensitive element-binding protein 1 (CCAAT-binding transcription factor I subunit A) (CBF-A) (DNA-binding protein B) (DBPB) (Enhancer factor I subunit A) (EFI-A) (Y-box transcription factor) (Y-box-binding protein 1) (YB-1)	1.55446	0.381005	2.15808	2.86158	4.25899
Q9H300	PARL_HUMAN	PARL	Presenilins-associated rhomboid-like protein, mitochondrial (EC 3.4.21.105) (Mitochondrial intramembrane cleaving protease PARL) [Cleaved into: P-beta (Pbeta)]	2.84025	-13.0688	2.15204	-0.785701	0.688162
Q96D46	NMD3_HUMAN	NMD3	60S ribosomal export protein NMD3 (hNMD3)	2.5596	-14.2312	2.14955	-2.12531	-1.47652
E7EVG2	E7EVG2_HUMAN	PBRM1	Protein polybromo-1 (Fragment)	-16.4018	1.89654	2.14555	-1.63677	-1.33358
Q15723	ELF2_HUMAN	ELF2	ETS-related transcription factor Elf-2 (E74-like factor 2) (New ETS-related factor)	-14.9223	4.61177	2.13149	4.67121	4.62869
Q9UBB5	MBD2_HUMAN	MBD2	Methyl-CpG-binding domain protein 2 (Demethylase) (DMTase) (Methyl-CpG-binding protein MBD2)	-19.5355	0.54809	2.13131	-0.996157	-0.0560115
P49761	CLK3_HUMAN	CLK3	Dual specificity protein kinase CLK3 (EC 2.7.12.1) (CDC-like kinase 3)	18.2007	14.6725	2.12519	7.0038	7.15123
Q15031	SYLM_HUMAN	LARS2	Probable leucine--tRNA ligase, mitochondrial (EC 6.1.1.4) (Leucyl-tRNA synthetase) (LeuRS)	12.1412	0	2.12076	-10.7166	-10.7166
Q8WY36	BBX_HUMAN	BBX	HMG box transcription factor BBX (Bobby sox homolog) (HMG box-containing protein 2)	-16.072	4.2557	2.11832	2.46477	3.64025
O76031	CLPX_HUMAN	CLPX	ATP-dependent Clp protease ATP-binding subunit clpX-like, mitochondrial	3.9879	0.0906027	2.10279	-1.37958	-1.84177
Q2TAL8	QRIC1_HUMAN	QRICH1	Glutamine-rich protein 1	-14.2176	0.0370426	2.09989	1.19983	0.825305
F5H212	F5H212_HUMAN	HIVEP1	Zinc finger protein 40	0	0	2.09898	-13.897	-13.897
Q6UX04	CWC27_HUMAN	CWC27	Peptidyl-prolyl cis-trans isomerase CWC27 homolog (PPIase CWC27) (EC 5.2.1.8) (Antigen NY-CO-10) (Serologically defined colon cancer antigen 10)	-19.4884	2.60313	2.09028	9.26838	9.45475
E7ESY4	E7ESY4_HUMAN	MTA1	Metastasis-associated protein MTA1	-4.4568	-0.121887	2.0732	-0.728776	-0.262293
Q9BUF5	TBB6_HUMAN	TUBB6	Tubulin beta-6 chain (Tubulin beta class V)	1.69934	-0.126149	2.06457	-0.72547	-0.40029
Q8N1B4	VPS52_HUMAN	VPS52	Vacuolar protein sorting-associated protein 52 homolog (SAC2 suppressor of actin mutations 2-like protein)	2.57907	-14.8777	2.06446	-0.0532385	-1.84805
O15047	SET1A_HUMAN	SETD1A	Histone-lysine N-methyltransferase SETD1A (EC 2.1.1.43) (Lysine N-methyltransferase 2F) (SET domain-containing protein 1A) (hSET1A) (Set1/Ash2 histone methyltransferase complex subunit SET1)	-6.31753	-2.95189	2.06236	-1.72216	-1.15427
M0R026	M0R026_HUMAN	ILVBL	Acetolactate synthase-like protein	3.41347	1.46843	2.05424	-1.55165	-1.49021
P12004	PCNA_HUMAN	PCNA	Proliferating cell nuclear antigen (PCNA) (Cyclin)	0.77462	-0.289799	2.04662	0.755769	0.315335
G3V1D4	G3V1D4_HUMAN	LIN7C	Lin-7 homolog C (C. elegans), isoform CRA_b (Protein lin-7 homolog C)	-20.5737	-20.5737	2.03913	-21.0926	-21.0926
Q13423	NNTM_HUMAN	NNT	NAD(P) transhydrogenase, mitochondrial (EC 1.6.1.2) (Nicotinamide nucleotide transhydrogenase) (Pyridine nucleotide transhydrogenase)	3.30876	0.447784	2.03517	-2.24565	-1.46384
P04792	HSPB1_HUMAN	HSPB1	Heat shock protein beta-1 (HspB1) (28 kDa heat shock protein) (Estrogen-regulated 24 kDa protein) (Heat shock 27 kDa protein) (HSP 27) (Stress-responsive protein 27) (SRP27)	0.160162	-2.91085	2.03023	-17.1586	-17.1586
P04844	RPN2_HUMAN	RPN2	Dolichyl-diphosphooligosaccharide--protein glycosyltransferase subunit 2 (Dolichyl-diphosphooligosaccharide--protein glycosyltransferase 63 kDa subunit) (RIBIIR) (Ribophorin II) (RPN-II) (Ribophorin-2)	1.29315	-4.51158	2.02964	-1.88655	-0.292557
Q00325	MPCP_HUMAN	SLC25A3	Phosphate carrier protein, mitochondrial (Phosphate transport protein) (PTP) (Solute carrier family 25 member 3)	2.04907	-0.826827	2.02865	-1.25944	-0.292756
H0YJN9	H0YJN9_HUMAN	LGMN	Legumain (Fragment)	17.464	0	2.02244	-15.5028	-15.5028
Q6ZUU3	FOXNB_HUMAN	FOXL2NB	FOXL2 neighbor protein	0	0	2.02055	-0.618887	-19.6079
M0QXA7	M0QXA7_HUMAN	WIZ	Protein Wiz	-19.6875	2.24629	2.01996	1.21672	1.04449
Q96RE7	NACC1_HUMAN	NACC1	Nucleus accumbens-associated protein 1 (NAC-1) (BTB/POZ domain-containing protein 14B)	-3.17527	1.12183	2.01566	0.44293	0.787116
Q5PSV4	BRM1L_HUMAN	BRMS1L	Breast cancer metastasis-suppressor 1-like protein (BRMS1-homolog protein p40) (BRMS1-like protein p40)	-18.6509	-0.449247	2.01454	-5.27781	-4.51197
Q9NYV4	CDK12_HUMAN	CDK12	Cyclin-dependent kinase 12 (EC 2.7.11.22) (EC 2.7.11.23) (Cdc2-related kinase, arginine/serine-rich) (CrkRS) (Cell division cycle 2-related protein kinase 7) (CDC2-related protein kinase 7) (Cell division protein kinase 12) (hCDK12)	-18.1865	3.08684	2.01325	3.28189	3.71046
Q6N022	TEN4_HUMAN	TENM4	Teneurin-4 (Ten-4) (Protein Odd Oz/ten-m homolog 4) (Tenascin-M4) (Ten-m4) (Teneurin transmembrane protein 4)	2.44544	-1.5266	2.01275	1.04181	1.46322
Q9C005	DPY30_HUMAN	DPY30	Protein dpy-30 homolog (Dpy-30-like protein) (Dpy-30L)	-4.77949	-2.15041	2.00903	-2.70634	-1.03504
H0YLN6	H0YLN6_HUMAN	ADNP2	Activity-dependent neuroprotector homeobox protein 2 (Fragment)	0	0	2.00362	-0.621851	0.364819
A0A075B6Q3	A0A075B6Q3_HUMAN	BCORL1	BCL-6 corepressor-like protein 1 (Fragment)	0.643834	1.4569	2.00028	0.239371	0.183431
P15927	RFA2_HUMAN	RPA2	Replication protein A 32 kDa subunit (RP-A p32) (Replication factor A protein 2) (RF-A protein 2) (Replication protein A 34 kDa subunit) (RP-A p34)	4.31757	1.61503	1.99609	1.36617	2.00256
Q96HW7	INT4_HUMAN	INTS4	Integrator complex subunit 4 (Int4)	12.8635	0	1.97301	-11.6507	-11.6507
P43897	EFTS_HUMAN	TSFM	Elongation factor Ts, mitochondrial (EF-Ts) (EF-TsMt)	0.878712	-1.30363	1.96856	-3.53092	-1.00821
Q8IXB1	DJC10_HUMAN	DNAJC10	DnaJ homolog subfamily C member 10 (EC 1.8.4.-) (Endoplasmic reticulum DNA J domain-containing protein 5) (ER-resident protein ERdj5) (ERdj5) (Macrothioredoxin) (MTHr)	2.49173	-13.1246	1.95313	-1.55105	-13.1069
A0A0B4J2A0	A0A0B4J2A0_HUMAN		Uncharacterized protein	1.3428	-1.20682	1.94486	-0.433102	0.449001
P49848	TAF6_HUMAN	TAF6	Transcription initiation factor TFIID subunit 6 (RNA polymerase II TBP-associated factor subunit E) (Transcription initiation factor TFIID 70 kDa subunit) (TAF(II)70) (TAFII-70) (TAFII70) (Transcription initiation factor TFIID 80 kDa subunit) (TAF(II)80) (TAFII-80) (TAFII80)	-15.8445	3.27324	1.93596	-0.0855543	0.251637
Q9H4L4	SENP3_HUMAN	SENP3	Sentrin-specific protease 3 (EC 3.4.22.-) (SUMO-1-specific protease 3) (Sentrin/SUMO-specific protease SENP3)	6.25261	1.15651	1.93462	-2.24456	-3.2061
P38432	COIL_HUMAN	COIL	Coilin (p80-coilin)	-2.60355	4.70929	1.93225	5.16329	7.14807
Q13057	COASY_HUMAN	COASY	Bifunctional coenzyme A synthase (CoA synthase) (NBP) (POV-2) [Includes: Phosphopantetheine adenylyltransferase (EC 2.7.7.3) (Dephospho-CoA pyrophosphorylase) (Pantetheine-phosphate adenylyltransferase) (PPAT); Dephospho-CoA kinase (DPCK) (EC 2.7.1.24) (Dephosphocoenzyme A kinase) (DPCOAK)]	3.16133	1.18124	1.9229	-1.59548	-0.235134
Q9NRF8	PYRG2_HUMAN	CTPS2	CTP synthase 2 (EC 6.3.4.2) (CTP synthetase 2) (UTP--ammonia ligase 2)	4.16289	-2.60752	1.91144	-3.35569	-4.69725
Q9UQR1	ZN148_HUMAN	ZNF148	Zinc finger protein 148 (Transcription factor ZBP-89) (Zinc finger DNA-binding protein 89)	-3.43347	1.52946	1.90044	0.888043	0.894433
Q96ST3	SIN3A_HUMAN	SIN3A	Paired amphipathic helix protein Sin3a (Histone deacetylase complex subunit Sin3a) (Transcriptional corepressor Sin3a)	-6.93377	0.111765	1.89977	-1.08755	0.980007
O75306	NDUS2_HUMAN	NDUFS2	NADH dehydrogenase [ubiquinone] iron-sulfur protein 2, mitochondrial (EC 1.6.5.3) (EC 1.6.99.3) (Complex I-49kD) (CI-49kD) (NADH-ubiquinone oxidoreductase 49 kDa subunit)	1.42991	-13.9846	1.89974	-12.9793	-1.68106
O75529	TAF5L_HUMAN	TAF5L	TAF5-like RNA polymerase II p300/CBP-associated factor-associated factor 65 kDa subunit 5L (PCAF-associated factor 65 beta) (PAF65-beta)	-11.7936	-11.7936	1.89396	-1.9667	-2.69964
Q96RS0	TGS1_HUMAN	TGS1	Trimethylguanosine synthase (EC 2.1.1.-) (CLL-associated antigen KW-2) (Cap-specific guanine-N2 methyltransferase) (Hepatocellular carcinoma-associated antigen 137) (Nuclear receptor coactivator 6-interacting protein) (PRIP-interacting protein with methyltransferase motif) (PIMT) (PIPMT)	1.20103	0.127081	1.8907	1.15096	0.802003
O75909	CCNK_HUMAN	CCNK	Cyclin-K	-4.67076	4.10854	1.88696	3.75599	3.76454
A0A087X0B6	A0A087X0B6_HUMAN	E2F3	Transcription factor E2F3	0	13.9551	1.87872	0.948027	0.345605
O75489	NDUS3_HUMAN	NDUFS3	NADH dehydrogenase [ubiquinone] iron-sulfur protein 3, mitochondrial (EC 1.6.5.3) (EC 1.6.99.3) (Complex I-30kD) (CI-30kD) (NADH-ubiquinone oxidoreductase 30 kDa subunit)	3.75909	-0.866567	1.87747	-2.74189	-4.37774
Q9HBM6	TAF9B_HUMAN	TAF9B	Transcription initiation factor TFIID subunit 9B (Neuronal cell death-related protein 7) (DN-7) (Transcription initiation factor TFIID subunit 9-like) (Transcription-associated factor TAFII31L)	-19.1019	-0.122019	1.87562	-4.57629	-4.97047
Q5H909	Q5H909_HUMAN	MAGED2	Melanoma-associated antigen D2	5.55667	4.65907	1.87014	2.64598	2.86418
A0A1B0GW37	A0A1B0GW37_HUMAN	NFIB	Nuclear factor 1	-14.6818	2.75016	1.86583	0.627522	1.35322
P56545	CTBP2_HUMAN	CTBP2	C-terminal-binding protein 2 (CtBP2)	2.9047	-0.199795	1.85728	-0.935043	-1.20372
Q92769	HDAC2_HUMAN	HDAC2	Histone deacetylase 2 (HD2) (EC 3.5.1.98)	-2.34995	-0.290451	1.84816	-0.981864	-0.694002
Q02750	MP2K1_HUMAN	MAP2K1	Dual specificity mitogen-activated protein kinase kinase 1 (MAP kinase kinase 1) (MAPKK 1) (MKK1) (EC 2.7.12.2) (ERK activator kinase 1) (MAPK/ERK kinase 1) (MEK 1)	0.127926	-8.58761	1.84645	-1.06855	0.0529361
O75340	PDCD6_HUMAN	PDCD6	Programmed cell death protein 6 (Apoptosis-linked gene 2 protein homolog) (ALG-2)	2.80639	-1.45117	1.84368	-2.98997	-3.40151
P04181	OAT_HUMAN	OAT	Ornithine aminotransferase, mitochondrial (EC 2.6.1.13) (Ornithine delta-aminotransferase) (Ornithine--oxo-acid aminotransferase) [Cleaved into: Ornithine aminotransferase, hepatic form; Ornithine aminotransferase, renal form]	1.73429	-0.533101	1.84204	-2.2331	-1.0593
Q96BN2	TADA1_HUMAN	TADA1	Transcriptional adapter 1 (SPT3-associated factor 42) (STAF42) (Transcriptional adapter 1-like protein)	-20.2601	-1.70203	1.84185	-1.88079	-1.03551
R4GMR9	R4GMR9_HUMAN	SFXN2	Sideroflexin-2	2.13981	-15.5471	1.82585	-1.00383	-15.3407
Q00577	PURA_HUMAN	PURA	Transcriptional activator protein Pur-alpha (Purine-rich single-stranded DNA-binding protein alpha)	1.21088	-17.9026	1.81552	-17.0777	-1.03016
Q13418	ILK_HUMAN	ILK	Integrin-linked protein kinase (EC 2.7.11.1) (59 kDa serine/threonine-protein kinase) (ILK-1) (ILK-2) (p59ILK)	0	0	1.8143	-13.7353	-13.7353
Q9P2N6	KANL3_HUMAN	KANSL3	KAT8 regulatory NSL complex subunit 3 (NSL complex protein NSL3) (Non-specific lethal 3 homolog) (Serum inhibited-related protein) (Testis development protein PRTD)	-16.2228	-16.2228	1.80816	-17.4462	-17.4462
Q96B23	CR025_HUMAN	C18orf25	Uncharacterized protein C18orf25 (ARKadia-like protein 1)	-13.2316	2.65582	1.80364	2.4319	3.29745
Q5T196	Q5T196_HUMAN	FLAD1	FAD synthase (EC 2.7.7.2) (FAD pyrophosphorylase) (FMN adenylyltransferase) (Flavin adenine dinucleotide synthase)	1.57352	-13.0334	1.80245	0.421352	0.68442
Q9UHW5	GPN3_HUMAN	GPN3	GPN-loop GTPase 3 (ATP-binding domain 1 family member C)	2.60134	-14.0204	1.79899	-14.6864	-1.01679
A0A0C4DGA6	A0A0C4DGA6_HUMAN	HLTF	Helicase-like transcription factor (SWI/SNF related, matrix associated, actin dependent regulator of chromatin, subfamily a, member 3, isoform CRA_c)	1.98879	5.24947	1.78053	4.21656	2.67029
P16989	YBOX3_HUMAN	YBX3	Y-box-binding protein 3 (Cold shock domain-containing protein A) (DNA-binding protein A) (Single-strand DNA-binding protein NF-GMB)	-2.64526	1.8402	1.77718	0.848172	4.53815
F8VP53	F8VP53_HUMAN	COQ5	2-methoxy-6-polyprenyl-1,4-benzoquinol methylase, mitochondrial (Fragment)	0	0	1.77568	-0.820232	-14.4215
Q5RKV6	EXOS6_HUMAN	EXOSC6	Exosome complex component MTR3 (Exosome component 6) (mRNA transport regulator 3 homolog) (hMtr3) (p11)	-18.8556	4.58968	1.77289	3.74415	2.91446
Q8NDX5	PHC3_HUMAN	PHC3	Polyhomeotic-like protein 3 (Early development regulatory protein 3) (Homolog of polyhomeotic 3) (hPH3)	-16.0646	-0.584047	1.76258	-1.39627	-1.65771
P50454	SERPH_HUMAN	SERPINH1	Serpin H1 (47 kDa heat shock protein) (Arsenic-transactivated protein 3) (AsTP3) (Cell proliferation-inducing gene 14 protein) (Collagen-binding protein) (Colligin) (Rheumatoid arthritis-related antigen RA-A47)	4.33445	-1.25878	1.75843	-1.97052	-4.10095
Q9BW27	NUP85_HUMAN	NUP85	Nuclear pore complex protein Nup85 (85 kDa nucleoporin) (FROUNT) (Nucleoporin Nup75) (Nucleoporin Nup85) (Pericentrin-1)	2.66026	-0.355928	1.75666	-1.06265	-0.9349
O14980	XPO1_HUMAN	XPO1	Exportin-1 (Exp1) (Chromosome region maintenance 1 protein homolog)	0.445052	-1.67985	1.75044	0.399311	-4.96832
K7EPJ1	K7EPJ1_HUMAN	UBE2S	Ubiquitin-conjugating enzyme E2 S (Fragment)	4.1661	-12.9679	1.73525	-2.42928	0.266815
Q9H2P0	ADNP_HUMAN	ADNP	Activity-dependent neuroprotector homeobox protein (Activity-dependent neuroprotective protein)	-5.4872	2.38394	1.72227	1.3356	1.50356
J3QQW9	J3QQW9_HUMAN	SUZ12	Polycomb protein SUZ12	-15.0502	2.04756	1.72145	2.59502	1.05536
Q4LE39	ARI4B_HUMAN	ARID4B	AT-rich interactive domain-containing protein 4B (ARID domain-containing protein 4B) (180 kDa Sin3-associated polypeptide) (Sin3-associated polypeptide p180) (Breast cancer-associated antigen BRCAA1) (Histone deacetylase complex subunit SAP180) (Retinoblastoma-binding protein 1-like 1)	-11.7844	4.54025	1.71622	0.344188	1.45405
Q9NP66	HM20A_HUMAN	HMG20A	High mobility group protein 20A (HMG box-containing protein 20A) (HMG domain-containing protein 1) (HMG domain-containing protein HMGX1)	0	14.9143	1.69895	-4.79048	-5.4625
F5H6X0	F5H6X0_HUMAN	GTF2H3	General transcription factor IIH subunit 3 (Fragment)	16.8078	13.3662	1.6876	-14.7824	-0.227076
Q8WUA4	TF3C2_HUMAN	GTF3C2	General transcription factor 3C polypeptide 2 (TF3C-beta) (Transcription factor IIIC 110 kDa subunit) (TFIIIC 110 kDa subunit) (TFIIIC110) (Transcription factor IIIC subunit beta)	-13.4812	2.17503	1.68585	2.22187	2.46382
Q8NFU5	IPMK_HUMAN	IPMK	Inositol polyphosphate multikinase (EC 2.7.1.151) (Inositol 1,3,4,6-tetrakisphosphate 5-kinase)	0	0	1.68436	1.95724	1.68918
E7EWD6	E7EWD6_HUMAN	ASXL2	Putative Polycomb group protein ASXL2	0	0	1.68154	-16.1662	-6.42105
Q8IWZ8	SUGP1_HUMAN	SUGP1	SURP and G-patch domain-containing protein 1 (RNA-binding protein RBP) (Splicing factor 4)	-7.51777	3.1848	1.68135	3.33901	3.71463
F5H4B6	F5H4B6_HUMAN	ALDH16A1	Aldehyde dehydrogenase family 16 member A1	1.04305	-13.3744	1.67366	-1.00572	-0.935783
Q9H857	NT5D2_HUMAN	NT5DC2	5'-nucleotidase domain-containing protein 2 (EC 3.1.3.-)	1.38615	-5.99553	1.66916	-7.14928	-5.87996
Q96DF8	ESS2_HUMAN	ESS2	Splicing factor ESS-2 homolog (DiGeorge syndrome critical region 13) (DiGeorge syndrome critical region 14) (DiGeorge syndrome protein H) (DGS-H) (Protein ES2)	-14.8422	7.975	1.66855	5.47976	6.25069
P54132	BLM_HUMAN	BLM	Bloom syndrome protein (EC 3.6.4.12) (DNA helicase, RecQ-like type 2) (RecQ2) (RecQ protein-like 3)	-17.4222	2.85264	1.66822	1.00839	1.17366
A0A0A0MTI6	A0A0A0MTI6_HUMAN	ELOVL5	Elongation of very long chain fatty acids protein (EC 2.3.1.199) (Very-long-chain 3-oxoacyl-CoA synthase)	2.14129	-1.9068	1.66727	-0.337531	-0.134314
Q9UGP8	SEC63_HUMAN	SEC63	Translocation protein SEC63 homolog	1.93535	1.3134	1.66699	2.96234	-2.37478
P55201	BRPF1_HUMAN	BRPF1	Peregrin (Bromodomain and PHD finger-containing protein 1) (Protein Br140)	-0.117297	3.13569	1.66397	2.37373	2.60959
O95714	HERC2_HUMAN	HERC2	E3 ubiquitin-protein ligase HERC2 (EC 2.3.2.26) (HECT domain and RCC1-like domain-containing protein 2) (HECT-type E3 ubiquitin transferase HERC2)	2.68822	-10.3349	1.66032	-12.1553	-12.1553
Q96JM3	CHAP1_HUMAN	CHAMP1	Chromosome alignment-maintaining phosphoprotein 1 (Zinc finger protein 828)	-5.40675	2.8965	1.65951	2.55815	3.02118
Q92817	EVPL_HUMAN	EVPL	Envoplakin (210 kDa cornified envelope precursor protein) (210 kDa paraneoplastic pemphigus antigen) (p210)	4.83426	-19.6558	1.65836	-2.32084	-20.3367
O95816	BAG2_HUMAN	BAG2	BAG family molecular chaperone regulator 2 (BAG-2) (Bcl-2-associated athanogene 2)	4.94629	-4.25348	1.64664	-5.22162	-4.73898
A0A1B0GVV8	A0A1B0GVV8_HUMAN	ZEB2	Zinc finger E-box-binding homeobox 2	0	13.8228	1.64482	-2.41137	-1.46593
Q9NW13	RBM28_HUMAN	RBM28	RNA-binding protein 28 (RNA-binding motif protein 28)	3.07533	3.85488	1.63944	4.15526	4.49872
P11216	PYGB_HUMAN	PYGB	Glycogen phosphorylase, brain form (EC 2.4.1.1)	1.12368	-3.89531	1.63286	-3.72879	-3.79871
Q7LBC6	KDM3B_HUMAN	KDM3B	Lysine-specific demethylase 3B (EC 1.14.11.-) (JmjC domain-containing histone demethylation protein 2B) (Jumonji domain-containing protein 1B) (Nuclear protein 5qNCA)	-3.26052	0.48646	1.63078	-1.30035	-0.491854
P36542	ATPG_HUMAN	ATP5F1C	ATP synthase subunit gamma, mitochondrial (ATP synthase F1 subunit gamma) (F-ATPase gamma subunit)	1.54421	-0.343455	1.63018	-0.54782	-0.224745
B1APR7	B1APR7_HUMAN	EYA3	Eyes absent homolog (EC 3.1.3.48)	0	13.2328	1.62114	1.43397	1.63333
Q8IWA4	MFN1_HUMAN	MFN1	Mitofusin-1 (EC 3.6.5.-) (Fzo homolog) (Transmembrane GTPase MFN1)	11.9171	9.90575	1.62045	-9.74094	-9.74094
Q9UI12	VATH_HUMAN	ATP6V1H	V-type proton ATPase subunit H (V-ATPase subunit H) (Nef-binding protein 1) (NBP1) (Protein VMA13 homolog) (V-ATPase 50/57 kDa subunits) (Vacuolar proton pump subunit H) (Vacuolar proton pump subunit SFD)	1.43834	-2.24362	1.61859	0.0874921	-0.0015318
P54886	P5CS_HUMAN	ALDH18A1	Delta-1-pyrroline-5-carboxylate synthase (P5CS) (Aldehyde dehydrogenase family 18 member A1) [Includes: Glutamate 5-kinase (GK) (EC 2.7.2.11) (Gamma-glutamyl kinase); Gamma-glutamyl phosphate reductase (GPR) (EC 1.2.1.41) (Glutamate-5-semialdehyde dehydrogenase) (Glutamyl-gamma-semialdehyde dehydrogenase)]	2.29573	-0.540716	1.61666	-1.16155	-0.502054
Q13011	ECH1_HUMAN	ECH1	Delta(3,5)-Delta(2,4)-dienoyl-CoA isomerase, mitochondrial (EC 5.3.3.-)	1.8698	-5.04485	1.60837	-19.7643	-4.51896
Q96DT7	ZBT10_HUMAN	ZBTB10	Zinc finger and BTB domain-containing protein 10 (Zinc finger protein RIN ZF)	-18.2766	0.46774	1.60083	0.283264	-0.261218
Q9H5Q4	TFB2M_HUMAN	TFB2M	Dimethyladenosine transferase 2, mitochondrial (EC 2.1.1.-) (Hepatitis C virus NS5A-transactivated protein 5) (HCV NS5A-transactivated protein 5) (Mitochondrial 12S rRNA dimethylase 2) (Mitochondrial transcription factor B2) (h-mtTFB) (h-mtTFB2) (hTFB2M) (mtTFB2) (S-adenosylmethionine-6-N', N'-adenosyl(rRNA) dimethyltransferase 2)	13.3091	11.7554	1.59535	-0.141085	0.155752
O60934	NBN_HUMAN	NBN	Nibrin (Cell cycle regulatory protein p95) (Nijmegen breakage syndrome protein 1)	-1.31632	-0.605681	1.58818	-0.858371	-0.885736
Q92610	ZN592_HUMAN	ZNF592	Zinc finger protein 592	-13.1537	-13.1537	1.58722	-4.85847	-5.25608
Q92990	GLMN_HUMAN	GLMN	Glomulin (FK506-binding protein-associated protein) (FAP) (FKBP-associated protein)	2.28429	-14.7579	1.57958	-1.85681	-14.8293
P51587	BRCA2_HUMAN	BRCA2	Breast cancer type 2 susceptibility protein (Fanconi anemia group D1 protein)	-8.09122	0.347901	1.57354	-9.26204	-2.79031
Q9BV20	MTNA_HUMAN	MRI1	Methylthioribose-1-phosphate isomerase (M1Pi) (MTR-1-P isomerase) (EC 5.3.1.23) (Mediator of RhoA-dependent invasion) (S-methyl-5-thioribose-1-phosphate isomerase) (Translation initiation factor eIF-2B subunit alpha/beta/delta-like protein)	3.81127	0.603974	1.5717	-5.6099	-5.33471
Q5VUA4	ZN318_HUMAN	ZNF318	Zinc finger protein 318 (Endocrine regulatory protein)	-9.46077	-0.853691	1.56584	-2.15768	-2.21725
Q12873	CHD3_HUMAN	CHD3	Chromodomain-helicase-DNA-binding protein 3 (CHD-3) (EC 3.6.4.12) (ATP-dependent helicase CHD3) (Mi-2 autoantigen 240 kDa protein) (Mi2-alpha) (Zinc finger helicase) (hZFH)	1.55684	2.18248	1.56567	-0.95492	0.197086
P57052	RBM11_HUMAN	RBM11	Splicing regulator RBM11 (RNA-binding motif protein 11)	-1.17122	-22.2598	1.56153	-7.52066	-1.34959
Q03111	ENL_HUMAN	MLLT1	Protein ENL (YEATS domain-containing protein 1)	0	22.1304	1.55969	3.85261	4.02244
F5GX11	F5GX11_HUMAN	PSMA1	Proteasome endopeptidase complex (EC 3.4.25.1)	6.01118	-13.2753	1.55611	-12.8994	-12.8994
B4E1G1	B4E1G1_HUMAN	DERL1	Derlin	1.85669	0.0140094	1.54878	-0.888972	-0.50306
Q96RQ1	ERGI2_HUMAN	ERGIC2	Endoplasmic reticulum-Golgi intermediate compartment protein 2	19.3213	0	1.54848	0.0478976	-12.0515
Q92576	PHF3_HUMAN	PHF3	PHD finger protein 3	-6.46346	2.09758	1.52251	2.25453	3.48205
Q9NP92	RT30_HUMAN	MRPS30	39S ribosomal protein S30, mitochondrial (MRP-S30) (S30mt) (Mitochondrial large ribosomal subunit protein mL65) (Mitochondrial large ribosomal subunit protein mS30) (Programmed cell death protein 9)	-0.2973	6.15786	1.51428	4.93775	7.40581
G3V198	G3V198_HUMAN	NUP160	Nuclear pore complex protein Nup160 (Fragment)	1.4819	-5.54902	1.50875	-1.33789	-5.56299
H3BRB3	H3BRB3_HUMAN	KIF22	Kinesin-like protein	1.13759	1.00046	1.50856	0.966358	0.477536
P51571	SSRD_HUMAN	SSR4	Translocon-associated protein subunit delta (TRAP-delta) (Signal sequence receptor subunit delta) (SSR-delta)	0.843679	-1.05111	1.50809	-1.17096	-1.19306
Q96EK5	KBP_HUMAN	KIF1BP	KIF1-binding protein	2.06319	-4.24834	1.50783	-5.17862	-3.9102
O95983	MBD3_HUMAN	MBD3	Methyl-CpG-binding domain protein 3 (Methyl-CpG-binding protein MBD3)	-20.8153	-0.5366	1.50481	-2.03847	-1.43187
Q9H974	QTRT2_HUMAN	QTRT2	Queuine tRNA-ribosyltransferase accessory subunit 2 (Queuine tRNA-ribosyltransferase domain-containing protein 1)	2.37752	-0.189699	1.49813	-0.311897	0.435667
P29084	T2EB_HUMAN	GTF2E2	Transcription initiation factor IIE subunit beta (TFIIE-beta) (General transcription factor IIE subunit 2)	-4.56925	2.84571	1.49504	2.60248	3.32189
E7ET59	E7ET59_HUMAN	INPP1	Inositol polyphosphate 1-phosphatase (Fragment)	1.73082	-0.659549	1.49085	-15.1515	0.696588
C9JAG1	C9JAG1_HUMAN	SELENOI	Ethanolaminephosphotransferase 1 (Fragment)	0.135348	-0.918129	1.49065	-0.861457	-0.796247
Q5RIB5	Q5RIB5_HUMAN	CBWD5	COBW domain-containing protein 3 (COBW domain-containing protein 5)	2.73361	-15.6335	1.48612	-16.1984	-16.1984
Q9P2K3	RCOR3_HUMAN	RCOR3	REST corepressor 3	-18.75	-1.47929	1.48131	-3.00933	-20.5433
Q06587	RING1_HUMAN	RING1	E3 ubiquitin-protein ligase RING1 (EC 2.3.2.27) (Polycomb complex protein RING1) (RING finger protein 1) (RING-type E3 ubiquitin transferase RING1) (Really interesting new gene 1 protein)	1.21553	0.370731	1.47807	-1.05617	-1.34253
Q9UMR2	DD19B_HUMAN	DDX19B	ATP-dependent RNA helicase DDX19B (EC 3.6.4.13) (DEAD box RNA helicase DEAD5) (DEAD box protein 19B)	0.772917	-12.6879	1.47392	-11.9	-11.9
P12956	XRCC6_HUMAN	XRCC6	X-ray repair cross-complementing protein 6 (EC 3.6.4.-) (EC 4.2.99.-) (5'-deoxyribose-5-phosphate lyase Ku70) (5'-dRP lyase Ku70) (70 kDa subunit of Ku antigen) (ATP-dependent DNA helicase 2 subunit 1) (ATP-dependent DNA helicase II 70 kDa subunit) (CTC box-binding factor 75 kDa subunit) (CTC75) (CTCBF) (DNA repair protein XRCC6) (Lupus Ku autoantigen protein p70) (Ku70) (Thyroid-lupus autoantige…	0.0122681	1.99549	1.47053	1.99864	1.76224
Q8NFQ8	TOIP2_HUMAN	TOR1AIP2	Torsin-1A-interacting protein 2 (Lumenal domain-like LAP1)	13.9021	0	1.46955	-12.5178	-12.5178
Q86YP4	P66A_HUMAN	GATAD2A	Transcriptional repressor p66-alpha (Hp66alpha) (GATA zinc finger domain-containing protein 2A)	-21.219	-0.797775	1.46731	-0.927169	-1.96952
P25440	BRD2_HUMAN	BRD2	Bromodomain-containing protein 2 (O27.1.1) (Really interesting new gene 3 protein)	19.9566	22.9116	1.45148	4.1933	5.3348
Q99595	TI17A_HUMAN	TIMM17A	Mitochondrial import inner membrane translocase subunit Tim17-A (Inner membrane preprotein translocase Tim17a)	1.20306	-0.126791	1.45059	-0.907283	-0.203292
P24941	CDK2_HUMAN	CDK2	Cyclin-dependent kinase 2 (EC 2.7.11.22) (Cell division protein kinase 2) (p33 protein kinase)	1.32537	0.175848	1.44655	-0.555991	-1.0326
Q9ULJ3	ZBT21_HUMAN	ZBTB21	Zinc finger and BTB domain-containing protein 21 (Zinc finger protein 295)	-1.92654	-0.469974	1.44468	-4.08963	-0.987733
C9JA28	C9JA28_HUMAN	SSR3	Translocon-associated protein subunit gamma	2.15399	-19.3259	1.43453	-19.2754	-19.2754
Q9Y3A5	SBDS_HUMAN	SBDS	Ribosome maturation protein SBDS (Shwachman-Bodian-Diamond syndrome protein)	19.1989	0	1.4325	-18.0069	-18.0069
O00567	NOP56_HUMAN	NOP56	Nucleolar protein 56 (Nucleolar protein 5A)	-1.43635	1.82488	1.42724	3.15563	3.12748
P42677	RS27_HUMAN	RPS27	40S ribosomal protein S27 (Metallopan-stimulin 1) (MPS-1) (Small ribosomal subunit protein eS27)	2.10141	-2.07659	1.42623	-2.50545	-0.558199
Q9Y2Z4	SYYM_HUMAN	YARS2	Tyrosine--tRNA ligase, mitochondrial (EC 6.1.1.1) (Tyrosyl-tRNA synthetase) (TyrRS)	1.22589	-4.15559	1.42574	-5.29957	-5.20754
O94776	MTA2_HUMAN	MTA2	Metastasis-associated protein MTA2 (Metastasis-associated 1-like 1) (MTA1-L1 protein) (p53 target protein in deacetylase complex)	-4.17698	0.0163792	1.42462	-1.25084	-1.16596
Q6PI48	SYDM_HUMAN	DARS2	Aspartate--tRNA ligase, mitochondrial (EC 6.1.1.12) (Aspartyl-tRNA synthetase) (AspRS)	-0.666694	-1.44837	1.42098	-3.60363	-4.54255
Q8IZ69	TRM2A_HUMAN	TRMT2A	tRNA (uracil-5-)-methyltransferase homolog A (EC 2.1.1.-) (HpaII tiny fragments locus 9c protein)	1.57397	0.0623204	1.42005	-0.29451	0.0625334
P30041	PRDX6_HUMAN	PRDX6	Peroxiredoxin-6 (EC 1.11.1.15) (1-Cys peroxiredoxin) (1-Cys PRX) (24 kDa protein) (Acidic calcium-independent phospholipase A2) (aiPLA2) (EC 3.1.1.4) (Antioxidant protein 2) (Liver 2D page spot 40) (Non-selenium glutathione peroxidase) (NSGPx) (Red blood cells page spot 12)	0.980045	-1.38098	1.41948	-2.40268	-0.745852
Q9NVU7	SDA1_HUMAN	SDAD1	Protein SDA1 homolog (Nucleolar protein 130) (SDA1 domain-containing protein 1) (hSDA)	-16.7698	6.71293	1.41889	4.55032	4.3478
Q5SRN1	Q5SRN1_HUMAN	CDC40	Pre-mRNA-processing factor 17	0	15.5671	1.4172	2.48713	4.59213
P61964	WDR5_HUMAN	WDR5	WD repeat-containing protein 5 (BMP2-induced 3-kb gene protein)	-14.6157	-14.6157	1.4112	-19.5973	-19.5973
P49642	PRI1_HUMAN	PRIM1	DNA primase small subunit (EC 2.7.7.-) (DNA primase 49 kDa subunit) (p49)	6.50879	5.58712	1.40967	-12.4048	5.56817
A0A087WVC4	A0A087WVC4_HUMAN	PRKACB	cAMP-dependent protein kinase catalytic subunit beta	1.94795	-10.51	1.39785	-9.71997	-21.2885
Q9NP97	DLRB1_HUMAN	DYNLRB1	Dynein light chain roadblock-type 1 (Bithoraxoid-like protein) (BLP) (Dynein light chain 2A, cytoplasmic) (Dynein-associated protein Km23) (Roadblock domain-containing protein 1)	0.673207	0.082873	1.39552	-0.609671	-0.395883
Q69YN2	C19L1_HUMAN	CWF19L1	CWF19-like protein 1 (C19L1)	1.47155	2.64898	1.39458	2.56162	2.91184
P31689	DNJA1_HUMAN	DNAJA1	DnaJ homolog subfamily A member 1 (DnaJ protein homolog 2) (HSDJ) (Heat shock 40 kDa protein 4) (Heat shock protein J2) (HSJ-2) (Human DnaJ protein 2) (hDj-2)	9.06269	-2.57343	1.38685	-0.137565	-1.20746
Q6P587	FAHD1_HUMAN	FAHD1	Acylpyruvase FAHD1, mitochondrial (EC 3.7.1.5) (Fumarylacetoacetate hydrolase domain-containing protein 1) (FAH domain-containing protein 1) (Oxaloacetate decarboxylase) (OAA decarboxylase) (EC 4.1.1.3) (YisK-like protein)	1.23888	-14.124	1.38475	-0.731949	-13.6517
Q9NPQ8	RIC8A_HUMAN	RIC8A	Synembryn-A (Protein Ric-8A)	1.35007	-0.375621	1.38115	-0.433481	-17.9296
Q9NVV4	PAPD1_HUMAN	MTPAP	Poly(A) RNA polymerase, mitochondrial (PAP) (EC 2.7.7.19) (PAP-associated domain-containing protein 1) (Polynucleotide adenylyltransferase) (Terminal uridylyltransferase 1) (TUTase 1) (mtPAP)	4.97615	-15.7368	1.37476	-4.70408	-3.1243
P10155	RO60_HUMAN	TROVE2	60 kDa SS-A/Ro ribonucleoprotein (60 kDa Ro protein) (60 kDa ribonucleoprotein Ro) (RoRNP) (Ro 60 kDa autoantigen) (Sjoegren syndrome antigen A2) (Sjoegren syndrome type A antigen) (SS-A) (TROVE domain family member 2)	1.12502	-0.00348519	1.36525	-0.818951	-0.826012
Q6NSI4	RADX_HUMAN	RADX	RPA-related protein RADX (RPA-related and RAD51-antagonist, X-chromosome)	-18.602	3.11358	1.36368	3.03379	3.63435
V9GYN3	V9GYN3_HUMAN	HSD17B7	3-keto-steroid reductase (Fragment)	3.58734	-0.269399	1.35038	-0.394941	-16.1003
Q70CQ2	UBP34_HUMAN	USP34	Ubiquitin carboxyl-terminal hydrolase 34 (EC 3.4.19.12) (Deubiquitinating enzyme 34) (Ubiquitin thioesterase 34) (Ubiquitin-specific-processing protease 34)	1.05908	-3.22117	1.34441	-3.10911	-3.40099
A0A087WTV6	A0A087WTV6_HUMAN	PYCR2	Pyrroline-5-carboxylate reductase 2	17.6565	0	1.34387	-15.652	-1.14647
P08559	ODPA_HUMAN	PDHA1	Pyruvate dehydrogenase E1 component subunit alpha, somatic form, mitochondrial (EC 1.2.4.1) (PDHE1-A type I)	1.87192	-18.7879	1.33441	-1.79183	-19.2824
D6R9J9	D6R9J9_HUMAN	PIGG	GPI ethanolamine phosphate transferase 2	-12.4646	-12.4646	1.33424	-12.3023	-12.3023
E9PN17	E9PN17_HUMAN	ATP5MG	ATP synthase membrane subunit g	3.43526	1.29105	1.33289	-1.19984	-0.398166
P09001	RM03_HUMAN	MRPL3	39S ribosomal protein L3, mitochondrial (L3mt) (MRP-L3) (Mitochondrial large ribosomal subunit protein uL3m)	0.0108069	5.24197	1.33203	3.78791	4.45929
Q6P2D0	ZFP1_HUMAN	ZFP1	Zinc finger protein 1 homolog (Zfp-1) (Zinc finger protein 475)	3.30127	0.565008	1.33019	0.172171	0.315042
P45954	ACDSB_HUMAN	ACADSB	Short/branched chain specific acyl-CoA dehydrogenase, mitochondrial (SBCAD) (EC 1.3.8.5) (2-methyl branched chain acyl-CoA dehydrogenase) (2-MEBCAD) (2-methylbutyryl-coenzyme A dehydrogenase) (2-methylbutyryl-CoA dehydrogenase)	3.33559	-19.2947	1.32854	-20.8682	-20.8682
Q9NQG5	RPR1B_HUMAN	RPRD1B	Regulation of nuclear pre-mRNA domain-containing protein 1B (Cell cycle-related and expression-elevated protein in tumor)	-5.2876	1.04599	1.32582	-0.811306	0.554834
Q13395	TARB1_HUMAN	TARBP1	Probable methyltransferase TARBP1 (EC 2.1.1.-) (TAR RNA-binding protein 1) (TAR RNA-binding protein of 185 kDa) (TRP-185)	2.29864	-9.91207	1.32063	-10.2925	-10.2925
O60678	ANM3_HUMAN	PRMT3	Protein arginine N-methyltransferase 3 (EC 2.1.1.-) (Heterogeneous nuclear ribonucleoprotein methyltransferase-like protein 3)	1.34269	-0.562462	1.31794	-1.76149	-1.03018
C9J2Y9	C9J2Y9_HUMAN	POLR2B	DNA-directed RNA polymerase subunit beta (EC 2.7.7.6)	-0.732077	-1.90285	1.31725	-1.1135	-3.90957
P24468	COT2_HUMAN	NR2F2	COUP transcription factor 2 (COUP-TF2) (Apolipoprotein A-I regulatory protein 1) (ARP-1) (COUP transcription factor II) (COUP-TF II) (Nuclear receptor subfamily 2 group F member 2)	1.81956	-12.661	1.31195	-12.1224	-12.1224
Q8N201	INT1_HUMAN	INTS1	Integrator complex subunit 1 (Int1)	2.93991	3.70823	1.31058	-1.77076	-1.51665
Q99959	PKP2_HUMAN	PKP2	Plakophilin-2	4.17083	-15.4786	1.2978	-6.97648	-4.20003
O75182	SIN3B_HUMAN	SIN3B	Paired amphipathic helix protein Sin3b (Histone deacetylase complex subunit Sin3b) (Transcriptional corepressor Sin3b)	-1.2544	-1.33272	1.29767	-2.3572	-1.41121
Q9Y678	COPG1_HUMAN	COPG1	Coatomer subunit gamma-1 (Gamma-1-coat protein) (Gamma-1-COP)	-0.187535	-1.98083	1.29699	-1.05848	-1.91672
Q8WUU5	GATD1_HUMAN	GATAD1	GATA zinc finger domain-containing protein 1 (Ocular development-associated gene protein)	-14.2614	-0.332592	1.29135	-3.26776	-3.26898
Q9BTC0	DIDO1_HUMAN	DIDO1	Death-inducer obliterator 1 (DIO-1) (hDido1) (Death-associated transcription factor 1) (DATF-1)	-3.50427	2.30613	1.29058	0.569904	0.964369
A2A2V2	A2A2V2_HUMAN	RBM34	RNA-binding protein 34 (Fragment)	0	20.5655	1.28545	7.56574	7.43807
A3KN83	SBNO1_HUMAN	SBNO1	Protein strawberry notch homolog 1 (Monocyte protein 3) (MOP-3)	-2.23712	1.09885	1.27704	1.05073	0.67553
D6R9P3	D6R9P3_HUMAN	HNRNPAB	Heterogeneous nuclear ribonucleoprotein A/B	-2.51165	3.84754	1.27404	2.21849	2.98354
B1AK81	B1AK81_HUMAN	PIGK	GPI-anchor transamidase (Phosphatidylinositol glycan, class K, isoform CRA_c)	2.52448	1.01417	1.27202	-0.31068	-0.785841
Q5VTU3	Q5VTU3_HUMAN	DYNLT1	Dynein light chain Tctex-type 1 (Dynein, light chain, Tctex-type 1, isoform CRA_a)	5.41776	-17.048	1.26784	-14.3966	-14.3966
Q8NE86	MCU_HUMAN	MCU	Calcium uniporter protein, mitochondrial (HsMCU) (Coiled-coil domain-containing protein 109A)	14.318	0	1.26397	-12.8304	-0.16324
Q9NZ01	TECR_HUMAN	TECR	Very-long-chain enoyl-CoA reductase (EC 1.3.1.93) (Synaptic glycoprotein SC2) (Trans-2,3-enoyl-CoA reductase) (TER)	1.06145	-0.227293	1.26095	-0.359191	0.129019
Q01167	FOXK2_HUMAN	FOXK2	Forkhead box protein K2 (Cellular transcription factor ILF-1) (FOXK1) (Interleukin enhancer-binding factor 1)	0	19.7081	1.25981	-5.91637	-0.248785
P50570	DYN2_HUMAN	DNM2	Dynamin-2 (EC 3.6.5.5)	2.17972	-1.00619	1.25863	-1.23674	-2.02341
A8MX75	A8MX75_HUMAN	ERCC2	General transcription and DNA repair factor IIH helicase subunit XPD (Fragment)	1.82234	-13.1357	1.25749	-0.74109	-0.55156
Q9Y3T9	NOC2L_HUMAN	NOC2L	Nucleolar complex protein 2 homolog (Protein NOC2 homolog) (NOC2-like protein) (Novel INHAT repressor)	0.446566	0.852699	1.25259	1.28397	0.46959
Q86TJ2	TAD2B_HUMAN	TADA2B	Transcriptional adapter 2-beta (ADA2-like protein beta) (ADA2-beta)	-14.8781	1.58407	1.23844	-0.0263712	-0.0330611
Q9BSV6	SEN34_HUMAN	TSEN34	tRNA-splicing endonuclease subunit Sen34 (EC 4.6.1.16) (Leukocyte receptor cluster member 5) (tRNA-intron endonuclease Sen34) (HsSen34)	1.25304	0.42981	1.23604	1.07458	0.622102
O95831	AIFM1_HUMAN	AIFM1	Apoptosis-inducing factor 1, mitochondrial (EC 1.1.1.-) (Programmed cell death protein 8)	2.74273	-17.331	1.23152	-19.7198	-19.7198
K7EKS1	K7EKS1_HUMAN	POLR2I	DNA-directed RNA polymerase II subunit RPB9	0.87145	-14.7644	1.22925	-15.1335	-15.1335
C9JJT5	C9JJT5_HUMAN	ATP5MF-PTCD1	ATP5MF-PTCD1 readthrough	3.05058	-0.223808	1.22722	-0.537674	-0.804523
Q99878	H2A1J_HUMAN	HIST1H2AJ	Histone H2A type 1-J (Histone H2A/e)	0.116814	1.80376	1.22308	2.69771	3.19404
C9J719	C9J719_HUMAN	EBP	3-beta-hydroxysteroid-Delta(8),Delta(7)-isomerase (Fragment)	22.7636	21.9376	1.21278	0.311431	-0.78669
O43823	AKAP8_HUMAN	AKAP8	A-kinase anchor protein 8 (AKAP-8) (A-kinase anchor protein 95 kDa) (AKAP 95)	0.221623	0.612929	1.20773	-0.434958	0.058602
O60216	RAD21_HUMAN	RAD21	Double-strand-break repair protein rad21 homolog (hHR21) (Nuclear matrix protein 1) (NXP-1) (SCC1 homolog)	-0.763084	0.0829829	1.20323	-3.30707	-0.515497
A0A0C4DGQ8	A0A0C4DGQ8_HUMAN	DHRS7B	Dehydrogenase/reductase SDR family member 7B	3.85128	-0.473336	1.19839	-1.99604	-2.88987
P37275	ZEB1_HUMAN	ZEB1	Zinc finger E-box-binding homeobox 1 (NIL-2-A zinc finger protein) (Negative regulator of IL2) (Transcription factor 8) (TCF-8)	-14.3174	2.13728	1.19473	0.952696	1.29227
Q9BXW7	HDHD5_HUMAN	HDHD5	Haloacid dehalogenase-like hydrolase domain-containing 5 (Cat eye syndrome critical region protein 5)	-5.84275	-19.6509	1.19226	-5.7382	-5.68501
P36507	MP2K2_HUMAN	MAP2K2	Dual specificity mitogen-activated protein kinase kinase 2 (MAP kinase kinase 2) (MAPKK 2) (EC 2.7.12.2) (ERK activator kinase 2) (MAPK/ERK kinase 2) (MEK 2)	1.2201	-0.34609	1.1883	-0.482551	-0.731145
D6RHI1	D6RHI1_HUMAN	ELF2	ETS-related transcription factor Elf-2 (Fragment)	-16.0783	3.02835	1.18774	2.30883	2.22731
Q9NS69	TOM22_HUMAN	TOMM22	Mitochondrial import receptor subunit TOM22 homolog (hTom22) (1C9-2) (Translocase of outer membrane 22 kDa subunit homolog)	2.45175	0.0706717	1.18328	-0.628125	-0.756026
Q9Y3Z3	SAMH1_HUMAN	SAMHD1	Deoxynucleoside triphosphate triphosphohydrolase SAMHD1 (dNTPase) (EC 3.1.5.-) (Dendritic cell-derived IFNG-induced protein) (DCIP) (Monocyte protein 5) (MOP-5) (SAM domain and HD domain-containing protein 1)	19.2743	18.7692	1.1808	-2.56583	-1.61579
Q7Z7F7	RM55_HUMAN	MRPL55	39S ribosomal protein L55, mitochondrial (L55mt) (MRP-L55) (Mitochondrial large ribosomal subunit protein bL31m) (Mitochondrial large ribosomal subunit protein mL55)	-17.3426	2.38771	1.1792	3.12447	2.55353
Q16594	TAF9_HUMAN	TAF9	Transcription initiation factor TFIID subunit 9 (RNA polymerase II TBP-associated factor subunit G) (STAF31/32) (Transcription initiation factor TFIID 31 kDa subunit) (TAFII-31) (TAFII31) (Transcription initiation factor TFIID 32 kDa subunit) (TAFII-32) (TAFII32)	-2.55653	-0.268236	1.17816	-0.312657	-0.710458
Q9UQE7	SMC3_HUMAN	SMC3	Structural maintenance of chromosomes protein 3 (SMC protein 3) (SMC-3) (Basement membrane-associated chondroitin proteoglycan) (Bamacan) (Chondroitin sulfate proteoglycan 6) (Chromosome-associated polypeptide) (hCAP)	0.144493	-0.271205	1.17528	-2.80234	-1.06425
Q7Z7L1	SLN11_HUMAN	SLFN11	Schlafen family member 11	0.856032	1.12525	1.17321	1.00437	1.2668
Q49AN9	Q49AN9_HUMAN	SNRPG	SNRPG protein (Small nuclear ribonucleoprotein G)	3.88354	1.80442	1.16683	0.684334	1.25845
Q9BSJ2	GCP2_HUMAN	TUBGCP2	Gamma-tubulin complex component 2 (GCP-2) (hGCP2) (Gamma-ring complex protein 103 kDa) (h103p) (hGrip103) (Spindle pole body protein Spc97 homolog) (hSpc97)	2.05043	0.485088	1.1634	-5.554	-3.55184
O60885	BRD4_HUMAN	BRD4	Bromodomain-containing protein 4 (Protein HUNK1)	-5.705	0.8513	1.16324	0.366366	0.314942
Q96JM7	LMBL3_HUMAN	L3MBTL3	Lethal(3)malignant brain tumor-like protein 3 (H-l(3)mbt-like protein 3) (L(3)mbt-like protein 3) (MBT-1)	-13.0919	3.16851	1.15882	1.54318	1.00609
P06576	ATPB_HUMAN	ATP5F1B	ATP synthase subunit beta, mitochondrial (EC 3.6.3.14) (ATP synthase F1 subunit beta)	1.17254	-0.100749	1.154	-0.847279	-0.898415
P38919	IF4A3_HUMAN	EIF4A3	Eukaryotic initiation factor 4A-III (eIF-4A-III) (eIF4A-III) (EC 3.6.4.13) (ATP-dependent RNA helicase DDX48) (ATP-dependent RNA helicase eIF4A-3) (DEAD box protein 48) (Eukaryotic initiation factor 4A-like NUK-34) (Eukaryotic translation initiation factor 4A isoform 3) (Nuclear matrix protein 265) (NMP 265) (hNMP 265) [Cleaved into: Eukaryotic initiation factor 4A-III, N-terminally processed]	1.05465	0.994942	1.15227	0.444092	0.376449
Q9NRG9	AAAS_HUMAN	AAAS	Aladin (Adracalin)	8.97847	1.15686	1.14764	-6.95895	0.128535
Q6P3X3	TTC27_HUMAN	TTC27	Tetratricopeptide repeat protein 27 (TPR repeat protein 27)	2.13152	-1.38996	1.14435	-0.217454	-12.2896
P41223	BUD31_HUMAN	BUD31	Protein BUD31 homolog (Protein EDG-2) (Protein G10 homolog)	-3.15723	2.84	1.14089	4.28481	3.09997
A0A0A0MQX4	A0A0A0MQX4_HUMAN	SCYL1	N-terminal kinase-like protein	14.7472	0	1.14022	-0.799491	-13.7789
A0A0B4J2E5	A0A0B4J2E5_HUMAN	LOC102724159	Uncharacterized protein	-1.91165	1.45372	1.14013	2.01617	1.66502
P42766	RL35_HUMAN	RPL35	60S ribosomal protein L35 (Large ribosomal subunit protein uL29)	-1.89269	0.426626	1.1386	2.80695	2.28316
Q13907	IDI1_HUMAN	IDI1	Isopentenyl-diphosphate Delta-isomerase 1 (EC 5.3.3.2) (Isopentenyl pyrophosphate isomerase 1) (IPP isomerase 1) (IPPI1)	2.11802	-2.37637	1.13716	0.0365908	-1.62172
Q9ULG1	INO80_HUMAN	INO80	DNA helicase INO80 (hINO80) (EC 3.6.4.12) (INO80 complex subunit A) (Putative DNA helicase INO80 complex homolog 1)	-14.9355	-2.49924	1.13529	-1.72303	-2.39049
P78347	GTF2I_HUMAN	GTF2I	General transcription factor II-I (GTFII-I) (TFII-I) (Bruton tyrosine kinase-associated protein 135) (BAP-135) (BTK-associated protein 135) (SRF-Phox1-interacting protein) (SPIN) (Williams-Beuren syndrome chromosomal region 6 protein)	-5.22563	1.36624	1.12896	0.616881	0.540184
P49336	CDK8_HUMAN	CDK8	Cyclin-dependent kinase 8 (EC 2.7.11.22) (EC 2.7.11.23) (Cell division protein kinase 8) (Mediator complex subunit CDK8) (Mediator of RNA polymerase II transcription subunit CDK8) (Protein kinase K35)	0	12.7417	1.12015	-6.53547	-6.9749
P52292	IMA1_HUMAN	KPNA2	Importin subunit alpha-1 (Karyopherin subunit alpha-2) (RAG cohort protein 1) (SRP1-alpha)	1.06627	-0.599677	1.11487	-0.972355	-1.25862
Q15382	RHEB_HUMAN	RHEB	GTP-binding protein Rheb (Ras homolog enriched in brain)	2.59292	-1.91507	1.10177	-2.24802	-1.91082
P55084	ECHB_HUMAN	HADHB	Trifunctional enzyme subunit beta, mitochondrial (TP-beta) [Includes: 3-ketoacyl-CoA thiolase (EC 2.3.1.16) (Acetyl-CoA acyltransferase) (Beta-ketothiolase)]	1.22141	-1.48267	1.1014	-2.57738	-0.482731
Q9NVN8	GNL3L_HUMAN	GNL3L	Guanine nucleotide-binding protein-like 3-like protein	0.097734	-0.0837012	1.08995	-0.04335	-1.02128
P53384	NUBP1_HUMAN	NUBP1	Cytosolic Fe-S cluster assembly factor NUBP1 (Nucleotide-binding protein 1) (NBP 1)	0.818302	-1.22272	1.08882	-2.21374	-1.02015
O75477	ERLN1_HUMAN	ERLIN1	Erlin-1 (Endoplasmic reticulum lipid raft-associated protein 1) (Protein KE04) (Stomatin-prohibitin-flotillin-HflC/K domain-containing protein 1) (SPFH domain-containing protein 1)	2.36758	-11.9956	1.08765	-13.0045	-13.0045
P11172	UMPS_HUMAN	UMPS	Uridine 5'-monophosphate synthase (UMP synthase) [Includes: Orotate phosphoribosyltransferase (OPRT) (OPRTase) (EC 2.4.2.10); Orotidine 5'-phosphate decarboxylase (ODC) (EC 4.1.1.23) (OMPdecase)]	3.07539	0.111062	1.08118	-12.2075	-12.2075
H0YMZ1	H0YMZ1_HUMAN	PSMA4	Proteasome subunit alpha type (EC 3.4.25.1) (Fragment)	0.872012	-4.27139	1.07965	-3.69156	3.59384
Q9H5H4	ZN768_HUMAN	ZNF768	Zinc finger protein 768	-13.1322	6.41225	1.07264	0.604036	0.301301
P12235	ADT1_HUMAN	SLC25A4	ADP/ATP translocase 1 (ADP,ATP carrier protein 1) (ADP,ATP carrier protein, heart/skeletal muscle isoform T1) (Adenine nucleotide translocator 1) (ANT 1) (Solute carrier family 25 member 4)	1.25569	-1.76187	1.06963	-1.79299	-1.82124
H0YDD4	H0YDD4_HUMAN	DLAT	Acetyltransferase component of pyruvate dehydrogenase complex (EC 2.3.1.12) (Fragment)	1.73494	-2.41014	1.06851	-13.2905	-1.37207
Q9NYH9	UTP6_HUMAN	UTP6	U3 small nucleolar RNA-associated protein 6 homolog (Hepatocellular carcinoma-associated antigen 66) (Multiple hat domains protein)	1.1635	-0.431019	1.06841	-17.5748	-0.0825317
Q96QC0	PP1RA_HUMAN	PPP1R10	Serine/threonine-protein phosphatase 1 regulatory subunit 10 (MHC class I region proline-rich protein CAT53) (PP1-binding protein of 114 kDa) (Phosphatase 1 nuclear targeting subunit) (Protein FB19) (p99)	-3.57964	0.812555	1.06737	0.498244	0.595452
Q9P2R3	ANFY1_HUMAN	ANKFY1	Rabankyrin-5 (Rank-5) (Ankyrin repeat and FYVE domain-containing protein 1) (Ankyrin repeats hooked to a zinc finger motif)	2.09145	-12.5714	1.06656	-12.8242	-12.8242
P40939	ECHA_HUMAN	HADHA	Trifunctional enzyme subunit alpha, mitochondrial (78 kDa gastrin-binding protein) (TP-alpha) [Includes: Long-chain enoyl-CoA hydratase (EC 4.2.1.17); Long chain 3-hydroxyacyl-CoA dehydrogenase (EC 1.1.1.211)]	-10.6928	-10.6928	1.06527	8.60153	-1.49402
P27694	RFA1_HUMAN	RPA1	Replication protein A 70 kDa DNA-binding subunit (RP-A p70) (Replication factor A protein 1) (RF-A protein 1) (Single-stranded DNA-binding protein) [Cleaved into: Replication protein A 70 kDa DNA-binding subunit, N-terminally processed]	-7.25523	0.876687	1.05779	2.53035	2.74979
D6RAA6	D6RAA6_HUMAN	TMEM33	Transmembrane protein 33 (Fragment)	1.60468	-4.15501	1.05112	-4.40158	-2.60842
P62269	RS18_HUMAN	RPS18	40S ribosomal protein S18 (Ke-3) (Ke3) (Small ribosomal subunit protein uS13)	1.27979	0.274567	1.04998	-1.32114	-2.22491
Q9NRK6	ABCBA_HUMAN	ABCB10	ATP-binding cassette sub-family B member 10, mitochondrial (ATP-binding cassette transporter 10) (ABC transporter 10 protein) (Mitochondrial ATP-binding cassette 2) (M-ABC2)	3.24338	-0.617927	1.0489	-1.71571	-2.61332
P62380	TBPL1_HUMAN	TBPL1	TATA box-binding protein-like protein 1 (TBP-like protein 1) (21 kDa TBP-like protein) (Second TBP of unique DNA protein) (STUD) (TATA box-binding protein-related factor 2) (TBP-related factor 2) (TBP-like factor) (TBP-related protein)	0.955644	1.19552	1.04545	6.42915	6.21378
P40763	STAT3_HUMAN	STAT3	Signal transducer and activator of transcription 3 (Acute-phase response factor)	2.49702	-0.589337	1.04503	-3.97798	-4.46291
P53007	TXTP_HUMAN	SLC25A1	Tricarboxylate transport protein, mitochondrial (Citrate transport protein) (CTP) (Solute carrier family 25 member 1) (Tricarboxylate carrier protein)	1.23468	-1.69682	1.03985	-1.78532	-0.954343
D3YTB1	D3YTB1_HUMAN	RPL32	60S ribosomal protein L32 (Fragment)	0.0278234	0.780666	1.03673	1.12527	1.72568
A0A0A0MS59	A0A0A0MS59_HUMAN	SRCAP	Helicase SRCAP	-2.71144	-1.80937	1.03187	-3.43589	-2.67424
F5GWX5	F5GWX5_HUMAN	CHD4	Chromodomain-helicase-DNA-binding protein 4	-5.00847	1.2777	1.02835	0.626786	0.64035
Q16540	RM23_HUMAN	MRPL23	39S ribosomal protein L23, mitochondrial (L23mt) (MRP-L23) (L23 mitochondrial-related protein) (Mitochondrial large ribosomal subunit protein uL23m) (Ribosomal protein L23-like)	0.93748	3.90515	1.02428	3.16692	4.00026
Q5VTR2	BRE1A_HUMAN	RNF20	E3 ubiquitin-protein ligase BRE1A (BRE1-A) (hBRE1) (EC 2.3.2.27) (RING finger protein 20) (RING-type E3 ubiquitin transferase BRE1A)	-14.5874	4.60834	1.02069	5.34581	5.82399
P33991	MCM4_HUMAN	MCM4	DNA replication licensing factor MCM4 (EC 3.6.4.12) (CDC21 homolog) (P1-CDC21)	1.0371	-0.548769	1.01935	-1.45081	-1.11446
P41091	IF2G_HUMAN	EIF2S3	Eukaryotic translation initiation factor 2 subunit 3 (Eukaryotic translation initiation factor 2 subunit gamma X) (eIF-2-gamma X) (eIF-2gX)	0.946827	-0.68622	1.01931	-1.41919	0.211094
Q16352	AINX_HUMAN	INA	Alpha-internexin (Alpha-Inx) (66 kDa neurofilament protein) (NF-66) (Neurofilament-66) (Neurofilament 5)	-18.3388	8.32353	1.01871	2.85528	1.80941
Q9NTX5	ECHD1_HUMAN	ECHDC1	Ethylmalonyl-CoA decarboxylase (EC 4.1.1.94) (Enoyl-CoA hydratase domain-containing protein 1) (Methylmalonyl-CoA decarboxylase) (MMCD) (EC 4.1.1.41)	1.08164	-7.37898	1.01447	-7.86874	-1.28292
B0QYW5	B0QYW5_HUMAN	SLC25A17	Peroxisomal membrane protein PMP34	1.81854	-1.10677	1.01323	-12.2505	-0.57305
P05198	IF2A_HUMAN	EIF2S1	Eukaryotic translation initiation factor 2 subunit 1 (Eukaryotic translation initiation factor 2 subunit alpha) (eIF-2-alpha) (eIF-2A) (eIF-2alpha)	-0.429197	-1.77243	1.01277	-0.577265	-0.614164
P51610	HCFC1_HUMAN	HCFC1	Host cell factor 1 (HCF) (HCF-1) (C1 factor) (CFF) (VCAF) (VP16 accessory protein) [Cleaved into: HCF N-terminal chain 1; HCF N-terminal chain 2; HCF N-terminal chain 3; HCF N-terminal chain 4; HCF N-terminal chain 5; HCF N-terminal chain 6; HCF C-terminal chain 1; HCF C-terminal chain 2; HCF C-terminal chain 3; HCF C-terminal chain 4; HCF C-terminal chain 5; HCF C-terminal chain 6]	-1.99579	-0.953415	1.01164	-1.49477	-0.775707
Q9Y277	VDAC3_HUMAN	VDAC3	Voltage-dependent anion-selective channel protein 3 (VDAC-3) (hVDAC3) (Outer mitochondrial membrane protein porin 3)	1.51087	-1.14922	1.01112	-1.19463	-3.18672
Q9BZX2	UCK2_HUMAN	UCK2	Uridine-cytidine kinase 2 (UCK 2) (EC 2.7.1.48) (Cytidine monophosphokinase 2) (Testis-specific protein TSA903) (Uridine monophosphokinase 2)	1.65252	0.295192	1.00755	-0.131218	-1.51332
Q14683	SMC1A_HUMAN	SMC1A	Structural maintenance of chromosomes protein 1A (SMC protein 1A) (SMC-1-alpha) (SMC-1A) (Sb1.8)	0.882553	0.166591	1.00554	-1.00088	-1.2965
Q5JRC6	Q5JRC6_HUMAN	PHF6	PHD finger protein 6 (PHD finger protein 6, isoform CRA_d)	2.28011	1.29691	1.00528	0.928183	0.714714
Q9UBN7	HDAC6_HUMAN	HDAC6	Histone deacetylase 6 (HD6) (EC 3.5.1.98)	2.47073	0.658657	1.00132	0.41354	0.697058
Q96KM6	Z512B_HUMAN	ZNF512B	Zinc finger protein 512B	-19.9447	3.93582	1.00087	6.00633	6.14851

## Sheet: (4) gProfiler _Arglu1&GR + Dex
Table S5. BioID Data. Filtered by p-value.
(4) gProfiler _Arglu1&GR + Dex
Go Type	term ID	p-value	t name	Q&T list
BP	GO:0016570	1.1e-12	histone modification	KDM4A,JMJD6,ING3,KDM5A,MRGBP,JADE3,DOT1L,SUPT6H,PHC1,ZNF451,KDM3A,ENY2,KDM5C,YEATS4,HAT1,CDK9,CCNA2,RNF20,BRPF1,PAXIP1,EYA3,MEAF6,KDM1B,KDM2A,SGF29,AURKB,MSL1,TRRAP,MIER1
BP	GO:0016569	1.59e-12	covalent chromatin modification	KDM4A,JMJD6,ING3,KDM5A,MRGBP,JADE3,DOT1L,SUPT6H,PHC1,ZNF451,KDM3A,ENY2,KDM5C,YEATS4,HAT1,CDK9,CCNA2,RNF20,BRPF1,PAXIP1,EYA3,MEAF6,KDM1B,KDM2A,SGF29,AURKB,MSL1,TRRAP,MIER1
BP	GO:0018205	2.13e-08	peptidyl-lysine modification	PIAS1,JMJD6,ING3,PIAS2,L3MBTL2,MRGBP,JADE3,DOT1L,PIAS4,SUPT6H,ZNF451,SENP6,YEATS4,HAT1,INCENP,BRPF1,PAXIP1,MEAF6,SGF29,AURKB,MSL1,TRRAP
BP	GO:0006352	7.44e-08	DNA-templated transcription, initiation	MNAT1,ZNF451,NR2C1,MED1,MED6,CDK9,POLR1E,TAF5,PAXIP1,MED8,GTF2A1,RBPJ,ATF7IP,NR2C2,JUN,NKX2-5,HMGB1,GTF2E2
BP	GO:0006397	1.01e-07	mRNA processing	RBM5,MNAT1,AQR,YBX1,JMJD6,RBM22,FUS,HNRNPH3,ESS2,SUGP1,BUD31,SUPT6H,PPWD1,SNRNP27,CDK9,PRCC,CWC27,RNF20,SRSF2,RAVER1,CWC22,THOC7,CDC40,PPIL3
BP	GO:0006367	1.58e-07	transcription initiation from RNA polymerase II promoter	MNAT1,ZNF451,NR2C1,MED1,MED6,CDK9,TAF5,PAXIP1,MED8,GTF2A1,RBPJ,ATF7IP,NR2C2,NKX2-5,HMGB1,GTF2E2
BP	GO:0006482	1.58e-07	protein demethylation	KDM4A,JMJD6,KDM5A,KDM3A,KDM5C,KDM1B,KDM2A,PHF2
BP	GO:0008214	1.58e-07	protein dealkylation	KDM4A,JMJD6,KDM5A,KDM3A,KDM5C,KDM1B,KDM2A,PHF2
BP	GO:0008380	2.09e-07	RNA splicing	RBM5,AQR,YBX1,JMJD6,RBM22,FUS,HNRNPH3,ESS2,SUGP1,BUD31,PPWD1,SNRNP27,PRCC,CWC27,SRSF2,RAVER1,CWC22,CDK12,CDC40,CLK3,ARL6IP4,RBM20,PPIL3
BP	GO:0016577	1.42e-06	histone demethylation	KDM4A,JMJD6,KDM5A,KDM3A,KDM5C,KDM1B,KDM2A
BP	GO:0006281	1.51e-06	DNA repair	MNAT1,AQR,PALB2,DOT1L,PIAS4,TDP2,RPA2,DEK,CHD1L,RPA1,CDK9,XPA,PPP4C,XPC,PAXIP1,EYA3,TOPBP1,USP47,KDM2A,HMGB1,TRRAP,XRCC6,BLM,ZNF830
BP	GO:0000398	3.03e-06	mRNA splicing, via spliceosome	RBM5,AQR,YBX1,JMJD6,RBM22,FUS,HNRNPH3,ESS2,SUGP1,BUD31,PPWD1,SNRNP27,PRCC,CWC27,SRSF2,RAVER1,CWC22,CDC40,PPIL3
BP	GO:0000377	3.03e-06	RNA splicing, via transesterification reactions with bulged adenosine as nucleophile	RBM5,AQR,YBX1,JMJD6,RBM22,FUS,HNRNPH3,ESS2,SUGP1,BUD31,PPWD1,SNRNP27,PRCC,CWC27,SRSF2,RAVER1,CWC22,CDC40,PPIL3
BP	GO:0016573	3.03e-06	histone acetylation	ING3,MRGBP,JADE3,ZNF451,YEATS4,HAT1,BRPF1,PAXIP1,MEAF6,SGF29,MSL1,TRRAP
BP	GO:0000375	3.42e-06	RNA splicing, via transesterification reactions	RBM5,AQR,YBX1,JMJD6,RBM22,FUS,HNRNPH3,ESS2,SUGP1,BUD31,PPWD1,SNRNP27,PRCC,CWC27,SRSF2,RAVER1,CWC22,CDC40,PPIL3
BP	GO:0018393	3.71e-06	internal peptidyl-lysine acetylation	ING3,MRGBP,JADE3,ZNF451,YEATS4,HAT1,BRPF1,PAXIP1,MEAF6,SGF29,MSL1,TRRAP
BP	GO:0018394	5.31e-06	peptidyl-lysine acetylation	ING3,MRGBP,JADE3,ZNF451,YEATS4,HAT1,BRPF1,PAXIP1,MEAF6,SGF29,MSL1,TRRAP
BP	GO:0006475	5.65e-06	internal protein amino acid acetylation	ING3,MRGBP,JADE3,ZNF451,YEATS4,HAT1,BRPF1,PAXIP1,MEAF6,SGF29,MSL1,TRRAP
BP	GO:0006368	8.69e-06	transcription elongation from RNA polymerase II promoter	MNAT1,AFF4,CCNK,ELL,SUPT6H,MLLT1,CDK9,TAF5,GTF2A1,CDK12,GTF2E2
BP	GO:0006354	9.24e-06	DNA-templated transcription, elongation	MNAT1,AFF4,CCNK,ELL,SUPT6H,MLLT1,CDK9,POLR1E,TAF5,GTF2A1,CDK12,GTF2E2
BP	GO:0070076	1.91e-05	histone lysine demethylation	KDM4A,KDM5A,KDM3A,KDM5C,KDM1B,KDM2A
BP	GO:0065004	2.14e-05	protein-DNA complex assembly	MNAT1,CENPT,SENP6,RPA2,HAT1,CHD1L,RPA1,MED6,XPA,XPC,CHAF1B,ATF7IP,HMGB1,BRD2
BP	GO:0071824	2.27e-05	protein-DNA complex subunit organization	MNAT1,CENPT,SUPT6H,SENP6,RPA2,HAT1,CHD1L,RPA1,MED6,XPA,XPC,CHAF1B,ATF7IP,HMGB1,BRD2
BP	GO:0070988	2.44e-05	demethylation	KDM4A,JMJD6,KDM5A,KDM3A,KDM5C,KDM1B,KDM2A,PHF2
BP	GO:0006473	2.97e-05	protein acetylation	ING3,MRGBP,JADE3,ZNF451,YEATS4,HAT1,BRPF1,PAXIP1,MEAF6,SGF29,MSL1,TRRAP
BP	GO:0098781	4.79e-05	ncRNA transcription	CCNK,ELL,GTF3C2,CDK9,POLR1E,POU2F1,ZC3H8,TAF5,GTF2A1,GTF2E2
BP	GO:2000142	0.000108	regulation of DNA-templated transcription, initiation	ZNF451,PAXIP1,ATF7IP,JUN,NKX2-5,HMGB1
BP	GO:0006294	0.000108	nucleotide-excision repair, preincision complex assembly	MNAT1,RPA2,CHD1L,RPA1,XPA,XPC
BP	GO:0016073	0.000133	snRNA metabolic process	CCNK,ELL,CDK9,POU2F1,ZC3H8,TAF5,GTF2A1,GTF2E2,EXOSC6
BP	GO:0043543	0.000141	protein acylation	ING3,MRGBP,JADE3,ZNF451,YEATS4,HAT1,BRPF1,PAXIP1,MEAF6,SGF29,MSL1,TRRAP
BP	GO:0042795	0.000189	snRNA transcription from RNA polymerase II promoter	CCNK,ELL,CDK9,POU2F1,ZC3H8,TAF5,GTF2A1,GTF2E2
BP	GO:0051052	0.000189	regulation of DNA metabolic process	WIZ,SUPT6H,KPNA1,RPA2,PAPD5,DEK,CDK9,PPP4C,PAXIP1,EYA3,KDM1B,AURKB,HMGB1,BLM,ZNF830,DACH1
BP	GO:0009301	0.000189	snRNA transcription	CCNK,ELL,CDK9,POU2F1,ZC3H8,TAF5,GTF2A1,GTF2E2
BP	GO:0060260	0.000373	regulation of transcription initiation from RNA polymerase II promoter	ZNF451,PAXIP1,ATF7IP,NKX2-5,HMGB1
BP	GO:0043967	0.000385	histone H4 acetylation	ING3,JADE3,YEATS4,HAT1,MEAF6,MSL1,TRRAP
BP	GO:0006302	0.000563	double-strand break repair	PALB2,PIAS4,TDP2,RPA2,DEK,RPA1,PPP4C,PAXIP1,EYA3,KDM2A,XRCC6,BLM
BP	GO:0070125	0.000667	mitochondrial translational elongation	MRPS35,MRPL22,MRPS30,MRPL3,MRPL50,MRPL55,MRPL41,MRPL23
BP	GO:0070126	0.000772	mitochondrial translational termination	MRPS35,MRPL22,MRPS30,MRPL3,MRPL50,MRPL55,MRPL41,MRPL23
BP	GO:0006310	0.00113	DNA recombination	PALB2,SUPT6H,KPNA1,RPA2,RPA1,PPP4C,PAXIP1,RBPJ,HMGB1,BLM,EXOSC6
BP	GO:0043968	0.00131	histone H2A acetylation	ING3,YEATS4,MEAF6,TRRAP
BP	GO:0000018	0.00131	regulation of DNA recombination	SUPT6H,KPNA1,RPA2,PPP4C,PAXIP1,BLM
BP	GO:0006415	0.00159	translational termination	MRPS35,MRPL22,MRPS30,MRPL3,MRPL50,MRPL55,MRPL41,MRPL23
BP	GO:1901796	0.00238	regulation of signal transduction by p53 class mediator	RPA2,RPA1,TAF5,BRPF1,TOPBP1,MEAF6,AURKB,PRKAG1,HEXIM1,BLM
BP	GO:0034720	0.00245	histone H3-K4 demethylation	KDM5A,KDM5C,KDM1B
BP	GO:0016925	0.00311	protein sumoylation	PIAS1,PIAS2,L3MBTL2,PIAS4,ZNF451,INCENP,AURKB
BP	GO:0006289	0.0035	nucleotide-excision repair	MNAT1,AQR,RPA2,CHD1L,RPA1,XPA,XPC,ZNF830
BP	GO:0006414	0.0035	translational elongation	MRPS35,MRPL22,MRPS30,MRPL3,MRPL50,MRPL55,MRPL41,MRPL23
BP	GO:0072331	0.00364	signal transduction by p53 class mediator	RPA2,RPA1,TAF5,BRPF1,PAXIP1,TOPBP1,MEAF6,AURKB,PRKAG1,HEXIM1,BLM,TFDP1
BP	GO:1902275	0.00409	regulation of chromatin organization	KDM5A,SUPT6H,ZNF451,CDK9,RNF20,PAXIP1,PHF2,MIER1
BP	GO:0006293	0.00419	nucleotide-excision repair, preincision complex stabilization	RPA2,CHD1L,RPA1,XPA
BP	GO:0042254	0.00486	ribosome biogenesis	NOP16,NOP56,WDR75,UTP20,NIP7,RPL35,RPL32,SRFBP1,RRP7A,RPL37A,MAK16,SDAD1,EXOSC6
BP	GO:0006295	0.00486	nucleotide-excision repair, DNA incision, 3'-to lesion	RPA2,CHD1L,RPA1,XPA
BP	GO:0032543	0.00486	mitochondrial translation	MRPS35,MRPL22,MRPS30,MRPL3,MRPL50,MRPL55,MRPL41,MRPL23
BP	GO:0022613	0.00521	ribonucleoprotein complex biogenesis	RBM5,NOP16,NUFIP1,RBM22,NOP56,WDR75,UTP20,NIP7,RPL35,RPL32,SRFBP1,RRP7A,RPL37A,MAK16,SDAD1,EXOSC6
BP	GO:0016072	0.00629	rRNA metabolic process	NOP56,GTF3C2,WDR75,UTP20,RPL35,POLR1E,RPL32,SRFBP1,RRP7A,RPL37A,MAK16,EXOSC6
BP	GO:0034502	0.00664	protein localization to chromosome	CENPT,RPA2,RPA1,SGF29,AURKB,CHAMP1
BP	GO:0140053	0.00899	mitochondrial gene expression	MRPS35,MRPL22,MRPS30,MRPL3,MRPL50,MRPL55,MRPL41,MRPL23
BP	GO:0006283	0.00982	transcription-coupled nucleotide-excision repair	MNAT1,AQR,RPA2,RPA1,XPA,ZNF830
BP	GO:0032392	0.00984	DNA geometric change	CHD1L,XPA,XPC,HMGB1,BLM
BP	GO:0045137	0.0118	development of primary sexual characteristics	SIX4,SALL1,GATA4,GATA6,CBX2,ZNF830
BP	GO:0033044	0.0124	regulation of chromosome organization	KDM5A,SUPT6H,ZNF451,SENP6,PAPD5,CDK9,RNF20,PAXIP1,AURKB,PHF2,MIER1
BP	GO:0016444	0.0135	somatic cell DNA recombination	SUPT6H,PAXIP1,HMGB1,EXOSC6
BP	GO:0002562	0.0135	somatic diversification of immune receptors via germline recombination within a single locus	SUPT6H,PAXIP1,HMGB1,EXOSC6
BP	GO:0043966	0.0142	histone H3 acetylation	JADE3,ZNF451,BRPF1,MEAF6,SGF29
BP	GO:0006298	0.0148	mismatch repair	RPA2,RPA1,XPC,HMGB1
BP	GO:0006282	0.0152	regulation of DNA repair	RPA2,DEK,CDK9,PPP4C,EYA3,HMGB1
BP	GO:0042789	0.0183	mRNA transcription from RNA polymerase II promoter	SUPT6H,MED1,ARNT
BP	GO:0050684	0.0187	regulation of mRNA processing	RBM5,JMJD6,SUPT6H,CDK9,RNF20,CWC22
BP	GO:0060633	0.0189	negative regulation of transcription initiation from RNA polymerase II promoter	ZNF451,HMGB1
BP	GO:0051891	0.0189	positive regulation of cardioblast differentiation	GATA4,NKX2-5
BP	GO:2001166	0.0189	regulation of histone H2B ubiquitination	CDK9,RNF20
BP	GO:2001168	0.0189	positive regulation of histone H2B ubiquitination	CDK9,RNF20
BP	GO:2000143	0.0189	negative regulation of DNA-templated transcription, initiation	ZNF451,HMGB1
BP	GO:0034501	0.0203	protein localization to kinetochore	CENPT,AURKB,CHAMP1
BP	GO:0070816	0.0203	phosphorylation of RNA polymerase II C-terminal domain	CCNK,CDK9,CDK12
BP	GO:0010002	0.0203	cardioblast differentiation	GATA4,RBPJ,NKX2-5
BP	GO:0031056	0.0205	regulation of histone modification	KDM5A,SUPT6H,ZNF451,CDK9,RNF20,PAXIP1
BP	GO:0006364	0.0221	rRNA processing	NOP56,WDR75,UTP20,RPL35,RPL32,SRFBP1,RRP7A,RPL37A,MAK16,EXOSC6
BP	GO:0002200	0.0225	somatic diversification of immune receptors	SUPT6H,PAXIP1,HMGB1,EXOSC6
BP	GO:0043484	0.0239	regulation of RNA splicing	RBM5,JMJD6,RBM22,CWC22,CLK3,RBM20
BP	GO:0030521	0.0242	androgen receptor signaling pathway	PIAS1,PIAS2,BUD31,KDM3A,MED1
BP	GO:0043624	0.0242	cellular protein complex disassembly	MRPS35,MRPL22,MRPS30,MRPL3,MRPL50,MRPL55,MRPL41,MRPL23
BP	GO:1905268	0.0242	negative regulation of chromatin organization	KDM5A,SUPT6H,ZNF451,PHF2
BP	GO:0006296	0.0242	nucleotide-excision repair, DNA incision, 5'-to lesion	RPA2,CHD1L,RPA1,XPA
BP	GO:0032508	0.0266	DNA duplex unwinding	CHD1L,XPA,XPC,BLM
BP	GO:0045814	0.0268	negative regulation of gene expression, epigenetic	DOT1L,SUPT6H,DNMT3A,SUZ12,PHF2,MIER1,HIST1H2AJ
BP	GO:0060677	0.0274	ureteric bud elongation	SIX4,SALL1
BP	GO:0048478	0.0274	replication fork protection	BLM,ZNF830
BP	GO:0033184	0.0274	positive regulation of histone ubiquitination	CDK9,RNF20
BP	GO:0006261	0.0283	DNA-dependent DNA replication	WIZ,RPA2,RPA1,CDK9,TOPBP1,BLM,ZNF830
BP	GO:0009299	0.03	mRNA transcription	SUPT6H,MED1,ARNT
BP	GO:0071459	0.03	protein localization to chromosome, centromeric region	CENPT,AURKB,CHAMP1
BP	GO:0033683	0.03	nucleotide-excision repair, DNA incision	RPA2,CHD1L,RPA1,XPA
BP	GO:0006284	0.03	base-excision repair	RPA2,RPA1,XPA,USP47
BP	GO:0042273	0.0328	ribosomal large subunit biogenesis	NOP16,NIP7,RPL35,MAK16,SDAD1
BP	GO:0051123	0.0341	RNA polymerase II transcriptional preinitiation complex assembly	MED6,ATF7IP,HMGB1
BP	GO:0090305	0.0346	nucleic acid phosphodiester bond hydrolysis	KPNA1,RPA2,UTP20,CHD1L,RPA1,XPA,HMGB1
BP	GO:0042796	0.0368	snRNA transcription from RNA polymerase III promoter	ELL,ZC3H8
BP	GO:0043983	0.0368	histone H4-K12 acetylation	JADE3,MEAF6
BP	GO:0060575	0.0368	intestinal epithelial cell differentiation	GATA4,GATA6
BP	GO:0051890	0.0368	regulation of cardioblast differentiation	GATA4,NKX2-5
BP	GO:0007548	0.0379	sex differentiation	SIX4,SALL1,GATA4,GATA6,CBX2,ZNF830
BP	GO:0043254	0.0418	regulation of protein complex assembly	ZNF451,SENP6,RPA2,CHD1L,RPA1,XPA,PAXIP1,ATF7IP,JUN,NKX2-5,HMGB1
BP	GO:0000717	0.0418	nucleotide-excision repair, DNA duplex unwinding	CHD1L,XPA,XPC
BP	GO:0044818	0.0418	mitotic G2/M transition checkpoint	TOPBP1,BLM,ZNF830
BP	GO:0071103	0.0418	DNA conformation change	CENPT,HAT1,CHD1L,XPA,XPC,CHAF1B,HMGB1,BLM,BRD2
BP	GO:0070897	0.0418	DNA-templated transcriptional preinitiation complex assembly	MED6,ATF7IP,HMGB1
BP	GO:0008406	0.0461	gonad development	SIX4,SALL1,GATA4,GATA6,ZNF830
BP	GO:0002208	0.0462	somatic diversification of immunoglobulins involved in immune response	SUPT6H,PAXIP1,EXOSC6
BP	GO:0045190	0.0462	isotype switching	SUPT6H,PAXIP1,EXOSC6
BP	GO:2000144	0.0462	positive regulation of DNA-templated transcription, initiation	PAXIP1,JUN,NKX2-5
BP	GO:0002204	0.0462	somatic recombination of immunoglobulin genes involved in immune response	SUPT6H,PAXIP1,EXOSC6
CC	GO:0000785	3.25e-09	chromatin	ING3,AFF4,NUFIP1,HMGXB4,CENPT,SALL1,TRPS1,ELL,BUD31,SUPT6H,PHF12,ACTR8,KDM3A,RPA2,DNMT3A,HAT1,PHF10,ZC3H8,TCF7L2,TAF5,INCENP,RNF20,CHAF1B,KDM1B,JUN,SUZ12,TRRAP,HIST1H2AJ
CC	GO:0005667	1.1e-08	transcription factor complex	MNAT1,TRPS1,GTF3C2,MED6,GATA4,GATA6,POU2F1,ARNT,TCF7L2,TAF5,GTF2A1,E2F6,JUN,NKX2-5,TRRAP,XRCC6,GTF2E2,HNRNPAB,TFDP1,DACH1
CC	GO:0044798	1.56e-08	nuclear transcription factor complex	MNAT1,GTF3C2,MED6,GATA4,POU2F1,ARNT,TCF7L2,TAF5,GTF2A1,E2F6,JUN,NKX2-5,TRRAP,GTF2E2,HNRNPAB,TFDP1
CC	GO:0090575	2.85e-08	RNA polymerase II transcription factor complex	MNAT1,MED6,GATA4,POU2F1,ARNT,TCF7L2,TAF5,GTF2A1,E2F6,JUN,NKX2-5,TRRAP,GTF2E2,HNRNPAB,TFDP1
CC	GO:0000123	7.18e-07	histone acetyltransferase complex	ING3,MRGBP,JADE3,ENY2,YEATS4,TAF5,BRPF1,MEAF6,SGF29,MSL1,TRRAP
CC	GO:0044454	1.24e-06	nuclear chromosome part	ING3,NUFIP1,HMGXB4,CENPT,SALL1,TRPS1,BUD31,PHF12,ACTR8,RPA2,HAT1,PHF10,RPA1,XPA,TCF7L2,TAF5,CHAF1B,THOC7,JUN,SUZ12,AURKB,TRRAP,XRCC6,BLM,HIST1H2AJ
CC	GO:0031248	2.17e-06	protein acetyltransferase complex	ING3,MRGBP,JADE3,ENY2,YEATS4,TAF5,BRPF1,MEAF6,SGF29,MSL1,TRRAP
CC	GO:1902493	2.17e-06	acetyltransferase complex	ING3,MRGBP,JADE3,ENY2,YEATS4,TAF5,BRPF1,MEAF6,SGF29,MSL1,TRRAP
CC	GO:0000790	1.23e-05	nuclear chromatin	ING3,NUFIP1,HMGXB4,CENPT,SALL1,TRPS1,BUD31,PHF12,ACTR8,HAT1,PHF10,TCF7L2,TAF5,CHAF1B,JUN,SUZ12,TRRAP,HIST1H2AJ
CC	GO:0005681	1.91e-05	spliceosomal complex	RBM5,AQR,YBX1,RBM22,HNRNPH3,ESS2,BUD31,PPWD1,PRPF38B,CWC27,CWC22,CDC40,PPIL3
CC	GO:1902562	2.41e-05	H4 histone acetyltransferase complex	ING3,MRGBP,YEATS4,MEAF6,SGF29,MSL1,TRRAP
CC	GO:0008023	3.58e-05	transcription elongation factor complex	AFF4,NUFIP1,ELL,SUPT6H,MLLT1,CDK9,ZC3H8,CDK12
CC	GO:0001650	6.25e-05	fibrillar center	KDM4A,AFF4,NUFIP1,NOP56,COIL,MLLT1,POLR1E,NFIC,CDK12,CCDC137,MRPL23
CC	GO:0016605	8.4e-05	PML body	PIAS1,PIAS2,TDP2,RPA2,RPA1,CDK9,TOPBP1,BLM
CC	GO:0044452	0.000139	nucleolar part	KDM4A,AFF4,NUFIP1,NOP56,COIL,MLLT1,POLR1E,NFIC,CDK12,CCDC137,RRP7A,MRPL23
CC	GO:0043189	0.000144	H4/H2A histone acetyltransferase complex	ING3,MRGBP,YEATS4,MEAF6,TRRAP
CC	GO:0035267	0.000144	NuA4 histone acetyltransferase complex	ING3,MRGBP,YEATS4,MEAF6,TRRAP
CC	GO:0061695	0.000252	transferase complex, transferring phosphorus-containing groups	MNAT1,KDM5A,CCNK,CHD6,MED6,CDK9,POLR1E,CCNA2,TAF5,GTF2A1,CDK12,PRKAG1,TRRAP,GTF2E2
CC	GO:0015934	0.000816	large ribosomal subunit	MRPL22,MRPL3,MRPL50,RPL35,RPL32,MRPL55,MRPL41,RPL37A,MRPL23
CC	GO:0070603	0.00131	SWI/SNF superfamily-type complex	ING3,HMGXB4,SALL1,ACTR8,PHF10,SUZ12,TRRAP
CC	GO:0071013	0.00142	catalytic step 2 spliceosome	AQR,RBM22,ESS2,PPWD1,CWC27,CWC22,CDC40,PPIL3
CC	GO:0005762	0.00188	mitochondrial large ribosomal subunit	MRPL22,MRPL3,MRPL50,MRPL55,MRPL41,MRPL23
CC	GO:0000315	0.00188	organellar large ribosomal subunit	MRPL22,MRPL3,MRPL50,MRPL55,MRPL41,MRPL23
CC	GO:0098687	0.00245	chromosomal region	CENPT,SALL1,RPA2,HAT1,RPA1,INCENP,THOC7,MEAF6,AURKB,XRCC6,BLM,PHF2,CHAMP1
CC	GO:0005761	0.00273	mitochondrial ribosome	MRPS35,MRPL22,MRPL3,MRPL50,MRPL55,MRPL41,MRPL23
CC	GO:0000313	0.00273	organellar ribosome	MRPS35,MRPL22,MRPL3,MRPL50,MRPL55,MRPL41,MRPL23
CC	GO:0000307	0.00319	cyclin-dependent protein kinase holoenzyme complex	KDM5A,CCNK,CDK9,CCNA2,CDK12
CC	GO:0005840	0.00362	ribosome	MRPS35,MRPL22,NUFIP1,MRPL3,MRPL50,RPL35,RPL32,MRPL55,MRPL41,RPL37A,MRPL23
CC	GO:0044391	0.00474	ribosomal subunit	MRPS35,MRPL22,MRPL3,MRPL50,RPL35,RPL32,MRPL55,MRPL41,RPL37A,MRPL23
CC	GO:1904949	0.00474	ATPase complex	ING3,HMGXB4,SALL1,ACTR8,PHF10,SUZ12,TRRAP
CC	GO:0035327	0.00486	transcriptionally active chromatin	AFF4,ELL,SUPT6H,ZC3H8
CC	GO:1902911	0.00552	protein kinase complex	MNAT1,KDM5A,CCNK,CDK9,CCNA2,CDK12,PRKAG1
CC	GO:0032806	0.00657	carboxy-terminal domain protein kinase complex	MNAT1,KDM5A,CDK9,CDK12
CC	GO:0055029	0.00722	nuclear DNA-directed RNA polymerase complex	MNAT1,CHD6,MED6,POLR1E,TAF5,GTF2A1,TRRAP,GTF2E2
CC	GO:0000428	0.00748	DNA-directed RNA polymerase complex	MNAT1,CHD6,MED6,POLR1E,TAF5,GTF2A1,TRRAP,GTF2E2
CC	GO:0070461	0.00748	SAGA-type complex	ENY2,TAF5,SGF29,TRRAP
CC	GO:0030880	0.00818	RNA polymerase complex	MNAT1,CHD6,MED6,POLR1E,TAF5,GTF2A1,TRRAP,GTF2E2
CC	GO:0016591	0.00953	DNA-directed RNA polymerase II, holoenzyme	MNAT1,CHD6,MED6,TAF5,GTF2A1,TRRAP,GTF2E2
CC	GO:0071006	0.0115	U2-type catalytic step 1 spliceosome	RBM22,CWC22
CC	GO:0030684	0.0124	preribosome	NOP56,UTP20,NIP7,SRFBP1,RRP7A,MAK16
CC	GO:1902554	0.0138	serine/threonine protein kinase complex	MNAT1,KDM5A,CCNK,CDK9,CCNA2,CDK12
CC	GO:0016592	0.0148	mediator complex	MED1,MED6,MED19,MED8
CC	GO:0032993	0.0165	protein-DNA complex	CENPT,RPA2,RPA1,XPA,TCF7L2,KDM1B,NKX2-5,XRCC6
CC	GO:0005662	0.0183	DNA replication factor A complex	RPA2,RPA1,XPA
CC	GO:0035363	0.0189	histone locus body	ELL,ZC3H8
CC	GO:0019908	0.0203	nuclear cyclin-dependent protein kinase holoenzyme complex	KDM5A,CDK9,CDK12
CC	GO:0000776	0.03	kinetochore	CENPT,INCENP,MEAF6,AURKB,PHF2,CHAMP1
CC	GO:0017053	0.0328	transcriptional repressor complex	SALL1,PHF12,RBPJ,HMGB1,MIER1
CC	GO:0070761	0.0368	pre-snoRNP complex	NUFIP1,NOP56
CC	GO:0071012	0.0368	catalytic step 1 spliceosome	RBM22,CWC22
CC	GO:0097346	0.0418	INO80-type complex	ING3,ACTR8,TRRAP
CC	GO:0070776	0.0473	MOZ/MORF histone acetyltransferase complex	BRPF1,MEAF6
CC	GO:0070775	0.0473	H3 histone acetyltransferase complex	BRPF1,MEAF6
MF	GO:0042393	3.23e-09	histone binding	BRD9,KDM4A,ING3,KDM5A,L3MBTL2,CENPT,SUPT6H,PHF12,TRIM24,DEK,HAT1,ANP32A,RNF20,CHAF1B,KDM1B,SGF29,SUZ12,PHF2,BRD2
MF	GO:0003713	5.32e-08	transcription coactivator activity	TBPL1,PIAS1,KDM5A,PIAS2,FUS,TCF20,BUD31,HCFC2,ENY2,TRIM24,MED1,MED6,GATA4,NCOA2,ARNT,RNF20,GTF2A1,NR2C2,JUN,PHF2,TFDP1
MF	GO:0003712	8.45e-08	transcription cofactor activity	TBPL1,PIAS1,KDM5A,PIAS2,FUS,TCF20,BUD31,PHF12,HCFC2,TDP2,ZNF451,ENY2,TRIM24,MED1,MED6,GATA4,NCOA2,ARNT,RNF20,SRSF2,GTF2A1,E2F6,NR2C2,JUN,TRRAP,PHF2,TFDP1
MF	GO:0032452	3.75e-07	histone demethylase activity	KDM4A,JMJD6,KDM5A,KDM3A,KDM5C,KDM1B,KDM2A,PHF2
MF	GO:0032451	2.97e-06	demethylase activity	KDM4A,JMJD6,KDM5A,KDM3A,KDM5C,KDM1B,KDM2A,PHF2
MF	GO:0061665	1.23e-05	SUMO ligase activity	PIAS1,PIAS2,PIAS4,ZNF451
MF	GO:0008134	3.08e-05	transcription factor binding	PITX1,PIAS2,TRPS1,CHD6,MED1,MED6,GATA4,CDK9,NCOA2,GATA6,ARNT,TCF7L2,MED19,NFIA,GTF2A1,CDK12,RBPJ,JUN,NKX2-5,HMGB1,TFDP1
MF	GO:0000976	4.79e-05	transcription regulatory region sequence-specific DNA binding	TBPL1,YBX1,KDM5A,MYBL2,TRPS1,PHF12,KDM3A,GATA4,GATA6,NFIC,POU2F1,TCF7L2,NFIA,SP2,RBPJ,E2F6,NR2C2,JUN,NKX2-5,TFDP1,YY2,HOXA10
MF	GO:0003682	6.67e-05	chromatin binding	DNTTIP1,TRPS1,SUPT6H,PHF12,KDM3A,ENY2,TSHZ3,TRIM24,DEK,MED1,GATA4,CDK9,GATA6,CHAF1B,SUZ12,NKX2-5,BRD2
MF	GO:0140030	0.000139	modification-dependent protein binding	BRD9,KDM4A,ING3,KDM5A,L3MBTL2,TRIM24,SGF29,SUZ12,PHF2,BRD2
MF	GO:0001012	0.000139	RNA polymerase II regulatory region DNA binding	TBPL1,YBX1,MYBL2,TRPS1,PHF12,GATA4,GATA6,NFIC,POU2F1,TCF7L2,NFIA,SP2,RBPJ,E2F6,NR2C2,JUN,NKX2-5,TFDP1,HOXA10
MF	GO:0000977	0.000139	RNA polymerase II regulatory region sequence-specific DNA binding	TBPL1,YBX1,MYBL2,TRPS1,PHF12,GATA4,GATA6,NFIC,POU2F1,TCF7L2,NFIA,SP2,RBPJ,E2F6,NR2C2,JUN,NKX2-5,TFDP1,HOXA10
MF	GO:0001228	0.000151	transcriptional activator activity, RNA polymerase II transcription regulatory region sequence-specific binding	TBPL1,YBX1,MYBL2,TRPS1,GATA4,GATA6,NFIC,NFIA,RBPJ,ZNF24,NR2C2,NKX2-5,TFDP1,YY2,HOXA10
MF	GO:0035064	0.000213	methylated histone binding	KDM4A,ING3,KDM5A,L3MBTL2,SGF29,SUZ12,PHF2
MF	GO:0140034	0.000213	methylation-dependent protein binding	KDM4A,ING3,KDM5A,L3MBTL2,SGF29,SUZ12,PHF2
MF	GO:0000987	0.000772	core promoter proximal region sequence-specific DNA binding	TBPL1,YBX1,MYBL2,NFIC,TCF7L2,NFIA,SP2,RBPJ,NR2C2,JUN,NKX2-5,YY2,HOXA10
MF	GO:0001159	0.000816	core promoter proximal region DNA binding	TBPL1,YBX1,MYBL2,NFIC,TCF7L2,NFIA,SP2,RBPJ,NR2C2,JUN,NKX2-5,YY2,HOXA10
MF	GO:0000982	0.00113	transcription factor activity, RNA polymerase II core promoter proximal region sequence-specific binding	TBPL1,YBX1,MYBL2,TSHZ3,NFIC,NFIA,SP2,RBPJ,NR2C2,JUN,NKX2-5,HOXA10,DACH1
MF	GO:0008353	0.00131	RNA polymerase II carboxy-terminal domain kinase activity	MNAT1,CCNK,CDK9,CDK12
MF	GO:0000405	0.00154	bubble DNA binding	XPC,HMGB1,BLM
MF	GO:0003684	0.00156	damaged DNA binding	RPA2,RPA1,XPA,XPC,HMGB1,BLM
MF	GO:0000978	0.00186	RNA polymerase II core promoter proximal region sequence-specific DNA binding	TBPL1,YBX1,MYBL2,NFIC,TCF7L2,NFIA,SP2,RBPJ,NR2C2,JUN,NKX2-5,HOXA10
MF	GO:0019789	0.00307	SUMO transferase activity	PIAS1,PIAS2,PIAS4,ZNF451
MF	GO:0003697	0.00311	single-stranded DNA binding	YBX1,TDP2,RPA2,RPA1,XPC,HMGB1,BLM
MF	GO:0032453	0.0035	histone demethylase activity (H3-K4 specific)	KDM5A,KDM5C,KDM1B
MF	GO:0001077	0.00809	transcriptional activator activity, RNA polymerase II core promoter proximal region sequence-specific binding	TBPL1,YBX1,MYBL2,NFIC,NFIA,RBPJ,NR2C2,NKX2-5,HOXA10
MF	GO:0001085	0.00953	RNA polymerase II transcription factor binding	PITX1,TRPS1,GATA4,GATA6,TCF7L2,RBPJ,JUN
MF	GO:0097472	0.011	cyclin-dependent protein kinase activity	CCNK,CDK9,CCNA2,CDK12
MF	GO:0046914	0.0119	transition metal ion binding	MNAT1,KDM4A,JMJD6,KDM5A,PIAS2,TRPS1,PIAS4,TDP2,KDM3A,TRIM24,KDM5C,KDM1B,ZNF24,BLM,PHF2
MF	GO:0032454	0.0128	histone demethylase activity (H3-K9 specific)	KDM4A,KDM3A,PHF2
MF	GO:0003735	0.0142	structural constituent of ribosome	MRPS35,MRPL22,RPL35,RPL32,MRPL55,MRPL41,RPL37A,MRPL23
MF	GO:0001076	0.0179	transcription factor activity, RNA polymerase II transcription factor binding	MYBL2,PHF12,ZNF451,MED1,MED6,GATA4,JUN
MF	GO:0035257	0.0185	nuclear hormone receptor binding	PIAS1,PIAS2,BUD31,KDM3A,MED1,NCOA2,TCF7L2
MF	GO:0034648	0.0189	histone demethylase activity (H3-dimethyl-K4 specific)	KDM5A,KDM1B
MF	GO:0008270	0.0195	zinc ion binding	MNAT1,KDM4A,KDM5A,PIAS2,TRPS1,PIAS4,TRIM24,KDM5C,KDM1B,ZNF24,BLM,PHF2
MF	GO:0042162	0.0205	telomeric DNA binding	RPA2,RPA1,XRCC6,BLM
MF	GO:0140033	0.0268	acetylation-dependent protein binding	BRD9,TRIM24,BRD2
MF	GO:0070577	0.0268	lysine-acetylated histone binding	BRD9,TRIM24,BRD2
MF	GO:0051427	0.03	hormone receptor binding	PIAS1,PIAS2,BUD31,KDM3A,MED1,NCOA2,TCF7L2
MF	GO:0097322	0.0368	7SK snRNA binding	CDK9,HEXIM1
MF	GO:0000217	0.0462	DNA secondary structure binding	XPC,HMGB1,BLM
MF	GO:0030374	0.0473	ligand-dependent nuclear receptor transcription coactivator activity	BUD31,ENY2,MED1,NCOA2
rea	REAC:3247509	2.94e-12	Chromatin modifying enzymes	KDM4A,JMJD6,ING3,KDM5A,MECOM,MRGBP,JADE3,DOT1L,KDM3A,DNMT3A,ENY2,KDM5C,YEATS4,HAT1,NCOA2,BRPF1,MEAF6,KDM1B,ATF7IP,KDM2A,SGF29,SUZ12,MSL1,TRRAP,PHF2,HIST1H2AJ
rea	REAC:4839726	2.94e-12	Chromatin organization	KDM4A,JMJD6,ING3,KDM5A,MECOM,MRGBP,JADE3,DOT1L,KDM3A,DNMT3A,ENY2,KDM5C,YEATS4,HAT1,NCOA2,BRPF1,MEAF6,KDM1B,ATF7IP,KDM2A,SGF29,SUZ12,MSL1,TRRAP,PHF2,HIST1H2AJ
rea	REAC:73894	8.81e-08	DNA Repair	MNAT1,AQR,PIAS1,KDM4A,PALB2,PIAS4,ELL,TDP2,ACTR8,RPA2,CHD1L,RPA1,XPA,CCNA2,PPP4C,XPC,PAXIP1,EYA3,TOPBP1,XRCC6,BLM,ZNF830
rea	REAC:72163	4.67e-06	mRNA Splicing - Major Pathway	RBM5,AQR,YBX1,RBM22,FUS,SUGP1,BUD31,PPWD1,SNRNP27,PRCC,CWC27,SRSF2,CWC22,CDC40,PPIL3
rea	REAC:72172	8.24e-06	mRNA Splicing	RBM5,AQR,YBX1,RBM22,FUS,SUGP1,BUD31,PPWD1,SNRNP27,PRCC,CWC27,SRSF2,CWC22,CDC40,PPIL3
rea	REAC:3214847	8.68e-06	HATs acetylate histones	ING3,MRGBP,JADE3,ENY2,YEATS4,HAT1,NCOA2,BRPF1,MEAF6,SGF29,MSL1,TRRAP,HIST1H2AJ
rea	REAC:3108232	1.39e-05	SUMO E3 ligases SUMOylate target proteins	PIAS1,PIAS2,L3MBTL2,PIAS4,PHC1,RPA1,INCENP,XPC,CBX2,SUZ12,AURKB,BLM
rea	REAC:674695	1.55e-05	RNA Polymerase II Pre-transcription Events	MNAT1,AFF4,CCNK,ELL,SUPT6H,MLLT1,CDK9,TAF5,GTF2A1,GTF2E2
rea	REAC:2990846	1.81e-05	SUMOylation	PIAS1,PIAS2,L3MBTL2,PIAS4,PHC1,RPA1,INCENP,XPC,CBX2,SUZ12,AURKB,BLM
rea	REAC:72203	1.91e-05	Processing of Capped Intron-Containing Pre-mRNA	RBM5,AQR,YBX1,RBM22,FUS,SUGP1,BUD31,PPWD1,SNRNP27,PRCC,CWC27,SRSF2,CWC22,THOC7,CDC40,PPIL3
rea	REAC:5696398	1.92e-05	Nucleotide Excision Repair	MNAT1,AQR,PIAS1,ELL,ACTR8,RPA2,CHD1L,RPA1,XPA,XPC,ZNF830
rea	REAC:3214842	2.15e-05	HDMs demethylate histones	KDM4A,JMJD6,KDM5A,KDM3A,KDM5C,KDM1B,KDM2A,PHF2
rea	REAC:5693532	2.47e-05	DNA Double-Strand Break Repair	KDM4A,PALB2,PIAS4,TDP2,RPA2,RPA1,CCNA2,PPP4C,PAXIP1,EYA3,TOPBP1,XRCC6,BLM
rea	REAC:5696395	7.46e-05	Formation of Incision Complex in GG-NER	MNAT1,PIAS1,RPA2,CHD1L,RPA1,XPA,XPC
rea	REAC:3108214	0.000376	SUMOylation of DNA damage response and repair proteins	PIAS1,PIAS2,PIAS4,PHC1,RPA1,XPC,CBX2,BLM
rea	REAC:3700989	0.000557	Transcriptional Regulation by TP53	MNAT1,CCNK,ELL,RPA2,RPA1,CDK9,CCNA2,TAF5,BRPF1,TOPBP1,MEAF6,CDK12,JUN,AURKB,PRKAG1,BLM,TFDP1
rea	REAC:6807505	0.000557	RNA polymerase II transcribes snRNA genes	CCNK,ELL,CDK9,POU2F1,ZC3H8,TAF5,GTF2A1,GTF2E2
rea	REAC:112382	0.000592	Formation of RNA Pol II elongation complex	MNAT1,AFF4,CCNK,ELL,SUPT6H,MLLT1,CDK9
rea	REAC:75955	0.000592	RNA Polymerase II Transcription Elongation	MNAT1,AFF4,CCNK,ELL,SUPT6H,MLLT1,CDK9
rea	REAC:5696399	0.000592	Global Genome Nucleotide Excision Repair (GG-NER)	MNAT1,PIAS1,ACTR8,RPA2,CHD1L,RPA1,XPA,XPC
rea	REAC:5419276	0.000852	Mitochondrial translation termination	MRPS35,MRPL22,MRPS30,MRPL3,MRPL50,MRPL55,MRPL41,MRPL23
rea	REAC:5368286	0.000852	Mitochondrial translation initiation	MRPS35,MRPL22,MRPS30,MRPL3,MRPL50,MRPL55,MRPL41,MRPL23
rea	REAC:5389840	0.000852	Mitochondrial translation elongation	MRPS35,MRPL22,MRPS30,MRPL3,MRPL50,MRPL55,MRPL41,MRPL23
rea	REAC:2032785	0.000945	YAP1- and WWTR1 (TAZ)-stimulated gene expression	MED1,GATA4,NCOA2,CHD9,NKX2-5
rea	REAC:6804756	0.000945	Regulation of TP53 Activity through Phosphorylation	RPA2,RPA1,CCNA2,TAF5,TOPBP1,AURKB,PRKAG1,BLM
rea	REAC:5368287	0.0012	Mitochondrial translation	MRPS35,MRPL22,MRPS30,MRPL3,MRPL50,MRPL55,MRPL41,MRPL23
rea	REAC:167172	0.00137	Transcription of the HIV genome	MNAT1,CCNK,ELL,CDK9,TAF5,GTF2A1,GTF2E2
rea	REAC:5633007	0.00162	Regulation of TP53 Activity	RPA2,RPA1,CCNA2,TAF5,BRPF1,TOPBP1,MEAF6,AURKB,PRKAG1,BLM
rea	REAC:6781827	0.00194	Transcription-Coupled Nucleotide Excision Repair (TC-NER)	MNAT1,AQR,ELL,RPA2,RPA1,XPA,ZNF830
rea	REAC:6782135	0.00453	Dual incision in TC-NER	MNAT1,AQR,RPA2,RPA1,XPA,ZNF830
rea	REAC:5693579	0.00453	Homologous DNA Pairing and Strand Exchange	PALB2,RPA2,RPA1,TOPBP1,BLM
rea	REAC:162587	0.00453	HIV Life Cycle	MNAT1,CCNK,ELL,KPNA1,CDK9,TAF5,GTF2A1,XRCC6,GTF2E2
rea	REAC:6796648	0.00453	TP53 Regulates Transcription of DNA Repair Genes	MNAT1,CCNK,ELL,CDK9,CDK12,JUN
rea	REAC:4551638	0.00659	SUMOylation of chromatin organization proteins	PIAS1,PIAS2,L3MBTL2,PHC1,CBX2,SUZ12
rea	REAC:5693607	0.00665	Processing of DNA double-strand break ends	PIAS4,RPA2,RPA1,CCNA2,PPP4C,TOPBP1,BLM
rea	REAC:1538133	0.00711	G0 and Early G1	MYBL2,CCNA2,LIN54,TFDP1
rea	REAC:5693567	0.00759	HDR through Homologous Recombination (HR) or Single Strand Annealing (SSA)	PALB2,PIAS4,RPA2,RPA1,CCNA2,PPP4C,TOPBP1,BLM
rea	REAC:5693538	0.00992	Homology Directed Repair	PALB2,PIAS4,RPA2,RPA1,CCNA2,PPP4C,TOPBP1,BLM
rea	REAC:453279	0.0148	Mitotic G1-G1/S phases	MNAT1,MYBL2,RPA2,RPA1,CCNA2,E2F6,LIN54,TFDP1
rea	REAC:381340	0.0148	Transcriptional regulation of white adipocyte differentiation	MED1,MED6,NCOA2,MED19,MED8,CHD9
rea	REAC:1989781	0.0179	PPARA activates gene expression	MED1,MED6,NCOA2,ARNT,MED19,MED8,CHD9
rea	REAC:400206	0.0201	Regulation of lipid metabolism by Peroxisome proliferator-activated receptor alpha (PPARalpha)	MED1,MED6,NCOA2,ARNT,MED19,MED8,CHD9
rea	REAC:5685938	0.0201	HDR through Single Strand Annealing (SSA)	RPA2,RPA1,TOPBP1,BLM
rea	REAC:72312	0.0212	rRNA processing	NOP56,RBM28,WDR75,UTP20,NIP7,RPL35,RPL32,RRP7A,RPL37A,EXOSC6
rea	REAC:2559580	0.0222	Oxidative Stress Induced Senescence	MAP4K4,PHC1,CBX2,JUN,SUZ12,TFDP1,HIST1H2AJ
rea	REAC:6782210	0.0222	Gap-filling DNA repair synthesis and ligation in TC-NER	MNAT1,AQR,RPA2,RPA1,ZNF830
rea	REAC:5693616	0.0224	Presynaptic phase of homologous DNA pairing and strand exchange	RPA2,RPA1,TOPBP1,BLM
rea	REAC:3232118	0.0242	SUMOylation of transcription factors	PIAS1,PIAS2,PIAS4
rea	REAC:69206	0.0242	G1/S Transition	MNAT1,RPA2,RPA1,CCNA2,E2F6,LIN54,TFDP1
rea	REAC:749476	0.0242	RNA Polymerase III Abortive And Retractive Initiation	GTF3C2,NFIC,POU2F1,NFIA
rea	REAC:5685942	0.0242	HDR through Homologous Recombination (HRR)	PALB2,RPA2,RPA1,TOPBP1,BLM
rea	REAC:5696400	0.0242	Dual Incision in GG-NER	RPA2,CHD1L,RPA1,XPA
rea	REAC:74158	0.0242	RNA Polymerase III Transcription	GTF3C2,NFIC,POU2F1,NFIA
rea	REAC:1852241	0.027	Organelle biogenesis and maintenance	MRPS35,MRPL22,MRPS30,MRPL3,MED1,MRPL50,NCOA2,MRPL55,CHD9,PRKAG1,MRPL41,MRPL23,ATP5O
rea	REAC:72766	0.0295	Translation	MRPS35,MRPL22,MRPS30,MRPL3,MRPL50,RPL35,RPL32,MRPL55,MRPL41,RPL37A,MRPL23
rea	REAC:162599	0.0303	Late Phase of HIV Life Cycle	MNAT1,CCNK,ELL,CDK9,TAF5,GTF2A1,GTF2E2
rea	REAC:73779	0.0311	RNA Polymerase II Transcription Pre-Initiation And Promoter Opening	MNAT1,TAF5,GTF2A1,GTF2E2
rea	REAC:73776	0.0311	RNA Polymerase II Promoter Escape	MNAT1,TAF5,GTF2A1,GTF2E2
rea	REAC:167162	0.0311	RNA Polymerase II HIV Promoter Escape	MNAT1,TAF5,GTF2A1,GTF2E2
rea	REAC:76042	0.0311	RNA Polymerase II Transcription Initiation And Promoter Clearance	MNAT1,TAF5,GTF2A1,GTF2E2
rea	REAC:167161	0.0311	HIV Transcription Initiation	MNAT1,TAF5,GTF2A1,GTF2E2
rea	REAC:75953	0.0311	RNA Polymerase II Transcription Initiation	MNAT1,TAF5,GTF2A1,GTF2E2
rea	REAC:167152	0.0357	Formation of HIV elongation complex in the absence of HIV Tat	MNAT1,CCNK,ELL,CDK9
rea	REAC:504046	0.0389	RNA Polymerase I, RNA Polymerase III, and Mitochondrial Transcription	MNAT1,GTF3C2,POLR1E,NFIC,POU2F1,NFIA,HIST1H2AJ
rea	REAC:211976	0.0461	Endogenous sterols	NCOA2,ARNT,FDXR
rea	REAC:1368082	0.0461	RORA activates gene expression	MED1,NCOA2,CHD9
rea	REAC:162906	0.0461	HIV Infection	MNAT1,CCNK,ELL,KPNA1,CDK9,TAF5,GTF2A1,XRCC6,GTF2E2
rea	REAC:6781823	0.0466	Formation of TC-NER Pre-Incision Complex	MNAT1,AQR,XPA,ZNF830
rea	REAC:162592	0.0466	Integration of provirus	KPNA1,XRCC6
rea	REAC:2559583	0.0475	Cellular Senescence	MAP4K4,PHC1,CCNA2,CBX2,JUN,SUZ12,TFDP1,HIST1H2AJ
BP	GO:0019827	0.0386	stem cell population maintenance	POLR2B,POLR2C,SALL1,POLR2I,FOXP1,TET1,SMAD4,SKI,STAT3,POLR2A
BP	GO:1903322	0.0395	positive regulation of protein modification by small protein conjugation or removal	KDM1A,PIAS1,PSMA4,PSMA7,PSMD7,PIAS4,UBE2S,SKP1,PSMA1,CDK9,DERL1,RNF20,PAXIP1,PLK1,UBE2N,MTA1,PDCD6
BP	GO:0051053	0.0397	negative regulation of DNA metabolic process	SMC1A,NBN,SMC3,PAPD5,GNL3L,MEN1,TET1,TP53,SLX4,BLM,ZNF830,DACH1
BP	GO:0006839	0.0398	mitochondrial transport	VPS35,SLC25A3,SLC25A1,TOMM22,SAMM50,SLC25A17,TIMM44,KAT2A,AIP,WDR75,SLC25A12,ATF2,TIMM17A,ACTL6A,SELENOI,TP53,SAE1,SLC25A4,MCU,BAP1,DTWD2,PARL,TFDP1,KIF1BP,ATP5O
BP	GO:1902806	0.0407	regulation of cell cycle G1/S phase transition	EP300,ARID3A,RPA2,CDK2,SMARCA4,INO80,PCNA,RB1,TP53,CENPJ,BRD7,SLFN11,RPS27L,TFDP1,PAGR1
BP	GO:0042273	0.0407	ribosomal large subunit biogenesis	NOP16,FASTKD2,NIP7,RPL35,MALSU1,NSA2,NOC2L,MAK16,SDAD1
BP	GO:0072655	0.0414	establishment of protein localization to mitochondrion	DNAJA1,TOMM22,SAMM50,TIMM44,KAT2A,AIP,WDR75,TIMM17A,ACTL6A,SELENOI,TP53,SAE1,HK2,BAP1,DTWD2,PARL,TFDP1
BP	GO:0019216	0.0414	regulation of lipid metabolic process	CREBBP,ELOVL5,IDI1,SMARCD3,NCOA1,SCD,TBL1X,ERLIN1,LPGAT1,MED1,SIN3B,PDHA1,TGS1,RB1,NCOA2,NCOR1,DLAT,PRKCD,SIN3A,HDAC3,CHD9,TBL1XR1,NCOR2,NCOA6
BP	GO:0006282	0.0414	regulation of DNA repair	KDM1A,EYA4,RPA2,DEK,PCNA,CDK9,PPP4C,EYA3,UBE2N,HMGB1
BP	GO:0075733	0.0414	intracellular transport of virus	NUP160,NDC1,XPO1,AAAS,NUP188,KPNA1,NUP85,KPNA2
BP	GO:0098727	0.0414	maintenance of cell number	POLR2B,POLR2C,SALL1,POLR2I,FOXP1,TET1,SMAD4,SKI,STAT3,POLR2A
BP	GO:2000045	0.0415	regulation of G1/S transition of mitotic cell cycle	EP300,ARID3A,RPA2,CDK2,SMARCA4,INO80,PCNA,RB1,TP53,CENPJ,BRD7,SLFN11,RPS27L,TFDP1
BP	GO:0071156	0.0419	regulation of cell cycle arrest	CCNK,EP300,MED25,ARID3A,CDK2,PCNA,CDK9,GATA6,TP53,CENPJ,CDK5,TFDP1
BP	GO:0043923	0.0432	positive regulation by host of viral transcription	SMARCB1,EP300,SMARCA4,JUN
BP	GO:0090312	0.0432	positive regulation of protein deacetylation	AKAP8,TP53,CTBP1,NIPBL
BP	GO:0006418	0.044	tRNA aminoacylation for protein translation	LARS2,IARS2,DARS2,AARS2,YARS2,RARS2,FARSA
BP	GO:0033260	0.044	nuclear DNA replication	WIZ,RPA2,INO80,RPA1,PCNA,BRCA2,PRIM1
BP	GO:0043618	0.0448	regulation of transcription from RNA polymerase II promoter in response to stress	CREBBP,PSMA4,EP300,PSMA7,PSMD7,CHD6,PSMA1,TP53,ARNT,LIMD1,RBPJ,JUN
BP	GO:0030099	0.045	myeloid cell differentiation	CREBBP,KMT2C,SETD1A,EP300,KAT2B,FOXP1,HDAC1,RBBP5,KMT2A,MED1,ASH2L,ARNT,PURB,DPY30,KMT2D,STAT3,TET2,SIN3A,WDR5,NCOA6,LDB1,KMT2B
BP	GO:0070585	0.0451	protein localization to mitochondrion	DNAJA1,TOMM22,SAMM50,TIMM44,KAT2A,AIP,WDR75,TIMM17A,ACTL6A,SELENOI,TP53,SAE1,HK2,BAP1,DTWD2,PARL,TFDP1
BP	GO:0048524	0.047	positive regulation of viral process	POLR2B,SMARCB1,EP300,POLR2C,POLR2I,SMC3,SMARCA4,CDK9,JUN,POLR2A,NELFB
BP	GO:0070933	0.0475	histone H4 deacetylation	RCOR1,HDAC1,HDAC2
BP	GO:0048536	0.0475	spleen development	PCID2,PITX2,NKX2-5
BP	GO:0022411	0.0475	cellular component disassembly	NUP160,NDC1,MRPS35,SMARCD1,SMARCE1,SMARCD3,MRPL22,HDAC6,AAAS,NUP188,CECR2,SMARCB1,SETX,SMARCD2,KAT2A,MRPS30,KPNA1,MRPL3,WDR75,ARID1A,NUP85,SMARCA4,VPS13C,APC,ACTL6A,MRPL50,SMARCC2,HK2,MRPL55,PLK1,MRPL16,SMARCC1,MRPL41,ARID2,HMGB1,MRPL23
BP	GO:0043584	0.0475	nose development	SIX4,SKI,CHD7
BP	GO:0031571	0.0475	mitotic G1 DNA damage checkpoint	EP300,ARID3A,RPA2,CDK2,PCNA,TP53,CENPJ,RPS27L,TFDP1
BP	GO:0033599	0.0475	regulation of mammary gland epithelial cell proliferation	RREB1,BRCA2,ZNF703
BP	GO:0044819	0.0475	mitotic G1/S transition checkpoint	EP300,ARID3A,RPA2,CDK2,PCNA,TP53,CENPJ,RPS27L,TFDP1
BP	GO:0009266	0.0485	response to temperature stimulus	CREBBP,NUP160,NDC1,YBX3,AAAS,NUP188,EP300,EIF2B1,BAG2,RPA2,NUP85,RPA1,DAXX,PDCD6
BP	GO:0032784	0.0489	regulation of DNA-templated transcription, elongation	ELL,SUPT6H,TSFM,BRD4,NELFB,LDB1
BP	GO:0007059	0.0489	chromosome segregation	NUP160,SMC1A,KIF22,XPO1,CENPT,ERCC2,SMC3,CENPF,NUP85,PCID2,INO80,ARL8B,PUM1,APC,RB1,INCENP,NIPBL,RAD21,FAM96B,PLK1,RPS27,AURKB,SLX4,CHAMP1
BP	GO:0006360	0.0489	transcription from RNA polymerase I promoter	MNAT1,SMARCB1,ERCC2,GTF2H3,WDR75,MED1,SMARCA4,POLR1E
BP	GO:0009141	0.0492	nucleoside triphosphate metabolic process	NUP160,NDC1,AAAS,NUP188,SAMHD1,MOCS3,NUP85,ITPA,NDUFA9,NCOR1,ARNT,NIPSNAP2,OGT,NDUFS2,HK2,CLPX,UQCRFS1,MFN1,NDUFV2,PRKAG1,OPA1,NDUFS3,ATP5O
BP	GO:0032984	0.0495	macromolecular complex disassembly	MRPS35,SMARCD1,SMARCE1,SMARCD3,MRPL22,HDAC6,SMARCB1,SETX,SMARCD2,MRPS30,MRPL3,ARID1A,SMARCA4,APC,MRPL50,SMARCC2,MRPL55,MRPL16,SMARCC1,MRPL41,ARID2,MRPL23
CC	GO:0000785	1.4e-35	chromatin	KDM1A,CREBBP,DPF1,ARID1B,SMARCD1,ING3,MBD3,AFF4,MCM2,SMARCE1,SMARCA2,SMARCD3,NUFIP1,NCOA1,SETD1A,CECR2,SMARCB1,HIRA,HMGXB4,BRMS1L,CENPT,SALL1,TRPS1,ELL,BUD31,SMC3,CBX1,SMARCD2,SUPT6H,PHF12,CHD4,SUDS3,ASF1A,BRD8,ACTR8,INO80B,KDM3A,HDAC1,ARID1A,CENPF,RPA2,DNMT3A,KDM3B,NCOA3,PCID2,SIN3B,SMARCA4,HAT1,INO80,PHF10,UBA1,DPF2,MEN1,MBD2,ACTL6A,SAP130,SMARCC2,RB1,NCOR1,TP53,SMAD4,GATAD2B,ZC3H8,TCF7L2,TAF5,…
CC	GO:0000123	4.4e-34	histone acetyltransferase complex	ING3,ATXN7L3,MRGBP,JADE3,SUPT20H,TAF6,KAT2A,BRD8,KAT2B,KANSL3,DR1,SUPT7L,ENY2,EPC1,TAF12,YEATS4,TAF5L,EPC2,ACTL6A,OGT,TAF5,KAT14,TADA1,BRPF1,TAF6L,YEATS2,MEAF6,TAF10,TADA3,HCFC1,KAT5,TADA2B,SGF29,DMAP1,EP400,MORF4L1,TAF9B,MSL1,SUPT3H,WDR5,TRRAP,TAF9
CC	GO:0044454	1.03e-33	nuclear chromosome part	KDM1A,CREBBP,DPF1,POLR2B,ARID1B,SMARCD1,ING3,MBD3,MCM2,SMARCE1,MCM6,SMARCA2,SMARCD3,NUFIP1,NCOA1,SETD1A,CECR2,SMARCB1,HIRA,HMGXB4,BRMS1L,CENPT,SALL1,NBN,TRPS1,MCM4,BUD31,CBX1,SMARCD2,PHF12,CHD4,SUDS3,ASF1A,BRD8,ACTR8,INO80B,HDAC1,ARID1A,RPA2,ZMIZ2,NCOA3,SIN3B,SMARCA4,HAT1,INO80,PHF10,RPA1,PCNA,DPF2,MEN1,MBD2,ACTL6A,SAP130,XPA,SMARCC2,BRCA2,RB1,NCOR1,TP53,SMAD4,GATAD2B,PURB,TCF7L2,TAF5,MTA2,CHAF1B…
CC	GO:0000790	7.93e-33	nuclear chromatin	KDM1A,CREBBP,DPF1,ARID1B,SMARCD1,ING3,MBD3,SMARCE1,SMARCA2,SMARCD3,NUFIP1,NCOA1,SETD1A,CECR2,SMARCB1,HIRA,HMGXB4,BRMS1L,CENPT,SALL1,TRPS1,BUD31,CBX1,SMARCD2,PHF12,CHD4,SUDS3,ASF1A,BRD8,ACTR8,INO80B,HDAC1,ARID1A,NCOA3,SIN3B,SMARCA4,HAT1,INO80,PHF10,DPF2,MEN1,MBD2,ACTL6A,SAP130,SMARCC2,RB1,NCOR1,TP53,SMAD4,GATAD2B,TCF7L2,TAF5,MTA2,CHAF1B,GATAD2A,STAT3,SIN3A,INO80E,CHD3,NFRKB,KAT5,SMARCC1,JUN,SUZ12,…
CC	GO:0070603	6.93e-32	SWI/SNF superfamily-type complex	DPF1,ARID1B,SMARCD1,ING3,MBD3,SMARCE1,SMARCA2,SMARCD3,CECR2,SMARCB1,HMGXB4,SALL1,SMARCD2,CHD4,BRD8,ACTR8,INO80B,HDAC1,ARID1A,SMARCA4,INO80,PHF10,ACTL6A,SMARCC2,RB1,MTA2,PBRM1,GATAD2A,INO80E,CHD3,NFRKB,KAT5,SMARCC1,SUZ12,EP400,TRRAP,HDAC2,DAXX,DPF3
CC	GO:0031248	3.01e-31	protein acetyltransferase complex	ING3,ATXN7L3,MRGBP,JADE3,SUPT20H,TAF6,KAT2A,BRD8,KAT2B,KANSL3,DR1,SUPT7L,ENY2,EPC1,TAF12,YEATS4,TAF5L,EPC2,ACTL6A,OGT,TAF5,KAT14,TADA1,BRPF1,TAF6L,YEATS2,MEAF6,TAF10,TADA3,HCFC1,KAT5,TADA2B,SGF29,DMAP1,EP400,MORF4L1,TAF9B,MSL1,SUPT3H,WDR5,TRRAP,TAF9
CC	GO:1902493	3.01e-31	acetyltransferase complex	ING3,ATXN7L3,MRGBP,JADE3,SUPT20H,TAF6,KAT2A,BRD8,KAT2B,KANSL3,DR1,SUPT7L,ENY2,EPC1,TAF12,YEATS4,TAF5L,EPC2,ACTL6A,OGT,TAF5,KAT14,TADA1,BRPF1,TAF6L,YEATS2,MEAF6,TAF10,TADA3,HCFC1,KAT5,TADA2B,SGF29,DMAP1,EP400,MORF4L1,TAF9B,MSL1,SUPT3H,WDR5,TRRAP,TAF9
CC	GO:1904949	8.97e-27	ATPase complex	DPF1,ABCF2,ARID1B,SMARCD1,ING3,MBD3,SMARCE1,SMARCA2,SMARCD3,CECR2,SMARCB1,HMGXB4,SALL1,SMARCD2,CHD4,BRD8,ACTR8,INO80B,HDAC1,ARID1A,SMARCA4,INO80,PHF10,ACTL6A,SMARCC2,RB1,MTA2,GATAD2A,INO80E,CHD3,NFRKB,KAT5,SMARCC1,SUZ12,EP400,TRRAP,HDAC2,DAXX,DPF3
CC	GO:0005667	4.23e-25	transcription factor complex	KDM1A,MNAT1,MED17,RCOR1,TRPS1,ERCC2,TAF6,MED31,KAT2A,GTF2H3,E2F3,MED23,GTF3C2,RCOR3,TAF12,TRERF1,MED18,MED10,MED6,TAF5L,MED4,GATA4,YAP1,RB1,ZFHX3,GATA6,TP53,SMAD4,POU2F1,ARNT,LIMD1,TCF7L2,TAF5,MTA2,ELMSAN1,SKI,MED27,PITX2,GTF2A1,TAF10,STAT3,E2F6,TADA3,JUN,MED14,NKX2-5,TAF9B,SUPT3H,TRRAP,XRCC6,GTF2E2,HNRNPAB,TFDP1,NCOA6,LDB1,TAF9,DACH1
CC	GO:0070461	1.13e-22	SAGA-type complex	ATXN7L3,SUPT20H,TAF6,KAT2A,KAT2B,SUPT7L,ENY2,TAF12,TAF5L,TAF5,TADA1,TAF6L,TAF10,TADA3,HCFC1,TADA2B,SGF29,TAF9B,SUPT3H,TRRAP,TAF9
CC	GO:0000118	2.1e-21	histone deacetylase complex	MBD3,MECOM,TBL1Y,HDAC6,BRMS1L,DNTTIP1,TBL1X,SALL1,PHF12,CHD4,SUDS3,HDAC1,TRERF1,SIN3B,SAP130,NCOR1,MTA2,ELMSAN1,TAF6L,GATAD2A,SIN3A,CHD3,HDAC3,ZNF217,TBL1XR1,MORF4L1,NCOR2,HDAC2
CC	GO:0016592	6.02e-21	mediator complex	MED24,MED17,MED26,MED13,MED31,MED28,MED13L,MED20,MED1,MED18,CDK8,MED6,MED4,MED9,MED22,MED21,MED19,MED8,MED30,MED16,MED14,MED12
CC	GO:1902562	9.13e-21	H4 histone acetyltransferase complex	ING3,MRGBP,KAT2A,BRD8,KAT2B,DR1,EPC1,YEATS4,EPC2,ACTL6A,KAT14,YEATS2,MEAF6,TADA3,HCFC1,KAT5,SGF29,DMAP1,EP400,MORF4L1,MSL1,WDR5,TRRAP
CC	GO:0090575	7.9e-19	RNA polymerase II transcription factor complex	MNAT1,ERCC2,TAF6,MED31,KAT2A,GTF2H3,E2F3,TAF12,MED18,MED10,MED6,TAF5L,MED4,GATA4,YAP1,RB1,TP53,SMAD4,POU2F1,ARNT,TCF7L2,TAF5,GTF2A1,TAF10,STAT3,E2F6,TADA3,JUN,MED14,NKX2-5,TAF9B,SUPT3H,TRRAP,GTF2E2,HNRNPAB,TFDP1,TAF9
CC	GO:0044798	4.21e-18	nuclear transcription factor complex	MNAT1,ERCC2,TAF6,MED31,KAT2A,GTF2H3,E2F3,GTF3C2,TAF12,MED18,MED10,MED6,TAF5L,MED4,GATA4,YAP1,RB1,TP53,SMAD4,POU2F1,ARNT,TCF7L2,TAF5,GTF2A1,TAF10,STAT3,E2F6,TADA3,JUN,MED14,NKX2-5,TAF9B,SUPT3H,TRRAP,GTF2E2,HNRNPAB,TFDP1,TAF9
CC	GO:0017053	8.49e-16	transcriptional repressor complex	SPEN,MBD3,SMARCE1,RCOR1,TBL1X,SALL1,PHF12,CHD4,HDAC1,RCOR3,GPS2,SMARCC2,NCOR1,MTA2,SKI,CTBP1,GATAD2A,RBPJ,CHD3,HDAC3,CTBP2,TBL1XR1,HMGB1,NCOR2,HDAC2,MIER1
CC	GO:0016591	9e-16	DNA-directed RNA polymerase II, holoenzyme	MNAT1,POLR2B,RPRD1B,POLR2C,ERCC2,POLR2I,TAF6,MED31,KAT2A,GTF2H3,TAF12,CHD6,MED18,MED10,MED6,TAF5L,MED4,TP53,TAF5,INTS4,INTS1,GTF2A1,TAF10,TADA3,MED14,POLR2A,TAF9B,SUPT3H,TRRAP,GTF2E2,TAF9
CC	GO:0000428	2.53e-15	DNA-directed RNA polymerase complex	MNAT1,POLR2B,POLRMT,RPRD1B,POLR2C,ERCC2,POLR2I,TAF6,MED31,KAT2A,GTF2H3,TAF12,CHD6,MED18,MED10,MED6,TAF5L,MED4,POLR1E,TP53,TAF5,INTS4,INTS1,GTF2A1,TAF10,TADA3,MED14,POLR2A,TAF9B,SUPT3H,TRRAP,GTF2E2,PRIM1,TAF9
CC	GO:0030880	4.2e-15	RNA polymerase complex	MNAT1,POLR2B,POLRMT,RPRD1B,POLR2C,ERCC2,POLR2I,TAF6,MED31,KAT2A,GTF2H3,TAF12,CHD6,MED18,MED10,MED6,TAF5L,MED4,POLR1E,TP53,TAF5,INTS4,INTS1,GTF2A1,TAF10,TADA3,MED14,POLR2A,TAF9B,SUPT3H,TRRAP,GTF2E2,PRIM1,TAF9
CC	GO:0055029	1.34e-14	nuclear DNA-directed RNA polymerase complex	MNAT1,POLR2B,RPRD1B,POLR2C,ERCC2,POLR2I,TAF6,MED31,KAT2A,GTF2H3,TAF12,CHD6,MED18,MED10,MED6,TAF5L,MED4,POLR1E,TP53,TAF5,INTS4,INTS1,GTF2A1,TAF10,TADA3,MED14,POLR2A,TAF9B,SUPT3H,TRRAP,GTF2E2,PRIM1,TAF9
CC	GO:0016514	3.32e-14	SWI/SNF complex	ARID1B,SMARCD1,SMARCE1,SMARCA2,SMARCD3,SMARCB1,SMARCD2,ARID1A,SMARCA4,ACTL6A,SMARCC2,RB1,SMARCC1
CC	GO:0071564	1.58e-13	npBAF complex	SMARCD1,SMARCE1,SMARCA2,SMARCD3,SMARCB1,ARID1A,SMARCA4,PHF10,ACTL6A,SMARCC2,SMARCC1
CC	GO:0030914	1.58e-13	STAGA complex	KAT2A,SUPT7L,TAF12,TAF5L,TADA1,TAF6L,TAF10,TADA3,SUPT3H,TRRAP,TAF9
CC	GO:0071565	1.7e-12	nBAF complex	DPF1,SMARCD1,SMARCE1,SMARCA2,SMARCD3,SMARCB1,ARID1A,SMARCA4,SMARCC2,SMARCC1,DPF3
CC	GO:0035267	2.02e-12	NuA4 histone acetyltransferase complex	ING3,MRGBP,BRD8,EPC1,YEATS4,EPC2,ACTL6A,MEAF6,KAT5,DMAP1,EP400,MORF4L1,TRRAP
CC	GO:0043189	2.02e-12	H4/H2A histone acetyltransferase complex	ING3,MRGBP,BRD8,EPC1,YEATS4,EPC2,ACTL6A,MEAF6,KAT5,DMAP1,EP400,MORF4L1,TRRAP
CC	GO:0061695	8.07e-12	transferase complex, transferring phosphorus-containing groups	MNAT1,POLR2B,KDM5A,CCNK,POLRMT,RPRD1B,POLR2C,ERCC2,POLR2I,TAF6,MED31,KAT2A,GTF2H3,TAF12,CDK2,CHD6,MED18,MED10,MED6,TAF5L,MED4,CDK9,POLR1E,RB1,TP53,CCNA2,TAF5,INTS4,INTS1,GTF2A1,TAF10,CDK12,TADA3,MED14,POLR2A,PRKAG1,TAF9B,SUPT3H,TRRAP,GTF2E2,PRIM1,TAF9
CC	GO:0035097	1.45e-11	histone methyltransferase complex	KMT2C,SETD1A,TAF6,RBBP5,KMT2A,ASH2L,MEN1,KDM6A,PAXIP1,SENP3,DPY30,KMT2D,E2F6,HCFC1,MGA,SUZ12,WDR5,HDAC2,NCOA6,KMT2B,TAF9,PAGR1
CC	GO:0033276	3.94e-11	transcription factor TFTC complex	TAF6,KAT2A,TAF12,TAF5L,TAF5,TAF10,TADA3,TAF9B,SUPT3H,TRRAP,TAF9
CC	GO:0044666	5.94e-11	MLL3/4 complex	KMT2C,RBBP5,ASH2L,KDM6A,PAXIP1,DPY30,KMT2D,WDR5,PAGR1
CC	GO:0034708	5.73e-10	methyltransferase complex	KMT2C,SETD1A,TAF6,RBBP5,KMT2A,ASH2L,MEN1,SNRPG,KDM6A,PAXIP1,SENP3,DPY30,KMT2D,E2F6,HCFC1,MGA,SUZ12,WDR5,HDAC2,NCOA6,KMT2B,TAF9,PAGR1
CC	GO:0000124	8.64e-09	SAGA complex	ATXN7L3,ENY2,TAF12,TADA1,TADA3,TAF9B,SUPT3H,TAF9
CC	GO:0070822	1.23e-08	Sin3-type complex	BRMS1L,PHF12,SUDS3,HDAC1,SIN3B,SAP130,NCOR1,SIN3A,MORF4L1,HDAC2
CC	GO:0098687	3.54e-08	chromosomal region	KDM1A,NUP160,POLR2B,SMC1A,MCM2,MCM6,KIF22,XPO1,CENPT,SALL1,NBN,MCM4,SMC3,CBX1,CENPF,RPA2,NUP85,HAT1,RPA1,PCNA,MEN1,APC,BRCA2,INCENP,THOC7,MEAF6,RAD21,PLK1,MBD6,AURKB,PURA,SLX4,XRCC6,BLM,PHF2,CHAMP1,DAXX,PPP1R10
CC	GO:0097346	3.73e-08	INO80-type complex	ING3,BRD8,ACTR8,INO80B,INO80,ACTL6A,INO80E,NFRKB,KAT5,EP400,TRRAP
CC	GO:0005671	6.25e-08	Ada2/Gcn5/Ada3 transcription activator complex	KAT2A,KAT2B,DR1,KAT14,YEATS2,TADA3,HCFC1,SGF29,WDR5
CC	GO:0070847	3.56e-07	core mediator complex	MED31,MED18,MED10,MED6,MED4,MED14
CC	GO:0016580	7.31e-07	Sin3 complex	PHF12,SUDS3,HDAC1,SIN3B,NCOR1,SIN3A,MORF4L1,HDAC2
CC	GO:0031519	2.3e-06	PcG protein complex	KDM2B,PHC1,SKP1,PCGF1,PCGF6,BAP1,PHC3,CBX2,SUZ12,PCGF5,BCOR,HDAC2,RING1
CC	GO:0016605	2.43e-06	PML body	PIAS1,PIAS2,NBN,TDP2,RPA2,ZMYM2,RPA1,CDK9,RB1,TP53,SKI,TOPBP1,SATB1,BLM,DAXX
CC	GO:0016581	3.09e-06	NuRD complex	MBD3,SALL1,CHD4,HDAC1,MTA2,GATAD2A,CHD3,HDAC2
CC	GO:0090545	3.09e-06	CHD-type complex	MBD3,SALL1,CHD4,HDAC1,MTA2,GATAD2A,CHD3,HDAC2
CC	GO:0005669	4.49e-06	transcription factor TFIID complex	ERCC2,TAF6,GTF2H3,TAF12,TP53,TAF5,GTF2A1,TAF10,TAF9B,GTF2E2,TAF9
CC	GO:0016363	6.38e-06	nuclear matrix	SMC1A,NUFIP1,AKAP8,SMC3,ATN1,CENPF,DNMT3A,YEATS4,MEN1,TP53,RAD21,ZNF703,NCOR2,BLM
CC	GO:0001650	3.3e-05	fibrillar center	MRI1,KDM4A,AFF4,NUFIP1,SMARCB1,NOP56,SUPT20H,LIPA,COIL,RREB1,MLLT1,POLR1E,NFIC,NFIB,MBD6,CDK12,UBE2N,CCDC137,FOXL2NB,MRPL23
CC	GO:0034399	5.12e-05	nuclear periphery	SMC1A,NUFIP1,AKAP8,SMC3,ATN1,CENPF,DNMT3A,YEATS4,MEN1,TP53,RAD21,ATF7,ZNF703,NCOR2,BLM
CC	GO:0005759	6.75e-05	mitochondrial matrix	POLDIP2,LARS2,MRPS35,OAT,IARS2,COASY,TRNT1,MRPL22,HADHA,POLRMT,TIMM44,COQ5,ACAD10,NR3C1,MRPL3,DARS2,FASTKD2,TSFM,PDHA1,MRPL50,ALDH1B1,HADHB,YARS2,NDUFA9,PYCR2,RARS2,DLAT,NDUFS2,FDXR,TFB2M,MRPL55,CLPX,MRPL16,TRMT10C,MRPL41,ACADSB,LONP1,NDUFS3,MRPL23,FASTKD5
CC	GO:0071339	7.54e-05	MLL1 complex	TAF6,RBBP5,KMT2A,SENP3,E2F6,HCFC1,MGA,WDR5,TAF9
CC	GO:0044665	7.54e-05	MLL1/2 complex	TAF6,RBBP5,KMT2A,SENP3,E2F6,HCFC1,MGA,WDR5,TAF9
CC	GO:0000125	0.000118	PCAF complex	KAT2B,TAF10,TRRAP,TAF9
CC	GO:0032777	0.000118	Piccolo NuA4 histone acetyltransferase complex	ING3,EPC1,EPC2,KAT5
CC	GO:0090568	0.000131	nuclear transcriptional repressor complex	MBD3,SALL1,CHD4,HDAC1,MTA2,GATAD2A,CHD3,HDAC2
CC	GO:0044452	0.000197	nucleolar part	MRI1,KDM4A,AFF4,NUFIP1,SMARCB1,NOP56,SUPT20H,LIPA,UTP6,COIL,RREB1,MLLT1,POLR1E,NFIC,NFIB,MBD6,CDK12,UBE2N,CCDC137,RRP7A,FOXL2NB,MRPL23
CC	GO:0048188	0.000287	Set1C/COMPASS complex	SETD1A,RBBP5,ASH2L,DPY30,HCFC1,WDR5
CC	GO:1905368	0.000413	peptidase complex	PSMA4,ATXN7L3,PSMA7,PSMD7,HSPB1,ENY2,TAF12,PSMA1,TADA1,TADA3,TAF9B,SUPT3H,TAF9
CC	GO:0000784	0.000494	nuclear chromosome, telomeric region	KDM1A,POLR2B,MCM2,MCM6,NBN,MCM4,CBX1,RPA2,HAT1,RPA1,PCNA,MEN1,BRCA2,THOC7,PURA,SLX4,XRCC6,PPP1R10
CC	GO:0000812	0.000497	Swr1 complex	ING3,BRD8,KAT5,EP400,TRRAP
CC	GO:0000775	0.000541	chromosome, centromeric region	NUP160,SMC1A,KIF22,XPO1,CENPT,SMC3,CBX1,CENPF,NUP85,APC,INCENP,MEAF6,RAD21,PLK1,AURKB,PHF2,CHAMP1,DAXX
CC	GO:0005743	0.000548	mitochondrial inner membrane	ALDH18A1,MRPS35,SLC25A3,MRPL22,HADHA,SLC25A1,SLC25A17,TIMM44,FOXRED1,COQ5,NNT,MRPS30,TIMMDC1,MRPL3,SLC25A12,ABCB7,IMMT,TIMM17A,MRPL50,HADHB,NDUFA9,TAMM41,SLC25A4,MCU,AIFM1,NDUFS2,MRPL55,CLPX,MRPL16,UQCRFS1,PARL,NDUFV2,MRPL41,OPA1,NDUFS3,MRPL23,ATP5O
CC	GO:0031011	0.000681	Ino80 complex	ACTR8,INO80B,INO80,ACTL6A,INO80E,NFRKB
CC	GO:0033202	0.000681	DNA helicase complex	ACTR8,INO80B,INO80,ACTL6A,INO80E,NFRKB
CC	GO:0000781	0.000728	chromosome, telomeric region	KDM1A,POLR2B,MCM2,MCM6,NBN,MCM4,CBX1,RPA2,HAT1,RPA1,PCNA,MEN1,BRCA2,THOC7,PURA,SLX4,XRCC6,BLM,PPP1R10
CC	GO:0042645	0.00106	mitochondrial nucleoid	POLDIP2,HADHA,POLRMT,FASTKD2,HADHB,TFB2M,CLPX,LONP1,FASTKD5
CC	GO:0009295	0.00106	nucleoid	POLDIP2,HADHA,POLRMT,FASTKD2,HADHB,TFB2M,CLPX,LONP1,FASTKD5
CC	GO:0032806	0.00143	carboxy-terminal domain protein kinase complex	MNAT1,KDM5A,ERCC2,GTF2H3,CDK9,RB1,CDK12
CC	GO:0005643	0.00196	nuclear pore	NUP160,NDC1,AAAS,NUP188,TMEM33,KPNA1,NUP85,PCID2,NXT1,DDX19B,KPNA2
CC	GO:0019866	0.00216	organelle inner membrane	ALDH18A1,MRPS35,SLC25A3,MRPL22,HADHA,SLC25A1,SLC25A17,TIMM44,FOXRED1,COQ5,NNT,MRPS30,TIMMDC1,MRPL3,SLC25A12,ABCB7,IMMT,TIMM17A,MRPL50,HADHB,NDUFA9,TAMM41,SLC25A4,MCU,AIFM1,NDUFS2,MRPL55,CLPX,MRPL16,UQCRFS1,PARL,NDUFV2,MRPL41,OPA1,NDUFS3,MRPL23,ATP5O
CC	GO:0035102	0.00224	PRC1 complex	PHC1,PCGF6,PHC3,CBX2,RING1
CC	GO:0000776	0.00237	kinetochore	NUP160,SMC1A,KIF22,XPO1,CENPT,CENPF,NUP85,APC,INCENP,MEAF6,PLK1,AURKB,PHF2,CHAMP1
CC	GO:0008023	0.00264	transcription elongation factor complex	AFF4,NUFIP1,ELL,SUPT6H,MLLT1,CDK9,RB1,ZC3H8,CDK12,NELFB
CC	GO:0000307	0.00318	cyclin-dependent protein kinase holoenzyme complex	KDM5A,CCNK,ERCC2,CDK2,CDK9,RB1,CCNA2,CDK12
CC	GO:0005850	0.00597	eukaryotic translation initiation factor 2 complex	EIF2S2,EIF2S3,EIF2S1
CC	GO:0005681	0.0062	spliceosomal complex	RBM5,AQR,YBX1,RBM22,RBM41,HNRNPH3,ESS2,BUD31,PPWD1,PRPF38B,EIF4A3,SNRPG,CWC27,DDX19B,CWC22,CDC40,DDX19A,PPIL3
CC	GO:0005662	0.00649	DNA replication factor A complex	RPA2,RPA1,XPA,PURB,PURA
CC	GO:0030894	0.00654	replisome	RPA2,RPA1,PCNA,XPA,PURB,PURA,PRIM1
CC	GO:0005657	0.00731	replication fork	RPA2,ZMIZ2,RPA1,PCNA,XPA,TP53,PURB,PURA,BLM,PRIM1
CC	GO:0019908	0.00856	nuclear cyclin-dependent protein kinase holoenzyme complex	KDM5A,ERCC2,CDK9,RB1,CDK12
CC	GO:0043596	0.011	nuclear replication fork	RPA2,ZMIZ2,RPA1,PCNA,XPA,PURB,PURA,PRIM1
CC	GO:0005665	0.0112	DNA-directed RNA polymerase II, core complex	POLR2B,POLR2C,POLR2I,CHD6,POLR2A
CC	GO:0042765	0.0126	GPI-anchor transamidase complex	PIGU,PIGT,PIGK
CC	GO:0071013	0.0173	catalytic step 2 spliceosome	AQR,RBM22,ESS2,PPWD1,EIF4A3,SNRPG,CWC27,DDX19B,CWC22,CDC40,DDX19A,PPIL3
CC	GO:0070761	0.0219	pre-snoRNP complex	NUFIP1,NOP56,TAF9
CC	GO:0005874	0.0241	microtubule	DNM2,HDAC6,TBL1X,TUBB4A,MAP2K2,MACF1,TUBGCP2,APC,NCOR1,DYNLT1,DST,PLK1,HDAC3,TUBB6,TBL1XR1,AURKB,MTA1
CC	GO:0000152	0.025	nuclear ubiquitin ligase complex	CUL7,UBE2S,PHC1,PCGF6,PHC3,CBX2,RING1
CC	GO:0043601	0.0255	nuclear replisome	RPA2,RPA1,XPA,PURB,PURA,PRIM1
CC	GO:0035327	0.032	transcriptionally active chromatin	AFF4,ELL,SUPT6H,PCID2,ZC3H8
CC	GO:1902911	0.0337	protein kinase complex	MNAT1,KDM5A,CCNK,ERCC2,GTF2H3,CDK2,CDK9,RB1,CCNA2,CDK12,PRKAG1
CC	GO:1902554	0.036	serine/threonine protein kinase complex	MNAT1,KDM5A,CCNK,ERCC2,GTF2H3,CDK2,CDK9,RB1,CCNA2,CDK12
CC	GO:0008024	0.0475	cyclin/CDK positive transcription elongation factor complex	CDK9,RB1,CDK12
CC	GO:0019773	0.0475	proteasome core complex, alpha-subunit complex	PSMA4,PSMA7,PSMA1
MF	GO:0003712	1.15e-59	transcription cofactor activity	KDM1A,CREBBP,MED24,TBPL1,PIAS1,MED17,ARID1B,YBX3,SMARCD1,SMARCE1,KDM5A,PIAS2,SMARCA2,SRCAP,SMARCD3,NCOA1,ATXN7L3,FUS,RCOR1,TBL1Y,SMARCB1,HIRA,TCF20,EP300,TRIP11,TBL1X,AES,MED26,ERF,BUD31,MED13,MED31,SMARCD2,KAT2A,PHF12,AIP,ATN1,HCFC2,TDP2,ZNF451,MED23,KAT2B,ATF2,HDAC1,DR1,RCOR3,ARID1A,SUPT7L,ENY2,TAF12,ZMIZ2,TRIM24,MED13L,NCOA3,TRERF1,MED20,MED1,SIN3B,SMARCA4,MED18,GPS2,MED10,MED6,TAF5L,MED4,ACTL…
MF	GO:0003713	5.17e-44	transcription coactivator activity	KDM1A,CREBBP,MED24,TBPL1,PIAS1,MED17,ARID1B,SMARCD1,SMARCE1,KDM5A,PIAS2,SMARCA2,SRCAP,SMARCD3,NCOA1,ATXN7L3,FUS,SMARCB1,TCF20,EP300,TRIP11,MED26,BUD31,MED13,MED31,SMARCD2,KAT2A,AIP,HCFC2,MED23,KAT2B,ATF2,ARID1A,SUPT7L,ENY2,TAF12,ZMIZ2,TRIM24,NCOA3,TRERF1,MED20,MED1,SMARCA4,MED6,TAF5L,MED4,ACTL6A,GATA4,YAP1,SMARCC2,RB1,NCOA2,ARNT,ZEB1,ARID5B,TADA1,MED21,RNF20,MED27,MAML1,TAF6L,PITX2,MED30,GTF2A1,B…
MF	GO:0008134	2.96e-34	transcription factor binding	KDM1A,CREBBP,MED24,MED17,SPEN,PITX1,PIAS2,SMARCD3,NCOA1,DNAJA1,TRIP6,RCOR1,SETD1A,SMARCB1,EP300,ZNF516,TBL1X,NBN,TRPS1,MED25,TAF6,MED13,KAT2A,AIP,CHD4,KAT2B,ATF2,HDAC1,MEF2D,DR1,RCOR3,CENPF,TAF12,NCOA3,CHD6,TRERF1,MED1,SMARCA4,MED6,MED4,GATA4,CDK9,YAP1,RB1,NCOA2,NCOR1,GATA6,TP53,ARNT,PURB,TCF7L2,MTA2,ELMSAN1,MED19,SKI,CTBP1,CRTC2,NFIA,YEATS2,PITX2,MED30,GTF2A1,NSD1,BRD7,CDK12,RBPJ,STAT3,SIN3A,ATF…
MF	GO:0004402	9.04e-28	histone acetyltransferase activity	CREBBP,ING3,SRCAP,EP300,KAT2A,KAT2B,KANSL3,ATF2,SUPT7L,EPC1,TAF12,NCOA3,HAT1,TAF5L,EPC2,BRCA2,OGT,TAF5,KAT14,TADA1,BRPF1,TAF6L,TAF10,TADA3,HCFC1,KAT5,TADA2B,TAF9B,SUPT3H,WDR5,TAF9
MF	GO:0061733	5.39e-27	peptide-lysine-N-acetyltransferase activity	CREBBP,ING3,SRCAP,EP300,KAT2A,KAT2B,KANSL3,ATF2,SUPT7L,EPC1,TAF12,NCOA3,HAT1,TAF5L,EPC2,BRCA2,OGT,TAF5,KAT14,TADA1,BRPF1,TAF6L,TAF10,TADA3,HCFC1,KAT5,TADA2B,TAF9B,SUPT3H,WDR5,TAF9
MF	GO:0034212	2.78e-24	peptide N-acetyltransferase activity	CREBBP,ING3,SRCAP,EP300,KAT2A,KAT2B,KANSL3,ATF2,SUPT7L,EPC1,TAF12,NCOA3,HAT1,TAF5L,EPC2,BRCA2,OGT,TAF5,KAT14,TADA1,BRPF1,TAF6L,TAF10,TADA3,HCFC1,KAT5,TADA2B,TAF9B,SUPT3H,WDR5,TAF9
MF	GO:0008080	2.29e-23	N-acetyltransferase activity	CREBBP,ING3,SMARCE1,SRCAP,EP300,KAT2A,KAT2B,KANSL3,ATF2,SUPT7L,EPC1,TAF12,NCOA3,HAT1,TAF5L,EPC2,BRCA2,OGT,TAF5,KAT14,TADA1,BRPF1,TAF6L,TAF10,TADA3,NAT1,HCFC1,KAT5,TADA2B,TAF9B,SUPT3H,WDR5,TAF9
MF	GO:0016407	7.41e-23	acetyltransferase activity	CREBBP,ING3,SMARCE1,SRCAP,HADHA,EP300,KAT2A,KAT2B,KANSL3,ATF2,SUPT7L,EPC1,TAF12,NCOA3,HAT1,TAF5L,EPC2,BRCA2,OGT,TAF5,KAT14,DLAT,TADA1,BRPF1,TAF6L,TAF10,TADA3,NAT1,HCFC1,KAT5,TADA2B,TAF9B,SUPT3H,WDR5,TAF9
MF	GO:0016410	9.13e-21	N-acyltransferase activity	CREBBP,ING3,SMARCE1,SRCAP,EP300,KAT2A,KAT2B,KANSL3,ATF2,SUPT7L,EPC1,TAF12,NCOA3,HAT1,TAF5L,EPC2,BRCA2,OGT,TAF5,KAT14,TADA1,BRPF1,TAF6L,TAF10,TADA3,NAT1,HCFC1,KAT5,TADA2B,TAF9B,SUPT3H,WDR5,TAF9
MF	GO:0003682	3.25e-20	chromatin binding	KDM1A,CREBBP,MBD3,SMC1A,SMARCE1,SMARCB1,CABIN1,HIRA,EP300,DNTTIP1,TRPS1,CBX1,SMARCD2,SUPT6H,PHF12,CHD4,ASF1A,KAT2B,KDM3A,HDAC1,CENPF,ENY2,KDM3B,TSHZ3,TRIM24,DEK,MED1,SMARCA4,PCNA,MEN1,MBD2,ACTL6A,GATA4,CDK9,SMARCC2,GATA6,TP53,BRD4,GATAD2B,MTA2,CHAF1B,BAP1,PBRM1,RAD21,NSD1,MBD6,STAT3,CHD7,HDAC3,JMJD1C,HCFC1,TADA2B,SMARCC1,SUZ12,TSHZ1,NKX2-5,NOC2L,HDAC2,NCOA6,BRD2,EHMT2
MF	GO:0000976	1.07e-19	transcription regulatory region sequence-specific DNA binding	CREBBP,TBPL1,YBX1,MBD3,SMARCE1,KDM5A,POLRMT,SMARCB1,MYBL2,ZNF516,KLF5,TRPS1,SETX,SMARCD2,PHF12,CHD4,E2F3,NR3C1,KDM3A,ATF2,ARID3A,HDAC1,MEF2D,PRDM2,KMT2A,BCL11A,KDM3B,RREB1,SMARCA4,RFX1,DPF2,MBD2,ACTL6A,GATA4,SMARCC2,ZFHX3,GATA6,TP53,FOXK2,SMAD4,NFIC,POU2F1,GATAD2B,NFIB,TCF7L2,MTA2,ARID5B,SSBP3,NFIA,ZNF281,ZNF148,PITX2,NSD1,SP2,RBPJ,STAT3,E2F6,SIN3A,ZNF217,JMJD1C,SMARCC1,NR2C2,JUN,ARID3B,NRIP1,ZNF…
MF	GO:0003714	2.26e-18	transcription corepressor activity	PIAS1,YBX3,RCOR1,TBL1Y,HIRA,TBL1X,AES,ERF,PHF12,ATN1,TDP2,ZNF451,HDAC1,DR1,RCOR3,SIN3B,SMARCA4,GPS2,YAP1,NCOR1,LIMD1,ZEB1,SKI,CTBP1,SRSF2,ZNF281,NSD1,BRD7,E2F6,SIN3A,HDAC3,ZHX3,CTBP2,TBL1XR1,DMAP1,NRIP1,MTA1,BCOR,NR2F2,TAF9B,NOC2L,NCOR2,TLE1,LDB1,DAXX,HOMEZ
MF	GO:0035257	1.29e-16	nuclear hormone receptor binding	KDM1A,MED24,PIAS1,MED17,PIAS2,SMARCD3,NCOA1,TRIP6,EP300,MED25,BUD31,MED13,FOXP1,KDM3A,NCOA3,MED1,SMARCA4,MED4,RB1,NCOA2,NCOR1,TCF7L2,MED30,NSD1,TAF10,JMJD1C,KAT5,MED16,MED14,NRIP1,MED12,NCOA6,DAXX,PAGR1
MF	GO:0001076	8.3e-16	transcription factor activity, RNA polymerase II transcription factor binding	CREBBP,MED24,MED17,SPEN,SMARCA2,NCOA1,MYBL2,MED26,MED13,PHF12,ZNF451,NR3C1,ATF2,HDAC1,MED13L,TRERF1,MED1,SIN3B,SMARCA4,MED18,MED10,MED6,MED4,GATA4,MED21,CTBP1,PITX2,MED30,SIN3A,JUN,MED14,MED12,TLE1
MF	GO:0001104	8.3e-16	RNA polymerase II transcription cofactor activity	CREBBP,MED24,MED17,SMARCA2,NCOA1,MED26,MED13,PHF12,ZNF451,HDAC1,MED13L,TRERF1,MED1,SIN3B,SMARCA4,MED18,MED10,MED6,MED4,MED21,CTBP1,PITX2,MED30,SIN3A,MED14,MED12,TLE1
MF	GO:0001012	5.67e-15	RNA polymerase II regulatory region DNA binding	TBPL1,YBX1,MBD3,SMARCE1,SMARCB1,MYBL2,KLF5,TRPS1,SMARCD2,PHF12,CHD4,E2F3,NR3C1,ATF2,ARID3A,HDAC1,MEF2D,PRDM2,BCL11A,RREB1,SMARCA4,RFX1,DPF2,MBD2,ACTL6A,GATA4,SMARCC2,ZFHX3,GATA6,TP53,FOXK2,SMAD4,NFIC,POU2F1,GATAD2B,NFIB,TCF7L2,ARID5B,SSBP3,NFIA,ZNF281,ZNF148,NSD1,SP2,RBPJ,STAT3,E2F6,ZNF217,SMARCC1,NR2C2,JUN,ARID3B,ZNF746,SATB1,NKX2-5,MITF,HDAC2,TFDP1,ZNF536,PBX2,HOXA10,CUX1
MF	GO:0000977	5.67e-15	RNA polymerase II regulatory region sequence-specific DNA binding	TBPL1,YBX1,MBD3,SMARCE1,SMARCB1,MYBL2,KLF5,TRPS1,SMARCD2,PHF12,CHD4,E2F3,NR3C1,ATF2,ARID3A,HDAC1,MEF2D,PRDM2,BCL11A,RREB1,SMARCA4,RFX1,DPF2,MBD2,ACTL6A,GATA4,SMARCC2,ZFHX3,GATA6,TP53,FOXK2,SMAD4,NFIC,POU2F1,GATAD2B,NFIB,TCF7L2,ARID5B,SSBP3,NFIA,ZNF281,ZNF148,NSD1,SP2,RBPJ,STAT3,E2F6,ZNF217,SMARCC1,NR2C2,JUN,ARID3B,ZNF746,SATB1,NKX2-5,MITF,HDAC2,TFDP1,ZNF536,PBX2,HOXA10,CUX1
MF	GO:0051427	6.62e-15	hormone receptor binding	KDM1A,MED24,PIAS1,MED17,PIAS2,SMARCD3,NCOA1,TRIP6,EP300,MED25,BUD31,MED13,FOXP1,KDM3A,NCOA3,MED1,SMARCA4,MED4,RB1,NCOA2,NCOR1,TCF7L2,MED30,NSD1,TAF10,JMJD1C,KAT5,MED16,MED14,NRIP1,MED12,NCOA6,DAXX,PAGR1
MF	GO:0000987	2.56e-14	core promoter proximal region sequence-specific DNA binding	CREBBP,TBPL1,YBX1,MBD3,SMARCE1,SMARCB1,MYBL2,ZNF516,KLF5,SMARCD2,CHD4,NR3C1,HDAC1,BCL11A,SMARCA4,RFX1,DPF2,MBD2,ACTL6A,SMARCC2,ZFHX3,FOXK2,SMAD4,NFIC,GATAD2B,NFIB,TCF7L2,SSBP3,NFIA,ZNF281,ZNF148,SP2,RBPJ,STAT3,ZNF217,SMARCC1,NR2C2,JUN,ZNF746,NKX2-5,MITF,HDAC2,ZNF536,YY2,HOXA10
MF	GO:0001159	3.44e-14	core promoter proximal region DNA binding	CREBBP,TBPL1,YBX1,MBD3,SMARCE1,SMARCB1,MYBL2,ZNF516,KLF5,SMARCD2,CHD4,NR3C1,HDAC1,BCL11A,SMARCA4,RFX1,DPF2,MBD2,ACTL6A,SMARCC2,ZFHX3,FOXK2,SMAD4,NFIC,GATAD2B,NFIB,TCF7L2,SSBP3,NFIA,ZNF281,ZNF148,SP2,RBPJ,STAT3,ZNF217,SMARCC1,NR2C2,JUN,ZNF746,NKX2-5,MITF,HDAC2,ZNF536,YY2,HOXA10
MF	GO:0016747	1.13e-13	transferase activity, transferring acyl groups other than amino-acyl groups	CREBBP,ELOVL5,ING3,SMARCE1,SRCAP,HADHA,EP300,KAT2A,KAT2B,KANSL3,ATF2,SUPT7L,EPC1,TAF12,LPGAT1,NCOA3,HAT1,TAF5L,EPC2,HADHB,BRCA2,OGT,TAF5,KAT14,DLAT,TADA1,BRPF1,TAF6L,TAF10,TADA3,NAT1,HCFC1,KAT5,TADA2B,ZDHHC17,TAF9B,SUPT3H,WDR5,TAF9
MF	GO:0004407	2.42e-13	histone deacetylase activity	KDM1A,ARID4B,MTA3,MBD3,RCOR1,HDAC6,BRMS1L,SALL1,CHD4,SUDS3,HDAC1,SIN3B,MTA2,SIN3A,CHD3,HDAC3,MTA1,HDAC2,MIER1
MF	GO:0000978	5.03e-13	RNA polymerase II core promoter proximal region sequence-specific DNA binding	TBPL1,YBX1,MBD3,SMARCE1,SMARCB1,MYBL2,KLF5,SMARCD2,CHD4,NR3C1,HDAC1,BCL11A,SMARCA4,RFX1,DPF2,MBD2,ACTL6A,SMARCC2,ZFHX3,FOXK2,SMAD4,NFIC,GATAD2B,NFIB,TCF7L2,SSBP3,NFIA,ZNF281,ZNF148,SP2,RBPJ,STAT3,ZNF217,SMARCC1,NR2C2,JUN,ZNF746,NKX2-5,MITF,HDAC2,ZNF536,HOXA10
MF	GO:0033558	7.04e-13	protein deacetylase activity	KDM1A,ARID4B,MTA3,MBD3,RCOR1,HDAC6,BRMS1L,SALL1,CHD4,SUDS3,HDAC1,SIN3B,MTA2,SIN3A,CHD3,HDAC3,MTA1,HDAC2,MIER1
MF	GO:0030374	4.85e-12	ligand-dependent nuclear receptor transcription coactivator activity	KDM1A,MED24,MED17,NCOA1,ATXN7L3,BUD31,MED13,ENY2,ZMIZ2,NCOA3,TRERF1,MED1,MED4,NCOA2,MED30,MED16,MED14,MED12,NCOA6
MF	GO:0016746	6.04e-12	transferase activity, transferring acyl groups	CREBBP,ELOVL5,ING3,SMARCE1,SRCAP,HADHA,EP300,KAT2A,KAT2B,KANSL3,ATF2,SUPT7L,EPC1,TAF12,LPGAT1,NCOA3,HAT1,TAF5L,EPC2,HADHB,BRCA2,OGT,TAF5,KAT14,DLAT,TADA1,BRPF1,TAF6L,TAF10,TADA3,NAT1,HCFC1,KAT5,TADA2B,ZDHHC17,TAF9B,SUPT3H,WDR5,TAF9
MF	GO:0019213	3.76e-11	deacetylase activity	KDM1A,ARID4B,MTA3,MBD3,RCOR1,HDAC6,BRMS1L,SALL1,CHD4,SUDS3,HDAC1,SIN3B,MTA2,SIN3A,CHD3,HDAC3,MTA1,HDAC2,MIER1
MF	GO:0046966	6.32e-11	thyroid hormone receptor binding	MED24,MED17,TRIP6,MED13,NCOA3,MED1,MED4,NCOR1,MED30,NSD1,JMJD1C,MED16,MED12,NCOA6
MF	GO:0032452	2.24e-10	histone demethylase activity	KDM1A,KDM4A,JMJD6,KDM5A,KDM2B,KDM3A,KDM3B,KDM5C,KDM6A,ARID5B,KDM1B,JMJD1C,KDM2A,PHF2
MF	GO:0031491	3.14e-10	nucleosome binding	MBD3,SMARCE1,SMARCB1,CABIN1,HIRA,DNTTIP1,SMARCD2,SUPT6H,CHD4,HDAC1,SMARCA4,MBD2,ACTL6A,SMARCC2,GATAD2B,MTA2,SMARCC1,NOC2L,HDAC2
MF	GO:0042393	3.2e-10	histone binding	BRD9,KDM4A,ING3,KDM5A,L3MBTL2,TBL1X,CENPT,SUPT6H,PHF12,ASF1A,RBBP5,KMT2A,TRIM24,DEK,SMARCA4,HAT1,ANP32A,BRD4,ING1,RNF20,PHF6,CHAF1B,VPS72,KDM1B,BRD7,SGF29,TBL1XR1,SUZ12,NOC2L,WDR5,PHF2,DAXX,BRD2
MF	GO:0018024	6.57e-10	histone-lysine N-methyltransferase activity	KMT2C,MECOM,SETD1A,DOT1L,RBBP5,KMT2A,ASH2L,MEN1,DPY30,NSD1,KMT2D,SUZ12,SETD2,WDR5,EHMT2,KMT2B
MF	GO:0001085	1.05e-09	RNA polymerase II transcription factor binding	CREBBP,SPEN,PITX1,EP300,TRPS1,CHD4,ATF2,HDAC1,TAF12,GATA4,NCOR1,GATA6,TP53,TCF7L2,MTA2,PITX2,RBPJ,STAT3,SIN3A,JUN,DMAP1,MTA1,HDAC2,LDB1
MF	GO:0042826	2.45e-09	histone deacetylase binding	HDAC6,BRMS1L,AKAP8,KAT2A,CHD4,SUDS3,KAT2B,HDAC1,MEF2D,NCOR1,TP53,PHF6,NIPBL,SP2,HDAC3,KPNA2,BCOR,NCOR2,HDAC2,MIER1,HOXA10
MF	GO:0042054	3.78e-09	histone methyltransferase activity	KMT2C,MECOM,SETD1A,DOT1L,RBBP5,KMT2A,ASH2L,MEN1,DPY30,NSD1,KMT2D,SUZ12,SETD2,PRMT3,WDR5,EHMT2,KMT2B
MF	GO:0032451	1.8e-08	demethylase activity	KDM1A,KDM4A,JMJD6,KDM5A,KDM2B,KDM3A,KDM3B,KDM5C,KDM6A,ARID5B,KDM1B,JMJD1C,KDM2A,PHF2
MF	GO:0016811	4.39e-08	hydrolase activity, acting on carbon-nitrogen (but not peptide) bonds, in linear amides	KDM1A,ARID4B,MTA3,MBD3,RCOR1,HDAC6,BRMS1L,SALL1,CHD4,SUDS3,HDAC1,SIN3B,MTA2,SIN3A,CHD3,HDAC3,MTA1,HDAC2,MIER1
MF	GO:0016279	4.52e-08	protein-lysine N-methyltransferase activity	KMT2C,MECOM,SETD1A,DOT1L,RBBP5,KMT2A,ASH2L,MEN1,DPY30,NSD1,KMT2D,SUZ12,SETD2,WDR5,EHMT2,KMT2B
MF	GO:0016278	6.05e-08	lysine N-methyltransferase activity	KMT2C,MECOM,SETD1A,DOT1L,RBBP5,KMT2A,ASH2L,MEN1,DPY30,NSD1,KMT2D,SUZ12,SETD2,WDR5,EHMT2,KMT2B
MF	GO:0042809	6.25e-08	vitamin D receptor binding	MED24,MED17,MED13,MED1,MED4,MED30,MED16,MED14,MED12
MF	GO:0031492	7.83e-08	nucleosomal DNA binding	MBD3,SMARCE1,SMARCB1,SMARCD2,CHD4,HDAC1,SMARCA4,MBD2,ACTL6A,SMARCC2,GATAD2B,MTA2,SMARCC1,HDAC2
MF	GO:0050681	1.11e-07	androgen receptor binding	KDM1A,PIAS1,PIAS2,NCOA1,EP300,FOXP1,KDM3A,NCOA3,SMARCA4,RB1,NSD1,KAT5,NRIP1,DAXX
MF	GO:0035258	1.11e-07	steroid hormone receptor binding	KDM1A,PIAS1,PIAS2,NCOA1,EP300,FOXP1,KDM3A,NCOA3,MED1,SMARCA4,RB1,NSD1,TAF10,KAT5,NRIP1,NCOA6,DAXX,PAGR1
MF	GO:0031490	1.26e-07	chromatin DNA binding	MBD3,SMARCE1,SMARCB1,SMARCD2,CHD4,KDM3A,HDAC1,KDM3B,SMARCA4,MBD2,ACTL6A,SMARCC2,GATAD2B,MTA2,STAT3,JMJD1C,SMARCC1,SUZ12,HDAC2
MF	GO:0000980	1.5e-07	RNA polymerase II distal enhancer sequence-specific DNA binding	MBD3,SMARCE1,SMARCB1,SMARCD2,CHD4,ATF2,HDAC1,SMARCA4,MBD2,ACTL6A,SMARCC2,GATAD2B,SMARCC1,JUN,HDAC2
MF	GO:0033613	2.23e-07	activating transcription factor binding	CREBBP,EP300,ZNF516,ATF2,HDAC1,MEF2D,TAF12,GATA4,YAP1,NCOR1,PITX2,SIN3A,HCFC1,JUN,LDB1,TAF9
MF	GO:0042800	2.86e-07	histone methyltransferase activity (H3-K4 specific)	KMT2C,SETD1A,RBBP5,KMT2A,ASH2L,DPY30,KMT2D,WDR5,KMT2B
MF	GO:0016922	2.86e-07	ligand-dependent nuclear receptor binding	SMARCE1,NCOA1,ARID1A,NCOA3,MED1,NCOA2,NCOR1,TADA3,NCOR2
MF	GO:0047485	3.93e-07	protein N-terminus binding	MNAT1,SMARCE1,NCOA1,NBN,ERCC2,GTF2H3,HDAC1,NCOA3,SMARCA4,MEN1,TP53,NIPBL,MAP2K1,SMARCC1,TBL1XR1,MORF4L1,NCOR2,DAXX
MF	GO:0008170	1.06e-06	N-methyltransferase activity	KMT2C,MECOM,SETD1A,DOT1L,RBBP5,KMT2A,ASH2L,MEN1,TFB2M,DPY30,NSD1,KMT2D,SUZ12,SETD2,PRMT3,WDR5,EHMT2,KMT2B
MF	GO:0070491	1.16e-06	repressing transcription factor binding	CHD4,HDAC1,TCF7L2,MTA2,SKI,CTBP1,RBPJ,STAT3,KAT5,DMAP1,MTA1,NOC2L,HMGB1,HDAC2
MF	GO:0035326	1.26e-06	enhancer binding	MBD3,SMARCE1,SMARCB1,RAI1,SMARCD2,CHD4,ATF2,HDAC1,SMARCA4,MBD2,ACTL6A,SMARCC2,ARNT,GATAD2B,SMARCC1,JUN,HDAC2
MF	GO:0008276	2.73e-06	protein methyltransferase activity	KMT2C,MECOM,SETD1A,DOT1L,RBBP5,KMT2A,ASH2L,MEN1,DPY30,NSD1,KMT2D,SUZ12,SETD2,PRMT3,WDR5,EHMT2,KMT2B
MF	GO:0001158	4.65e-06	enhancer sequence-specific DNA binding	MBD3,SMARCE1,SMARCB1,SMARCD2,CHD4,ATF2,HDAC1,SMARCA4,MBD2,ACTL6A,SMARCC2,GATAD2B,SMARCC1,JUN,HDAC2
MF	GO:0001191	5.87e-06	transcriptional repressor activity, RNA polymerase II transcription factor binding	CREBBP,SPEN,SMARCA2,NCOA1,PHF12,ZNF451,HDAC1,SIN3B,SMARCA4,MED6,CTBP1,PITX2,SIN3A,JUN,MED12,TLE1
MF	GO:0001227	6.62e-06	transcriptional repressor activity, RNA polymerase II transcription regulatory region sequence-specific binding	CREBBP,RCOR1,HIVEP1,TRPS1,ERF,BCL11A,TSHZ3,ZFHX3,ZEB1,ARID5B,PHF6,ZNF281,ZNF148,SP2,E2F6,ZEB2,ZNF217,TSHZ1,ZNF746,SATB1,MITF,ZNF536,DACH1
MF	GO:0000982	1.1e-05	transcription factor activity, RNA polymerase II core promoter proximal region sequence-specific binding	CREBBP,TBPL1,YBX1,RCOR1,MYBL2,KLF5,NR3C1,BCL11A,TSHZ3,ZFHX3,FOXK2,SMAD4,NFIC,NFIB,SSBP3,NFIA,ZNF281,ZNF148,SP2,RBPJ,STAT3,ZNF217,NR2C2,JUN,TSHZ1,ZNF746,NKX2-5,MITF,ZNF536,HOXA10,DACH1
MF	GO:0002039	1.52e-05	p53 binding	KDM1A,CREBBP,SMARCB1,HDAC1,TRIM24,SMARCA4,TP53,BRD4,RNF20,BRD7,BLM,DAXX,EHMT2,TAF9
MF	GO:0001103	1.85e-05	RNA polymerase II repressing transcription factor binding	CHD4,HDAC1,TCF7L2,MTA2,RBPJ,STAT3,DMAP1,MTA1,HDAC2
MF	GO:0008168	3.24e-05	methyltransferase activity	KMT2C,TARBP1,MECOM,SETD1A,DOT1L,COQ5,RBBP5,KMT2A,DNMT3A,ASH2L,MEN1,TGS1,TFB2M,DPY30,NSD1,KMT2D,TRMT10C,SUZ12,SETD2,PRMT3,WDR5,EHMT2,KMT2B
MF	GO:0001047	3.3e-05	core promoter binding	KDM5A,HDAC6,POLRMT,SMARCB1,EP300,E2F3,NR3C1,HDAC1,KMT2A,RREB1,MED1,SMARCA4,RB1,ZFHX3,TP53,POU2F1,ZNF281,NSD1,NRIP1,MTA1
MF	GO:0003684	4.46e-05	damaged DNA binding	CREBBP,EP300,NBN,GTF2H3,RPA2,RPA1,PCNA,XPA,TP53,XPC,HMGB1,BLM
MF	GO:0008757	4.58e-05	S-adenosylmethionine-dependent methyltransferase activity	KMT2C,TARBP1,MECOM,SETD1A,DOT1L,RBBP5,KMT2A,DNMT3A,ASH2L,MEN1,TFB2M,DPY30,NSD1,KMT2D,TRMT10C,SUZ12,SETD2,PRMT3,WDR5,EHMT2,KMT2B
MF	GO:0001228	5.07e-05	transcriptional activator activity, RNA polymerase II transcription regulatory region sequence-specific binding	TBPL1,YBX1,MYBL2,KLF5,TRPS1,E2F3,NR3C1,ATF2,ARID3A,PRDM2,RREB1,GATA4,GATA6,TP53,FOXK2,SMAD4,NFIC,NFIB,SSBP3,NFIA,RBPJ,STAT3,ZNF24,NR2C2,ARID3B,NKX2-5,MITF,TFDP1,PBX2,YY2,HOXA10
MF	GO:0016810	6.9e-05	hydrolase activity, acting on carbon-nitrogen (but not peptide) bonds	KDM1A,ARID4B,MTA3,MBD3,RCOR1,HDAC6,BRMS1L,SALL1,CHD4,SUDS3,HDAC1,SIN3B,MTA2,SIN3A,CHD3,HDAC3,MTA1,HDAC2,MIER1
MF	GO:0016741	7.86e-05	transferase activity, transferring one-carbon groups	KMT2C,TARBP1,MECOM,SETD1A,DOT1L,COQ5,RBBP5,KMT2A,DNMT3A,ASH2L,MEN1,TGS1,TFB2M,DPY30,NSD1,KMT2D,TRMT10C,SUZ12,SETD2,PRMT3,WDR5,EHMT2,KMT2B
MF	GO:0140030	8.73e-05	modification-dependent protein binding	BRD9,KDM4A,ING3,KDM5A,HDAC6,L3MBTL2,RBBP5,KMT2A,TRIM24,SMARCA4,BRD4,ING1,BRD7,SGF29,SUZ12,WDR5,PHF2,BRD2
MF	GO:0003678	0.000115	DNA helicase activity	MCM6,NBN,MCM4,ERCC2,SETX,CHD4,INO80,CHD1L,CHD3,XRCC6,BLM
MF	GO:0034062	0.000184	5'-3' RNA polymerase activity	POLR2B,TRNT1,POLRMT,POLR2C,POLR2I,MED20,POLR1E,MED21,POLR2A,PRIM1
MF	GO:0097747	0.000184	RNA polymerase activity	POLR2B,TRNT1,POLRMT,POLR2C,POLR2I,MED20,POLR1E,MED21,POLR2A,PRIM1
MF	GO:0070577	0.00021	lysine-acetylated histone binding	BRD9,KMT2A,TRIM24,SMARCA4,BRD4,BRD7,BRD2
MF	GO:0140033	0.00021	acetylation-dependent protein binding	BRD9,KMT2A,TRIM24,SMARCA4,BRD4,BRD7,BRD2
MF	GO:0008094	0.000261	DNA-dependent ATPase activity	MNAT1,MCM6,SMARCA2,NBN,MCM4,ERCC2,GTF2H3,CHD4,CHD6,SMARCA4,CHD1L,CHD3,XRCC6,BLM
MF	GO:0032454	0.000287	histone demethylase activity (H3-K9 specific)	KDM1A,KDM4A,KDM3A,KDM3B,JMJD1C,PHF2
MF	GO:0004386	0.00031	helicase activity	MCM6,SMARCA2,NBN,MCM4,ERCC2,SETX,CHD4,SMARCA4,INO80,CHD1L,EIF4A3,DDX19B,DHX57,DDX19A,CHD3,XRCC6,BLM
MF	GO:0001102	0.000378	RNA polymerase II activating transcription factor binding	CREBBP,EP300,ATF2,TAF12,NCOR1,PITX2,SIN3A,JUN,LDB1
MF	GO:0001046	0.000481	core promoter sequence-specific DNA binding	KDM5A,POLRMT,SMARCB1,HDAC1,KMT2A,RREB1,SMARCA4,ZFHX3,TP53,POU2F1,NSD1,NRIP1,MTA1
MF	GO:0061665	0.000494	SUMO ligase activity	PIAS1,PIAS2,PIAS4,ZNF451
MF	GO:0008353	0.000681	RNA polymerase II carboxy-terminal domain kinase activity	MNAT1,CCNK,ERCC2,GTF2H3,CDK9,CDK12
MF	GO:0003899	0.000705	DNA-directed 5'-3' RNA polymerase activity	POLR2B,POLRMT,POLR2C,POLR2I,MED20,POLR1E,MED21,POLR2A,PRIM1
MF	GO:0004003	0.000716	ATP-dependent DNA helicase activity	MCM6,NBN,MCM4,CHD4,CHD1L,CHD3,XRCC6,BLM
MF	GO:0010485	0.00101	H4 histone acetyltransferase activity	KANSL3,HAT1,BRCA2,OGT,HCFC1,WDR5
MF	GO:0001106	0.00108	RNA polymerase II transcription corepressor activity	PHF12,ZNF451,HDAC1,SIN3B,CTBP1,SIN3A,TLE1
MF	GO:0016779	0.00123	nucleotidyltransferase activity	POLR2B,COASY,TRNT1,POLRMT,POLR2C,POLR2I,MTPAP,MOCS3,MED20,POLR1E,TAMM41,MED21,FLAD1,PCYT1A,POLR2A,PRIM1
MF	GO:0035064	0.00172	methylated histone binding	KDM4A,ING3,KDM5A,L3MBTL2,RBBP5,ING1,SGF29,SUZ12,WDR5,PHF2
MF	GO:0140034	0.00172	methylation-dependent protein binding	KDM4A,ING3,KDM5A,L3MBTL2,RBBP5,ING1,SGF29,SUZ12,WDR5,PHF2
MF	GO:0001078	0.00251	transcriptional repressor activity, RNA polymerase II core promoter proximal region sequence-specific binding	CREBBP,RCOR1,BCL11A,TSHZ3,ZFHX3,ZNF281,ZNF148,SP2,ZNF217,TSHZ1,ZNF746,ZNF536,DACH1
MF	GO:0008013	0.00285	beta-catenin binding	HDAC6,SETD1A,EP300,TBL1X,SALL1,SKP1,ASH2L,APC,TCF7L2,TBL1XR1,BCL9L
MF	GO:0097472	0.00366	cyclin-dependent protein kinase activity	CCNK,CDK2,CDK8,CDK9,CCNA2,CDK5,CDK12
MF	GO:0004300	0.00448	enoyl-CoA hydratase activity	HADHA,ECHDC1,EHHADH,HADHB
MF	GO:0032453	0.00448	histone demethylase activity (H3-K4 specific)	KDM1A,KDM5A,KDM5C,KDM1B
MF	GO:0017162	0.00448	aryl hydrocarbon receptor binding	NCOA1,TAF6,NCOA2,ARNT
MF	GO:0008022	0.00486	protein C-terminus binding	EP300,TBL1X,ERCC2,PCGF1,CENPF,COIL,YEATS4,BRCA2,SAE1,DST,CTBP1,TOPBP1,NIPBL,MAP2K1,MED12,XRCC6
MF	GO:0140098	0.00589	catalytic activity, acting on RNA	LARS2,POLR2B,TARBP1,IARS2,TRNT1,POLRMT,SAMHD1,POLR2C,ERI1,POLR2I,TDP2,DARS2,AARS2,MED20,POLR1E,TGS1,YARS2,EIF4A3,RARS2,QTRT2,MED21,DDX19B,TFB2M,DHX57,DDX19A,TSEN34,TRMT10C,FARSA,POLR2A,PRIM1
MF	GO:0034648	0.00597	histone demethylase activity (H3-dimethyl-K4 specific)	KDM1A,KDM5A,KDM1B
MF	GO:0010484	0.00597	H3 histone acetyltransferase activity	KAT2A,BRCA2,BRPF1
MF	GO:0046914	0.00682	transition metal ion binding	MNAT1,KDM4A,JMJD6,KDM5A,USP33,PIAS2,SCD,SAMHD1,TRPS1,PIAS4,POLR2I,MTPAP,CHD4,TDP2,KDM3A,PRDM2,KMT2A,ZMYM2,TRIM24,KDM5C,TET1,COX17,TP53,LIMD1,ZEB1,SKI,KDM1B,NSD1,TET2,CHD3,ZNF24,RPS27,BLM,PHF2,DPF3
MF	GO:0043996	0.00714	histone acetyltransferase activity (H4-K8 specific)	KANSL3,OGT,HCFC1,WDR5
MF	GO:0046972	0.00714	histone acetyltransferase activity (H4-K16 specific)	KANSL3,OGT,HCFC1,WDR5
MF	GO:0043995	0.00714	histone acetyltransferase activity (H4-K5 specific)	KANSL3,OGT,HCFC1,WDR5
MF	GO:0008270	0.00827	zinc ion binding	MNAT1,KDM4A,KDM5A,USP33,PIAS2,SAMHD1,TRPS1,PIAS4,POLR2I,CHD4,PRDM2,KMT2A,ZMYM2,TRIM24,KDM5C,TP53,LIMD1,ZEB1,SKI,KDM1B,NSD1,TET2,CHD3,ZNF24,RPS27,BLM,PHF2,DPF3
MF	GO:0098811	0.00837	transcriptional repressor activity, RNA polymerase II activating transcription factor binding	CREBBP,SMARCA2,NCOA1,SMARCA4,MED6,PITX2,JUN,MED12
MF	GO:0001190	0.00837	transcriptional activator activity, RNA polymerase II transcription factor binding	CREBBP,SMARCA2,NCOA1,SMARCA4,MED6,PITX2,JUN,MED12
MF	GO:0001105	0.00915	RNA polymerase II transcription coactivator activity	CREBBP,SMARCA2,NCOA1,SMARCA4,MED6,PITX2,MED12
MF	GO:0030331	0.00915	estrogen receptor binding	NCOA1,MED1,NSD1,TAF10,NRIP1,NCOA6,PAGR1
MF	GO:0031625	0.0109	ubiquitin protein ligase binding	KDM4A,HLTF,DNAJA1,HDAC6,PIAS4,UBE2S,SCAMP3,PRDX6,RPA2,HERC2,APC,DERL1,RB1,TP53,PRKACB,RNF20,SKI,NDUFS2,GLMN,JUN,UBE2N,ZNF746,POLR2A,UBE2G2,DAXX
MF	GO:0008026	0.0125	ATP-dependent helicase activity	MCM6,NBN,MCM4,CHD4,CHD1L,EIF4A3,DDX19B,DHX57,DDX19A,CHD3,XRCC6,BLM
MF	GO:0070035	0.0125	purine NTP-dependent helicase activity	MCM6,NBN,MCM4,CHD4,CHD1L,EIF4A3,DDX19B,DHX57,DDX19A,CHD3,XRCC6,BLM
MF	GO:0003923	0.0126	GPI-anchor transamidase activity	PIGU,PIGT,PIGK
MF	GO:0044389	0.0134	ubiquitin-like protein ligase binding	KDM4A,HLTF,DNAJA1,HDAC6,PIAS4,UBE2S,SCAMP3,PRDX6,RPA2,HERC2,APC,DERL1,RB1,TP53,PRKACB,RNF20,SKI,NDUFS2,GLMN,JUN,UBE2N,ZNF746,POLR2A,UBE2G2,DAXX
MF	GO:0003697	0.0152	single-stranded DNA binding	YBX1,TDP2,RPA2,RPA1,BRCA2,PURB,XPC,PURA,HMGB1,BLM,PRIM1
MF	GO:0042623	0.0152	ATPase activity, coupled	MNAT1,ATP6V1H,ATP2B1,MCM6,SMARCA2,NBN,MCM4,ERCC2,GTF2H3,CHD4,CHD6,SMARCA4,ABCB7,CHD1L,MYH10,EIF4A3,DDX19B,ATP6V0D1,DHX57,CLPX,DDX19A,CHD3,LONP1,XRCC6,BLM
MF	GO:0004693	0.0158	cyclin-dependent protein serine/threonine kinase activity	CCNK,CDK2,CDK8,CDK9,CDK5,CDK12
MF	GO:0001077	0.0165	transcriptional activator activity, RNA polymerase II core promoter proximal region sequence-specific binding	TBPL1,YBX1,MYBL2,KLF5,NR3C1,FOXK2,SMAD4,NFIC,NFIB,SSBP3,NFIA,RBPJ,STAT3,NR2C2,NKX2-5,MITF,HOXA10
MF	GO:0000405	0.0219	bubble DNA binding	XPC,HMGB1,BLM
MF	GO:0016876	0.025	ligase activity, forming aminoacyl-tRNA and related compounds	LARS2,IARS2,DARS2,AARS2,YARS2,RARS2,FARSA
MF	GO:0016875	0.025	ligase activity, forming carbon-oxygen bonds	LARS2,IARS2,DARS2,AARS2,YARS2,RARS2,FARSA
MF	GO:0004812	0.025	aminoacyl-tRNA ligase activity	LARS2,IARS2,DARS2,AARS2,YARS2,RARS2,FARSA
MF	GO:0140097	0.0295	catalytic activity, acting on DNA	MCM6,NBN,MCM4,ERCC2,SETX,CHD4,TDP2,DNMT3A,INO80,CHD1L,PCNA,TATDN2,RBPJ,CHD3,SLX4,XRCC6,BLM
MF	GO:0019783	0.0374	ubiquitin-like protein-specific protease activity	USP33,KAT2A,SENP6,USP34,SENP3,BAP1,TAF10,USP47,TADA3,TADA2B,TAF9B,TRRAP
MF	GO:0019904	0.04	protein domain specific binding	ATP2B1,DNM2,DNAJA1,TBL1X,TRPS1,AIP,ATN1,SKP1,CDK2,NCOA3,MED1,MAP2K2,MBD2,XPA,RB1,NCOA2,TP53,CCNA2,TCF7L2,LIN7C,KAT14,CENPJ,SKI,CTBP1,NIPBL,SRR,USP47,TADA3,MED12,TFDP1,LDB1,EHMT2,TAF9,AATF
MF	GO:0003857	0.0475	3-hydroxyacyl-CoA dehydrogenase activity	HADHA,EHHADH,HADHB
MF	GO:0003705	0.0489	transcription factor activity, RNA polymerase II distal enhancer sequence-specific binding	NFIX,HIVEP1,ATF2,RFX1,ZFHX3,ARNT,JUN,PURA
MF	GO:0042162	0.0489	telomeric DNA binding	KDM1A,RPA2,RPA1,PURA,XRCC6,BLM
[truncated: 202 more rows]

## Sheet: (5) gProfiler_Arglu1 + Dex
Table S5. BioID Data. Filtered by p-value.
(5) gProfiler_Arglu1 + Dex
Go Type	term ID	p-value	t name	Q&T list
[truncated: 771 more rows]

## Sheet: (6) gProfiler_GR + Dex
Table S5. BioID Data. Filtered by p-value.
(6) gProfiler_GR + Dex
Go Type	term ID	p-value	t name	Q&T list
[truncated: 728 more rows]

## Sheet: (7) FC Calculations
Table S5. BioID Data
[truncated: 3,416 more rows]

## Sheet: (8) Raw Data
Table S5. BioID Data
[truncated: 3,416 more rows]
