# Supplementary material for: ARGLU1 is a transcriptional coactivator and splicing regulator important for stress hormone signaling and development
Source: Nucleic Acids Res. 2019 Jan 30;47(6):2856–70. doi: 10.1093/nar/gkz010 (PMC6451108; doi:10.1093/nar/gkz010)
Supplement: Supplementary Data [file gkz010_supplemental_files.zip › Table S6 - RIME MS.xlsx]

## Sheet: (1) Arglu1 + Dex (not in IgG)
Table S6.RIME Data
(1) Arglu1 + Dex (not in IgG)
UniprotID	Entry name	Protein names	Gene	ARGLU1 Veh1	ARGLU1 Veh2	GR Veh1	GR Veh2	ARGLU1 Dex1	ARGLU1 Dex2	GR Dex1	GR Dex2	Avg ARGLU1 Veh	Avg GR Veh	Avg ARGLU1 Dex	Avg GR Dex
D3YYA0	D3YYA0_MOUSE	Set1/Ash2 histone methyltransferase complex subunit ASH2	Ash2l	21964		17173	2255		91292	15185	95422	21964	9714	91292
A0A0U1RPC4	A0A0U1RPC4_MOUSE	Elongation factor Tu, mitochondrial (Fragment)	Tufm		17672			89992				17672		89992
Q8BFZ3	ACTBL_MOUSE	Beta-actin-like protein 2 (Kappa-actin)	Actbl2					89236						89236	3066.45
P99027	RLA2_MOUSE	60S acidic ribosomal protein P2	Rplp2					92876	81917	94844	17			87396.5	4334
F6XW22	F6XW22_MOUSE	Pre-mRNA-processing factor 40 homolog B (Fragment)	Prpf40b		54147			83283	84448			54147		83865.5
Q60596	XRCC1_MOUSE	DNA repair protein XRCC1 (X-ray repair cross-complementing protein 1)	Xrcc1				48356	73498					48356	73498	5712.85
Q9D1L0	CHCH2_MOUSE	Coiled-coil-helix-coiled-coil-helix domain-containing protein 2	Chchd2			3172		72555		51847	46592		3172	72555
Q3TKY6	CWC27_MOUSE	Peptidyl-prolyl cis-trans isomerase CWC27 homolog (PPIase CWC27) (EC 5.2.1.8)	Cwc27					71214						71214
A0A1D5RLM9	A0A1D5RLM9_MOUSE	DNA-directed RNA polymerase II subunit RPB3 (Fragment)	Polr2c	1713		68549			71165		564	1713	68549	71165	4625
E9Q2R8	E9Q2R8_MOUSE	MAGUK p55 subfamily member 6	Mpp6			4668	7723	69617		52838	42731		6195.5	69617
Q9CQV6	MLP3B_MOUSE	Microtubule-associated proteins 1A/1B light chain 3B (Autophagy-related protein LC3 B) (Autophagy-related ubiquitin-like modifier LC3 B) (MAP1 light chain 3-like protein 2) (MAP1A/MAP1B light chain 3 B) (MAP1A/MAP1B LC3 B) (Microtubule-associated protein 1 light chain 3 beta)	Map1lc3b			47136	2357	75546	62286	5664	226		24746.5	68916	29346
Q3UJH4	Q3UJH4_MOUSE	Homeobox protein Rhox5 (Reproductive homeobox 5)	Rhox5	1346	11617	77829			68493	1265		6481.5	77829	68493
Q9Z2U1	PSA5_MOUSE	Proteasome subunit alpha type-5 (EC 3.4.25.1) (Macropain zeta chain) (Multicatalytic endopeptidase complex zeta chain) (Proteasome zeta chain)	Psma5	2453		2253	22217	77177	55176	83416	4456	2453	12235	66176.5
A0A087WQE9	A0A087WQE9_MOUSE	Ankyrin repeat and SOCS box protein 1 (Ankyrin repeat and SOCS box-containing protein 1, isoform CRA_c)	Asb1	25735	9232	4765		74524	55326			17483.5	4765	64925
D3YXK2	SAFB1_MOUSE	Scaffold attachment factor B1 (SAF-B1)	Safb						64847					64847
Q923G2	RPAB3_MOUSE	DNA-directed RNA polymerases I, II, and III subunit RPABC3 (RNA polymerases I, II, and III subunit ABC3) (DNA-directed RNA polymerase II subunit H) (RPB17) (RPB8 homolog)	Polr2h		58981		14467	64531		95354	52123	58981	14467	64531	55303.5
P02469	LAMB1_MOUSE	Laminin subunit beta-1 (Laminin B1 chain) (Laminin-1 subunit beta) (Laminin-10 subunit beta) (Laminin-12 subunit beta) (Laminin-2 subunit beta) (Laminin-6 subunit beta) (Laminin-8 subunit beta)	Lamb1		1882			61575				1882		61575
P09813	APOA2_MOUSE	Apolipoprotein A-II (Apo-AII) (ApoA-II) (Apolipoprotein A2) [Cleaved into: Proapolipoprotein A-II (ProapoA-II)]	Apoa2			1176	41837	77159	44913	4625			21506.5	61036
Q07646	MEST_MOUSE	Mesoderm-specific transcript protein (EC 3.-.-.-) (Paternally-expressed gene 1 protein)	Mest	14854					58718			14854		58718	28999
Q99ME9	NOG1_MOUSE	Nucleolar GTP-binding protein 1 (Chronic renal failure gene protein) (GTP-binding protein NGB)	Gtpbp4		1384			12978	95578	41762	37747	1384		54278
Q8BLD4	Q8BLD4_MOUSE	MCG16669, isoform CRA_f (TAR DNA-binding protein 43) (TARDBP S7) (TDP-43 variant 5)	Tardbp				25429	52514					25429	52514
Q61749	EI2BD_MOUSE	Translation initiation factor eIF-2B subunit delta (eIF-2B GDP-GTP exchange factor subunit delta)	Eif2b4		54462			48944				54462		48944	49219.5
D6RCI8	D6RCI8_MOUSE	U3 small nucleolar ribonucleoprotein protein IMP4	Imp4	21259	14957	16341	74458	47487			23539	18108	45399.5	47487
H3BJU7	H3BJU7_MOUSE	Rho guanine nucleotide exchange factor 2	Arhgef2		74983	79732			47421	44777	13915	74983	79732	47421	15769.5
Q8BIQ5	CSTF2_MOUSE	Cleavage stimulation factor subunit 2 (CF-1 64 kDa subunit) (Cleavage stimulation factor 64 kDa subunit) (CSTF 64 kDa subunit) (CstF-64)	Cstf2	9659	7822	18822	37911	14161	77715		968.8	8740.5	28366.5	45938
Q3UC65	RSRP1_MOUSE	Arginine/serine-rich protein 1	Rsrp1	27715	26633			42627	48536			27174		45581.5	26476
Q5U4C3	SFR19_MOUSE	Splicing factor, arginine/serine-rich 19 (SR-related and CTD-associated factor 1)	Scaf1	93169	76466		6583	88214	824	2222		84817.5	6583	44519	5195.95
Q0VBL3	Q0VBL3_MOUSE	RNA-binding motif protein 15	Rbm15	1282	138	2139	1958	15624	69993			710	2048.5	42808.5	13459.4
D3Z3D2	D3Z3D2_MOUSE	Nuclear cap-binding protein subunit 2 (20 kDa nuclear cap-binding protein)	Ncbp2	2543	2675	12364		42986	42564			2609	12364	42775	2754
A0A1B0GRD5	A0A1B0GRD5_MOUSE	PIH1 domain-containing protein 1 (Fragment)	Pih1d1	16187	15191		94537	9268	71486			15689	94537	40377
Q9Z0H1	WDR46_MOUSE	WD repeat-containing protein 46 (WD repeat-containing protein BING4)	Wdr46	78277	72573				37971			75425		37971	68477.5
P61458	PHS_MOUSE	Pterin-4-alpha-carbinolamine dehydratase (PHS) (EC 4.2.1.96) (4-alpha-hydroxy-tetrahydropterin dehydratase) (Dimerization cofactor of hepatocyte nuclear factor 1-alpha) (DCoH) (Dimerization cofactor of HNF1) (Phenylalanine hydroxylase-stimulating protein) (Pterin carbinolamine dehydratase) (PCD)	Pcbd1	1769		11741	9668	11435	64321	62476	4163	1769	10704.5	37878	968.8
Q02614	S30BP_MOUSE	SAP30-binding protein (Transcriptional regulator protein HCNGP)	Sap30bp	53869	27169	23988	17332	58342	17398			40519	20660	37870
Q8BKA3	SRRM4_MOUSE	Serine/arginine repetitive matrix protein 4 (Neural-specific serine/arginine repetitive splicing factor of 100 kDa) (Neural-specific SR-related protein of 100 kDa) (nSR100)	Srrm4	2311	132			5451	68113			1221.5		36782	36739.5
F7C265	F7C265_MOUSE	Coiled-coil domain-containing protein 47 (Fragment)	Ccdc47	82447	56528				35278	28999		69487.5		35278
F7B6Z5	F7B6Z5_MOUSE	Cleavage and polyadenylation-specificity factor subunit 4 (Fragment)	Cpsf4	23722	23369	1543		65414	2782		2754	23545.5	1543	34098	31228
A0A087WP98	A0A087WP98_MOUSE	Prothymosin alpha (Prothymosin alpha, isoform CRA_c)	Ptma		16678	31859	2848	33643	33881	4278	2378	16678	17353.5	33762
A0A1L1SS95	A0A1L1SS95_MOUSE	ELAV-like protein	Elavl3					42382	23863					33122.5
P70333	HNRH2_MOUSE	Heterogeneous nuclear ribonucleoprotein H2 (hnRNP H2) (Heterogeneous nuclear ribonucleoprotein H') (hnRNP H') [Cleaved into: Heterogeneous nuclear ribonucleoprotein H2, N-terminally processed]	Hnrnph2	3946	37329	19177	12442	19932	41151		793.3	20637.5	15809.5	30541.5
E9Q5K9	YTDC1_MOUSE	YTH domain-containing protein 1	Ythdc1	68213	22539			11142	49756			45376		30449
Q923D5	WBP11_MOUSE	WW domain-binding protein 11 (WBP-11) (Splicing factor that interacts with PQBP-1 and PP1)	Wbp11	26143	24261		3533.3	54163	6688.7	12952	11618	25202	3533.3	30425.8	49894
Q6P1B9	Q6P1B9_MOUSE	Bin1 protein (Myc box-dependent-interacting protein 1)	Bin1	16444				7978	51734			16444		29856
Q5SFM8	RBM27_MOUSE	RNA-binding protein 27 (Peri-implantation stem cell protein 1) (RNA-binding motif protein 27)	Rbm27	54821	27887	2477		39612	17992			41354	2477	28802
P24788	CD11B_MOUSE	Cyclin-dependent kinase 11B (Cell division cycle 2-like protein kinase 1) (Cell division protein kinase 11) (Cyclin-dependent kinase 11) (EC 2.7.11.22) (Galactosyltransferase-associated protein kinase p58/GTA) (PITSLRE serine/threonine-protein kinase CDC2L1)	Cdk11b	4679	58744	2422	9791.3	5933	47755			31711.5	6106.65	26844
Q8C0D7	ING4_MOUSE	Inhibitor of growth protein 4 (p29ING4)	Ing4	63653	3959	19432		26671				33806	19432	26671
H3BLR3	H3BLR3_MOUSE	SUMO-activating enzyme subunit 2 (Fragment)	Uba2	38493	35727				26529			37110		26529	2834.6
Q3URU2	PEG3_MOUSE	Paternally-expressed gene 3 protein (ASF-1)	Peg3	56.5	434.2	4191		26131		2931	9679	245.35	4191	26131
P26883	FKB1A_MOUSE	Peptidyl-prolyl cis-trans isomerase FKBP1A (PPIase FKBP1A) (EC 5.2.1.8) (12 kDa FK506-binding protein) (12 kDa FKBP) (FKBP-12) (Calstabin-1) (FK506-binding protein 1A) (FKBP-1A) (Immunophilin FKBP12) (Rotamase)	Fkbp1a				38243	8597	43571				38243	26084	2753
A2A8V8	A2A8V8_MOUSE	Serine/arginine repetitive matrix protein 1	Srrm1	136	6469	14272	12181	7323	44432	1849	1992	3302.5	13226.5	25877.5	19973.5
O88907	PIAS1_MOUSE	E3 SUMO-protein ligase PIAS1 (EC 2.3.2.27) (DEAD/H box-binding protein 1) (Protein inhibitor of activated STAT protein 1) (RING-type E3 ubiquitin transferase PIAS1)	Pias1	62573	585				25832	3875	56681	31579		25832
A0A087WSG5	A0A087WSG5_MOUSE	CDK-activating kinase assembly factor MAT1	Mnat1	7167		4489		4362	45935	34349	12528	7167	4489	25148.5	39754.5
Q9R1R8	Q9R1R8_MOUSE	Retinol dehydrogenase 11 (UBE-1b)	Rdh11	76189	34652			44675	2861	27677		55420.5		23768
A2AR01	A2AR01_MOUSE	Peptidyl-prolyl cis-trans isomerase (PPIase) (EC 5.2.1.8) (Fragment)	Ppig	42146	49889			14524	32575			46017.5		23549.5	793.3
D3YV30	D3YV30_MOUSE	G-rich sequence factor 1 (Fragment)	Grsf1						23489	27792	12155			23489	4822.15
Q80X98	Q80X98_MOUSE	DEAH (Asp-Glu-Ala-His) box polypeptide 38	Dhx38	1322	1265			357	46619	18137	44319	1293.5		23488	2519
Q8K389	CK5P2_MOUSE	CDK5 regulatory subunit-associated protein 2 (CDK5 activator-binding protein C48)	Cdk5rap2	59738	12644			46113	139			36191		23126	47713
A0A140LIS5	A0A140LIS5_MOUSE	Arginine and glutamate-rich protein 1 (Fragment)	Arglu1	33361				22684				33361		22684	23539
Q9DC28	KC1D_MOUSE	Casein kinase I isoform delta (CKI-delta) (CKId) (EC 2.7.11.1) (Tau-protein kinase CSNK1D) (EC 2.7.11.26)	Csnk1d		18567		11586	27366	17158	88392	48563	18567	11586	22262
Q99KG3	RBM10_MOUSE	RNA-binding protein 10 (RNA-binding motif protein 10)	Rbm10	269.2	26369			377.8	44134			13319.1		22255.9
Q9CWN7	CNO11_MOUSE	CCR4-NOT transcription complex subunit 11	Cnot11	1464	17123				21881	21316	31636	9293.5		21881
Q9D0F3	LMAN1_MOUSE	Protein ERGIC-53 (ER-Golgi intermediate compartment 53 kDa protein) (Lectin mannose-binding 1) (p58)	Lman1			34289			21764	5724	2281		34289	21764	4243
D6REG4	D6REG4_MOUSE	Glyoxylate reductase/hydroxypyruvate reductase	Grhpr					1879	36635		2753			19257
P83870	PHF5A_MOUSE	PHD finger-like domain-containing protein 5A (PHD finger-like domain protein 5A) (Splicing factor 3B-associated 14 kDa protein) (SF3b14b)	Phf5a		16157	83832	47393	26572	11927			16157	65612.5	19249.5
A0A0G2JGW4	A0A0G2JGW4_MOUSE	Pre-mRNA-splicing factor 38B	Prpf38b	23978	12878	32314	75455	32958	1868	96785	5772	18428	53884.5	17413	4002.5
A0A1Y7VJD9	A0A1Y7VJD9_MOUSE	Zinc finger CCCH domain-containing protein 14 (Fragment)	Zc3h14	54812	49779		127	28723	1214		59587	52295.5	127	14968.5	4430.5
F6UFG6	F6UFG6_MOUSE	Acidic leucine-rich nuclear phosphoprotein 32 family member A (Fragment)	Anp32a					14434						14434	1586
Q80XC2	TRM61_MOUSE	tRNA (adenine(58)-N(1))-methyltransferase catalytic subunit TRMT61A (EC 2.1.1.220) (mRNA methyladenosine-N(1)-methyltransferase catalytic subunit TRMT61A) (EC 2.1.1.-) (tRNA(m1A58)-methyltransferase subunit TRMT61A) (tRNA(m1A58)MTase subunit TRMT61A)	Trmt61a	24315	2345	12999		14332				13330	12999	14332	2945
Q6A0A2	LAR4B_MOUSE	La-related protein 4B (La ribonucleoprotein domain family member 4B) (La ribonucleoprotein domain family member 5) (La-related protein 5)	Larp4b		25424				13613			25424		13613
P97825	JUPI1_MOUSE	Jupiter microtubule associated homolog 1 (Hematological and neurological expressed 1 protein) [Cleaved into: Jupiter microtubule associated homolog 1, N-terminally processed]	Jpt1	9742		93854		13542				9742	93854	13542	23438.5
Q921F4	HNRLL_MOUSE	Heterogeneous nuclear ribonucleoprotein L-like	Hnrnpll	145	13529	6738.7	4455.7	13653	12935	6.7	9637.6	6837	5597.2	13294
Q9DAK9	PHP14_MOUSE	14 kDa phosphohistidine phosphatase (EC 3.9.1.3) (Phosphohistidine phosphatase 1) (PHPT1) (Protein histidine phosphatase) (PHP)	Phpt1					23222	2847					13034.5	47784.5
Q61136	PRP4B_MOUSE	Serine/threonine-protein kinase PRP4 homolog (EC 2.7.11.1) (PRP4 pre-mRNA-processing factor 4 homolog) (Pre-mRNA protein kinase)	Prpf4b	33386	22954	23183	612	3715	21643			28170	11897.5	12679	6937.6
Q8BVY0	RL1D1_MOUSE	Ribosomal L1 domain-containing protein 1	Rsl1d1	2159	24332	24842		17136	8135			13245.5	24842	12635.5
E9PX53	E9PX53_MOUSE	Serine/threonine-protein phosphatase 4 regulatory subunit 1	Ppp4r1		19242			12584				19242		12584
Q8K194	SNR27_MOUSE	U4/U6.U5 small nuclear ribonucleoprotein 27 kDa protein (U4/U6.U5 snRNP 27 kDa protein) (U4/U6.U5-27K) (U4/U6.U5 tri-snRNP-associated protein 3)	Snrnp27	15413	13343	136	77136	2856	22223	4347	57627	14378	38636	12539.5	5288.6
F7AB82	F7AB82_MOUSE	RalBP1-associated Eps domain-containing protein 1 (Fragment)	Reps1	18778		1695	12136	12426			1473	18778	6915.5	12426
A2A481	A2A481_MOUSE	Zinc finger, MYND-type-containing 8	Zmynd8			7143	44237	12321		23319			25690	12321
Q3ULB0	Q3ULB0_MOUSE	RNA-binding motif protein 6	Rbm6		1835		582.2	16139	8135.7			1835	582.2	12137.4	3011.6
D3Z5G4	D3Z5G4_MOUSE	Zinc finger RNA-binding protein	Zfr	12544	12794	67545		11149				12669	67545	11149	33319.5
P31324	KAP3_MOUSE	cAMP-dependent protein kinase type II-beta regulatory subunit	Prkar2b	25255				15384	6317			25255		10850.5	46350
A8Y5G7	A8Y5G7_MOUSE	DNA polymerase delta subunit 2 (Fragment)	Pold2	11556	23226	1581		19617	1496	11274	64947	17391	1581	10556.5	6305
Q8CGZ0	CHERP_MOUSE	Calcium homeostasis endoplasmic reticulum protein (SR-related CTD-associated factor 6)	Cherp	7723	86136			13332	7543	13568	17971	46929.5		10437.5
V9GWX3	V9GWX3_MOUSE	RNA polymerase II-associated protein 1	Rpap1		11777	13569	48749	9977.2				11777	31159	9977.2
Q3USH5	SFSWA_MOUSE	Splicing factor, suppressor of white-apricot homolog (Splicing factor, arginine/serine-rich 8) (Suppressor of white apricot protein homolog)	Sfswap	14943				18411	1481			14943		9946	30278
Q99LH1	NOG2_MOUSE	Nucleolar GTP-binding protein 2	Gnl2	17485	14298	2379	9284.3		9886.3	776.4	4892.8	15891.5	5831.65	9886.3
Q9D198	SYF2_MOUSE	Pre-mRNA-splicing factor SYF2 (CCNDBP1-interactor) (mp29) (p29)	Syf2	1666	1214			2872	16636	16353	13668	1440		9754	4155.25
Q9R0N0	GALK1_MOUSE	Galactokinase (EC 2.7.1.6) (Galactose kinase)	Galk1			1182	18632	3837	15433				9907	9635	38110.5
A0A0N4SW65	A0A0N4SW65_MOUSE	N-acylneuraminate cytidylyltransferase	Cmas	47169	13556				9174			30362.5		9174	1514.7
Q8CIL4	CA131_MOUSE	Uncharacterized protein C1orf131 homolog		18243	1374	1642	25462	8543.5				9808.5	13552	8543.5	564
A0A0R4J214	A0A0R4J214_MOUSE	RNA-binding protein 26 (Fragment)	Rbm26	3412	26887		1363	3417	13326			15149.5	1363	8371.5	73738.5
D3Z1R9	D3Z1R9_MOUSE	COP9 signalosome complex subunit 4 (Fragment)	Cops4	1753					8257.5	25984	934.8	1753		8257.5	1634.2
Q99MS8	TPGS1_MOUSE	Tubulin polyglutamylase complex subunit 1 (PGs1) (p32)	Tpgs1		1956		18527	8174.2				1956	18527	8174.2
D3Z6S3	D3Z6S3_MOUSE	Protein TSSC4 (Fragment)	Tssc4	24437	18943			7876.4				21690		7876.4
Q8R2K3	Q8R2K3_MOUSE	Single-stranded DNA binding protein 1 (Single-stranded DNA binding protein 1, isoform CRA_a) (Single-stranded DNA-binding protein, mitochondrial)	Ssbp1	6661.6		6318	13843	7787.8		3726	1114	6661.6	10080.5	7787.8
P07309	TTHY_MOUSE	Transthyretin (Prealbumin)	Ttr					1458	13627		76615			7542.5	51278.5
G3V019	G3V019_MOUSE	tRNA (guanine(26)-N(2))-dimethyltransferase (Fragment)	Trmt1	25816		17622		14475	229	24565	9655	25816	17622	7352
Q8K3K7	PLCB_MOUSE	1-acyl-sn-glycerol-3-phosphate acyltransferase beta (EC 2.3.1.51) (1-acylglycerol-3-phosphate O-acyltransferase 2) (1-AGP acyltransferase 2) (1-AGPAT 2) (Lysophosphatidic acid acyltransferase beta) (LPAAT-beta)	Agpat2			9229	35662	1416	12495	4334			22445.5	6955.5
B2RQC2	UBP42_MOUSE	Ubiquitin carboxyl-terminal hydrolase 42 (EC 3.4.19.12) (Deubiquitinating enzyme 42) (Ubiquitin thioesterase 42) (Ubiquitin-specific-processing protease 42)	Usp42	14382	81689			8688	4938			48035.5		6813
Q9JLJ2	AL9A1_MOUSE	4-trimethylaminobutyraldehyde dehydrogenase (TMABADH) (EC 1.2.1.47) (Aldehyde dehydrogenase family 9 member A1) (EC 1.2.1.3)	Aldh9a1						6655.5	6268.7	5157			6655.5	43936
E0CY49	E0CY49_MOUSE	Argininosuccinate lyase (Fragment)	Asl	79292	6799			6426				43045.5		6426	3328
Q8K2T8	PAF1_MOUSE	RNA polymerase II-associated factor 1 homolog	Paf1	123	695.8	4844.4	4215.7	6291.9	6218.2	5428.2	595	409.4	4530.05	6255.05
A2AAN2	A2AAN2_MOUSE	Signal recognition particle subunit SRP68 (SRP68)	Srp68	9768.7	696.4	762.9	4328		5995.8	2759.3		5232.55	2545.45	5995.8
F6YBV1	F6YBV1_MOUSE	CCR4-NOT transcription complex subunit 3 (Fragment)	Cnot3	6362	1691	1437	1617	2266	9668	978.9	9413	4026.5	1527	5967
Q9D0D5	T2EA_MOUSE	General transcription factor IIE subunit 1 (General transcription factor IIE 56 kDa subunit) (Transcription initiation factor IIE subunit alpha) (TFIIE-alpha)	Gtf2e1	41434	29698	3596			5736.4			35566	3596	5736.4
E9QAS9	E9QAS9_MOUSE	Synaptic functional regulator FMR1	Fmr1	64744	92883	615.3			5615.9			78813.5	615.3	5615.9
D3YWC2	D3YWC2_MOUSE	ADP-ribosylation factor-like 6 interacting protein 4 (ADP-ribosylation factor-like protein 6-interacting protein 4)	Arl6ip4	2129	18843			2998	7335			10486		5166.5	27677
Q91VN6	DDX41_MOUSE	Probable ATP-dependent RNA helicase DDX41 (EC 3.6.4.13) (DEAD box protein 41)	Ddx41	1965	1182	3467		694	9327			1573.5	3467	5010.5	1473
Q8CFE2	HPF1_MOUSE	Histone PARylation factor 1	Hpf1		26864			6974	2948		2519	26864		4961	1265
Q9Z2D0	MTMR9_MOUSE	Myotubularin-related protein 9	Mtmr9	7512.5	7322	646.1	16459		4719.5		6937.6	7417.25	8552.55	4719.5	473.25
Q99LD4	CSN1_MOUSE	COP9 signalosome complex subunit 1 (SGN1) (Signalosome subunit 1) (G protein pathway suppressor 1) (GPS-1) (JAB1-containing signalosome subunit 1)	Gps1	15382	116		5867	8919.5	515.4			7749	5867	4717.45	3035.5
A0A0J9YVJ6	A0A0J9YVJ6_MOUSE	Bifunctional polynucleotide phosphatase/kinase	Pnkp	8462	4292.8	5355.7	4384.3	4934.7	4463.9	5154.8	3155.7	6377.4	4870	4699.3
Q9JHP7	KDEL1_MOUSE	KDEL motif-containing protein 1 (Endoplasmic reticulum resident protein 58) (ER protein 58) (ERp58)	Kdelc1	68639	46294			5646	3675			57466.5		4660.5	47430.5
Q80YR4	ZN598_MOUSE	E3 ubiquitin-protein ligase ZNF598 (EC 2.3.2.27) (Zinc finger protein 598)	Znf598	181	5857.5	725.4	578.5	6623.2	2624.2	1341.2	1198.8	3019.25	651.95	4623.7	12884.9
Q9Z2H5	E41L1_MOUSE	Band 4.1-like protein 1	Epb41l1		4833	56149	14843		4543	76212	23576	4833	35496	4543
O88967	YMEL1_MOUSE	ATP-dependent zinc metalloprotease YME1L1 (EC 3.4.24.-) (ATP-dependent metalloprotease FtsH1) (YME1-like protein 1)	Yme1l1		1941.7			6913.8	1483	2396	13226	1941.7		4198.4
P98203	ARVC_MOUSE	Armadillo repeat protein deleted in velo-cardio-facial syndrome homolog	Arvcf	9156.4	4879.2	333.7	4296.9		3963.8			7017.8	2315.3	3963.8
Q8BFU3	RN214_MOUSE	RING finger protein 214	Rnf214	4743.8	4465	5733.9	7632.6	3789.3		5656.6	414.4	4604.4	6683.25	3789.3
A0A1W2P7Q6	A0A1W2P7Q6_MOUSE	Exportin-T	Xpot	12695	9196.9	639.7	149	1636	5468.1	932	664.4	10946	394.35	3552.05	2222
Q8BLN5	ERG7_MOUSE	Lanosterol synthase (EC 5.4.99.7) (2,3-epoxysqualene--lanosterol cyclase) (Oxidosqualene--lanosterol cyclase) (OSC)	Lss					6543.6	552.4	5865.9	2995.1			3548
E9Q5G3	KIF23_MOUSE	Kinesin-like protein KIF23	Kif23	3923.1			452	3532.3		4243		3923.1	452	3532.3	30987
E9QQ10	E9QQ10_MOUSE	A-kinase anchor protein 9	Akap9	13412	198		143.4	3731.8	2349.3			6805	143.4	3040.55
Q61048	WBP4_MOUSE	WW domain-binding protein 4 (WBP-4) (Formin-binding protein 21) (WW domain-containing-binding protein 4)	Wbp4	19893	1161	7239		2677				10527	7239	2677	2759.3
A2A4P0	DHX8_MOUSE	ATP-dependent RNA helicase DHX8 (EC 3.6.4.13) (DEAH box protein 8)	Dhx8	17586	15465			2895	1493			16525.5		2194	1920.5
B7ZC90	B7ZC90_MOUSE	Rootletin (Fragment)	Crocc						2187					2187
A0A0R4J0V5	A0A0R4J0V5_MOUSE	DNA-directed RNA polymerase subunit (EC 2.7.7.6)	Polr2a	2626.7	2276.1	1526		1833.9	2266.6	245.9	2783.5	2451.4	1526	2050.25	2420
P51807	DYLT1_MOUSE	Dynein light chain Tctex-type 1 (Activator of G-protein signaling 2) (AGS2) (T-complex testis-specific protein 1) (TCTEX-1)	Dynlt1	39121					1842			39121		1842	15010.5
E9PZM4	CHD2_MOUSE	Chromodomain-helicase-DNA-binding protein 2 (CHD-2) (EC 3.6.4.12) (ATP-dependent helicase CHD2)	Chd2	6763	57672		751.29	217.2	3375			32217.5	751.29	1796.1
Q5SWP3	NACAD_MOUSE	NAC-alpha domain-containing protein 1	Nacad	11876	18463	1873		1698				15169.5	1873	1698
Q8VBX6	MPDZ_MOUSE	Multiple PDZ domain protein (Multi-PDZ domain protein 1)	Mpdz				12764		1665				12764	1665	17110
Q9D0F4	NKAP_MOUSE	NF-kappa-B-activating protein	Nkap	22565	24124			1281	1957			23344.5		1619
Q8R307	VPS18_MOUSE	Vacuolar protein sorting-associated protein 18 homolog	Vps18	3214.6	2761.2	2291.8	329.6		1539.9			2987.9	1310.7	1539.9
Q9Z103	ADNP_MOUSE	Activity-dependent neuroprotector homeobox protein (Activity-dependent neuroprotective protein)	Adnp	274	45641	244.9	2888.3	1588.2	1348	3433.4	2699.5	22957.5	1566.6	1468.1	76615
Q99K01	PDXD1_MOUSE	Pyridoxal-dependent decarboxylase domain-containing protein 1 (EC 4.1.1.-)	Pdxdc1	2134.8	5186.4	3822	39749		1421.2	58864	33836	3660.6	21785.5	1421.2
A2AG47	A2AG47_MOUSE	Melanoma antigen, family D, 2 (Fragment)	Maged2					1397		1586				1397
A2AB60	A2AB60_MOUSE	Formin-like 1, isoform CRA_c (Formin-like protein 1)	Fmnl1	285.8	5346.1		2413	1369.5				2815.95	2413	1369.5	1249
Q5F2D9	Q5F2D9_MOUSE	Arrestin, beta 2 (Beta-arrestin-2)	Arrb2	9555.4	21225	8337.9	588.9	1317				15390.2	4463.4	1317
Q9DAW6	PRP4_MOUSE	U4/U6 small nuclear ribonucleoprotein Prp4 (U4/U6 snRNP 60 kDa protein) (WD splicing factor Prp4)	Prpf4	2596.3				491.8	1881			2596.3		1186.4
G3UZM6	G3UZM6_MOUSE	Ubiquitin conjugation factor E4 B	Ube4b	38733	13259	17995	82964		1117	1249		25996	50479.5	1117
Q60848	HELLS_MOUSE	Lymphocyte-specific helicase (EC 3.6.4.-) (Proliferation-associated SNF2-like protein)	Hells	27399	3555		6958.7	668.9				15477	6958.7	668.9	12285
A0A087WP81	A0A087WP81_MOUSE	Ubiquitin carboxyl-terminal hydrolase isozyme L5 (Fragment)	Uchl5					647						647
A0A1B0GSR3	A0A1B0GSR3_MOUSE	Splicing regulatory glutamine/lysine-rich protein 1 (Fragment)	Srek1	28679	28832		81632	169	1114			28755.5	81632	641.5
A0A0G2JFW6	A0A0G2JFW6_MOUSE	Regulation of nuclear pre-mRNA domain-containing protein 2 (Fragment)	Rprd2	1165.1		39465		26	1248.5	22978	2791.8	1165.1	39465	637.25	798.2
B7ZCU2	B7ZCU2_MOUSE	Abl interactor 1	Abi1		16526			372.1				16526		372.1
Q80XC6	NRDE2_MOUSE	Protein NRDE2 homolog	Nrde2	399.3	4335.5		3454	263.9	449.3			2367.4	3454	356.6	7811
A0A1B0GRM4	A0A1B0GRM4_MOUSE	Liprin-alpha-3 (Fragment)	Ppfia3	3522.2	3168.8	327.2	2829.2		196.5	1634.2		3345.5	1578.2	196.5
J3QPB5	J3QPB5_MOUSE	Nucleoporin NDC1	Ndc1	19844	1823	6918.4	1214	195.9			5288.6	10833.5	4066.2	195.9	59587
Q9CWW7	CXXC1_MOUSE	CXXC-type zinc finger protein 1 (CpG-binding protein) (PHD finger and CXXC domain-containing protein 1)	Cxxc1			46116	26996	188		8622	64857		36556	188
F6XUR8	F6XUR8_MOUSE	Serine protease HTRA2, mitochondrial (Fragment)	Htra2	77469	24751			131	163	47713		51110		147	23319
Q3TSG4	ALKB5_MOUSE	RNA demethylase ALKBH5 (EC 1.14.11.-) (Alkylated DNA repair protein alkB homolog 5) (Alpha-ketoglutarate-dependent dioxygenase alkB homolog 5)	Alkbh5	31669	2151				127			16910		127	1270
Q6PR54	RIF1_MOUSE	Telomere-associated protein RIF1 (Rap1-interacting factor 1 homolog) (mRif1)	Rif1	2593.1	18.5	3378.6	8596.3	88.74	92.15	473.25		1305.8	5987.45	90.445

## Sheet: (2) gProfiler_Arglu1 + Dex
Table S6. RIME Data. Filtered by GO type then p-value.
(2) gProfiler_Arglu1 + Dex
Go Type	term ID	p-value	t name	Q&T list
BP	GO:0006397	3.59e-12	mRNA processing	PAF1,ZC3H14,DDX41,WBP4,NCBP2,CDK11B,SFSWAP,CPSF4,WBP11,RBM10,CSTF2,DHX8,YTHDC1,DHX38,ALKBH5,RBM15,PHF5A,SRRM4,PRPF4,SAFB
BP	GO:0016071	1.18e-10	mRNA metabolic process	PAF1,ZC3H14,DDX41,WBP4,NCBP2,CDK11B,SFSWAP,CPSF4,WBP11,RBM10,CSTF2,DHX8,CNOT3,YTHDC1,DHX38,TARDBP,ALKBH5,RBM15,PHF5A,SRRM4,PRPF4,SAFB
BP	GO:0008380	9.9e-09	RNA splicing	POLR2A,DDX41,WBP4,NCBP2,HNRNPLL,SFSWAP,WBP11,RBM10,DHX8,YTHDC1,DHX38,TARDBP,RBM15,PHF5A,SRRM4,PRPF4
BP	GO:0000377	3.54e-07	RNA splicing, via transesterification reactions with bulged adenosine as nucleophile	DDX41,WBP4,NCBP2,SFSWAP,WBP11,RBM10,DHX8,YTHDC1,DHX38,RBM15,PHF5A,SRRM4,PRPF4
BP	GO:0000375	3.54e-07	RNA splicing, via transesterification reactions	DDX41,WBP4,NCBP2,SFSWAP,WBP11,RBM10,DHX8,YTHDC1,DHX38,RBM15,PHF5A,SRRM4,PRPF4
BP	GO:0000398	3.54e-07	mRNA splicing, via spliceosome	DDX41,WBP4,NCBP2,SFSWAP,WBP11,RBM10,DHX8,YTHDC1,DHX38,RBM15,PHF5A,SRRM4,PRPF4
BP	GO:0050684	2.52e-06	regulation of mRNA processing	PAF1,ZC3H14,NCBP2,CDK11B,SFSWAP,RBM10,YTHDC1,SRRM4,SAFB
BP	GO:1903311	4.15e-05	regulation of mRNA metabolic process	PAF1,ZC3H14,NCBP2,CDK11B,SFSWAP,RBM10,YTHDC1,TARDBP,SRRM4,SAFB
BP	GO:0045292	0.000235	mRNA cis splicing, via spliceosome	WBP4,NCBP2,SFSWAP,WBP11
BP	GO:0031124	0.0019	mRNA 3'-end processing	PAF1,ZC3H14,NCBP2,CPSF4,CSTF2
BP	GO:0098789	0.00195	pre-mRNA cleavage required for polyadenylation	NCBP2,CPSF4,CSTF2
BP	GO:0098787	0.00373	mRNA cleavage involved in mRNA processing	NCBP2,CPSF4,CSTF2
BP	GO:0043484	0.00387	regulation of RNA splicing	POLR2A,HNRNPLL,SFSWAP,RBM10,YTHDC1,SRRM4
BP	GO:0031123	0.0104	RNA 3'-end processing	PAF1,ZC3H14,NCBP2,CPSF4,CSTF2
BP	GO:0006379	0.019	mRNA cleavage	NCBP2,CPSF4,CSTF2
BP	GO:0031440	0.0216	regulation of mRNA 3'-end processing	PAF1,ZC3H14,NCBP2
BP	GO:0010835	0.0345	regulation of protein ADP-ribosylation	HPF1,XRCC1
CC	GO:0016607	1.61e-07	nuclear speck	ZC3H14,PRPF4B,WBP4,CXXC1,SYF2,WBP11,RBM10,SREK1,COPS4,YTHDC1,PPIG,ALKBH5,RBM15,PHF5A,PRPF4
CC	GO:0005681	2.67e-07	spliceosomal complex	SNRNP27,NRDE2,PRPF4B,DDX41,CWC27,WBP4,PRPF38B,SYF2,WBP11,DHX8,DHX38,PHF5A
CC	GO:0071013	4.97e-05	catalytic step 2 spliceosome	NRDE2,PRPF4B,DDX41,CWC27,SYF2,DHX8,DHX38,PHF5A
CC	GO:0030880	0.000235	RNA polymerase complex	PAF1,POLR2A,POLR2H,MNAT1,GTF2E1,RPRD2,POLR2C,RPAP1
CC	GO:0016591	0.000416	DNA-directed RNA polymerase II, holoenzyme	PAF1,POLR2A,POLR2H,MNAT1,GTF2E1,RPRD2,POLR2C
CC	GO:0000428	0.00186	DNA-directed RNA polymerase complex	PAF1,POLR2A,POLR2H,MNAT1,GTF2E1,RPRD2,POLR2C
CC	GO:0055029	0.00186	nuclear DNA-directed RNA polymerase complex	PAF1,POLR2A,POLR2H,MNAT1,GTF2E1,RPRD2,POLR2C
CC	GO:0061695	0.00296	transferase complex, transferring phosphorus-containing groups	PAF1,POLR2A,POLD2,POLR2H,MNAT1,GTF2E1,RPRD2,POLR2C,RPAP1
CC	GO:0005665	0.0101	DNA-directed RNA polymerase II, core complex	POLR2A,POLR2H,POLR2C
CC	GO:0016363	0.0447	nuclear matrix	CXXC1,ANP32A,XPOT,PHF5A
MF	GO:0001055	0.00195	RNA polymerase II activity	POLR2A,POLR2H,POLR2C
MF	GO:0042393	0.0106	histone binding	PIH1D1,PTMA,ING4,ANP32A,HPF1,ZMYND8,CHD2
MF	GO:0140098	0.0116	catalytic activity, acting on RNA	POLR2A,POLR2H,DDX41,CPSF4,POLR2C,DHX8,DHX38,ALKBH5,TRMT61A

## Sheet: (3) Calculations
Table S6. RIME Data
(3) Calculations
Entry	Entry name	Gene	Protein Name	iBAQ_IgG Veh_1	iBAQ_IgG Veh_2	iBAQ_ARGLU1 Veh_1	iBAQ_ARGLU1 Veh_2	iBAQ_GR Veh_1	iBAQ_GR Veh_2	iBAQ_IgG Dex_1	iBAQ_IgG Dex_2	iBAQ_ARGLU1 Dex1	iBAQ_ARGLU1 Dex2	iBAQ_GR Dex_1	iBAQ_GR Dex_2	Avg_iBAQ IgG Veh	Avg_iBAQ ARGLU1 Veh	Avg_iBAQ GR Veh	Avg_iBAQ IgG Dex	Avg_iBAQ ARGLU1 Dex	Avg_iBAQ GR Dex
D6REH7	D6REH7_MOUSE	RIKEN cDNA 1110004E09 gene	1110004E09Rik			3544	41621				36152						22582.5		36152
D6RI64	D6RI64_MOUSE	RIKEN cDNA 1110004F10 gene	1110004F10Rik	1195	22967	31672	14792	28155	19151	64369	25988	31253	12716	47336	2574	12081	23232	23653	45178.5	21984.5	24955
V9GXF1	V9GXF1_MOUSE	RIKEN cDNA 1110065P20 gene	1110065P20Rik	4347	23569	24755	126		3649	26529	22469		31869		1838	13958	12440.5	3649	24499	31869	1838
G3UW58	G3UW58_MOUSE	MCG1043768 (MCG20042, isoform CRA_b) (RIKEN cDNA 1810022K09 gene)	1810022K09Rik			44545	22264	6855		18194			53754				33404.5	6855	18194	53754
Q99PA7	Q99PA7_MOUSE	MCG117379 (Mage-k1) (RIKEN cDNA 4930550L24 gene)	4930550L24Rik	22664	711	38224	389	21121	13522	35392	13312	22918	12746	51827	89141	11687.5	19306.5	17321.5	24352	17832	70484
F6R3T1	F6R3T1_MOUSE	RIKEN cDNA 8030474K03 gene	8030474K03Rik	37743	2858		18556			43789			16983	149	1225	20300.5	18556		43789	16983	687
A0A0A0MQL2	A0A0A0MQL2_MOUSE	RIKEN cDNA A430005L14 gene (Fragment)	A430005L14Rik	696	77812	59535	6563	28788	3727		73839	5139	2889	26836	356	39254	33049	16257.5	73839	4014	13596
Q3UHJ0	AAK1_MOUSE	AP2-associated protein kinase 1 (EC 2.7.11.1) (Adaptor-associated kinase 1)	Aak1	6829	33594	3928	25974	43833	11733	17654		4843.5	7571.2			20211.5	14951	27783	17654	6207.35
Q8BGQ7	SYAC_MOUSE	Alanine--tRNA ligase, cytoplasmic (EC 6.1.1.7) (Alanyl-tRNA synthetase) (AlaRS)	Aars	54362	12851	8692	5392	55797	5555	64182	41348	97699	4151	1148	32777	33606.5	7042	30676	52765	50925	16962.5
Q3THG9	AASD1_MOUSE	Alanyl-tRNA editing protein Aarsd1 (Alanyl-tRNA deacylase alaX) (AlaX) (AlaXp-II) (Alanyl-tRNA synthetase domain-containing protein 1)	Aarsd1	9137	1593	1694	94487	73154	5391	78641		71789	37413	68494	34435	5365	48090.5	39272.5	78641	54601	51464.5
P61222	ABCE1_MOUSE	ATP-binding cassette sub-family E member 1 (RNase L inhibitor) (Ribonuclease 4 inhibitor) (RNS4I)	Abce1	617	16732	65863	89245	59724	38532	74987	41289	66353	76669	64281	62498	8674.5	77554	49128	58138	71511	63389.5
Q6P542	ABCF1_MOUSE	ATP-binding cassette sub-family F member 1	Abcf1			15468	9233.9	247.8		3114.3			3218.7				12351	247.8	3114.3	3218.7
Q99LE6	ABCF2_MOUSE	ATP-binding cassette sub-family F member 2	Abcf2	38866		74673	51919	46589	22238	34455		34781	21967	3844	17776	38866	63296	34413.5	34455	28374	10810
B7ZCU2	B7ZCU2_MOUSE	Abl interactor 1	Abi1				16526					372.1					16526			372.1
H3BKA1	H3BKA1_MOUSE	3-ketoacyl-CoA thiolase A, peroxisomal (Fragment)	Acaa1a			38766	11748	184		22757							25257	184	22757
Q5SWU9	ACACA_MOUSE	Acetyl-CoA carboxylase 1 (ACC1) (EC 6.4.1.2) (ACC-alpha) (Acetyl-CoA carboxylase 265) [Includes: Biotin carboxylase (EC 6.3.4.14)]	Acaca	2596	1761.8	2432	75125	5451	59269	24424	1778.1	43642	45344	16469	183	2178.9	38778.5	32360	13101	44493	8326
Q8CAY6	THIC_MOUSE	Acetyl-CoA acetyltransferase, cytosolic (EC 2.3.1.9) (Cytosolic acetoacetyl-CoA thiolase)	Acat2			6757.1	6599.2		1489	42244	12352	3432	61164	81431	24643		6678.15	1489	27298	32298	53037
B8JJ92	B8JJ92_MOUSE	Apoptotic chromatin condensation inducer in the nucleus	Acin1	39935	7191	8538	55761	1882	68827	1951	11317	6235	34848	3216	37379	23563	32149.5	35354.5	6634	20541.5	20297.5
Q91V92	ACLY_MOUSE	ATP-citrate synthase (EC 2.3.3.8) (ATP-citrate (pro-S-)-lyase) (Citrate cleavage enzyme)	Acly	17662	14875	7653	57664	55714	4816	4445	34118	6135	42971	543	33372	16268.5	32658.5	30265	19281.5	24553	16957.5
Q99KI0	ACON_MOUSE	Aconitate hydratase, mitochondrial (Aconitase) (EC 4.2.1.3) (Citrate hydro-lyase)	Aco2			17627				21567		2526	13522	43982	36635		17627		21567	8024	40308.5
Q91V12	BACH_MOUSE	Cytosolic acyl coenzyme A thioester hydrolase (EC 3.1.2.2) (Acyl-CoA thioesterase 7) (Brain acyl-CoA hydrolase) (BACH) (CTE-IIa) (CTE-II) (Long chain acyl-CoA thioester hydrolase)	Acot7											1254							1254
Q9QUJ7	ACSL4_MOUSE	Long-chain-fatty-acid--CoA ligase 4 (EC 6.2.1.3) (Long-chain acyl-CoA synthetase 4) (LACS 4) (mACS4)	Acsl4	15248		1865	18816	7586.9	8544.8	1655	121	2346	173			15248	10340.5	8065.85	888	1259.5
Q9QXG4	ACSA_MOUSE	Acetyl-coenzyme A synthetase, cytoplasmic (EC 6.2.1.1) (Acetate--CoA ligase) (Acetyl-CoA synthetase) (ACS) (AceCS) (Acyl-CoA synthetase short-chain family member 2) (Acyl-activating enzyme)	Acss2		1211	1359	1277	873.2				14199	3871.2	6742	8893	1211	1318	873.2		9035.1	7817.5
P68134	ACTS_MOUSE	Actin, alpha skeletal muscle (Alpha-actin-1) [Cleaved into: Actin, alpha skeletal muscle, intermediate form]	Acta1	46646	11461	419	2152	4268	1379	42622	198	32747	1161	36697	13358	29053.5	1285.5	2823.5	21410	16954	25027.5
Q8BFZ3	ACTBL_MOUSE	Beta-actin-like protein 2 (Kappa-actin)	Actbl2									89236								89236
P63260	ACTG_MOUSE	Actin, cytoplasmic 2 (Gamma-actin) [Cleaved into: Actin, cytoplasmic 2, N-terminally processed]	Actg1	65971	38733	89651	7767	51312	431	5812	38618	4844	411	3182	19341	52352	48709	25871.5	22215	2627.5	11261.5
Q9Z2N8	ACL6A_MOUSE	Actin-like protein 6A (53 kDa BRG1-associated factor A) (Actin-related protein Baf53a) (BRG1-associated factor 53A) (BAF53A)	Actl6a	1816		82563	14924	47716	51258	21663	22585	15299	63348	7138	1721	1816	48743.5	49487	22124	39323.5	4429.5
A1BN54	A1BN54_MOUSE	Alpha actinin 1a (Alpha-actinin-1)	Actn1	57367	1681	75385	1352	38524	21962	182	1151	1216	73368	32972	5463	29524	38368.5	30243	666.5	37292	19217.5
P57780	ACTN4_MOUSE	Alpha-actinin-4 (Non-muscle alpha-actinin 4)	Actn4		1955	45511	326		3152	43213					33761	1955	22918.5	3152	43213		33761
P61164	ACTZ_MOUSE	Alpha-centractin (Centractin) (ARP1) (Actin-RPV) (Centrosome-associated actin homolog)	Actr1a
E0CZD4	E0CZD4_MOUSE	Beta-centractin (Fragment)	Actr1b	91697		2482	3833	18165	1788	5811	5364	23796	29462	23987	21153	91697	3157.5	9976.5	5587.5	26629	22570
P61161	ARP2_MOUSE	Actin-related protein 2 (Actin-like protein 2)	Actr2			3799	1135	1523	36766	7825		3829	32741	36442	27487		2467	19144.5	7825	18285	31964.5
E9Q1K3	E9Q1K3_MOUSE	Alpha-adducin	Add1			74488	7152.1	93421	878.9	12575		44165					40820.1	47149.9	12575	44165
Q9QYB5	ADDG_MOUSE	Gamma-adducin (Adducin-like protein 70)	Add3			7177				33753							7177		33753
Q9Z103	ADNP_MOUSE	Activity-dependent neuroprotector homeobox protein (Activity-dependent neuroprotective protein)	Adnp			274	45641	244.9	2888.3			1588.2	1348	3433.4	2699.5		22957.5	1566.6		1468.1	3066.45
P54923	ADPRH_MOUSE	[Protein ADP-ribosylarginine] hydrolase (ADP-ribosylarginine hydrolase) (EC 3.2.2.19) (ADP-ribose-L-arginine cleaving enzyme)	Adprh	2636	1224	11379	11159	64667	6499	1378	9996	11497	6235	815	45627	1930	11269	35583	5687	8866	23221
P46664	PURA2_MOUSE	Adenylosuccinate synthetase isozyme 2 (AMPSase 2) (AdSS 2) (EC 6.3.4.4) (Adenylosuccinate synthetase, acidic isozyme) (Adenylosuccinate synthetase, liver isozyme) (L-type adenylosuccinate synthetase) (IMP--aspartate ligase 2)	Adss			271	13111	3311	79841	37751	1627	28392	5681	36341	92794		6691	41576	19689	17036.5	64567.5
E9Q852	E9Q852_MOUSE	Afadin	Afdn		1396	4242		5236	1348	32616	19916	58691	295			1396	4242	3292	26266	29493
Q3TBU7	Q3TBU7_MOUSE	Arf-GAP domain and FG repeat-containing protein 2 (Fragment)	Agfg2		49349	45976	29118	4928	22398	71325	59162	41842	22276	316	1822	49349	37547	13663	65243.5	32059	1069
F6XXE6	F6XXE6_MOUSE	Amylo-1,6-glucosidase, 4-alpha-glucanotransferase (Fragment)	Agl			7582.6	3474.5										5528.55
Q8K3K7	PLCB_MOUSE	1-acyl-sn-glycerol-3-phosphate acyltransferase beta (EC 2.3.1.51) (1-acylglycerol-3-phosphate O-acyltransferase 2) (1-AGP acyltransferase 2) (1-AGPAT 2) (Lysophosphatidic acid acyltransferase beta) (LPAAT-beta)	Agpat2					9229	35662			1416	12495	4334				22445.5		6955.5	4334
A2AL49	A2AL49_MOUSE	Alkylglycerone-phosphate synthase (Alkyl-DHAP synthase) (EC 2.5.1.26)	Agps			8632.6	18288		5266.7	9366.4	125	8843.7	554.3				13460.3	5266.7	4745.7	4699
Q8CJF7	ELYS_MOUSE	Protein ELYS (Embryonic large molecule derived from yolk sac) (Protein MEL-28) (Putative AT-hook-containing transcription factor 1)	Ahctf1	32965	8985	5623.1	17721	14356	1446	2759	425	4282.5	4886	9298	146	20975	11672	7901	1592	4584.25	4722
P50247	SAHH_MOUSE	Adenosylhomocysteinase (AdoHcyase) (EC 3.3.1.1) (CUBP) (Liver copper-binding protein) (S-adenosyl-L-homocysteine hydrolase)	Ahcy	44561	1198	45742	1557	92379	13219	51899	63931	18251	9461	2189	11943	22879.5	23649.5	52799	57915	13856	7066
F7ATQ6	F7ATQ6_MOUSE	S-adenosylhomocysteine hydrolase-like protein 1 (Fragment)	Ahcyl1			78425	75543		38553		35563						76984	38553	35563
D3YX97	D3YX97_MOUSE	Putative adenosylhomocysteinase 3 (Fragment)	Ahcyl2
Q6PAL7	AHDC1_MOUSE	AT-hook DNA-binding motif-containing protein 1	Ahdc1						2541					541.1	3436			2541			1988.55
E9Q616	E9Q616_MOUSE	AHNAK nucleoprotein (desmoyokin)	Ahnak	13791							3428					13791			3428
A2ALV6	A2ALV6_MOUSE	Expressed sequence AI314180	AI314180					3244	2677.7	1149	879.9		3398.8	5159.8				2960.85	1014.45	3398.8	5159.8
P31230	AIMP1_MOUSE	Aminoacyl tRNA synthase complex-interacting multifunctional protein 1 (Multisynthase complex auxiliary component p43) [Cleaved into: Endothelial monocyte-activating polypeptide 2 (EMAP-2) (Endothelial monocyte-activating polypeptide II) (EMAP-II) (Small inducible cytokine subfamily E member 1)]	Aimp1	58536	1832	11222	67218	6942	46897	89187	2912	82641	44949	5141	31773	30184	39220	26919.5	46049.5	63795	18457
Q8R010	AIMP2_MOUSE	Aminoacyl tRNA synthase complex-interacting multifunctional protein 2 (Multisynthase complex auxiliary component p38) (Protein JTV-1)	Aimp2	18172	46928	2579	12375	16526			58917	15356	6632	16915	67821	32550	7477	16526	58917	10994	42368
O08915	AIP_MOUSE	AH receptor-interacting protein (AIP) (Aryl-hydrocarbon receptor-interacting protein)	Aip	11576	1899	79838	7818	5947	324	48645	127	553	2352	3351	2838	6737.5	43828	3135.5	24386	1452.5	3094.5
Q9R0Y5	KAD1_MOUSE	Adenylate kinase isoenzyme 1 (AK 1) (EC 2.7.4.3) (EC 2.7.4.6) (ATP-AMP transphosphorylase 1) (ATP:AMP phosphotransferase) (Adenylate monophosphate kinase) (Myokinase)	Ak1				71.7		6754		4416	11181	24676		16142		71.7	6754	4416	17928.5	16142
Q5RL57	Q5RL57_MOUSE	A kinase (PRKA) anchor protein 8-like (A kinase (PRKA) anchor protein 8-like, isoform CRA_a) (A-kinase anchor protein 8-like)	Akap8l	85473		1192	1392	12316	5944	26812			11738		4642	85473	1292	9130	26812	11738	4642
E9QQ10	E9QQ10_MOUSE	A-kinase anchor protein 9	Akap9			13412	198		143.4			3731.8	2349.3				6805	143.4		3040.55
P45376	ALDR_MOUSE	Aldose reductase (AR) (EC 1.1.1.21) (Aldehyde reductase)	Akr1b1	62641	29668	39477	14269	16427	25215	6893	39713	78778	6145	2426	14523	46154.5	26873	20821	23303	42461.5	8474.5
Q9Z110	P5CS_MOUSE	Delta-1-pyrroline-5-carboxylate synthase (P5CS) (Aldehyde dehydrogenase family 18 member A1) [Includes: Glutamate 5-kinase (GK) (EC 2.7.2.11) (Gamma-glutamyl kinase); Gamma-glutamyl phosphate reductase (GPR) (EC 1.2.1.41) (Glutamate-5-semialdehyde dehydrogenase) (Glutamyl-gamma-semialdehyde dehydrogenase)]	Aldh18a1	9458	54489	32973	2147	19434	117	22493	12634	1598	1798	18821	1347	31973.5	17560	9775.5	17563.5	1698	10084
Q8R0Y6	AL1L1_MOUSE	Cytosolic 10-formyltetrahydrofolate dehydrogenase (10-FTHFDH) (FDH) (EC 1.5.1.6) (Aldehyde dehydrogenase family 1 member L1)	Aldh1l1		8385.7								2296.8	18952	13189	8385.7				2296.8	16070.5
Q9JLJ2	AL9A1_MOUSE	4-trimethylaminobutyraldehyde dehydrogenase (TMABADH) (EC 1.2.1.47) (Aldehyde dehydrogenase family 9 member A1) (EC 1.2.1.3)	Aldh9a1										6655.5	6268.7	5157					6655.5	5712.85
P05064	ALDOA_MOUSE	Fructose-bisphosphate aldolase A (EC 4.1.2.13) (Aldolase 1) (Muscle-type aldolase)	Aldoa	13862	67828	3844	25812	26885	17878	3729	26383	4867	33839	352	1644	40845	14828	22381.5	15056	19353	998
Q91Y97	ALDOB_MOUSE	Fructose-bisphosphate aldolase B (EC 4.1.2.13) (Aldolase 2) (Liver-type aldolase)	Aldob	25264	6985									33481	12613	16124.5					23047
Q3TSG4	ALKB5_MOUSE	RNA demethylase ALKBH5 (EC 1.14.11.-) (Alkylated DNA repair protein alkB homolog 5) (Alpha-ketoglutarate-dependent dioxygenase alkB homolog 5)	Alkbh5			31669	2151						127				16910			127
O08583	THOC4_MOUSE	THO complex subunit 4 (Tho4) (Ally of AML-1 and LEF-1) (Aly/REF export factor) (REF1-I) (RNA and export factor-binding protein 1) (Transcriptional coactivator Aly/REF)	Alyref	4195	422	26	13267	21847	15975	32486	22431	2282	15765	14668	9377	2308.5	6646.5	18911	27458.5	9023.5	12022.5
Q9R049	AMFR_MOUSE	E3 ubiquitin-protein ligase AMFR (EC 2.3.2.27) (Autocrine motility factor receptor) (AMF receptor) (RING-type E3 ubiquitin transferase AMFR)	Amfr
Q9DBT5	AMPD2_MOUSE	AMP deaminase 2 (EC 3.5.4.6) (AMP deaminase isoform L)	Ampd2			1176	7292	6194.4	13284	13539	15726	1575	2983.1	749	6253.3		4234	9739.2	14632.5	2279.05	3501.15
Q8K298	ANLN_MOUSE	Anillin	Anln	3753	13184	13542	9798.2	16381	1578	8888.6	1768	8157.6	737.5	785.1	916.9	8468.5	11670.1	8979.5	5328.3	4447.55	851
F6UFG6	F6UFG6_MOUSE	Acidic leucine-rich nuclear phosphoprotein 32 family member A (Fragment)	Anp32a									14434								14434
E9Q5H2	E9Q5H2_MOUSE	Acidic leucine-rich nuclear phosphoprotein 32 family member E (Fragment)	Anp32e						1697					181	14529			1697			7355
F8WIT2	F8WIT2_MOUSE	Annexin	Anxa6			29282	22118	2921.9	466.6	3592	2996	198.2	12731				25700	1694.25	3294	6464.6
Q5SVG5	Q5SVG5_MOUSE	AP complex subunit beta	Ap1b1		17418	12567	1728	5337.9	775.1	927.5		823	7339.3		9316	17418	7147.5	3056.5	927.5	4081.15	9316
P17426	AP2A1_MOUSE	AP-2 complex subunit alpha-1 (100 kDa coated vesicle protein A) (Adaptor protein complex AP-2 subunit alpha-1) (Adaptor-related protein complex 2 subunit alpha-1) (Alpha-adaptin A) (Alpha1-adaptin) (Clathrin assembly protein complex 2 alpha-A large chain) (Plasma membrane adaptor HA2/AP2 adaptin alpha A subunit)	Ap2a1			1567	6815.6			356.5	6653.5	436.8					4191.3		3505	436.8
P17427	AP2A2_MOUSE	AP-2 complex subunit alpha-2 (100 kDa coated vesicle protein C) (Adaptor protein complex AP-2 subunit alpha-2) (Adaptor-related protein complex 2 subunit alpha-2) (Alpha-adaptin C) (Alpha2-adaptin) (Clathrin assembly protein complex 2 alpha-C large chain) (Plasma membrane adaptor HA2/AP2 adaptin alpha C subunit)	Ap2a2	15235	5913.1	1146	4874	67447	28964	9329.5	595.3	1158				10574	3010	48205.5	4962.4	1158
Q9Z1T1	AP3B1_MOUSE	AP-3 complex subunit beta-1 (Adaptor protein complex AP-3 subunit beta-1) (Adaptor-related protein complex 3 subunit beta-1) (Beta-3A-adaptin) (Clathrin assembly protein complex 3 beta-1 large chain)	Ap3b1	26616				1465	3228.6	22261	142	8791	4753	13437	9733.2	26616		2346.8	11201.5	6772	11585.1
Q9JME5	AP3B2_MOUSE	AP-3 complex subunit beta-2 (Adaptor protein complex AP-3 subunit beta-2) (Adaptor-related protein complex 3 subunit beta-2) (Beta-3B-adaptin) (Clathrin assembly protein complex 3 beta-2 large chain)	Ap3b2
O54774	AP3D1_MOUSE	AP-3 complex subunit delta-1 (AP-3 complex subunit delta) (Adaptor-related protein complex 3 subunit delta-1) (Delta-adaptin) (mBLVR1)	Ap3d1				89431		4694						57414		89431	4694			57414
D3YXV9	D3YXV9_MOUSE	AP-3 complex subunit mu-1 (Fragment)	Ap3m1			76222	88873	93353	1576	73595	2133	49899	67287	44467			82547.5	47464.5	37864	58593	44467
Q9DCR2	AP3S1_MOUSE	AP-3 complex subunit sigma-1 (AP-3 complex subunit sigma-3A) (Adaptor-related protein complex 3 subunit sigma-1) (Sigma-3A-adaptin) (Sigma3A-adaptin) (Sigma-adaptin 3a)	Ap3s1	2738		99	48137		28497	6137	3587		4392	48835		2738	24118	28497	4862	4392	48835
O35841	API5_MOUSE	Apoptosis inhibitor 5 (API-5) (AAC-11)	Api5	38656	11281	71116	452	52395		959	55266	95351	54113		36182	24968.5	35784	52395	28112.5	74732	36182
P09813	APOA2_MOUSE	Apolipoprotein A-II (Apo-AII) (ApoA-II) (Apolipoprotein A2) [Cleaved into: Proapolipoprotein A-II (ProapoA-II)]	Apoa2					1176	41837			77159	44913	4625				21506.5		61036	4625
P08030	APT_MOUSE	Adenine phosphoribosyltransferase (APRT) (EC 2.4.2.7)	Aprt	14213	67615	14137	92165	92831	18359	2384	15725	21461	369	16121		40914	53151	55595	9054.5	10915	16121
Q5XJY5	COPD_MOUSE	Coatomer subunit delta (Archain) (Delta-coat protein) (Delta-COP)	Arcn1			18415	84759		16248	12192	31792	1255	8328	11323	5679		51587	16248	21992	4791.5	8501
Q99K28	ARFG2_MOUSE	ADP-ribosylation factor GTPase-activating protein 2 (ARF GAP 2) (GTPase-activating protein ZNF289) (Zinc finger protein 289)	Arfgap2			14652	7762.1										11207
Q9D8S3	ARFG3_MOUSE	ADP-ribosylation factor GTPase-activating protein 3 (ARF GAP 3)	Arfgap3			16219	6752.8	1926	846.5	17527		11738	4875	6185.8	5483.8		11485.9	1386.25	17527	8306.5	5834.8
Q3UL36	ARGL1_MOUSE	Arginine and glutamate-rich protein 1	Arglu1	57162	53698	46479	38595	41336	948	4375	15122	37547	32438		1749	55430	42537	21142	9748.5	34992.5	1749
A0A140LIS5	A0A140LIS5_MOUSE	Arginine and glutamate-rich protein 1 (Fragment)	Arglu1			33361						22684					33361			22684
Q5FWK3	RHG01_MOUSE	Rho GTPase-activating protein 1 (Rho-type GTPase-activating protein 1)	Arhgap1				2447										2447
Q99PT1	GDIR1_MOUSE	Rho GDP-dissociation inhibitor 1 (Rho GDI 1) (GDI-1) (Rho-GDI alpha)	Arhgdia	27261	8368	39765	2995	35947	12298	5426	12871	23953	1358	42441	32542	17814.5	21380	24122.5	9148.5	12655.5	37491.5
Q61210	ARHG1_MOUSE	Rho guanine nucleotide exchange factor 1 (Lbc's second cousin) (Lymphoid blast crisis-like 2)	Arhgef1				151		4768.9	8719.5	5394.5	11384	1516.4	5669			151	4768.9	7057	6450.2	5669
H3BJU7	H3BJU7_MOUSE	Rho guanine nucleotide exchange factor 2	Arhgef2				74983	79732					47421	44777	13915		74983	79732		47421	29346
A2BH40	ARI1A_MOUSE	AT-rich interactive domain-containing protein 1A (ARID domain-containing protein 1A) (BRG1-associated factor 250) (BAF250) (BRG1-associated factor 250a) (BAF250A) (Osa homolog 1) (SWI-like protein) (SWI/SNF complex protein p270) (SWI/SNF-related, matrix-associated, actin-dependent regulator of chromatin subfamily F member 1)	Arid1a		11853	23498	985			73761	28813	61382	32395	24893	16849	11853	12241.5		51287	46888.5	20871
D3YWC2	D3YWC2_MOUSE	ADP-ribosylation factor-like 6 interacting protein 4 (ADP-ribosylation factor-like protein 6-interacting protein 4)	Arl6ip4			2129	18843					2998	7335				10486			5166.5
Q8BNU0	ARMC6_MOUSE	Armadillo repeat-containing protein 6	Armc6			9444.1	1127			25113	2883		9617				5285.55		13998	9617
Q9WV32	ARC1B_MOUSE	Actin-related protein 2/3 complex subunit 1B (Arp2/3 complex 41 kDa subunit) (p41-ARC)	Arpc1b			42555			15672								42555	15672
P59999	ARPC4_MOUSE	Actin-related protein 2/3 complex subunit 4 (Arp2/3 complex 20 kDa subunit) (p20-ARC)	Arpc4			3392	19552		62458	74183	13938	28556	1311		48973		11472	62458	44060.5	14933.5	48973
Q3UA72	Q3UA72_MOUSE	Actin-related protein 2/3 complex subunit 5	Arpc5			68981				1248							68981		1248
P56212	ARP19_MOUSE	cAMP-regulated phosphoprotein 19 (ARPP-19)	Arpp19	27733	81353					17447				3811	2773	54543			17447		3292
Q5F2D9	Q5F2D9_MOUSE	Arrestin, beta 2 (Beta-arrestin-2)	Arrb2			9555.4	21225	8337.9	588.9			1317					15390.2	4463.4		1317
P98203	ARVC_MOUSE	Armadillo repeat protein deleted in velo-cardio-facial syndrome homolog	Arvcf			9156.4	4879.2	333.7	4296.9				3963.8				7017.8	2315.3		3963.8
Q91WU5	AS3MT_MOUSE	Arsenite methyltransferase (EC 2.1.1.137) (Methylarsonite methyltransferase) (S-adenosyl-L-methionine:arsenic(III) methyltransferase)	As3mt				6597	6263.2	9357.1	12654		15631	1334	3243.2	11248		6597	7810.15	12654	8482.5	7245.6
A0A087WQE9	A0A087WQE9_MOUSE	Ankyrin repeat and SOCS box protein 1 (Ankyrin repeat and SOCS box-containing protein 1, isoform CRA_c)	Asb1			25735	9232	4765				74524	55326				17483.5	4765		64925
D3YYA0	D3YYA0_MOUSE	Set1/Ash2 histone methyltransferase complex subunit ASH2	Ash2l			21964		17173	2255				91292	15185	95422		21964	9714		91292	55303.5
E0CY49	E0CY49_MOUSE	Argininosuccinate lyase (Fragment)	Asl			79292	6799					6426					43045.5			6426
O54984	ASNA_MOUSE	ATPase Asna1 (EC 3.6.-.-) (Arsenical pump-driving ATPase) (Arsenite-stimulated ATPase)	Asna1		5512	34252	23449	11289	15564	81829	16466	1783	49763	16235	11547	5512	28850.5	13426.5	49147.5	25773	13891
Q61024	ASNS_MOUSE	Asparagine synthetase [glutamine-hydrolyzing] (EC 6.3.5.4) (Glutamine-dependent asparagine synthetase)	Asns	28144	79361	5383	42331	2943.6	1249	25477	491	9653	4657	26881	1379	53752.5	23857	2096.3	12984	7155	14130
P16460	ASSY_MOUSE	Argininosuccinate synthase (EC 6.3.4.5) (Citrulline--aspartate ligase)	Ass1	25574	7727	4264	1421	54368	25353	4291	53642	16818	1914	11868	6838	16650.5	2842.5	39860.5	28966.5	9366	9353
Q3TPU9	Q3TPU9_MOUSE	Astrotactin-1	Astn1		2714					18597						2714			18597
Q925I1	ATAD3_MOUSE	ATPase family AAA domain-containing protein 3 (AAA-ATPase TOB3)	Atad3	18115	4914	74776	33744	9869	63275	15	2971	11268	72851	12437	7413	11514.5	54260	36572	1493	42059.5	9925
O55143	AT2A2_MOUSE	Sarcoplasmic/endoplasmic reticulum calcium ATPase 2 (SERCA2) (SR Ca(2+)-ATPase 2) (EC 3.6.3.8) (Calcium pump 2) (Calcium-transporting ATPase sarcoplasmic reticulum type, slow twitch skeletal muscle isoform) (Endoplasmic reticulum class 1/2 Ca(2+) ATPase)	Atp2a2	135	7684	36152	2423	24695	1159	24329	74451	23113	12995	42834	12833	3909.5	19287.5	12927	49390	18054	27833.5
D3Z6F5	D3Z6F5_MOUSE	ATP synthase subunit alpha	Atp5a1	23983	17988	2888	37212	19579	51489	164	83879	1181	5655	44535	23432	20985.5	20050	35534	42021.5	3418	33983.5
Q8C2Q8	Q8C2Q8_MOUSE	ATP synthase subunit gamma	Atp5c1			6324.9	434	1518	1352	2467	68178	65552	4157	5729	79775		3379.45	1435	35322.5	34854.5	42752
P56480	ATPB_MOUSE	ATP synthase subunit beta, mitochondrial (EC 3.6.3.14) (ATP synthase F1 subunit beta)	Atp5f1b	27515	9222	78722	41726	46774	4257	11594	98187	12122	88692	114	6573	18368.5	60224	25515.5	54890.5	50407	3343.5
Q06185	ATP5I_MOUSE	ATP synthase subunit e, mitochondrial (ATPase subunit e)	Atp5i	26117		28147			2156	1518	54129	98459	71531	53916		26117	28147	2156	27823.5	84995	53916
P56135	ATPK_MOUSE	ATP synthase subunit f, mitochondrial	Atp5j2		44667	35848	2569			4956		5723	41625			44667	19208.5		4956	23674
F6XVM5	F6XVM5_MOUSE	ATP synthase subunit O, mitochondrial (Fragment)	Atp5o							2292		2875	3592	2145	2822				2292	3233.5	2483.5
K3W4T3	K3W4T3_MOUSE	V-type proton ATPase subunit a	Atp6v0a1	3117	178	16715	14522	15763	1144	13398	12847	21664	12931	9737.2	6337.6	1647.5	15618.5	8453.5	13122.5	17297.5	8037.4
P50516	VATA_MOUSE	V-type proton ATPase catalytic subunit A (V-ATPase subunit A) (EC 3.6.3.14) (V-ATPase 69 kDa subunit) (Vacuolar proton pump subunit alpha)	Atp6v1a	5359		89316	12235	86525	25614	13392	3774	5584	64796	7438	46729	5359	50775.5	56069.5	8583	35190	27083.5
P62814	VATB2_MOUSE	V-type proton ATPase subunit B, brain isoform (V-ATPase subunit B 2) (Endomembrane proton pump 58 kDa subunit) (Vacuolar proton pump subunit B 2)	Atp6v1b2	3881	2796	9113	3693	64635	3781	15248	46335	54748	47687	8344	4466	3338.5	6403	34208	30791.5	51217.5	6405
P57746	VATD_MOUSE	V-type proton ATPase subunit D (V-ATPase subunit D) (V-ATPase 28 kDa accessory protein) (Vacuolar proton pump subunit D)	Atp6v1d		7486	6932	66637	1712	43341	15872	4566	53797	19633	16876	98121	7486	36784.5	22526.5	10219	36715	57498.5
P50518	VATE1_MOUSE	V-type proton ATPase subunit E 1 (V-ATPase subunit E 1) (V-ATPase 31 kDa subunit) (p31) (Vacuolar proton pump subunit E 1)	Atp6v1e1	1287	67231	3396	26633	3467	22813	29996	21665	4321	2426	19916	1166	34259	15014.5	13140	25830.5	3373.5	10541
Q9CR51	VATG1_MOUSE	V-type proton ATPase subunit G 1 (V-ATPase subunit G 1) (V-ATPase 13 kDa subunit 1) (Vacuolar proton pump subunit G 1)	Atp6v1g1	17869	45544	37953	1463	4296	56642	81472	37533	44258	1969	5315	28163	31706.5	19708	30469	59502.5	23113.5	16739
A0A0A6YVU0	A0A0A6YVU0_MOUSE	V-type proton ATPase subunit H (Fragment)	Atp6v1h	39876		29666	14525	33175	1846	34138	2353	19251	11615	19557	1541	39876	22095.5	17510.5	18245.5	15433	10549
F7B6X4	F7B6X4_MOUSE	Ataxin-2 (Fragment)	Atxn2	17585	54588	6147	4155	57815	36339	7573	16552	11911	84674	417	95761	36086.5	5151	47077	12062.5	48292.5	48089
A0A0U1RPL0	A0A0U1RPL0_MOUSE	Ataxin-2-like protein	Atxn2l	12825	1455	38468	38623	1249	23164	14975	45329	1226	17327	3965	8621	7140	38545.5	12206.5	30152	9276.5	6293
Q766D5	B4GN4_MOUSE	N-acetyl-beta-glucosaminyl-glycoprotein 4-beta-N-acetylgalactosaminyltransferase 1 (NGalNAc-T1) (EC 2.4.1.244) (Beta-1,4-N-acetylgalactosaminyltransferase IV) (Beta4GalNAc-T4) (Beta4GalNAcT4)	B4galnt4		49731	68779	67394	38815	32716				27947		15755	49731	68086.5	35765.5		27947	15755
Q9JLV1	BAG3_MOUSE	BAG family molecular chaperone regulator 3 (BAG-3) (Bcl-2-associated athanogene 3) (Bcl-2-binding protein Bis)	Bag3	76391	17896	6671	24986	14561	1726	51366	19127	216	2435	2118	15547	47143.5	15828.5	8143.5	35246.5	1325.5	8832.5
O54962	BAF_MOUSE	Barrier-to-autointegration factor (Breakpoint cluster region protein 1) (LAP2-binding protein 1) [Cleaved into: Barrier-to-autointegration factor, N-terminally processed]	Banf1	1636	2715	1148	33568	9626		79758	14372	7798	2498	38227	34213	2175.5	17358	9626	47065	5148	36220
Q9Z277	BAZ1B_MOUSE	Tyrosine-protein kinase BAZ1B (EC 2.7.10.2) (Bromodomain adjacent to zinc finger domain protein 1B) (Williams syndrome transcription factor homolog) (Williams-Beuren syndrome chromosomal region 9 protein homolog)	Baz1b			27427	18361	17455	11664	25254		2729	1432	39548	126		22894	14559.5	25254	2080.5	19837
A2AUY4	A2AUY4_MOUSE	Bromodomain adjacent to zinc finger domain, 2B	Baz2b	15298	2971.3											9134.65
D6RGA5	D6RGA5_MOUSE	Pre-mRNA-splicing factor SPF27	Bcas2	24786	23279	1497	1847	66177	63854	43563	34647	18866	7226	52727	29626	24032.5	1672	65015.5	39105	13046	41176.5
F8WI22	F8WI22_MOUSE	Bcl-2-associated transcription factor 1	Bclaf1		33657	2942	19191	233	13511			17546	78436	1652	63333	33657	11066.5	6872		47991	32492.5
Q8K019	BCLF1_MOUSE	Bcl-2-associated transcription factor 1 (Btf)	Bclaf1	21371	4712	14382	1341	9438	41794	97231	7856	17783	11138	224	21767	13041.5	7861.5	25616	52543.5	14460.5	10995.5
O35490	BHMT1_MOUSE	Betaine--homocysteine S-methyltransferase 1 (EC 2.1.1.5)	Bhmt	74421										73119	61953	74421					67536
Q6P1B9	Q6P1B9_MOUSE	Bin1 protein (Myc box-dependent-interacting protein 1)	Bin1			16444						7978	51734				16444			29856
S4R1L5	S4R1L5_MOUSE	Baculoviral IAP repeat-containing protein 6	Birc6				2429.2	271.4	1326.2		3149.6	1141.5		451.19			2429.2	798.8	3149.6	1141.5	451.19
O88700	BLM_MOUSE	Bloom syndrome protein homolog (mBLM) (EC 3.6.4.12) (RecQ helicase homolog)	Blm	244			326.8	327	392.8	32.3	245.3				2359.7	244	326.8	359.9	138.8		2359.7
Q8BGS2	BOLA2_MOUSE	BolA-like protein 2	Bola2		2449	58761	16371	8653	6877	52354	35245	5295	3545	58318	96253	2449	37566	7765	43799.5	4420	77285.5
P97452	BOP1_MOUSE	Ribosome biogenesis protein BOP1 (Block of proliferation 1 protein)	Bop1	47899		6668	1968	46349	29588	12548	26996	4295	6423	42915	3575	47899	4318	37968.5	19772	5359	23245
E9Q6A7	E9Q6A7_MOUSE	Bromodomain PHD finger transcription factor	Bptf	8193	1388											4790.5
I7HPW1	I7HPW1_MOUSE	Bromodomain containing 2 (Bromodomain-containing protein 2) (Fragment)	Brd2			47926	19173	318	21352	35874		21155			372		33549.5	10835	35874	21155	372
Q64152	BTF3_MOUSE	Transcription factor BTF3 (Nascent polypeptide-associated complex subunit beta) (NAC-beta) (RNA polymerase B transcription factor 3)	Btf3	7191	24613	25194	29946	16693	134	43979	1289	76983	44523	31545	2786	15902	27570	8413.5	22634	60753	17165.5
Q6PGH1	BUD31_MOUSE	Protein BUD31 homolog (Protein G10 homolog)	Bud31			88	76749	18989	57763	15964	279	78475	63844				38418.5	38376	8121.5	71159.5
O54825	BYST_MOUSE	Bystin	Bysl	25324	16992	6138	46862	89172	32159			23738	35144	26169	15578	21158	26500	60665.5		29441	20873.5
A0A1Y7VKZ4	A0A1Y7VKZ4_MOUSE	Basic leucine zipper and W2 domain-containing protein 2 (Fragment)	Bzw2	7755	37721	49754	41522	4754	24665	8886	4239	63331	47969	63838	56686	22738	45638	14709.5	6562.5	55650	60262
O35658	C1QBP_MOUSE	Complement component 1 Q subcomponent-binding protein, mitochondrial (GC1q-R protein) (Glycoprotein gC1qBP) (C1qBP)	C1qbp	16877	64616								73554			40746.5				73554
Q9CS00	CATIN_MOUSE	Cactin	Cactin	25982	15818	56217	55863	12457	11281	1258		75746	5519	95945	45725	20900	56040	11869	1258	40632.5	70835
A0A0A6YY29	A0A0A6YY29_MOUSE	Calcyclin-binding protein (Fragment)	Cacybp	4611	2868	12133	4942	1468	82984	67626	284	95895	16		24769	3739.5	8537.5	42226	33955	47955.5	24769
E9QAI5	E9QAI5_MOUSE	CAD protein	Cad	4246	36616	49466	2129	33391	72578	25579	85389	21525	21945	17319	6797	20431	25797.5	52984.5	55484	21735	12058
Q8VCQ8	Q8VCQ8_MOUSE	Caldesmon 1	Cald1	21889	82463	18817	76935	68536	334	143		46697	37812	96121	7192	52176	47876	34435	143	42254.5	51656.5
P0DP28	CALM3_MOUSE	Calmodulin-3	Calm3	21276	36897	67679	13447	95427	189	32529	16513	23988	25875	54918	1851	29086.5	40563	47808	24521	24931.5	28384.5
P14211	CALR_MOUSE	Calreticulin (CRP55) (Calregulin) (Endoplasmic reticulum resident protein 60) (ERp60) (HACBP)	Calr		1894	36216	27187	38528	37588	83987	41748	45646	25199	55949	27475	1894	31701.5	38058	62867.5	35422.5	41712
Q8CCM0	Q8CCM0_MOUSE	Calcium/calmodulin-dependent protein kinase type II subunit delta	Camk2d	1435	7493	11588	6469	1126	8248	1455	273	81781	55353	1486	1719	4464	9028.5	4687	864	68567	1602.5
Q6ZQ38	CAND1_MOUSE	Cullin-associated NEDD8-dissociated protein 1 (Cullin-associated and neddylation-dissociated protein 1) (p120 CAND1)	Cand1			4557	18696	26291	1526		2864	35579	15755	3987	26964		11626.5	13908.5	2864	25667	15475.5
Q6ZQ73	CAND2_MOUSE	Cullin-associated NEDD8-dissociated protein 2 (Cullin-associated and neddylation-dissociated protein 2) (TBP-interacting protein of 120 kDa B) (TBP-interacting protein 120B) (p120 CAND2)	Cand2			48359	45242	38554	52442	7153		16947		88155	24899		46800.5	45498	7153	16947	56527
P35564	CALX_MOUSE	Calnexin	Canx			26881	13234	22315	11572	31881	258	761	52981	52428	39657		20057.5	16943.5	16069.5	26871	46042.5
Q60865	CAPR1_MOUSE	Caprin-1 (Cytoplasmic activation- and proliferation-associated protein 1) (GPI-anchored membrane protein 1) (GPI-anchored protein p137) (GPI-p137) (p137GPI) (Membrane component chromosome 11 surface marker 1) (RNA granule protein 105)	Caprin1	3839	21132	4239	35677	3677.6	1367	4819	24152	3679	3383		13274	12485.5	19958	2522.3	14485.5	3531	13274
Q5RKN9	Q5RKN9_MOUSE	Capping protein (Actin filament) muscle Z-line, alpha 1 (F-actin-capping protein subunit alpha-1)	Capza1	28263	76742	91852	66587	69339	83642	33417	24455	5679	26913	3455	52659	52502.5	79219.5	76490.5	28936	16296	28057
P47754	CAZA2_MOUSE	F-actin-capping protein subunit alpha-2 (CapZ alpha-2)	Capza2	17679	4347	8154	42489	49674	4579	1854	5689	39676	21754	5492	3437	11013	25321.5	27126.5	3771.5	30715	4464.5
A2AMW0	A2AMW0_MOUSE	Capping protein (Actin filament) muscle Z-line, beta, isoform CRA_a (F-actin-capping protein subunit beta)	Capzb	78799	23995	8472	1829	4682	17391	72415	29422	59428	39494	46455	22379	51397	5150.5	11036.5	50918.5	49461	34417
Q9CR86	CHSP1_MOUSE	Calcium-regulated heat stable protein 1 (Calcium-regulated heat-stable protein of 24 kDa) (CRHSP-24)	Carhsp1	2462		1297	64915	43252	5274	6697	1268	99979	43336	94439	87856	2462	33106	24263	3982.5	71657.5	91147.5
Q9ER72	SYCC_MOUSE	Cysteine--tRNA ligase, cytoplasmic (EC 6.1.1.16) (Cysteinyl-tRNA synthetase) (CysRS)	Cars	11272	23512	1665	19644	7248	28634	114	7149	14983	122	8615	6317.5	17392	10654.5	17941	3631.5	7552.5	7466.25
A0A1B0GRX1	A0A1B0GRX1_MOUSE	Caspase-3	Casp3			1759	641	88937	1265	23466	1613	12737	76829	1261	98135		1200	45101	12539.5	44783	49698
A2AS92	A2AS92_MOUSE	Caspase-9 (Fragment)	Casp9			32474	38598		9663.9								35536	9663.9
Q08024	PEBB_MOUSE	Core-binding factor subunit beta (CBF-beta) (Polyomavirus enhancer-binding protein 2 beta subunit) (PEA2-beta) (PEBP2-beta) (SL3-3 enhancer factor 1 subunit beta) (SL3/AKV core-binding factor beta subunit)	Cbfb		4988	22632	59689		24361	14611		21286	564		19894	4988	41160.5	24361	14611	10925	19894
Q7TPM0	Q7TPM0_MOUSE	Cbx1 protein (Chromobox protein homolog 1)	Cbx1			15377	12636	895	13137	17236	1212	9861	61979				14006.5	7016	9224	35920
Q9DCC5	Q9DCC5_MOUSE	Cbx3 protein (Chromobox protein homolog 3) (MCG119115, isoform CRA_a)	Cbx3	1137	59343	2217	21645	1616	162	12294	9871	14593	174	12985	1173	30240	11931	889	11082.5	7383.5	7079
Q61686	CBX5_MOUSE	Chromobox protein homolog 5 (Heterochromatin protein 1 homolog alpha) (HP1 alpha)	Cbx5	15693	6523	28272	2958	29417	12781	11764		2791	13575	22579	14647	11108	15615	21099	11764	8183	18613
E9PX94	E9PX94_MOUSE	Coiled-coil and C2 domain-containing protein 1A	Cc2d1a	26818	18179											22498.5
Q8CH18	CCAR1_MOUSE	Cell division cycle and apoptosis regulator protein 1 (Cell cycle and apoptosis regulatory protein 1) (CARP-1)	Ccar1	99722	69791	22793	1556	28378	1867	5439	3857	31598	79318			84756.5	12174.5	15122.5	4648	55458
Q8VDP4	CCAR2_MOUSE	Cell cycle and apoptosis regulator protein 2 (Cell division cycle and apoptosis regulator protein 2)	Ccar2	15966	18698	5345	22147	5313	55562	3442	13968	163	17361	23388	1482	17332	13746	30437.5	8705	8762	12435
A0A0G2JF16	A0A0G2JF16_MOUSE	Coiled-coil domain-containing protein 12 (Fragment)	Ccdc12	16913		7377	3334	27785	3532		3995	98781	43877	15598	41155	16913	5355.5	15658.5	3995	71329	28376.5
Q9D8X2	CC124_MOUSE	Coiled-coil domain-containing protein 124	Ccdc124	88737	5456	26589	14453	49533	38393	6594	197	3483	142	12728	36226	47096.5	20521	43963	3395.5	1812.5	24477
H3BJB7	H3BJB7_MOUSE	Coiled-coil domain-containing protein 137 (Fragment)	Ccdc137	14485						42198						14485			42198
F7C265	F7C265_MOUSE	Coiled-coil domain-containing protein 47 (Fragment)	Ccdc47			82447	56528						35278	28999			69487.5			35278	28999
D3YZP9	CCDC6_MOUSE	Coiled-coil domain-containing protein 6	Ccdc6			1999	4344.2		22227	19232	596	29536	4996	3198.3	4163.7		3171.6	22227	9914	17266	3681
Q8VC31	CCDC9_MOUSE	Coiled-coil domain-containing protein 9	Ccdc9	95498	46881											71189.5
Q68EM3	Q68EM3_MOUSE	Ccnb1 protein (G2/mitotic-specific cyclin-B1)	Ccnb1			81		65272	71665	1515		32478	2479		21376		81	68468.5	1515	17478.5	21376
Q9QWV9	CCNT1_MOUSE	Cyclin-T1 (CycT1) (Cyclin-T)	Ccnt1	3529		1756	1585	2227	17485		14319	21765	1723		27613	3529	1670.5	9856	14319	11744	27613
P80314	TCPB_MOUSE	T-complex protein 1 subunit beta (TCP-1-beta) (CCT-beta)	Cct2	33332	19777	61438	54	37942	2958	58926	16427	43978	55159	36954	361	26554.5	30746	20450	37676.5	49568.5	18657.5
P80318	TCPG_MOUSE	T-complex protein 1 subunit gamma (TCP-1-gamma) (CCT-gamma) (Matricin) (mTRiC-P5)	Cct3	43622	1119	57616	3268	44829	22274	35193	19915	56531	1614	48423	34179	22370.5	30442	33551.5	27554	29072.5	41301
P80315	TCPD_MOUSE	T-complex protein 1 subunit delta (TCP-1-delta) (A45) (CCT-delta)	Cct4	5383	19465	7871	6179	72871	37229	65927	37319	63581	5818	69479	43419	12424	7025	55050	51623	34699.5	56449
P80316	TCPE_MOUSE	T-complex protein 1 subunit epsilon (TCP-1-epsilon) (CCT-epsilon)	Cct5	2324	14241	67281	37178	49685	34576	34721	1874	42861	26497	48542	29712	8282.5	52229.5	42130.5	18297.5	34679	39127
P80317	TCPZ_MOUSE	T-complex protein 1 subunit zeta (TCP-1-zeta) (CCT-zeta-1)	Cct6a	1488	56965	24152	22233	2294	13931	2134	13623	17233	15968	13327	12666	29226.5	23192.5	8112.5	7878.5	16600.5	12996.5
P80313	TCPH_MOUSE	T-complex protein 1 subunit eta (TCP-1-eta) (CCT-eta)	Cct7	13671	94316	12979	11755	1181	95772	17619		98544	65627	126	41895	53993.5	12367	48476.5	17619	82085.5	21010.5
P42932	TCPQ_MOUSE	T-complex protein 1 subunit theta (TCP-1-theta) (CCT-theta)	Cct8	4456	21794	1538	46852	63919	36494	8157	4489	74864	5948	46743	3451	13125	24195	50206.5	6323	40406	25097
Q9JLQ0	CD2AP_MOUSE	CD2-associated protein (Mesenchyme-to-epithelium transition protein with SH3 domains 1) (METS-1)	Cd2ap			16287	12983	1454	14325	16615	1834		4127.3	11582	2775		14635	7889.5	9224.5	4127.3	7178.5
A0A0U1RPR4	A0A0U1RPR4_MOUSE	CD2 antigen cytoplasmic tail-binding protein 2 (Fragment)	Cd2bp2			95266	45897			49422		13379	8739				70581.5		49422	11059
Q61081	CDC37_MOUSE	Hsp90 co-chaperone Cdc37 (Hsp90 chaperone protein kinase-targeting subunit) (p50Cdc37) [Cleaved into: Hsp90 co-chaperone Cdc37, N-terminally processed]	Cdc37	82477	41257	21399	32484	22572	18783	13685		18122	1841	8948	1622	61867	26941.5	20677.5	13685	9981.5	5285
Q9DC48	PRP17_MOUSE	Pre-mRNA-processing factor 17 (Cell division cycle 40 homolog) (PRP17 homolog)	Cdc40			4647	19714	3384	56773	49997		5897	2597	1461	44486		12180.5	30078.5	49997	4247	22973.5
Q6A068	CDC5L_MOUSE	Cell division cycle 5-like protein (Cdc5-like protein)	Cdc5l	2496	12356	4593	17233	6695	4862	15117	2155	5122	287	35664	24792	7426	10913	5778.5	8636	2704.5	30228
Q8JZM7	CDC73_MOUSE	Parafibromin (Cell division cycle protein 73 homolog) (Hyperparathyroidism 2 protein homolog)	Cdc73	21432		52947	373	42194	36713	21228		36988	2223		1433	21432	26660	39453.5	21228	19605.5	1433
Q8BHX3	BOREA_MOUSE	Borealin (Cell division cycle-associated protein 8) (MESrg)	Cdca8			64186		15124									64186	15124
P11440	CDK1_MOUSE	Cyclin-dependent kinase 1 (CDK1) (EC 2.7.11.22) (EC 2.7.11.23) (Cell division control protein 2 homolog) (Cell division protein kinase 1) (p34 protein kinase)	Cdk1	57846	4511	14572	449	8349	4773	12325	4385	1393	51164	7281	5936	31178.5	7510.5	6561	8355	26278.5	6608.5
P24788	CD11B_MOUSE	Cyclin-dependent kinase 11B (Cell division cycle 2-like protein kinase 1) (Cell division protein kinase 11) (Cyclin-dependent kinase 11) (EC 2.7.11.22) (Galactosyltransferase-associated protein kinase p58/GTA) (PITSLRE serine/threonine-protein kinase CDC2L1)	Cdk11b			4679	58744	2422	9791.3			5933	47755				31711.5	6106.65		26844
A0A1Y7VLM0	A0A1Y7VLM0_MOUSE	Cyclin-dependent kinase 13	Cdk13			26766	62266				1794		73665				44516		1794	73665
Q8K389	CK5P2_MOUSE	CDK5 regulatory subunit-associated protein 2 (CDK5 activator-binding protein C48)	Cdk5rap2			59738	12644					46113	139				36191			23126
Q99LM2	CK5P3_MOUSE	CDK5 regulatory subunit-associated protein 3	Cdk5rap3	2122	11796	997		2646		11886	9514	24177	15221			6959	997	2646	10700	19699
Q99J95	CDK9_MOUSE	Cyclin-dependent kinase 9 (EC 2.7.11.22) (EC 2.7.11.23) (Cell division protein kinase 9)	Cdk9			53887	48939	55218	31366	1175	25717						51413	43292	13446
Q8BI72	CARF_MOUSE	CDKN2A-interacting protein (Collaborator of ARF)	Cdkn2aip	3433	125	1484	72338	94943	57463	27861	9329.7	11882	8165	5137	1629	1779	36911	76203	18595.3	10023.5	3383
P60334	CDO1_MOUSE	Cysteine dioxygenase type 1 (EC 1.13.11.20) (Cysteine dioxygenase type I) (CDO) (CDO-I)	Cdo1	18852	66275											42563.5
F8WGL9	F8WGL9_MOUSE	Protein CDV3	Cdv3	34122	65435	21847	8244	27427		2625	17576	15617	89166	26549	87836	49778.5	15045.5	27427	10100.5	52391.5	57192.5
P28659	CELF1_MOUSE	CUGBP Elav-like family member 1 (CELF-1) (50 kDa nuclear polyadenylated RNA-binding protein) (Brain protein F41) (Bruno-like protein 2) (CUG triplet repeat RNA-binding protein 1) (CUG-BP1) (CUG-BP- and ETR-3-like factor 1) (Deadenylation factor CUG-BP) (Deadenylation factor EDEN-BP) (Embryo deadenylation element-binding protein homolog) (EDEN-BP homolog) (RNA-binding protein BRUNOL-2)	Celf1	6773	24984											15878.5
Q91ZI0	CELR3_MOUSE	Cadherin EGF LAG seven-pass G-type receptor 3	Celsr3	89643	12395		16882	891.8		34121	5863	1982	28735			51019	16882	891.8	19992	15358.5
E9QKK1	E9QKK1_MOUSE	Centromere-associated protein E	Cenpe								2176.6								2176.6
Q3TJM4	CENPT_MOUSE	Centromere protein T (CENP-T)	Cenpt	11282	47459	11625	56.4	615.2	383.7	1168		13428	3174.1	83.4	6589.6	29370.5	5840.7	499.45	1168	8301.05	3336.5
Q9CXS4	CENPV_MOUSE	Centromere protein V (CENP-V) (Proline-rich protein 6)	Cenpv		6882	2493	17317	29511							7388	6882	9905	29511			7388
H7BX26	H7BX26_MOUSE	Centrosomal protein of 170 kDa	Cep170	27834	11975	88681	21573	22946	91618	9896	39553	8597	1688	42681	65857	19904.5	55127	57282	24724.5	5142.5	54269
O88271	CFDP1_MOUSE	Craniofacial development protein 1 (27 kDa craniofacial protein) (Bucentaur) (Protein Cp27)	Cfdp1			14879	1775	1215	6436	1181	567	15114	6523	2773	115		8327	3825.5	874	10818.5	1444
P18760	COF1_MOUSE	Cofilin-1 (Cofilin, non-muscle isoform)	Cfl1	974	31821	6387	6265	38965	47354	73775	35392	7152	4779	58525	1446	16397.5	6326	43159.5	54583.5	5965.5	29985.5
Q9CQA6	CHCH1_MOUSE	Coiled-coil-helix-coiled-coil-helix domain-containing protein 1 (28S ribosomal protein S37, mitochondrial) (MRP-S37)	Chchd1	43898	44184	11146	123	29275	17813	3528	474	46992	36818	52847	28369	44041	5634.5	23544	2001	41905	40608
Q9D1L0	CHCH2_MOUSE	Coiled-coil-helix-coiled-coil-helix domain-containing protein 2	Chchd2					3172				72555		51847	46592			3172		72555	49219.5
S4R238	S4R238_MOUSE	MICOS complex subunit	Chchd3	34989		18832				49947			34137	1699	13462	34989	18832		49947	34137	7580.5
E9PZM4	CHD2_MOUSE	Chromodomain-helicase-DNA-binding protein 2 (CHD-2) (EC 3.6.4.12) (ATP-dependent helicase CHD2)	Chd2			6763	57672		751.29			217.2	3375				32217.5	751.29		1796.1
E9QAS4	E9QAS4_MOUSE	Chromodomain-helicase-DNA-binding protein 4	Chd4	32673	9151.8	39583	1825	788	39738	16161	12346	6927	956.2	17292	6682	20912.4	20704	20263	14253.5	3941.6	11987
Q8CGZ0	CHERP_MOUSE	Calcium homeostasis endoplasmic reticulum protein (SR-related CTD-associated factor 6)	Cherp			7723	86136					13332	7543	13568	17971		46929.5			10437.5	15769.5
P26339	CMGA_MOUSE	Chromogranin-A (CgA) [Cleaved into: Pancreastatin; Beta-granin; WE-14; Catestatin; GE-25; Serpinin-RRG; Serpinin (AL26); p-Glu serpinin precursor]	Chga	14153	83457			9232		1714	97441	1327	64783	1875	14436	48805		9232	49577.5	33055	8155.5
P16014	SCG1_MOUSE	Secretogranin-1 (Chromogranin-B) (CgB) (Secretogranin I) (SgI) [Cleaved into: CCB peptide; PE-11]	Chgb											16487	92177						54332
A0A1B0GT75	A0A1B0GT75_MOUSE	Charged multivesicular body protein 2a	Chmp2a		78842	1533			8574	1475		61972	3479			78842	1533	8574	1475	32725.5
Q9D8B3	CHM4B_MOUSE	Charged multivesicular body protein 4b (Chromatin-modifying protein 4b) (CHMP4b)	Chmp4b		16313	9379.1	938.7		15156	31961	4729	17698	19398	8972	1416	16313	5158.9	15156	18345	18548	5194
Q9D7S9	CHMP5_MOUSE	Charged multivesicular body protein 5 (Chromatin-modifying protein 5) (SNF7 domain-containing protein 2)	Chmp5	84174	29394	35689	2989	29911	1232	48269	34189	53592	31739	344	184	56784	19339	15571.5	41229	42665.5	264
P0CG14	CTF8A_MOUSE	Chromosome transmission fidelity protein 8 homolog isoform 2	Chtf8	32543	19158	132	6782	2659	1588	3989	43192	12435	58121	11759	76542	25850.5	3457	2123.5	23590.5	35278	44150.5
E9PW20	E9PW20_MOUSE	Chromatin target of PRMT1 protein	Chtop	95874	29959	559	32975	57721	36869	67728	34195	89493	45924	746	41354	62916.5	16767	47295	50961.5	67708.5	21050
P60824	CIRBP_MOUSE	Cold-inducible RNA-binding protein (A18 hnRNP) (Glycine-rich RNA-binding protein CIRP)	Cirbp	25768	14936	61527	62136	15726	29411	15194	1162	17398	86817	9232	87842	20352	61831.5	22568.5	8178	52107.5	48537
Q3V1H1	CKAP2_MOUSE	Cytoskeleton-associated protein 2	Ckap2	92765		6358							57222			92765	6358			57222
Q7TS74	CKP2L_MOUSE	Cytoskeleton-associated protein 2-like (Radial fiber and mitotic spindle protein) (Radmis)	Ckap2l	6984	42178	1848	17423			2261						24581	9635.5		2261
Q8BMK4	CKAP4_MOUSE	Cytoskeleton-associated protein 4 (63-kDa cytoskeleton-linking membrane protein) (Climp-63) (p63)	Ckap4	35233	9185	99389	27544	45697	32788	45549	9461	2136	15533	3945		22209	63466.5	39242.5	27505	8834.5	3945
Z4YL78	Z4YL78_MOUSE	Cytoskeleton-associated protein 5	Ckap5	31981	1537	55693	31897	32871	33752	25437	23162	36427	11651	3888	18578	16759	43795	33311.5	24299.5	24039	11233
E9Q8N5	E9Q8N5_MOUSE	CLIP-associating protein 2	Clasp2	2541		21567		2158								2541	21567	2158
Q9Z1Q5	CLIC1_MOUSE	Chloride intracellular channel protein 1 (Nuclear chloride ion channel 27) (NCC27)	Clic1	42324	11589	1771	11978	12624	23557	34262	3992	2332	16827	15896	25951	26956.5	6874.5	18090.5	19127	9579.5	20923.5
Q9QYB1	CLIC4_MOUSE	Chloride intracellular channel protein 4 (mc3s5/mtCLIC)	Clic4				23524										23524
Q5SUH7	Q5SUH7_MOUSE	Clathrin interactor 1	Clint1	13234						12768	13882				14236	13234			13325		14236
B1AWE0	B1AWE0_MOUSE	Clathrin light chain	Clta	14573	66741	836	27897	12133	45327	1445	73485	7242	25586	45284	13746	40657	14366.5	28730	37465	16414	29515
F7BHJ0	F7BHJ0_MOUSE	Clathrin light chain (Fragment)	Cltb	681	3762	81155				11524				1141	42273	2221.5	81155		11524		21707
Q68FD5	CLH1_MOUSE	Clathrin heavy chain 1	Cltc	143	32286	23416	19164	1131	85773	22462	15393	21767	14738	97248	482	16214.5	21290	43452	18927.5	18252.5	48865
Z4YLI8	Z4YLI8_MOUSE	Clustered mitochondria protein homolog	Cluh
A0A0N4SW65	A0A0N4SW65_MOUSE	N-acylneuraminate cytidylyltransferase	Cmas			47169	13556						9174				30362.5			9174
Q9CPZ8	COXM1_MOUSE	COX assembly mitochondrial protein homolog (Cmc1p)	Cmc1							26256									26256
Q9DBP5	KCY_MOUSE	UMP-CMP kinase (EC 2.7.4.14) (Deoxycytidylate kinase) (CK) (dCMP kinase) (Nucleoside-diphosphate kinase) (EC 2.7.4.6) (Uridine monophosphate/cytidine monophosphate kinase) (UMP/CMP kinase) (UMP/CMPK)	Cmpk1	16696		64665	5273	62549	4365	59776	12948	55924	77688	13784	6872	16696	34969	33457	36362	66806	10328
A0A0G2JDV8	A0A0G2JDV8_MOUSE	Calponin	Cnn3	397	19246	8957	36552	498		38273	36398	62391	5515	71333	3481	9821.5	22754.5	498	37335.5	33953	37407
B7ZWL1	B7ZWL1_MOUSE	CCR4-NOT transcription complex subunit 1 (Cnot1 protein)	Cnot1	51542	157	3629	78423	28178	123.6	114	1437	52885	959.3	2635	938.61	25849.5	41026	14150.8	775.5	26922.2	1786.81
Q9CWN7	CNO11_MOUSE	CCR4-NOT transcription complex subunit 11	Cnot11			1464	17123						21881	21316	31636		9293.5			21881	26476
E9Q027	E9Q027_MOUSE	CCR4-NOT transcription complex subunit 2	Cnot2	8319	17118	2342	1546	17745	16318	33285		15334	12257	22118	14451	12718.5	1944	17031.5	33285	13795.5	18284.5
F6YBV1	F6YBV1_MOUSE	CCR4-NOT transcription complex subunit 3 (Fragment)	Cnot3			6362	1691	1437	1617			2266	9668	978.9	9413		4026.5	1527		5967	5195.95
Q5SU73	COIL_MOUSE	Coilin (p80-coilin)	Coil
P11087	CO1A1_MOUSE	Collagen alpha-1(I) chain (Alpha-1 type I collagen)	Col1a1	23631	59565											41598
P08121	CO3A1_MOUSE	Collagen alpha-1(III) chain	Col3a1	61288	22283					1714	969.7					41785.5			1341.85
Q8K297	GT251_MOUSE	Procollagen galactosyltransferase 1 (EC 2.4.1.50) (Collagen beta(1-O)galactosyltransferase 1) (Glycosyltransferase 25 family member 1) (Hydroxylysine galactosyltransferase 1)	Colgalt1	78684	18431	75328	44721	26841	7919	8544	55289	27239	8277.6	8852.3	5569.7	48557.5	60024.5	17380	31916.5	17758.3	7211
Q8CIE6	COPA_MOUSE	Coatomer subunit alpha (Alpha-coat protein) (Alpha-COP) [Cleaved into: Xenin (Xenopsin-related peptide); Proxenin]	Copa	15629	14639	62925	23278	15866	16359	6412	24829	18457	13418	1182	6267.1	15134	43101.5	16112.5	15620.5	15937.5	3724.55
Q9JIF7	COPB_MOUSE	Coatomer subunit beta (Beta-coat protein) (Beta-COP)	Copb1			58758	51596	5544		18264					8542.3		55177	5544	18264		8542.3
E9Q6I5	E9Q6I5_MOUSE	Coatomer subunit epsilon	Cope
Q9QZE5	COPG1_MOUSE	Coatomer subunit gamma-1 (Gamma-1-coat protein) (Gamma-1-COP)	Copg1	16358		13846	72568	19212	6886	1836	7256	3395	65945	1455	3722	16358	43207	13049	4546	34670	2588.5
A2AQE4	A2AQE4_MOUSE	COP9 signalosome complex subunit 2	Cops2			14692	1432		1896	41183		1887	6727	8758	1143		8062	1896	41183	4307	4950.5
O88543	CSN3_MOUSE	COP9 signalosome complex subunit 3 (SGN3) (Signalosome subunit 3) (JAB1-containing signalosome subunit 3)	Cops3			77628	24542	48918	23744	45553		8995	465.6		2742		51085	36331	45553	4730.3	2742
D3Z1R9	D3Z1R9_MOUSE	COP9 signalosome complex subunit 4 (Fragment)	Cops4			1753							8257.5	25984	934.8		1753			8257.5	13459.4
Q8VBV7	CSN8_MOUSE	COP9 signalosome complex subunit 8 (SGN8) (Signalosome subunit 8) (COP9 homolog) (JAB1-containing signalosome subunit 8)	Cops8	33996		48253	42151	57291		15547		66128	6817	96555	71941	33996	45202	57291	15547	36472.5	84248
P61924	COPZ1_MOUSE	Coatomer subunit zeta-1 (Zeta-1-coat protein) (Zeta-1 COP)	Copz1	1557	2525	75127	58977	1649	24399	58146	3272	21249	8687	21697	89895	2041	67052	13024	30709	14968	55796
Q9WUM3	COR1B_MOUSE	Coronin-1B (Coronin-2)	Coro1b	65418	2788	11135	76677	5636	71843	73613	1178	31768	51183	41997	2721	34103	43906	38739.5	37395.5	41475.5	22359
Q9WUM4	COR1C_MOUSE	Coronin-1C (Coronin-3)	Coro1c	131	56176	13564	8322	16739	2155	12755	9332	1758	7983	166	1156	28153.5	10943	9447	11043.5	4870.5	661
A0A140LIU3	A0A140LIU3_MOUSE	Cytochrome c oxidase subunit 6B1	Cox6b1	1448	78955							1536		1347		40201.5				1536	1347
D3YUJ4	D3YUJ4_MOUSE	Cytoplasmic polyadenylation element-binding protein 2 (Fragment)	Cpeb2
Q8C196	CPSM_MOUSE	Carbamoyl-phosphate synthase [ammonia], mitochondrial (EC 6.3.4.16) (Carbamoyl-phosphate synthetase I) (CPSase I)	Cps1	26374	11142	2683	6433.3	17189	279.7		3696.1	2951.8	1867.7	39128	3953	18758	4558.15	8734.35	3696.1	2409.75	21540.5
O35218	CPSF2_MOUSE	Cleavage and polyadenylation specificity factor subunit 2 (Cleavage and polyadenylation specificity factor 100 kDa subunit) (CPSF 100 kDa subunit)	Cpsf2			29241	18561	19276	25988	33949	16796	32896	1853	39249	1373		23901	22632	25372.5	17374.5	20311
Q9QXK7	CPSF3_MOUSE	Cleavage and polyadenylation specificity factor subunit 3 (EC 3.1.27.-) (Cleavage and polyadenylation specificity factor 73 kDa subunit) (CPSF 73 kDa subunit) (mRNA 3'-end-processing endonuclease CPSF-73)	Cpsf3	23567		1142					23519					23567	1142		23519
F7B6Z5	F7B6Z5_MOUSE	Cleavage and polyadenylation-specificity factor subunit 4 (Fragment)	Cpsf4			23722	23369	1543				65414	2782		2754		23545.5	1543		34098	2754
H3BKW0	H3BKW0_MOUSE	Cleavage and polyadenylation-specificity factor subunit 6 (Fragment)	Cpsf6	47	16236	6886	53384	76151	39782	2511	13562	56328	36349	15231	1231	8141.5	30135	57966.5	8036.5	46338.5	8231
Q8BTV2	CPSF7_MOUSE	Cleavage and polyadenylation specificity factor subunit 7	Cpsf7	28413	38222	49539	3171	3112	1589	2192	1632	62783	24462	17647	1183	33317.5	26355	2350.5	1912	43622.5	9415
Q62347	Q62347_MOUSE	Cyclic AMP-responsive element-binding protein 1 (M.musculus transcription factor/DNA binding protein)	Creb1			4244	66446							8349			35345				8349
Q9DCT8	CRIP2_MOUSE	Cysteine-rich protein 2 (CRP-2) (Heart LIM protein)	Crip2	23917	1576	13887	768	927	84115	11744	86134	147	62322	125	71729	12746.5	7327.5	42521	48939	31234.5	35927
O70333	CRIPT_MOUSE	Cysteine-rich PDZ-binding protein (Cysteine-rich interactor of PDZ three) (Cysteine-rich interactor of PDZ3)	Cript	2887	18921	31164				6799	39298	28982	2231			10904	31164		23048.5	15606.5
Q6P1J1	Q6P1J1_MOUSE	Crmp1 protein (Dihydropyrimidinase-related protein 1)	Crmp1	28434	4486	293	1957	817	7158	55892	1389	3422	1954	1257	1945	16460	1125	3987.5	28640.5	2688	1601
P63154	CRNL1_MOUSE	Crooked neck-like protein 1 (Crooked neck homolog)	Crnkl1	1578		11294	25523	41475	19945	1341		1544	86342	14878		1578	18408.5	30710	1341	43943	14878
Q8CJ40	CROCC_MOUSE	Rootletin (Ciliary rootlet coiled-coil protein)	Crocc	73918	7148	8896	1267				22666	3226	37816			40533	5081.5		22666	20521
B7ZC90	B7ZC90_MOUSE	Rootletin (Fragment)	Crocc										2187							2187
A0A0G2JF72	A0A0G2JF72_MOUSE	Cold shock domain-containing protein E1	Csde1	62276		2851	15939	5767		1159	4596.7	1916	1165.3	26641		62276	9395	5767	2877.85	1540.65	26641
E9Q1T9	E9Q1T9_MOUSE	Exportin-2	Cse1l	1242		18118	7999.8	9563.6	69235	7178		55823	5417	4234	25419	1242	13058.9	39399.3	7178	30620	14826.5
Q9DC28	KC1D_MOUSE	Casein kinase I isoform delta (CKI-delta) (CKId) (EC 2.7.11.1) (Tau-protein kinase CSNK1D) (EC 2.7.11.26)	Csnk1d				18567		11586			27366	17158	88392	48563		18567	11586		22262	68477.5
Q60737	CSK21_MOUSE	Casein kinase II subunit alpha (CK II alpha) (EC 2.7.11.1)	Csnk2a1			17536	12913	1491	42728	16115		1866	5736	9946			15224.5	22109.5	16115	3801	9946
P97315	CSRP1_MOUSE	Cysteine and glycine-rich protein 1 (Cysteine-rich protein 1) (CRP) (CRP1)	Csrp1	613	14319	2583	1291	17247	1732	3484	14364	18338	81841	16371	12386	7466	1937	9489.5	8924	50089.5	14378.5
A2APA3	A2APA3_MOUSE	Cleavage stimulation factor subunit 1 (Fragment)	Cstf1			8722	86311	61263							6746		47516.5	61263			6746
Q8BIQ5	CSTF2_MOUSE	Cleavage stimulation factor subunit 2 (CF-1 64 kDa subunit) (Cleavage stimulation factor 64 kDa subunit) (CSTF 64 kDa subunit) (CstF-64)	Cstf2			9659	7822	18822	37911			14161	77715		968.8		8740.5	28366.5		45938	968.8
F6ZKC7	F6ZKC7_MOUSE	Cleavage stimulation factor subunit 2 (Fragment)	Cstf2					554										554
A0A0J9YUM4	A0A0J9YUM4_MOUSE	C-terminal-binding protein 1	Ctbp1			1584		16865	16321	8876	52586	73738	73478		64565		1584	16593	30731	73608	64565
Q61164	CTCF_MOUSE	Transcriptional repressor CTCF (11-zinc finger protein) (CCCTC-binding factor) (CTCFL paralog)	Ctcf	25635		575	32974	18262	151	1978		6828.5	33293	1457	4539.2	25635	16774.5	9206.5	1978	20060.8	2998.1
Q8BG15	CTSL2_MOUSE	CTD small phosphatase-like protein 2 (CTDSP-like 2) (EC 3.1.3.-)	Ctdspl2		14				68267							14		68267
Q8VCN5	CGL_MOUSE	Cystathionine gamma-lyase (EC 4.4.1.1) (Cysteine-protein sulfhydrase) (Gamma-cystathionase)	Cth				1272	24799	15213	21871	187		1646		22539		1272	20006	11029	1646	22539
Q9CWL8	CTBL1_MOUSE	Beta-catenin-like protein 1 (Nuclear-associated protein) (NAP)	Ctnnbl1		5336.9	1214	11563	37297	4238	33774	2326	96972	54611	33218	1843	5336.9	6388.5	20767.5	18050	75791.5	17530.5
Q62018	CTR9_MOUSE	RNA polymerase-associated protein CTR9 homolog (SH2 domain-binding protein 1) (Tetratricopeptide repeat-containing, SH2-binding phosphoprotein of 150 kDa) (TPR-containing, SH2-binding phosphoprotein of 150 kDa) (p150TSP)	Ctr9				7173.3										7173.3
Q921L6	Q921L6_MOUSE	Cortactin, isoform CRA_a (Cttn protein) (Src substrate cortactin)	Cttn	27497	8749	6324	1412	26739	74871	77197	29447	27449	11151	2592	13525	18123	3868	50805	53322	19300	8058.5
E9PXT5	E9PXT5_MOUSE	Cullin-4A	Cul4a			91346		11393									91346	11393
Q9JHS9	CWC15_MOUSE	Spliceosome-associated protein CWC15 homolog (Embryonic development factor 1) (mED1)	Cwc15	34417	14129	5195	32896	1485	41512	25788	33364	1269	1125	46983	3273	24273	19045.5	21498.5	29576	1197	25128
B1AYU7	B1AYU7_MOUSE	Pre-mRNA-splicing factor CWC22 homolog (cDNA sequence BC003993, isoform CRA_a)	Cwc22	11898	68129	23466	1919		2761.4	2237.6	5854.2	4576	256			40013.5	12692.5	2761.4	4045.9	2416
Q3TKY6	CWC27_MOUSE	Peptidyl-prolyl cis-trans isomerase CWC27 homolog (PPIase CWC27) (EC 5.2.1.8)	Cwc27									71214								71214
Q9CWW7	CXXC1_MOUSE	CXXC-type zinc finger protein 1 (CpG-binding protein) (PHD finger and CXXC domain-containing protein 1)	Cxxc1					46116	26996			188		8622	64857			36556		188	36739.5
Q9D0M3	CY1_MOUSE	Cytochrome c1, heme protein, mitochondrial (Complex III subunit 4) (Complex III subunit IV) (Cytochrome b-c1 complex subunit 4) (Ubiquinol-cytochrome-c reductase complex cytochrome c1 subunit) (Cytochrome c-1)	Cyc1							79427		11973	52931		57853				79427	32452	57853
A0A0R4J119	A0A0R4J119_MOUSE	Cytoplasmic FMR1-interacting protein 1	Cyfip1	75628	3541	24591	13645	4542.4	634.1	1136		19924	31911	23212	2573.9	39584.5	19118	2588.25	1136	25917.5	12893
Q922B2	SYDC_MOUSE	Aspartate--tRNA ligase, cytoplasmic (EC 6.1.1.12) (Aspartyl-tRNA synthetase) (AspRS)	Dars	94242	91463	23629	23823	17919	1884	82132	78449	85521	36187	8899	71721	92852.5	23726	9901.5	80290.5	60854	40310
Q3UGB5	Q3UGB5_MOUSE	DAZ associated protein 1, isoform CRA_b (DAZ-associated protein 1)	Dazap1			17245											17245
M0QWU8	M0QWU8_MOUSE	Acyl-CoA-binding protein	Dbi	23376		3795		28864				74789	575	674	53354	23376	3795	28864		37682	27014
A0A0R4J1E3	A0A0R4J1E3_MOUSE	Drebrin	Dbn1	28426	9556	1645	57554	11342	11878	12648	69111			15855		18991	29599.5	11610	40879.5		15855
Q62418	DBNL_MOUSE	Drebrin-like protein (Actin-binding protein 1) (SH3 domain-containing protein 7)	Dbnl			21146	16846										18996
Q80TR8	DCAF1_MOUSE	DDB1- and CUL4-associated factor 1 (Serine/threonine-protein kinase VPRBP) (EC 2.7.11.1)	Dcaf1				3244	2441.9						3796.5			3244	2441.9			3796.5
D3YX34	D3YX34_MOUSE	Dynactin subunit 1	Dctn1				19618		29439	1176		3613			16173		19618	29439	1176	3613	16173
Q99KJ8	DCTN2_MOUSE	Dynactin subunit 2 (50 kDa dynein-associated polypeptide) (Dynactin complex 50 kDa subunit) (DCTN-50) (Growth cone membrane protein 23-48K) (GMP23-48K) (p50 dynamitin)	Dctn2	57966	4451	11414	78281	834	67658	13489	95896	99863	16948	38196	24348	31208.5	44847.5	34246	54692.5	58405.5	31272
E9Q919	E9Q919_MOUSE	Dynactin subunit 3	Dctn3	9163	32872		45466			79882	2871					21017.5	45466		41376.5
Q8CBY8	DCTN4_MOUSE	Dynactin subunit 4 (Dynactin subunit p62)	Dctn4		1695	6464.6	5122.7			8243.3		3572.8			634	1695	5793.65		8243.3	3572.8	634
A2ADY9	DDI2_MOUSE	Protein DDI1 homolog 2 (EC 3.4.23.-)	Ddi2	63294	37873	1194	569	99351	54476	15857	62283	83326	39676	46966	3368	50583.5	881.5	76913.5	39070	61501	25167
O54734	OST48_MOUSE	Dolichyl-diphosphooligosaccharide--protein glycosyltransferase 48 kDa subunit (DDOST 48 kDa subunit) (Oligosaccharyl transferase 48 kDa subunit)	Ddost	4477	13891	24132	11186	18555	12663	3152	16472	2414	143	28983	48826	9184	17659	15609	9812	1278.5	38904.5
Q91VR5	DDX1_MOUSE	ATP-dependent RNA helicase DDX1 (EC 3.6.4.13) (DEAD box protein 1)	Ddx1	26875	5191	14448	63766	77798	46239	13517	5676	7534	4158	66956	531	16033	39107	62018.5	9596.5	5846	33743.5
Q501J6	DDX17_MOUSE	Probable ATP-dependent RNA helicase DDX17 (EC 3.6.4.13) (DEAD box protein 17)	Ddx17			271	11875	53338	39166	1429		22247	1485	48755	17536		6073	46252	1429	11866	33145.5
Q61655	DD19A_MOUSE	ATP-dependent RNA helicase DDX19A (EC 3.6.4.13) (DEAD box RNA helicase DEAD5) (mDEAD5) (DEAD box protein 19A) (Eukaryotic translation initiation factor 4A-related sequence 1)	Ddx19a	17464	34194	68766	3619	55973	4697	11299	5875	6616	22748	494	3653	25829	36192.5	30335	8587	14682	2073.5
Q8R3C7	Q8R3C7_MOUSE	DEAD (Asp-Glu-Ala-Asp) box polypeptide 19b (MCG133615, isoform CRA_a)	Ddx19b			13134											13134
A0A0G2JE88	A0A0G2JE88_MOUSE	Probable ATP-dependent RNA helicase DDX20	Ddx20		8758	1214	37542	15138	33525	52981	14776	41549	11318	94482	3172	8758	19378	24331.5	33878.5	26433.5	48827
Q9JIK5	DDX21_MOUSE	Nucleolar RNA helicase 2 (EC 3.6.4.13) (DEAD box protein 21) (Gu-alpha) (Nucleolar RNA helicase Gu) (Nucleolar RNA helicase II) (RH II/Gu)	Ddx21	16436	4675	2234	11735	2552	3176	991	68174	12458	1827	7926	53999	10555.5	6984.5	2864	34582.5	7142.5	30962.5
D3Z0M9	D3Z0M9_MOUSE	DEAD (Asp-Glu-Ala-Asp) box polypeptide 23 (MCG18410, isoform CRA_a)	Ddx23	8775.8	5794.4	16277	178	36129	7917	25714	1424	221	14835	16278	12659	7285.1	8227.5	22023	13569	7528	14468.5
H3BLJ6	H3BLJ6_MOUSE	MCG14602, isoform CRA_b (Probable ATP-dependent RNA helicase DDX27) (Fragment)	Ddx27			394	36973	26956	351		9123.3	18657	2295		222.1		18683.5	13653.5	9123.3	10476	222.1
Q8VDW0	DX39A_MOUSE	ATP-dependent RNA helicase DDX39A (EC 3.6.4.13) (DEAD box protein 39)	Ddx39a	5874	12467	22493	14811	4419	1385	1355	5835	1386	7345	39211	19674	9170.5	18652	2902	3595	4365.5	29442.5
Q9Z1N5	DX39B_MOUSE	Spliceosome RNA helicase Ddx39b (EC 3.6.4.13) (56 kDa U2AF65-associated protein) (DEAD box protein UAP56) (HLA-B-associated transcript 1 protein)	Ddx39b	2857	95884	4652	3196	1733	12125	23813	1164	39821	3895	1613	1482	49370.5	3924	6929	12488.5	21858	1547.5
Q62167	DDX3X_MOUSE	ATP-dependent RNA helicase DDX3X (EC 3.6.4.13) (D1Pas1-related sequence 2) (DEAD box RNA helicase DEAD3) (mDEAD3) (DEAD box protein 3, X-chromosomal) (Embryonic RNA helicase)	Ddx3x	89362	94878	99192	77746	54266	4583	7663	86377	83131	7744	4185	4173	92120	88469	29424.5	47020	45437.5	4179
Q91VN6	DDX41_MOUSE	Probable ATP-dependent RNA helicase DDX41 (EC 3.6.4.13) (DEAD box protein 41)	Ddx41			1965	1182	3467				694	9327				1573.5	3467		5010.5
Q810A7	DDX42_MOUSE	ATP-dependent RNA helicase DDX42 (EC 3.6.4.13) (DEAD box protein 42)	Ddx42	93332	92383	27499	1536	11826	24134	62532	1553	31364	17828	161	55466	92857.5	14517.5	17980	32042.5	24596	27813.5
F8WHR6	F8WHR6_MOUSE	Probable ATP-dependent RNA helicase DDX46	Ddx46	18695	1197	28597	29317	79116	52115	28625		4433	23532	6573	333	9946	28957	65615.5	28625	13982.5	3453
F6QKD2	F6QKD2_MOUSE	Probable ATP-dependent RNA helicase DDX47 (Fragment)	Ddx47		67447	38162	11781	14923	46237	12718		27148	1513	573.9	6913	67447	24971.5	30580	12718	14330.5	3743.45
Q61656	DDX5_MOUSE	Probable ATP-dependent RNA helicase DDX5 (EC 3.6.4.13) (DEAD box RNA helicase DEAD1) (mDEAD1) (DEAD box protein 5) (RNA helicase p68)	Ddx5	1589	99598	38799	21884	14367	34937	1548	1663	45348	2461	9396	5597	50593.5	30341.5	24652	1605.5	23904.5	7496.5
Q99MJ9	DDX50_MOUSE	ATP-dependent RNA helicase DDX50 (EC 3.6.4.13) (DEAD box protein 50) (Gu-beta) (Nucleolar protein Gu2)	Ddx50			1356	7846	14959	19897	33578	832.88	8654	875	38786	1425.3		4601	17428	17205.4	4764.5	20105.7
Q5SVX2	Q5SVX2_MOUSE	Probable ATP-dependent RNA helicase DDX56 (Fragment)	Ddx56			31565	37735	13758	88443	48573	21584	41868	23647	28147	22566		34650	51100.5	35078.5	32757.5	25356.5
O54786	DFFA_MOUSE	DNA fragmentation factor subunit alpha (DNA fragmentation factor 45 kDa subunit) (DFF-45) (Inhibitor of CAD) (ICAD)	Dffa			11799	13786		117		4386.5				5574.3		12792.5	117	4386.5		5574.3
Q497W9	Q497W9_MOUSE	DEAH (Asp-Glu-Ala-His) box polypeptide 15 (DEAH (Asp-Glu-Ala-His) box polypeptide 15, isoform CRA_b) (Pre-mRNA-splicing factor ATP-dependent RNA helicase DHX15)	Dhx15	15255	5273	3831	16213	29367	19672	2556.2	32772	17172	25377	24617	351	10264	10022	24519.5	17664.1	21274.5	12484
A0A0G2JGL8	A0A0G2JGL8_MOUSE	Putative ATP-dependent RNA helicase DHX30	Dhx30		628.5	46658	271	2563	16587	27282	16174	24529	1366		7384.2	628.5	23464.5	9575	21728	12947.5	7384.2
A2ACP9	A2ACP9_MOUSE	DEAH (Asp-Glu-Ala-His) box polypeptide 35 (Fragment)	Dhx35			3488		8296.3							781.9		3488	8296.3			781.9
Q8VHK9	DHX36_MOUSE	ATP-dependent RNA helicase DHX36 (EC 3.6.4.13) (DEAH box protein 36) (MLE-like protein 1) (RNA helicase associated with AU-rich element ARE)	Dhx36	1245		44581	25198	7332	79396	48498		92124	64463	6475	32932	1245	34889.5	43364	48498	78293.5	19703.5
Q80X98	Q80X98_MOUSE	DEAH (Asp-Glu-Ala-His) box polypeptide 38	Dhx38			1322	1265					357	46619	18137	44319		1293.5			23488	31228
A2A4P0	DHX8_MOUSE	ATP-dependent RNA helicase DHX8 (EC 3.6.4.13) (DEAH box protein 8)	Dhx8			17586	15465					2895	1493				16525.5			2194
A0A087WPL5	A0A087WPL5_MOUSE	ATP-dependent RNA helicase A	Dhx9	28742	11348	74738	52886	25458	8819	4773	1278	13487	71361	31844	13686	20045	63812	17138.5	3025.5	42424	22765
Q9D0D4	DIM1_MOUSE	Probable dimethyladenosine transferase (EC 2.1.1.183) (DIM1 dimethyladenosine transferase 1 homolog) (DIM1 dimethyladenosine transferase 1-like) (Probable 18S rRNA (adenine(1779)-N(6)/adenine(1780)-N(6))-dimethyltransferase) (Probable 18S rRNA dimethylase) (Probable S-adenosylmethionine-6-N',N'-adenosyl(rRNA) dimethyltransferase)	Dimt1	39531		16485	6275	7956	24295	1961	35442	12389	85433	19181	17367	39531	11380	16125.5	18701.5	48911	18274
Q9CSH3	RRP44_MOUSE	Exosome complex exonuclease RRP44 (EC 3.1.13.-) (EC 3.1.26.-) (Protein DIS3 homolog) (Ribosomal RNA-processing protein 44)	Dis3			21553	1968	2793.6	15286	14789	1475	28181	13223	2636	27549		11760.5	9039.8	8132	20702	15092.5
A2AN81	A2AN81_MOUSE	H/ACA ribonucleoprotein complex subunit 4 (Fragment)	Dkc1		4284	54818	49699	35822	56452				2425	8233.3		4284	52258.5	46137		2425	8233.3
Q8BMF4	ODP2_MOUSE	Dihydrolipoyllysine-residue acetyltransferase component of pyruvate dehydrogenase complex, mitochondrial (EC 2.3.1.12) (Dihydrolipoamide acetyltransferase component of pyruvate dehydrogenase complex) (Pyruvate dehydrogenase complex component E2) (PDC-E2) (PDCE2)	Dlat		15178	1672	34462	11618	18819	12644	93628	78254	649	42262	23284	15178	18067	15218.5	53136	39451.5	32773
E9QQ48	E9QQ48_MOUSE	Disks large-associated protein 5 (Fragment)	Dlgap5	98286	684				54247				57377	58831		49485		54247		57377	58831
Q9D2G2	ODO2_MOUSE	Dihydrolipoyllysine-residue succinyltransferase component of 2-oxoglutarate dehydrogenase complex, mitochondrial (EC 2.3.1.61) (2-oxoglutarate dehydrogenase complex component E2) (OGDC-E2) (Dihydrolipoamide succinyltransferase component of 2-oxoglutarate dehydrogenase complex) (E2K)	Dlst		4497	1125	55475	24579	9928.3	25548	1741	44989	38364	38962	396	4497	28300	17253.7	13644.5	41676.5	19679
Q9JI44	DMAP1_MOUSE	DNA methyltransferase 1-associated protein 1 (DNMAP1) (DNMT1-associated protein 1) (MAT1-mediated transcriptional repressor)	Dmap1			11146											11146
B1AX27	B1AX27_MOUSE	DMRT-like family C1c1 (Fragment)	Dmrtc1c1	1227	28262	95285		15687	9716	23811	2942	1472	69737	27581	14469	14744.5	95285	12701.5	13376.5	35604.5	21025
B9EJR8	DAAF5_MOUSE	Dynein assembly factor 5, axonemal (HEAT repeat-containing protein 2)	Dnaaf5	1136		11862	15952	1133	2753.2				1994	6532.6		1136	13907	1943.1		1994	6532.6
Q8VHE6	DYH5_MOUSE	Dynein heavy chain 5, axonemal (Axonemal beta dynein heavy chain 5) (mDNAH5) (Ciliary dynein heavy chain 5)	Dnah5		2141.9	247	1873	11341	5787.2	82.5	5335.3	3692.7	27	2941.1	2275.2	2141.9	1060	8564.1	2708.9	1859.85	2608.15
P63037	DNJA1_MOUSE	DnaJ homolog subfamily A member 1 (DnaJ protein homolog 2) (Heat shock 40 kDa protein 4) (Heat shock protein J2) (HSJ-2)	Dnaja1	15357		7685	4923	38976	19278	97956	1493	53986	41152	27836	16825	15357	6304	29127	49724.5	47569	22330.5
Q9QYJ0	DNJA2_MOUSE	DnaJ homolog subfamily A member 2 (mDj3)	Dnaja2						2493									2493
O89114	DNJB5_MOUSE	DnaJ homolog subfamily B member 5 (Heat shock protein Hsp40-3) (Heat shock protein cognate 40) (Hsc40)	Dnajb5			7127.9	1182										4154.95
E9Q8B3	E9Q8B3_MOUSE	DnaJ homolog subfamily C member 11	Dnajc11			1399	16645	1593	954.1	589	1733	11888		17994	167		9022	1273.55	1161	11888	9080.5
Q3TRX6	Q3TRX6_MOUSE	DnaJ homolog subfamily C member 2	Dnajc2			56262	4463										30362.5
Q9QYI3	DNJC7_MOUSE	DnaJ homolog subfamily C member 7 (Cytoplasmic CAR retention protein) (CCRP) (MDj11) (Tetratricopeptide repeat protein 2) (TPR repeat protein 2)	Dnajc7	55465		5341	4518.6	1557		1651		516.7	3392.3	222.5		55465	4929.8	1557	1651	1954.5	222.5
A2ALF0	A2ALF0_MOUSE	DnaJ homolog subfamily C member 8	Dnajc8	327	12397	8346	8317	12458	49554	13228		16693	85915	2977	1315	6362	8331.5	31006	13228	51304	2146
Q91WN1	DNJC9_MOUSE	DnaJ homolog subfamily C member 9	Dnajc9											39529	43356						41442.5
A0A0J9YUE9	A0A0J9YUE9_MOUSE	Dynamin-1	Dnm1			38655	24581	12383	3212.6	35619		277	19891	15328	841.4		31618	7797.8	35619	10084	8084.7
E9PUD2	E9PUD2_MOUSE	Dynamin-1-like protein	Dnm1l				4717.9	831.4	9765.4	2892	16954	8569.5	6692.6	1744	7129.3		4717.9	5298.4	9923	7631.05	4436.65
P13864	DNMT1_MOUSE	DNA (cytosine-5)-methyltransferase 1 (Dnmt1) (Met-1) (EC 2.1.1.37) (DNA methyltransferase MmuI) (DNA MTase MmuI) (M.MmuI) (MCMT)	Dnmt1	76641	31972	51618	24455	56173	41289			13372	15786	16756	18919	54306.5	38036.5	48731		14579	17837.5
Q8BPW9	Q8BPW9_MOUSE	Aspartyl aminopeptidase	Dnpep			11992				18692		2738	9388	34914	8894		11992		18692	6063	21904
Q8BLX9	Q8BLX9_MOUSE	Dedicator of cytokinesis protein 10 (Fragment)	Dock10	16445	51152	6372		1139	26821	24237		23965	22516	47524	65735	33798.5	6372	13980	24237	23240.5	56629.5
A0A0U1RP53	A0A0U1RP53_MOUSE	Dedicator of cytokinesis protein 7 (Fragment)	Dock7	16191	1198	32687	91593	22392	18612	19469	17778	74181	69751	7876	9742	8694.5	62140	20502	18623.5	71966	8809
Q61103	REQU_MOUSE	Zinc finger protein ubi-d4 (Apoptosis response zinc finger protein) (BRG1-associated factor 45D) (BAF45D) (D4, zinc and double PHD fingers family 2) (Protein requiem)	Dpf2		4325	23478	58682	89973	54355	5324.4	3485.1		1451	6498	62199	4325	41080	72164	4404.75	1451	34348.5
Q5NCQ5	DPH1_MOUSE	2-(3-amino-3-carboxypropyl)histidine synthase subunit 1 (EC 2.5.1.108) (Diphthamide biosynthesis protein 1) (Diphtheria toxin resistance protein 1) (Ovarian cancer-associated gene 1 protein homolog) (S-adenosyl-L-methionine:L-histidine 3-amino-3-carboxypropyltransferase 1)	Dph1		6121.1					6471.3		4952.8		4728.2	3268.8	6121.1			6471.3	4952.8	3998.5
Q99LT0	DPY30_MOUSE	Protein dpy-30 homolog (Dpy-30-like protein) (Dpy-30L)	Dpy30			61822		4267	81147	84483				5941	95676		61822	42707	84483		50808.5
O08553	DPYL2_MOUSE	Dihydropyrimidinase-related protein 2 (DRP-2) (Unc-33-like phosphoprotein 2) (ULIP-2)	Dpysl2	739	29646	38	18476	16879	11882	23595	17759	22483	17747	98369	13299	15192.5	9257	14380.5	20677	20115	55834
E9PWE8	E9PWE8_MOUSE	Dihydropyrimidinase-related protein 3	Dpysl3	6436	3374	85737	47184	54645	27294	11725	5739	8455	48988	66241	38712	4905	66460.5	40969.5	8732	28721.5	52476.5
P32233	DRG1_MOUSE	Developmentally-regulated GTP-binding protein 1 (DRG-1) (Neural precursor cell expressed developmentally down-regulated protein 3) (NEDD-3)	Drg1	73687	3268	13634	9179	2237	1549	11255	5619	32496	27498	28254	1362	38477.5	11406.5	1893	8437	29997	14808
A0A0R4IZY9	A0A0R4IZY9_MOUSE	tRNA-dihydrouridine(47) synthase [NAD(P)(+)] (EC 1.3.1.-) (tRNA-dihydrouridine synthase 3)	Dus3l	19423		11785	7521			1666	6883.7	14978	16837			19423	9653		4274.85	15907.5
H3BKL8	H3BKL8_MOUSE	Dual-specificity protein phosphatase 3	Dusp3			96165	12326	9256	148	13577		25221	17326	16844	1287		54245.5	4702	13577	21273.5	9065.5
Q9CQ43	Q9CQ43_MOUSE	Deoxyuridine triphosphatase (Deoxyuridine triphosphatase, isoform CRA_a)	Dut			29729	25147	3189	25828	5243		46469	29517	32788	19277		27438	14508.5	5243	37993	26032.5
Q9JHU4	DYHC1_MOUSE	Cytoplasmic dynein 1 heavy chain 1 (Cytoplasmic dynein heavy chain 1) (Dynein heavy chain, cytosolic)	Dync1h1	38455	2345	1322	9541	56698	28347	5471	25593	32877	37855	3537	28242	20400	5431.5	42522.5	15532	35366	15889.5
A2BFF8	A2BFF8_MOUSE	Cytoplasmic dynein 1 intermediate chain 2	Dync1i2	24913	8822	7434	63529	3519	29118	5922	42615	24179	36193	254		16867.5	35481.5	16318.5	24268.5	30186	254
Q8R1Q8	DC1L1_MOUSE	Cytoplasmic dynein 1 light intermediate chain 1 (Dynein light chain A) (DLC-A) (Dynein light intermediate chain 1, cytosolic)	Dync1li1	1879	3396	68471	14839	12761	7351	1995	49722	14943	65925	4914	1369	2637.5	41655	10056	25858.5	40434	3141.5
Q6PDL0	DC1L2_MOUSE	Cytoplasmic dynein 1 light intermediate chain 2 (Dynein light intermediate chain 2, cytosolic)	Dync1li2			1878	67785	1347	66978	12987	7562	7953		11656	58235		34831.5	34162.5	10274.5	7953	34945.5
P62627	DLRB1_MOUSE	Dynein light chain roadblock-type 1 (Dynein light chain 2A, cytoplasmic)	Dynlrb1	187	5262	83679	5758	55293	64216	9651	859	1589	5823	37175	278	2724.5	44718.5	59754.5	5255	3706	18726.5
P51807	DYLT1_MOUSE	Dynein light chain Tctex-type 1 (Activator of G-protein signaling 2) (AGS2) (T-complex testis-specific protein 1) (TCTEX-1)	Dynlt1			39121							1842				39121			1842
Q6NXL3	Q6NXL3_MOUSE	Ebf3 protein (Transcription factor COE3)	Ebf3			13225	1284	573.1	3157.2	1377		11468	5447.8	8428.9	6541.2		7254.5	1865.15	1377	8457.9	7485.05
A2ACZ1	A2ACZ1_MOUSE	Probable rRNA-processing protein EBP2 (Fragment)	Ebna1bp2	43676	23786	1334		1183	11857	23414			186	8113.1	91.5	33731	1334	6520	23414	186	4102.3
D6RE33	D6RE33_MOUSE	Enhancer of mRNA-decapping protein 4	Edc4			9339.6	17232	9744.3	2662	8734.1	3642.3		7179.1				13285.8	6203.15	6188.2	7179.1
Q9JMG1	EDF1_MOUSE	Endothelial differentiation-related factor 1 (EDF-1) (Multiprotein-bridging factor 1) (MBF1)	Edf1	1883	3464	3434	27551	225	14933	18254	33885	94644	37169	148	6323	2673.5	15492.5	7579	26069.5	65906.5	3235.5
P10126	EF1A1_MOUSE	Elongation factor 1-alpha 1 (EF-1-alpha-1) (Elongation factor Tu) (EF-Tu) (Eukaryotic elongation factor 1 A-1) (eEF1A-1)	Eef1a1	62879	26629	1773	7979	3888	225	91697	63981	99139	63479	33449	16565	44754	4876	2056.5	77839	81309	25007
P62631	EF1A2_MOUSE	Elongation factor 1-alpha 2 (EF-1-alpha-2) (Eukaryotic elongation factor 1 A-2) (eEF1A-2) (Statin-S1)	Eef1a2	719.6	73652	71826	44463	3222	57512	19672	9844	59614	5954	3435	35223	37185.8	58144.5	30367	14758	32784	19329
A0A087WS46	A0A087WS46_MOUSE	Eukaryotic translation elongation factor 1 beta 2	Eef1b2	1688	13375	14296	1171	36792	15485	15571	1484	12292	65818	23935	1383	7531.5	7733.5	26138.5	8527.5	39055	12659
A0A0R4J1E2	A0A0R4J1E2_MOUSE	Elongation factor 1-delta	Eef1d	13582			36326					22316				13582	36326			22316
E9QN08	E9QN08_MOUSE	Elongation factor 1-delta (Fragment)	Eef1d	24668	12776	4699	22814	38845	26444	3237	1695	2914	227	27392	18214	18722	13756.5	32644.5	2466	1570.5	22803
Q9D1M4	MCA3_MOUSE	Eukaryotic translation elongation factor 1 epsilon-1 (Elongation factor p18) (Multisynthase complex auxiliary component p18)	Eef1e1			3956	23445	35269	42212	26994			13561	9268.6	5145.9		13700.5	38740.5	26994	13561	7207.25
Q9D8N0	EF1G_MOUSE	Elongation factor 1-gamma (EF-1-gamma) (eEF-1B gamma)	Eef1g	15242	8632	29773	24229	25453	13557	16897	96771	21548	1647	13139	94594	11937	27001	19505	56834	11597.5	53866.5
P58252	EF2_MOUSE	Elongation factor 2 (EF-2)	Eef2	92117	42934	14673	12596	12938	8969	1121	91685	1993	1593	1238	68252	67525.5	13634.5	10953.5	46403	1793	34745
A0JP43	EFCB5_MOUSE	EF-hand calcium-binding domain-containing protein 5	Efcab5	332	13372	1688	65245	82949	56864	11783	69632	22	18237	7198	4557	6852	33466.5	69906.5	40707.5	9129.5	5877.5
Q8C845	Q8C845_MOUSE	EF-hand domain-containing protein D2 (Efhd2 protein)	Efhd2	16268		13952	1227									16268	7589.5
G3UZ34	G3UZ34_MOUSE	116 kDa U5 small nuclear ribonucleoprotein component	Eftud2	2659	12622	1695	1252	28512	1485	29436	97646	22894	14264	45265	4792	7640.5	1473.5	14998.5	63541	18579	25028.5
Q9WVK4	EHD1_MOUSE	EH domain-containing protein 1 (PAST homolog 1) (mPAST1)	Ehd1				1472	14977	279.8	1435		13241	434.2	916.4			1472	7628.4	1435	6837.6	916.4
A2CG76	A2CG76_MOUSE	Histone-lysine N-methyltransferase EHMT2	Ehmt2	2623	1492	2932	6921	4452	51385	18997	15626	39192	99576	8954.6	38878	2057.5	4926.5	27918.5	17311.5	69384	23916.3
P48024	EIF1_MOUSE	Eukaryotic translation initiation factor 1 (eIF1) (Protein translation factor SUI1 homolog)	Eif1	3911	17268		27127	76221	4656		32258	22775	8867	13868	13135	10589.5	27127	40438.5	32258	15821	13501.5
Q8BMJ3	IF1AX_MOUSE	Eukaryotic translation initiation factor 1A, X-chromosomal (eIF-1A X isoform) (Eukaryotic translation initiation factor 4C) (eIF-4C)	Eif1ax	37256	27729	6724	49197	42198	23638	5828	31435	614	317	44481	42817	32492.5	27960.5	32918	18631.5	465.5	43649
Q8BJW6	EIF2A_MOUSE	Eukaryotic translation initiation factor 2A (eIF-2A) [Cleaved into: Eukaryotic translation initiation factor 2A, N-terminally processed]	Eif2a	27644	2394	48193				1434		24295	1297	464	14385	15019	48193		1434	12796	7424.5
Q61749	EI2BD_MOUSE	Translation initiation factor eIF-2B subunit delta (eIF-2B GDP-GTP exchange factor subunit delta)	Eif2b4				54462					48944					54462			48944
Q8CHW4	EI2BE_MOUSE	Translation initiation factor eIF-2B subunit epsilon (eIF-2B GDP-GTP exchange factor subunit epsilon)	Eif2b5		23281	15125	175			67648	4712	6628				23281	7650		36180	6628
Q6ZWX6	IF2A_MOUSE	Eukaryotic translation initiation factor 2 subunit 1 (Eukaryotic translation initiation factor 2 subunit alpha) (eIF-2-alpha) (eIF-2A) (eIF-2alpha)	Eif2s1	32472	299	57285	15142	1376	1446	6111	314	95421	78152	14531	11384	16385.5	36213.5	1411	3212.5	86786.5	12957.5
Q99L45	IF2B_MOUSE	Eukaryotic translation initiation factor 2 subunit 2 (Eukaryotic translation initiation factor 2 subunit beta) (eIF-2-beta)	Eif2s2	5437	34614	16228	1258	648	87446	82416	94798	11334	12791	47775	43591	20025.5	8743	44047	88607	12062.5	45683
A2AAW9	A2AAW9_MOUSE	Eukaryotic translation initiation factor 2 subunit 3, X-linked	Eif2s3x	169		16749	23966	9452		3954	2384	24153	21535	96545		169	20357.5	9452	3169	22844	96545
P23116	EIF3A_MOUSE	Eukaryotic translation initiation factor 3 subunit A (eIF3a) (Centrosomin) (Eukaryotic translation initiation factor 3 subunit 10) (eIF-3-theta) (eIF3 p167) (eIF3 p180) (eIF3 p185) (p162)	Eif3a	16786	49185	27534	19869	16917	8698	238	9137	11267	91966	6139	6163	32985.5	23701.5	12807.5	4687.5	51616.5	6151
Q8JZQ9	EIF3B_MOUSE	Eukaryotic translation initiation factor 3 subunit B (eIF3b) (Eukaryotic translation initiation factor 3 subunit 9) (eIF-3-eta) (eIF3 p116)	Eif3b		1378	95584	786	66114	5878	27674		54356	54765	23578	19412	1378	48185	35996	27674	54560.5	21495
Q8R1B4	EIF3C_MOUSE	Eukaryotic translation initiation factor 3 subunit C (eIF3c) (Eukaryotic translation initiation factor 3 subunit 8) (eIF3 p110)	Eif3c	18151	82691	33511	21495	41662	26326	3581	15647	28163	2276	17176	53744	50421	27503	33994	9614	15219.5	35460
O70194	EIF3D_MOUSE	Eukaryotic translation initiation factor 3 subunit D (eIF3d) (Eukaryotic translation initiation factor 3 subunit 7) (eIF-3-zeta) (eIF3 p66)	Eif3d	2733	1366	49481	3622	18433	26	3227	27537	24542	17658	1868	14452	2049.5	26551.5	9229.5	15382	21100	8160
P60229	EIF3E_MOUSE	Eukaryotic translation initiation factor 3 subunit E (eIF3e) (Eukaryotic translation initiation factor 3 subunit 6) (MMTV integration site 6) (Mammary tumor-associated protein INT-6) (Viral integration site protein INT-6) (eIF-3 p48)	Eif3e	89429	5332	8698	47688	7575	17248	6163	19954	57825	1532	58362	17888	47380.5	28193	12411.5	13058.5	29678.5	38125
Q9DCH4	EIF3F_MOUSE	Eukaryotic translation initiation factor 3 subunit F (eIF3f) (Deubiquitinating enzyme eIF3f) (EC 3.4.19.12) (Eukaryotic translation initiation factor 3 subunit 5) (eIF-3-epsilon) (eIF3 p47)	Eif3f			9973	13819	6114.2	4499	1814	4751		6381				11896	5306.6	3282.5	6381
Q9Z1D1	EIF3G_MOUSE	Eukaryotic translation initiation factor 3 subunit G (eIF3g) (Eukaryotic translation initiation factor 3 RNA-binding subunit) (eIF-3 RNA-binding subunit) (Eukaryotic translation initiation factor 3 subunit 4) (eIF-3-delta) (eIF3 p42) (eIF3 p44)	Eif3g	4517		26311	14636	28526	1668	7511	22489	35791	2667	4576	11666	4517	20473.5	15097	15000	19229	8121
Q91WK2	EIF3H_MOUSE	Eukaryotic translation initiation factor 3 subunit H (eIF3h) (Eukaryotic translation initiation factor 3 subunit 3) (eIF-3-gamma) (eIF3 p40 subunit)	Eif3h	45663	26331	24584	2382	1433	9896.8	26468	25937	17754	21917	1711	1537	35997	13483	5664.9	26202.5	19835.5	1624
Q9QZD9	EIF3I_MOUSE	Eukaryotic translation initiation factor 3 subunit I (eIF3i) (Eukaryotic translation initiation factor 3 subunit 2) (TGF-beta receptor-interacting protein 1) (TRIP-1) (eIF-3-beta) (eIF3 p36)	Eif3i	43487	24771	1332	22672	49382	9789	59295	24984	15355	66498	58771	71277	34129	12002	29585.5	42139.5	40926.5	65024
Q3UGC7	EI3JA_MOUSE	Eukaryotic translation initiation factor 3 subunit J-A (eIF3j-A) (Eukaryotic translation initiation factor 3 subunit 1-A) (eIF-3-alpha-A) (eIF3 p35)	Eif3j1			72543	8145	1237	11633	89928	4997	45174	52432	47574	472		40344	6435	47462.5	48803	24023
Q9DBZ5	EIF3K_MOUSE	Eukaryotic translation initiation factor 3 subunit K (eIF3k) (Eukaryotic translation initiation factor 3 subunit 12) (eIF-3 p25)	Eif3k	22162	7616	33525	2376	24168	1423	24684	13875	27791	16133	2252	14631	14889	17950.5	12795.5	19279.5	21962	8441.5
Q8QZY1	EIF3L_MOUSE	Eukaryotic translation initiation factor 3 subunit L (eIF3l) (66 kDa tyrosine-rich heat shock protein) (67 kDa polymerase-associated factor) (Eukaryotic translation initiation factor 3 subunit 6-interacting protein) (Eukaryotic translation initiation factor 3 subunit E-interacting protein) (HSP-66Y) (PAF67)	Eif3l		54655	73147	1552	6651	12254	1717	3587	2256	93735	2448	68989	54655	37349.5	9452.5	2652	47995.5	35718.5
Q99JX4	EIF3M_MOUSE	Eukaryotic translation initiation factor 3 subunit M (eIF3m) (PCI domain-containing protein 1)	Eif3m	1693	76672	8512	1459	62441	14469	9989	726	7511	98654	38293	4115	39182.5	4985.5	38455	5357.5	53082.5	21204
P60843	IF4A1_MOUSE	Eukaryotic initiation factor 4A-I (eIF-4A-I) (eIF4A-I) (EC 3.6.4.13) (ATP-dependent RNA helicase eIF4A-1)	Eif4a1	71667	3887	37161	31118	72697	1434	92638	73628	1633	83478	6959	59954	37777	34139.5	37065.5	83133	42555.5	33456.5
Q91VC3	IF4A3_MOUSE	Eukaryotic initiation factor 4A-III (eIF-4A-III) (eIF4A-III) (EC 3.6.4.13) (ATP-dependent RNA helicase DDX48) (ATP-dependent RNA helicase eIF4A-3) (DEAD box protein 48) (Eukaryotic translation initiation factor 4A isoform 3) [Cleaved into: Eukaryotic initiation factor 4A-III, N-terminally processed]	Eif4a3	632	32425	57855	38369	12655	77373	11844	8658	4389	25349	8496	64181	16528.5	48112	45014	10251	14869	36338.5
Q8BGD9	IF4B_MOUSE	Eukaryotic translation initiation factor 4B (eIF-4B)	Eif4b	1473	2712	43995	3686			4357	23544	31534	28988			2092.5	23840.5		13950.5	30261
Q60876	4EBP1_MOUSE	Eukaryotic translation initiation factor 4E-binding protein 1 (4E-BP1) (eIF4E-binding protein 1) (Phosphorylated heat- and acid-stable protein regulated by insulin 1) (PHAS-I)	Eif4ebp1			6545				7716	98899	73765		4235	34933		6545		53307.5	73765	19584
A8Y5K6	A8Y5K6_MOUSE	Eukaryotic translation initiation factor 4E transporter	Eif4enif1	17566			26311							71738		17566	26311				71738
E9PVC5	E9PVC5_MOUSE	Eukaryotic translation initiation factor 4 gamma 1	Eif4g1	35877	14319	32165	27538	35812	24957	29175	169	2552	26376	24827	17396	25098	29851.5	30384.5	14672	14464	21111.5
Q62448	IF4G2_MOUSE	Eukaryotic translation initiation factor 4 gamma 2 (eIF-4-gamma 2) (eIF-4G 2) (eIF4G 2) (Novel APOBEC-1 target 1) (Translation repressor NAT1) (p97)	Eif4g2	88746	2874	1882	43846	7524	18586	73918	37283	162	475.6	963.2		45810	22864	13055	55600.5	318.8	963.2
Q9WUK2	IF4H_MOUSE	Eukaryotic translation initiation factor 4H (eIF-4H) (Williams-Beuren syndrome chromosomal region 1 protein homolog)	Eif4h	19985	23921	3993	18398	14652	164	15331	9849	14213	16921	2367	68382	21953	11195.5	7408	12590	15567	35374.5
Q8BVV6	Q8BVV6_MOUSE	Eukaryotic translation initiation factor 5	Eif5	2933	4341	3156	1229	19753	14114	48162	2573	15279	81212	28796	12945	3637	2192.5	16933.5	25367.5	48245.5	20870.5
A0A0A0MQM0	A0A0A0MQM0_MOUSE	Eukaryotic translation initiation factor 5A (eIF-5A) (Fragment)	Eif5a	545	82836	12538	4222	1264	18618	26139	1656	12185	9714	89997	43556	41690.5	8380	9941	13897.5	10949.5	66776.5
Q05D44	IF2P_MOUSE	Eukaryotic translation initiation factor 5B (eIF-5B) (EC 3.6.5.3) (Translation initiation factor IF-2)	Eif5b	7688	19927	12743	31989	76796	29866	71569	31191	23789	14976	19331	14988	13807.5	22366	53331	51380	19382.5	17159.5
P70372	ELAV1_MOUSE	ELAV-like protein 1 (Elav-like generic protein) (Hu-antigen R) (HuR) (MelG)	Elavl1	81987	43893	9915	71163	34368	1183	74251	56138	1311	55324	2693	13465	62940	40539	17775.5	65194.5	28317.5	8079
A0A1L1SS95	A0A1L1SS95_MOUSE	ELAV-like protein	Elavl3									42382	23863							33122.5
F6YXR3	F6YXR3_MOUSE	Engulfment and cell motility protein 2 (Fragment)	Elmo2			1743	1725										1734
Q91WG4	ELP2_MOUSE	Elongator complex protein 2 (ELP2) (STAT3-interacting protein 1) (StIP1)	Elp2			4568.7	2185.1	475.2	3754.2		616.1	743.6	457.6	4175	3826.4		3376.9	2114.7	616.1	600.6	4000.7
Q99L85	ELP5_MOUSE	Elongator complex protein 5 (Dermal papilla-derived protein 6 homolog) (Retinoic acid-induced protein 12)	Elp5			8824	6967	33836	1364	461	2715	286	2688				7895.5	17600	1588	1487
Q99KI3	EMC3_MOUSE	ER membrane protein complex subunit 3 (Transmembrane protein 111)	Emc3			5333											5333
M0QWY0	M0QWY0_MOUSE	ER membrane protein complex subunit 8 (Fragment)	Emc8	167		8631				29663	14945					167	8631		22304
O08579	EMD_MOUSE	Emerin	Emd	2384		17651	11832		6748					84256	79285	2384	14741.5	6748			81770.5
P17182	ENOA_MOUSE	Alpha-enolase (EC 4.2.1.11) (2-phospho-D-glycerate hydro-lyase) (Enolase 1) (Non-neural enolase) (NNE)	Eno1	98	35794	34148	23246	2264	19895	22969	13417	2922	1852	2186	13616	17946	28697	11079.5	18193	2387	7901
B2RWS6	EP300_MOUSE	Histone acetyltransferase p300 (p300 HAT) (EC 2.3.1.48) (E1A-associated protein p300) (Histone butyryltransferase p300) (EC 2.3.1.-) (Histone crotonyltransferase p300) (EC 2.3.1.-) (Protein propionyltransferase p300) (EC 2.3.1.-)	Ep300											4315.3	2514.6						3414.95
Q9Z2H5	E41L1_MOUSE	Band 4.1-like protein 1	Epb41l1				4833	56149	14843				4543	76212	23576		4833	35496		4543	49894
O70318	E41L2_MOUSE	Band 4.1-like protein 2 (Generally expressed protein 4.1) (4.1G)	Epb41l2	41332	12397	9953	32967	34981	2834	37426		3899.4		48285	3872	26864.5	21460	18907.5	37426	3899.4	26078.5
Q9WV92	E41L3_MOUSE	Band 4.1-like protein 3 (4.1B) (Differentially expressed in adenocarcinoma of the lung protein 1) (DAL-1) (DAL1P) (mDAL-1) [Cleaved into: Band 4.1-like protein 3, N-terminally processed]	Epb41l3		82439	22664	24657	25325	72858	19581			172	16794	1323	82439	23660.5	49091.5	19581	172	9058.5
Q8CGC7	SYEP_MOUSE	Bifunctional glutamate/proline--tRNA ligase (Bifunctional aminoacyl-tRNA synthetase) [Includes: Glutamate--tRNA ligase (EC 6.1.1.17) (Glutamyl-tRNA synthetase) (GluRS); Proline--tRNA ligase (EC 6.1.1.15) (Prolyl-tRNA synthetase) (ProRS)]	Eprs	87812	2993	31	22125	14578	59819	14427	92665	15427	1365	12467	62372	45402.5	11078	37198.5	53546	8396	37419.5
Q8BHK9	ERC6L_MOUSE	DNA excision repair protein ERCC-6-like (EC 3.6.4.12) (ATP-dependent helicase ERCC6-like)	Ercc6l			3344.9	3791.8		6745.5								3568.35	6745.5
A0A1W2P7H9	A0A1W2P7H9_MOUSE	Enhancer of rudimentary homolog (MCG7617, isoform CRA_b)	Erh	2439	64196	43489	33986	229	16132	12823	7487	41868	28782	12212	84271	33317.5	38737.5	8180.5	10155	35325	48241.5
Q8BFZ9	ERLN2_MOUSE	Erlin-2 (Endoplasmic reticulum lipid raft-associated protein 2) (Stomatin-prohibitin-flotillin-HflC/K domain-containing protein 2) (SPFH domain-containing protein 2)	Erlin2		21955	1135	9198	5629	64531	156	88198	8774	3884	6785	39133	21955	5166.5	35080	44177	6329	22959
P57759	ERP29_MOUSE	Endoplasmic reticulum resident protein 29 (ERp29)	Erp29
O70279	ESS2_MOUSE	Splicing factor ESS-2 homolog (ES2 protein) (Expressed sequence 2 embryonic lethal)	Ess2		53164			6599.8	11237		8278.9			6828.8		53164		8918.4	8278.9		6828.8
Q3U7R1	ESYT1_MOUSE	Extended synaptotagmin-1 (E-Syt1) (Membrane-bound C2 domain-containing protein)	Esyt1			93863	37164	22966		15451	1686.3	69419	6272	3861			65513.5	22966	8568.65	37845.5	3861
Q8BWY3	ERF1_MOUSE	Eukaryotic peptide chain release factor subunit 1 (Eukaryotic release factor 1) (eRF1)	Etf1	16522	212	1639	7637	9312	48488	11985	49468	1695	52918	16195	67738	8367	4638	28900	30726.5	27306.5	41966.5
E9Q8J8	E9Q8J8_MOUSE	Transcription factor ETV6	Etv6						9231.6					337				9231.6			337
Q5SUT0	Q5SUT0_MOUSE	RNA-binding protein EWS	Ewsr1	37924	23451	23871	1459	13377	1417	15988	13221	27823	18988	21322	17472	30687.5	12665	7397	14604.5	23405.5	19397
Q6PGF7	EXOC8_MOUSE	Exocyst complex component 8 (Exocyst complex 84 kDa subunit)	Exoc8			34498	14156		8445								24327	8445
Q921I9	EXOS4_MOUSE	Exosome complex component RRP41 (Exosome component 4) (Ribosomal RNA-processing protein 41)	Exosc4	67657	42275	89366	57491	76396	6295	48846	4946	73435	53696	54385	47619	54966	73428.5	41345.5	26896	63565.5	51002
Q8BTW3	EXOS6_MOUSE	Exosome complex component MTR3 (Exosome component 6) (mRNA transport regulator 3 homolog)	Exosc6				12472		83535								12472	83535
Q05816	FABP5_MOUSE	Fatty acid-binding protein, epidermal (Epidermal-type fatty acid-binding protein) (E-FABP) (Fatty acid-binding protein 5) (Keratinocyte lipid-binding protein) (Psoriasis-associated fatty acid-binding protein homolog) (PA-FABP)	Fabp5	11956	45488	46318	3474	3517	14747	2383	2897	2594	3195	2194	16347	28722	24896	9132	2640	2894.5	9270.5
Q6A0A9	F120A_MOUSE	Constitutive coactivator of PPAR-gamma-like protein 1 (Oxidative stress-associated Src activator) (Protein FAM120A)	FAM120A	35864	19749	28288		26253	15159			3745		14596	14248	27806.5	28288	20706		3745	14422
P58468	F207A_MOUSE	Protein FAM207A	Fam207a	33788	213	28883	5974	53171	19146	14636	17551	4451	3461	84625	65368	17000.5	17428.5	36158.5	16093.5	3956	74996.5
Q9WTJ8	FA50B_MOUSE	Protein FAM50B (Protein XAP-5-like)	Fam50b			2344	7969.2			36824		32339	48961	1594	42279		5156.6		36824	40650	21936.5
F8WHV1	F8WHV1_MOUSE	Mitotic spindle-associated MMXD complex subunit MIP18	Fam96b			38916	32294	25181	4735	5897	68285	27775	14922				35605	14958	37091	21348.5
Q80VD1	FA98B_MOUSE	Protein FAM98B	Fam98b			8228.6		8236.3									8228.6	8236.3
E9Q805	E9Q805_MOUSE	FERM, ARHGEF and pleckstrin domain-containing protein 1 (Fragment)	Farp1
E9PWY9	E9PWY9_MOUSE	Phenylalanine--tRNA ligase alpha subunit	Farsa	28355	83351	1263	97612	81155	11843	26639	29338	149	4383	172	47589	55853	49437.5	46499	27988.5	2266	23880.5
Q9WUA2	SYFB_MOUSE	Phenylalanine--tRNA ligase beta subunit (EC 6.1.1.20) (Phenylalanyl-tRNA synthetase beta subunit) (PheRS)	Farsb		16127	74133	53654	12789	2786.6	3387	282	4137	41999	31891	17625	16127	63893.5	7787.8	1834.5	23068	24758
P19096	FAS_MOUSE	Fatty acid synthase (EC 2.3.1.85) [Includes: [Acyl-carrier-protein] S-acetyltransferase (EC 2.3.1.38); [Acyl-carrier-protein] S-malonyltransferase (EC 2.3.1.39); 3-oxoacyl-[acyl-carrier-protein] synthase (EC 2.3.1.41); 3-oxoacyl-[acyl-carrier-protein] reductase (EC 1.1.1.100); 3-hydroxyacyl-[acyl-carrier-protein] dehydratase (EC 4.2.1.59); Enoyl-[acyl-carrier-protein] reductase (EC 1.3.1.39); Ole…	Fasn	1922	45885	284	17261	22372	17894	17282	1276	29698	19694	199	12657	23903.5	8772.5	20133	9279	24696	6428
P62862	RS30_MOUSE	40S ribosomal protein S30	Fau	76786	45236	2186	2157	33417	13677	47513	38586	3931	2456	34817	19172	61011	2171.5	23547	43049.5	3193.5	26994.5
P35550	FBRL_MOUSE	rRNA 2'-O-methyltransferase fibrillarin (EC 2.1.1.-) (Histone-glutamine methyltransferase) (Nucleolar protein 1)	Fbl	368	2224	1991	16453	12938	12928	2926	19235	392	19329	17341	9916	1296	9222	12933	11080.5	9860.5	13628.5
Q8BIA4	FBXW8_MOUSE	F-box/WD repeat-containing protein 8 (F-box and WD-40 domain-containing protein 8)	Fbxw8			27214											27214
F8VPX2	F8VPX2_MOUSE	F-box and WD-40 domain protein 9	Fbxw9	13196	83791	59787	3318	88618	49186	94567	54478	95792	7532	44877	22374	48493.5	31552.5	68902	74522.5	51662	33625.5
A0A0G2JDJ5	A0A0G2JDJ5_MOUSE	Farnesyl pyrophosphate synthase (Fragment)	Fdps	26142		4376	2246	43588	2982	33518		64876	276	77218	33559	26142	3311	23285	33518	32576	55388.5
P39749	FEN1_MOUSE	Flap endonuclease 1 (FEN-1) (EC 3.1.-.-) (Flap structure-specific endonuclease 1)	Fen1	33199		14147	88221	94961		52246		7486	67171	69261	37739	33199	51184	94961	52246	37328.5	53500
Q8CIB5	FERM2_MOUSE	Fermitin family homolog 2 (Kindlin-2) (Pleckstrin homology domain-containing family C member 1)	Fermt2			6113.6											6113.6
P97807	FUMH_MOUSE	Fumarate hydratase, mitochondrial (Fumarase) (EC 4.2.1.2) (EF-3)	Fh			1316	39433			1122	38956	1657	799		21973		20374.5		20039	1228	21973
Q9D824	FIP1_MOUSE	Pre-mRNA 3'-end-processing factor FIP1 (FIP1-like 1 protein)	Fip1l1	75523	37586	21432	1441	1563	73532	8563.6		29175	12276	12961	5757	56554.5	11436.5	37547.5	8563.6	20725.5	9359
Q9CQ92	FIS1_MOUSE	Mitochondrial fission 1 protein (FIS1 homolog) (Tetratricopeptide repeat protein 11) (TPR repeat protein 11)	Fis1			3392											3392
P26883	FKB1A_MOUSE	Peptidyl-prolyl cis-trans isomerase FKBP1A (PPIase FKBP1A) (EC 5.2.1.8) (12 kDa FK506-binding protein) (12 kDa FKBP) (FKBP-12) (Calstabin-1) (FK506-binding protein 1A) (FKBP-1A) (Immunophilin FKBP12) (Rotamase)	Fkbp1a						38243			8597	43571					38243		26084
A0A1Y7VJ86	A0A1Y7VJ86_MOUSE	Peptidylprolyl isomerase (EC 5.2.1.8) (Fragment)	Fkbp3	293	98437	754	98856	799	5515	12741	3492	9281	6377	7944	34853	49365	49805	3157	8116.5	7829	21398.5
P30416	FKBP4_MOUSE	Peptidyl-prolyl cis-trans isomerase FKBP4 (PPIase FKBP4) (EC 5.2.1.8) (52 kDa FK506-binding protein) (52 kDa FKBP) (FKBP-52) (59 kDa immunophilin) (p59) (FK506-binding protein 4) (FKBP-4) (FKBP59) (HSP-binding immunophilin) (HBI) (Immunophilin FKBP52) (Rotamase) [Cleaved into: Peptidyl-prolyl cis-trans isomerase FKBP4, N-terminally processed]	Fkbp4	1863	18343	35594	2917	33799	71432	5623	3817	34471	3545	3842	51951	10103	19255.5	52615.5	4720	19008	27896.5
O35465	FKBP8_MOUSE	Peptidyl-prolyl cis-trans isomerase FKBP8 (PPIase FKBP8) (EC 5.2.1.8) (38 kDa FK506-binding protein) (38 kDa FKBP) (FKBP-38) (mFKBP38) (FK506-binding protein 8) (FKBP-8) (FKBPR38) (Rotamase)	Fkbp8	31811	34128	16636	13529	6629	13448	8932	66671	48122	71646	6358	49917	32969.5	15082.5	10038.5	37801.5	59884	28137.5
Q9JJ28	FLII_MOUSE	Protein flightless-1 homolog	Flii	4564.6		11492	644.7		174.6							4564.6	6068.35	174.6
B7FAU9	B7FAU9_MOUSE	Filamin, alpha (Filamin-A)	Flna	13575	54174	25146	22261	1697	12672	17327	1286	17972	1174	1539	92997	33874.5	23703.5	7184.5	9306.5	9573	47268
Q80X90	FLNB_MOUSE	Filamin-B (FLN-B) (ABP-280-like protein) (Actin-binding-like protein) (Beta-filamin)	Flnb	13864	12493	22877	1735	1942	1569	22623	15295	2139	1735	13432	7724	13178.5	12306	1755.5	18959	1937	10578
A2AB60	A2AB60_MOUSE	Formin-like 1, isoform CRA_c (Formin-like protein 1)	Fmnl1			285.8	5346.1		2413			1369.5					2815.95	2413		1369.5
E9QAS9	E9QAS9_MOUSE	Synaptic functional regulator FMR1	Fmr1			64744	92883	615.3					5615.9				78813.5	615.3		5615.9
P97376	FRG1_MOUSE	Protein FRG1 (FSHD region gene 1 protein)	Frg1	57349	5285	25243	58845	34983	14777	32139	18829	1545	1496	11169	86163	31317	42044	24880	25484	1520.5	48666
Q3TB04	Q3TB04_MOUSE	FERM domain-containing protein 4A	Frmd4a	6484	39634	12139	46571	6218	41261	9834	2139	61929	44792	67579	59145	23059	29355	23739.5	5986.5	53360.5	63362
Q61553	FSCN1_MOUSE	Fascin (Singed-like protein)	Fscn1			13447	4283	11289	49371	2593	12832	15758	77916	1291	84729		8865	30330	7712.5	46837	43010
A0A1B0GR60	A0A1B0GR60_MOUSE	Ferritin	Ftl1			21552	15272		11136	28922		375	29549		9141.6		18412	11136	28922	14962	9141.6
Q9DBE9	SPB1_MOUSE	pre-rRNA processing protein FTSJ3 (EC 2.1.1.-) (2'-O-ribose RNA methyltransferase SPB1 homolog) (Protein ftsJ homolog 3) (Putative rRNA methyltransferase 3)	Ftsj3	96391	42629	1914	93651	63339	45442	6165		35294	2528	2822.8	8463.7	69510	47782.5	54390.5	6165	18911	5643.25
Q3TUE1	Q3TUE1_MOUSE	Far upstream element-binding protein 1	Fubp1	33289	165	41857	333	25552	24911	15834	4649	1391	5346	377	8581	16727	21095	25231.5	10241.5	3368.5	4479
A2AJ72	A2AJ72_MOUSE	Far upstream element (FUSE)-binding protein 3 (MCG130458)	Fubp3	15579	4333	29257	19297	1125	58296	16342	2456	37987	19338	22298	64216	9956	24277	29710.5	9399	28662.5	43257
Q8CFQ9	Q8CFQ9_MOUSE	Fusion, derived from t(1216) malignant liposarcoma (Human) (RNA-binding protein FUS)	Fus	1652	12712	195	71183	82263	5315	1691	4914	2339	13372	11432	86794	7182	35689	43789	3302.5	7855.5	49113
Q61584	FXR1_MOUSE	Fragile X mental retardation syndrome-related protein 1 (mFxr1p)	Fxr1	25759	12424	25275	14355	18841	79141	26542	1711	132	26361	163	82264	19091.5	19815	48991	14126.5	13246.5	41213.5
A0A0H2UH27	A0A0H2UH27_MOUSE	Fragile X mental retardation syndrome-related protein 1	Fxr1		78241	17848	1286	11499					32432			78241	9567	11499		32432
Q6P5B5	Q6P5B5_MOUSE	Fragile X mental retardation syndrome-related protein 2 (Fragile X mental retardation, autosomal homolog 2)	Fxr2	5386	617.2	43948	35797	4247	1437	3821	24728	13542	7376.9	21655	765.4	3001.6	39872.5	2842	14274.5	10459.5	11210.2
P97855	G3BP1_MOUSE	Ras GTPase-activating protein-binding protein 1 (G3BP-1) (EC 3.6.4.12) (EC 3.6.4.13) (ATP-dependent DNA helicase VIII) (GAP SH3 domain-binding protein 1) (HDH-VIII)	G3bp1	22534	12755	47635	32986	11385	92126	1497	123	22181	37412	19764	11141	17644.5	40310.5	51755.5	810	29796.5	15452.5
P97379	G3BP2_MOUSE	Ras GTPase-activating protein-binding protein 2 (G3BP-2) (GAP SH3 domain-binding protein 2)	G3bp2	1671	75965	53669	1739	19248	79476	34564	52293	35287	748	75299	15959	38818	27704	49362	43428.5	18017.5	45629
Q9CR59	G45IP_MOUSE	Growth arrest and DNA damage-inducible proteins-interacting protein 1 (39S ribosomal protein L59, mitochondrial) (MRP-L59)	Gadd45gip1							1943		1937	13436	13673	11627				1943	7686.5	12650
Q9R0N0	GALK1_MOUSE	Galactokinase (EC 2.7.1.6) (Galactose kinase)	Galk1					1182	18632			3837	15433					9907		9635
Q8BHN3	GANAB_MOUSE	Neutral alpha-glucosidase AB (EC 3.2.1.84) (Alpha-glucosidase 2) (Glucosidase II subunit alpha)	Ganab			43575	39518	26837	13937	41253	32136	39484	952.1	17889	226		41546.5	20387	36694.5	20218	9057.5
F7ADT6	F7ADT6_MOUSE	GTPase-activating protein and VPS9 domain-containing protein 1 (Fragment)	Gapvd1			2513	37477		6971.4	71922	1777	9695	1164				19995	6971.4	36849.5	5429.5
Q9CZD3	GARS_MOUSE	Glycine--tRNA ligase (EC 3.6.1.17) (EC 6.1.1.14) (Diadenosine tetraphosphate synthetase) (AP-4-A synthetase) (Glycyl-tRNA synthetase) (GlyRS)	Gars	14267	9666	2464	19765	28691	2397	3143	22342	31729	22182	39431	246	11966.5	11114.5	15544	12742.5	26955.5	19838.5
A0A1I7Q4G8	A0A1I7Q4G8_MOUSE	Transcriptional repressor p66 alpha	Gatad2a	17153		774	38262	4943	22457	25749	4575.7	24414	15678	2837	19644	17153	19518	13700	15162.4	20046	11240.5
E9PVA8	GCN1_MOUSE	eIF-2-alpha kinase activator GCN1 (GCN1 eIF-2-alpha kinase activator homolog) (GCN1-like protein 1) (General control of amino-acid synthesis 1-like protein 1) (Translational activator GCN1)	Gcn1	28992	1699	45353	2212	64397	1511	37424	16869	32393	15349	32516	16768	15345.5	23782.5	32954	27146.5	23871	24642
Q61598	GDIB_MOUSE	Rab GDP dissociation inhibitor beta (Rab GDI beta) (GDI-3) (Guanosine diphosphate dissociation inhibitor 2) (GDI-2)	Gdi2	15494	72714	39132	3258	36793	26192	2284	2155	24391	25457	22928	16626	44104	21195	31492.5	2219.5	24924	19777
Q9CQQ4	GEMI2_MOUSE	Gem-associated protein 2 (Gemin-2) (Component of gems 2) (Survival of motor neuron protein-interacting protein 1) (SMN-interacting protein 1)	Gemin2	54553		1875	52135	65651	29313	97736		85591	54856	318	59479	54553	27005	47482	97736	70223.5	29898.5
A2AFQ9	A2AFQ9_MOUSE	Gem-associated protein 5	Gemin5	533		13715	91379	2963	31213	11	18817	12373	13846	13237	8168	533	52547	17088	9414	13109.5	10702.5
D3Z4J5	D3Z4J5_MOUSE	Golgi to ER traffic protein 4 homolog (Fragment)	Get4		1115	5664		41388	12916	45173	14972	4249	21983	31717	14976	1115	5664	27152	30072.5	13116	23346.5
Q8R0H9	GGA1_MOUSE	ADP-ribosylation factor-binding protein GGA1 (Gamma-adaptin-related protein 1) (Golgi-localized, gamma ear-containing, ARF-binding protein 1)	Gga1			15392	13474		1568					9164.5			14433	1568			9164.5
G3UYG6	G3UYG6_MOUSE	GRB10-interacting GYF protein 2	Gigyf2	28987	1141	2465	14182	12739	161	14451		15319	2168.1	2177		15064	8323.5	6450	14451	8743.55	2177
Q9JMB0	GKAP1_MOUSE	G kinase-anchoring protein 1 (cGMP-dependent protein kinase-anchoring protein of 42 kDa)	Gkap1	3964		448.9		659.2	1661	13433		725.1	935.4	86.8	7319.7	3964	448.9	1160.1	13433	830.25	3703.25
A0A1B0GSD3	A0A1B0GSD3_MOUSE	Glutaredoxin-3	Glrx3	43222	3352	64778	34195	8295	4116	73418	438	66476	4628	3625	13291	23287	49486.5	6205.5	36928	35552	8458
P15105	GLNA_MOUSE	Glutamine synthetase (GS) (EC 6.3.1.2) (Glutamate decarboxylase) (EC 4.1.1.15) (Glutamate--ammonia ligase)	Glul		37173									6257		37173					6257
Q922P9	GLYR1_MOUSE	Putative oxidoreductase GLYR1 (EC 1.-.-.-) (Glyoxylate reductase 1 homolog) (Nuclear protein NP60)	Glyr1					71379										71379
E9PYL9	E9PYL9_MOUSE	Predicted gene 10036	Gm10036	1221	67434	37296	24278	32424	1911	2618	15464	27266	16738	16967	11149	34327.5	30787	17167.5	9041	22002	14058
E9Q3T0	E9Q3T0_MOUSE	Predicted pseudogene 10073	Gm10073	52939	34578	28144	2395	1424	95162	38564	334	14548	1643	2126	26597	43758.5	15269.5	48293	19449	8095.5	14361.5
D3YYI8	D3YYI8_MOUSE	Histone deacetylase (EC 3.5.1.98)	Gm10093
Q3TQP0	Q3TQP0_MOUSE	Predicted gene 10767	Gm10767							18796		221	22159	17736	6993				18796	11190	12364.5
L7N236	L7N236_MOUSE	Predicted gene 15127	Gm15127	31468	197	41257	15734	18619	8977	75525	535	3978	28926	18281	18	15832.5	28495.5	13798	38030	16452	9149.5
L7N228	L7N228_MOUSE	Predicted gene, 21750	Gm21750	13659	7814					56621						10736.5			56621
S4R1W1	S4R1W1_MOUSE	Glyceraldehyde-3-phosphate dehydrogenase (EC 1.2.1.12)	Gm3839	743	43323	1377	84689	48685	2886	12411	7436	1869	63699	2468	15135	22033	43033	25785.5	9923.5	32784	8801.5
A0A0N4SWE9	A0A0N4SWE9_MOUSE	Predicted gene 45233	Gm45233							29596	17378			1957	19875				23487		10916
B2RXM2	B2RXM2_MOUSE	EG627828 protein (Predicted gene 6793)	Gm6793	29371	19278	42986	5962	4533	66683	2738	27139	7929	65786	93823	21359	24324.5	24474	35608	14938.5	36857.5	57591
A0A0A6YW67	A0A0A6YW67_MOUSE	MCG23377, isoform CRA_b (MCG54232) (Predicted pseudogene 8797)	Gm8797	56588	1873	3112	19779	3772	2317	33876	24219	35847	2594	2599	22773	29230.5	11445.5	3044.5	29047.5	19220.5	12686
F6SVV1	F6SVV1_MOUSE	40S ribosomal protein S7	Gm9493	42928	2327	85349	53385	6478	4274	51953	42166	32497	28312	37136	26161	22627.5	69367	5376	47059.5	30404.5	31648.5
D3YUD8	D3YUD8_MOUSE	Predicted pseudogene 9774	Gm9774			2846	18313	19932	19749	26591		21363	2362	3143	16373		10579.5	19840.5	26591	11862.5	9758
Q3THK7	GUAA_MOUSE	GMP synthase [glutamine-hydrolyzing] (EC 6.3.5.2) (GMP synthetase) (Glutamine amidotransferase)	Gmps	2395	6374.6	711.9	5924.6		4328.7	1523		9654.1	657.7	143	5286.7	4384.8	3318.25	4328.7	1523	5155.9	2714.85
P18872	GNAO_MOUSE	Guanine nucleotide-binding protein G(o) subunit alpha	Gnao1	51928	19449	11779	51531			49439	19611	1287				35688.5	31655		34525	1287
H3BLF7	H3BLF7_MOUSE	Guanine nucleotide-binding protein G(I)/G(S)/G(T) subunit beta-1 (Fragment)	Gnb1			29519	371		43736		6352	1245					14945	43736	6352	1245
Q99LH1	NOG2_MOUSE	Nucleolar GTP-binding protein 2	Gnl2			17485	14298	2379	9284.3				9886.3	776.4	4892.8		15891.5	5831.65		9886.3	2834.6
Q6PGG6	GNL3L_MOUSE	Guanine nucleotide-binding protein-like 3-like protein	Gnl3l	12229				6946.2		2237.2				19973	23743	12229		6946.2	2237.2		21858
A0A0R4J1H6	A0A0R4J1H6_MOUSE	Golgin subfamily A member 3	Golga3					17928	6872					17664	37124			12400			27394
D6RET6	D6RET6_MOUSE	G patch domain-containing protein 1	Gpatch1			7467.3	5124.2										6295.75
Q3UFS4	GPT11_MOUSE	G patch domain-containing protein 11 (Coiled-coil domain-containing protein 75)	Gpatch11		34959	16196	98.2	866	8937	1776	16176	28121	1981	16552	13894	34959	8147.1	4901.5	8976	15051	15223
Q8BUV3	GEPH_MOUSE	Gephyrin [Includes: Molybdopterin adenylyltransferase (MPT adenylyltransferase) (EC 2.7.7.75) (Domain G); Molybdopterin molybdenumtransferase (MPT Mo-transferase) (EC 2.10.1.1) (Domain E)]	Gphn			15154	16774	94	8711.4	24337	16378	16343	11727	8673.8			15964	4402.7	20357.5	14035	8673.8
Q5U4C1	GASP1_MOUSE	G-protein coupled receptor-associated sorting protein 1 (GASP-1)	Gprasp1	61998		21936	6328.6	1172		2757			3732.5	3594	74365	61998	14132.3	1172	2757	3732.5	38979.5
Q99LD4	CSN1_MOUSE	COP9 signalosome complex subunit 1 (SGN1) (Signalosome subunit 1) (G protein pathway suppressor 1) (GPS-1) (JAB1-containing signalosome subunit 1)	Gps1			15382	116		5867			8919.5	515.4				7749	5867		4717.45
F6SX81	F6SX81_MOUSE	G-protein-signaling modulator 1 (Fragment)	Gpsm1			9794.2	9663.6	8178	35.2								9728.9	4106.6
D6REG4	D6REG4_MOUSE	Glyoxylate reductase/hydroxypyruvate reductase	Grhpr									1879	36635		2753					19257	2753
A0A0G2JEW1	A0A0G2JEW1_MOUSE	G protein-coupled receptor kinase 3	Grk3			62457											62457
D3YV30	D3YV30_MOUSE	G-rich sequence factor 1 (Fragment)	Grsf1										23489	27792	12155					23489	19973.5
Q810D6	GRWD1_MOUSE	Glutamate-rich WD repeat-containing protein 1 (Protein A301)	Grwd1			17648	111										8879.5
P13020	GELS_MOUSE	Gelsolin (Actin-depolymerizing factor) (ADF) (Brevin)	Gsn			5691.6	438.6										3065.1
P19157	GSTP1_MOUSE	Glutathione S-transferase P 1 (Gst P1) (EC 2.5.1.18) (GST YF-YF) (GST class-pi) (GST-piB) (Preadipocyte growth factor)	Gstp1	13729	4153	1115	16787	294	124	17168	1175	13813	18321	149	1767	8941	8951	209	9171.5	16067	958
P62915	TF2B_MOUSE	Transcription initiation factor IIB (General transcription factor TFIIB) (RNA polymerase II alpha initiation factor)	Gtf2b			1763	8674		55828	45233			4987				5218.5	55828	45233	4987
Q9D0D5	T2EA_MOUSE	General transcription factor IIE subunit 1 (General transcription factor IIE 56 kDa subunit) (Transcription initiation factor IIE subunit alpha) (TFIIE-alpha)	Gtf2e1			41434	29698	3596					5736.4				35566	3596		5736.4
Q3THK3	T2FA_MOUSE	General transcription factor IIF subunit 1 (Transcription initiation factor IIF subunit alpha) (TFIIF-alpha)	Gtf2f1	5878	4562	69898	26697	29614	13743	1534	16426	15349	881.8	22298		5220	48297.5	21678.5	8980	8115.4	22298
Q99ME9	NOG1_MOUSE	Nucleolar GTP-binding protein 1 (Chronic renal failure gene protein) (GTP-binding protein NGB)	Gtpbp4				1384					12978	95578	41762	37747		1384			54278	39754.5
Q8R080	GTSE1_MOUSE	G2 and S phase-expressed protein 1 (GTSE-1) (Protein B99)	Gtse1	11929		75691		12355	4514			27389		51122	22548	11929	75691	8434.5		27389	36835
P10922	H10_MOUSE	Histone H1.0 (Histone H1') (Histone H1(0)) (MyD196) [Cleaved into: Histone H1.0, N-terminally processed]	H1f0	21129	38665	6195	46287	34456	52546	2196		66644	19185		27477	29897	26241	43501	2196	42914.5	27477
Q80ZM5	Q80ZM5_MOUSE	H1 histone family, member X	H1fx	24485	44344	1852	77178	11949	75194	1325	34812	123	34841	71792	1969	34414.5	39515	43571.5	18068.5	17482	36880.5
Q3THW5	H2AV_MOUSE	Histone H2A.V (H2A.F/Z)	H2afv	44177	39711	15715	754	18713	324	166	2281	1812	68992	77653	3437	41944	8234.5	9518.5	1223.5	35402	40545
Q8R029	Q8R029_MOUSE	Histone H2A	H2afv	31423	87124					694		53482	8634.1	61887	39415	59273.5			694	31058	50651
Q9QZQ8	H2AY_MOUSE	Core histone macro-H2A.1 (Histone macroH2A1) (mH2A1) (H2A.y) (H2A/y)	H2afy	21714	765	22634	31482	56341	6356	16646	65455	11989	55123	3122	19816	11239.5	27058	31348.5	41050.5	33556	11469
E0CYN1	E0CYN1_MOUSE	Histone H3.3 (Fragment)	H3f3a	11516		4725	3524			4913					13338	11516	4124.5		4913		13338
F8WI35	F8WI35_MOUSE	Histone H3	H3f3a	21126	16557	39823	364	22679	16289	23113	2433	26891	2437	146	64718	18841.5	20093.5	19484	12773	14664	32432
Q8CFX1	G6PE_MOUSE	GDH/6PGL endoplasmic bifunctional protein [Includes: Glucose 1-dehydrogenase (EC 1.1.1.47) (Glucose-6-phosphate dehydrogenase) (EC 1.1.1.363); 6-phosphogluconolactonase (6PGL) (EC 3.1.1.31)]	H6pd							2956		75911	6333	14972	19262				2956	41122	17117
Q8BMS1	ECHA_MOUSE	Trifunctional enzyme subunit alpha, mitochondrial (TP-alpha) [Includes: Long-chain enoyl-CoA hydratase (EC 4.2.1.17); Long chain 3-hydroxyacyl-CoA dehydrogenase (EC 1.1.1.211)]	Hadha	33667				4742.3	3338.1	2654		8994.6		1298	8839.6	33667		4040.2	2654	8994.6	5068.8
Q61035	SYHC_MOUSE	Histidine--tRNA ligase, cytoplasmic (EC 6.1.1.21) (Histidyl-tRNA synthetase) (HisRS)	Hars	1254	29999	7338	51673	41859	3686	148	67836	72546	36558	4446	24768	15626.5	29505.5	22772.5	33992	54552	14607
Q91VB8	Q91VB8_MOUSE	Alpha globin 1 (Alpha globin 2) (Alpha-globin) (Globin c1) (Hemoglobin alpha, adult chain 1) (Hemoglobin alpha, adult chain 2)	Hba-a1	78365	57263	44531	25749	1133	77898	187	73247	27182	2551	53823	83674	67814	35140	39515.5	36717	14866.5	68748.5
E9Q223	E9Q223_MOUSE	Hemoglobin, beta adult s chain (Fragment)	Hbb-bs	56936	3519	38392	1787	2894	2451	27222	19733	6857	53427	36757	26586	30227.5	20089.5	2672.5	23477.5	30142	31671.5
Q61191	HCFC1_MOUSE	Host cell factor 1 (HCF) (HCF-1) (C1 factor) [Cleaved into: HCF N-terminal chain 1; HCF N-terminal chain 2; HCF N-terminal chain 3; HCF N-terminal chain 4; HCF N-terminal chain 5; HCF N-terminal chain 6; HCF C-terminal chain 1; HCF C-terminal chain 2; HCF C-terminal chain 3; HCF C-terminal chain 4; HCF C-terminal chain 5; HCF C-terminal chain 6]	Hcfc1	4971		834.3	27551	979.8	5435.7	5479.1		78.2	16274	726.3	843.2	4971	14192.6	3207.75	5479.1	8176.1	784.75
Q8BQ10	Q8BQ10_MOUSE	Histone deacetylase 2	Hdac2
Q8VDJ3	VIGLN_MOUSE	Vigilin (High density lipoprotein-binding protein) (HDL-binding protein)	Hdlbp	61285	1867	71673	5299	4926	12598	53496	1837	44639	33824	43713	39918	31576	38486	8762	27666.5	39231.5	41815.5
A0A1Y7VNG8	A0A1Y7VNG8_MOUSE	HEAT repeat-containing 1	Heatr1	45762	1116	15716	1437	11543	12964	12459		5743.1	6255.3	7452.3		23439	8576.5	12253.5	12459	5999.2	7452.3
Q8BQM4	HEAT3_MOUSE	HEAT repeat-containing protein 3	Heatr3	36145	63812	26588	1724	534	797.7	29988	8731.5	29216	15829	2328	21784	49978.5	14156	665.85	19359.8	22522.5	12056
Q60848	HELLS_MOUSE	Lymphocyte-specific helicase (EC 3.6.4.-) (Proliferation-associated SNF2-like protein)	Hells			27399	3555		6958.7			668.9					15477	6958.7		668.9
F6VV02	F6VV02_MOUSE	Hepatocyte growth factor-regulated tyrosine kinase substrate (Fragment)	Hgs			56727	1946	2224			2361			21958			29336.5	2224	2361		21958
Z4YJP0	Z4YJP0_MOUSE	Hypermethylated in cancer 1 protein	Hic1	15542	6946	2522	1986			12359		51881	38374			11244	2254		12359	45127.5
P70349	HINT1_MOUSE	Histidine triad nucleotide-binding protein 1 (EC 3.-.-.-) (Adenosine 5'-monophosphoramidase) (Protein kinase C inhibitor 1) (Protein kinase C-interacting protein 1) (PKCI-1)	Hint1	3312	1314	4998	3535	1486	2932	49536	17619	145	56734	26261	91934	2313	4266.5	2209	33577.5	28439.5	59097.5
P43275	H11_MOUSE	Histone H1.1 (H1 VAR.3) (Histone H1a) (H1a)	Hist1h1a	26655	12483	36935	25163	42315	23635	2613	15215	21643	12231	17621	1272	19569	31049	32975	8914	16937	9446.5
P43276	H15_MOUSE	Histone H1.5 (H1 VAR.5) (H1b)	Hist1h1b	33762	15463	398	15225	24335	19768	1692	8748	13135	67317	11938	6282	24612.5	7811.5	22051.5	5220	40226	9110
P15864	H12_MOUSE	Histone H1.2 (H1 VAR.1) (H1c)	Hist1h1c	12825	6289	12417	81542	16623	16699	99683	4719	11468	7618	13856	74198	9557	46979.5	16661	52201	9543	44027
P43277	H13_MOUSE	Histone H1.3 (H1 VAR.4) (H1d)	Hist1h1d	73368	33641	82674	63463	76897	4935	47151	3239	5524	3134	4942	2239	53504.5	73068.5	40916	25195	4329	3590.5
P43274	H14_MOUSE	Histone H1.4 (H1 VAR.2) (H1e)	Hist1h1e	25115	1114	2177	18956	1627	22621	16292	98498	1582	6665	12245	79419	13114.5	10566.5	12124	57395	4123.5	45832
Q8CGP6	H2A1H_MOUSE	Histone H2A type 1-H	Hist1h2ah	12977	1426	5726	37234	4651	39331	1264	17783	2614	25542	24453	14384	7201.5	21480	21991	9523.5	14078	19418.5
Q6ZWY9	H2B1C_MOUSE	Histone H2B type 1-C/E/G	Hist1h2bc;			46276	1625	8418	74661	7479.8		75858	7761.5				23950.5	41539.5	7479.8	41809.8
Q8CGP2	H2B1P_MOUSE	Histone H2B type 1-P	Hist1h2bp	7539	5334	12429	1731	82699	537	58267	46338	42235	478	212	16694	6436.5	7080	41618	52302.5	21356.5	8453
P62806	H4_MOUSE	Histone H4	Hist1h4a;	46563	28641	52217	436	25996	1935	35263	265	29513	23522	12	82	37602	26326.5	13965.5	17764	26517.5	47
Q64523	H2A2C_MOUSE	Histone H2A type 2-C (H2a-613B)	Hist2h2ac	11226	44154	3758	47512	23145	5832	2777	1415	32659	35442	5976	59326	27690	25635	14488.5	2096	34050.5	32651
E9Q4T0	E9Q4T0_MOUSE	Holliday junction recognition protein	Hjurp			2422	15519	3492									8970.5	3492
D3YYR4	D3YYR4_MOUSE	Phosphotransferase (EC 2.7.1.-) (Fragment)	Hk1			17941	137	15985		58874	471		952.3		2239		9039	15985	29672.5	952.3	2239
E9Q5B5	E9Q5B5_MOUSE	Hexokinase-2	Hk2		15297		1919		64753	36949	37746	1778	1464	98931	14775	15297	1919	64753	37347.5	1621	56853
A0A0J9YUD8	A0A0J9YUD8_MOUSE	High mobility group protein B1	Hmgb1	38875		1795	2967	14154	7699	3334		2632	11813	18863	14642	38875	2381	10926.5	3334	7222.5	16752.5
P30681	HMGB2_MOUSE	High mobility group protein B2 (High mobility group protein 2) (HMG-2)	Hmgb2	21553	16447	4556	52228	36745	46	5114	19736	88291	48645	52138	4252	19000	28392	18395.5	12425	68468	28195
D3Z607	D3Z607_MOUSE	Non-histone chromosomal protein HMG-14	Hmgn1							41195									41195
Q9CX86	ROA0_MOUSE	Heterogeneous nuclear ribonucleoprotein A0 (hnRNP A0)	Hnrnpa0			11945	119		1671	23228	15779	1649	63715	48423	231		6032	1671	19503.5	32682	24327
P49312	ROA1_MOUSE	Heterogeneous nuclear ribonucleoprotein A1 (hnRNP A1) (HDP-1) (Helix-destabilizing protein) (Single-strand-binding protein) (Topoisomerase-inhibitor suppressed) (hnRNP core protein A1) [Cleaved into: Heterogeneous nuclear ribonucleoprotein A1, N-terminally processed]	Hnrnpa1	18574	13616	84339	8175	75944	51593	1517	6687	82961	91189	36114	23969	16095	46257	63768.5	4102	87075	30041.5
A0A0N4SUM2	A0A0N4SUM2_MOUSE	Heterogeneous nuclear ribonucleoproteins A2/B1 (Fragment)	Hnrnpa2b1	83416	33615	27572	19172	41449	2784	19984	16522	2329	14898	186	98764	58515.5	23372	22116.5	18253	8613.5	49475
O88569	ROA2_MOUSE	Heterogeneous nuclear ribonucleoproteins A2/B1 (hnRNP A2/B1)	Hnrnpa2b1	5483	36384	36899	1883	52681	49236	3889	19595	4792	23766	3548	25236	20933.5	19391	50958.5	11742	14279	14392
A2AL12	A2AL12_MOUSE	Heterogeneous nuclear ribonucleoprotein A3	Hnrnpa3			23693	13122	1593	12886	91371	6634	1831	95663		33967		18407.5	7239.5	49002.5	48747	33967
Q99020	ROAA_MOUSE	Heterogeneous nuclear ribonucleoprotein A/B (hnRNP A/B) (CArG-binding factor-A) (CBF-A)	Hnrnpab	86624	1939	23658	1445	4144	47787	12213	91377	26123	15871	55986	257	44281.5	12551.5	25965.5	51795	20997	28121.5
Q9Z204	HNRPC_MOUSE	Heterogeneous nuclear ribonucleoproteins C1/C2 (hnRNP C1/C2)	Hnrnpc	2872	13516	4297	4514	14269	28926	14438	9288	26155	2231	9935	66784	8194	4405.5	21597.5	11863	14193	38359.5
F6SHF3	F6SHF3_MOUSE	Heterogeneous nuclear ribonucleoprotein D0 (Fragment)	Hnrnpd	5166	1981	56519	22113	2489	78741	27446	16468	69772	41263	3483	3564	3573.5	39316	40615	21957	55517.5	3523.5
Q9Z130	HNRDL_MOUSE	Heterogeneous nuclear ribonucleoprotein D-like (hnRNP D-like) (hnRNP DL) (JKT41-binding protein)	Hnrnpdl	79589	43454	9283	52616		35413	4593	15227	53972	6479	61855	115	61521.5	30949.5	35413	9910	30225.5	30985
Q9Z2X1	HNRPF_MOUSE	Heterogeneous nuclear ribonucleoprotein F (hnRNP F) [Cleaved into: Heterogeneous nuclear ribonucleoprotein F, N-terminally processed]	Hnrnpf	2763	1838	1866	7863	44692	2228	3173	1621	12466	73587	49526	2457	2300.5	4864.5	23460	2397	43026.5	25991.5
O35737	HNRH1_MOUSE	Heterogeneous nuclear ribonucleoprotein H (hnRNP H) [Cleaved into: Heterogeneous nuclear ribonucleoprotein H, N-terminally processed]	Hnrnph1	22529	75263	27476	21565	18353	9744	17561	57385	38539	21948	1661	1259	48896	24520.5	14048.5	37473	30243.5	1460
P70333	HNRH2_MOUSE	Heterogeneous nuclear ribonucleoprotein H2 (hnRNP H2) (Heterogeneous nuclear ribonucleoprotein H') (hnRNP H') [Cleaved into: Heterogeneous nuclear ribonucleoprotein H2, N-terminally processed]	Hnrnph2			3946	37329	19177	12442			19932	41151		793.3		20637.5	15809.5		30541.5	793.3
D3YWT1	D3YWT1_MOUSE	Heterogeneous nuclear ribonucleoprotein H3 (MCG11326, isoform CRA_b)	Hnrnph3
P61979	HNRPK_MOUSE	Heterogeneous nuclear ribonucleoprotein K (hnRNP K)	Hnrnpk	4956	23587	59295	46212	4228	2479	36719	2239	57992	46456	39648	25672	14271.5	52753.5	3353.5	19479	52224	32660
H3BKD0	H3BKD0_MOUSE	Heterogeneous nuclear ribonucleoprotein K (Fragment)	Hnrnpk	67254	36344	389	2476	3171	96344	5295	67367	12223	32918	59753	64872	51799	1432.5	49757.5	36331	22570.5	62312.5
Q8R081	HNRPL_MOUSE	Heterogeneous nuclear ribonucleoprotein L (hnRNP L)	Hnrnpl	51485	19985	24212	14316	12283	82819	64911	3381	23567	16645	97356	79132	35735	19264	47551	34146	20106	88244
Q921F4	HNRLL_MOUSE	Heterogeneous nuclear ribonucleoprotein L-like	Hnrnpll			145	13529	6738.7	4455.7			13653	12935	6.7	9637.6		6837	5597.2		13294	4822.15
B8JK33	B8JK33_MOUSE	Heterogeneous nuclear ribonucleoprotein M	Hnrnpm	14567	59964	514	3261	31595	1947	19342	9281	3849	23433	1221	6735	37265.5	1887.5	16771	14311.5	13641	3978
F7B5B5	F7B5B5_MOUSE	Heterogeneous nuclear ribonucleoprotein R	Hnrnpr	47161	22559	12362	78542	59187	39639	47577	4172	83826	73894	275	13275	34860	45452	49413	25874.5	78860	6775
Q8VEK3	HNRPU_MOUSE	Heterogeneous nuclear ribonucleoprotein U (hnRNP U) (Scaffold-attachment factor A) (SAF-A)	Hnrnpu	81237	2722	25549	15125	1741	11453	9135	55235	1564	11582	13	44724	41979.5	20337	6597	32185	6573	22368.5
Q8VDM6	HNRL1_MOUSE	Heterogeneous nuclear ribonucleoprotein U-like protein 1	Hnrnpul1			2876	8981.9										5928.95
Q00PI9	HNRL2_MOUSE	Heterogeneous nuclear ribonucleoprotein U-like protein 2 (MLF1-associated nuclear protein)	Hnrnpul2	1336		1737	98291	79294	15757	31185	2614	488	479	282	1437	1336	50014	47525.5	16899.5	483.5	859.5
Q8BUK6	HOOK3_MOUSE	Protein Hook homolog 3 (mHK3)	Hook3	3717	193		63859	18736	13335	1614	56684	1188	75125	1294	48977	1955	63859	16035.5	29149	38156.5	25135.5
A2AM69	A2AM69_MOUSE	Heterochromatin protein 1-binding protein 3 (Fragment)	Hp1bp3	29529		7378	75667	63175	31117	27497	1261	17226	15991	2167	13533	29529	41522.5	47146	14379	16608.5	7850
Q8CFE2	HPF1_MOUSE	Histone PARylation factor 1	Hpf1				26864					6974	2948		2519		26864			4961	2519
P07901	HS90A_MOUSE	Heat shock protein HSP 90-alpha (Heat shock 86 kDa) (HSP 86) (HSP86) (Tumor-specific transplantation 86 kDa antigen) (TSTA)	Hsp90aa1	51638	26683	2189	1731	19512	1569	1356	115	21372	15338	18249	96721	39160.5	1960	10540.5	735.5	18355	57485
P11499	HS90B_MOUSE	Heat shock protein HSP 90-beta (Heat shock 84 kDa) (HSP 84) (HSP84) (Tumor-specific transplantation 84 kDa antigen) (TSTA)	Hsp90ab1	6486	28428	16648	1974	14434	953	13621	86223	12948	99952	12867	82514	17457	9311	7693.5	49922	56450	47690.5
P08113	ENPL_MOUSE	Endoplasmin (94 kDa glucose-regulated protein) (GRP-94) (Endoplasmic reticulum resident protein 99) (ERp99) (Heat shock protein 90 kDa beta member 1) (Polymorphic tumor rejection antigen 1) (Tumor rejection antigen gp96)	Hsp90b1	78975	26724	81656	7788.8	881	14623	6117	61866	81491	58876	44429	275	52849.5	44722.4	7752	33991.5	70183.5	22352
Q99M31	HSP7E_MOUSE	Heat shock 70 kDa protein 14 (NST-1) (hsr.1)	Hspa14	12279	23695	3584	25895	35	2356	66285	18961	39844	16721	28965	18276	17987	14739.5	1195.5	42623	28282.5	23620.5
Q61316	HSP74_MOUSE	Heat shock 70 kDa protein 4 (Heat shock 70-related protein APG-2)	Hspa4				3389.7	14469	7293.6	1113	1444	533.6		8597.9	2519.9		3389.7	10881.3	1278.5	533.6	5558.9
P48722	HS74L_MOUSE	Heat shock 70 kDa protein 4L (Heat shock 70-related protein APG-1) (Osmotic stress protein 94)	Hspa4l			27667	1996	1279	8867	18291	8595.7	3484.4	1434	39	51997		14831.5	5073	13443.4	2459.2	26018
P20029	BIP_MOUSE	Endoplasmic reticulum chaperone BiP (EC 3.6.4.10) (78 kDa glucose-regulated protein) (GRP-78) (Binding-immunoglobulin protein) (BiP) (Heat shock protein 70 family protein 5) (HSP70 family protein 5) (Heat shock protein family A member 5) (Immunoglobulin heavy chain-binding protein)	Hspa5	8367	3274	13255	92682	75652	5959	12242	89786	11248	6948	95129	63472	5820.5	52968.5	40805.5	51014	9098	79300.5
P63017	HSP7C_MOUSE	Heat shock cognate 71 kDa protein (Heat shock 70 kDa protein 8)	Hspa8	8271	38542	14689	9676	95434	58914	95952	65971	1293	85484	87463	51127	23406.5	12182.5	77174	80961.5	43388.5	69295
P38647	GRP75_MOUSE	Stress-70 protein, mitochondrial (75 kDa glucose-regulated protein) (GRP-75) (Heat shock 70 kDa protein 9) (Mortalin) (Peptide-binding protein 74) (PBP74) (p66 MOT)	Hspa9	72783	12186	24661	16311	5439	42889	13435	1487	42617	27978	31616	18214	42484.5	20486	24164	7461	35297.5	24915
Q9JK92	HSPB8_MOUSE	Heat shock protein beta-8 (HspB8) (Alpha-crystallin C chain) (Small stress protein-like protein HSP22)	Hspb8	2246	1141	531	3969	32997	7744	14386	2543	4197	11836	55788	29374	1693.5	2250	20370.5	8464.5	8016.5	42581
P63038	CH60_MOUSE	60 kDa heat shock protein, mitochondrial (EC 3.6.4.9) (60 kDa chaperonin) (Chaperonin 60) (CPN60) (HSP-65) (Heat shock protein 60) (HSP-60) (Hsp60) (Mitochondrial matrix protein P1)	Hspd1	42965	14451	2126	1155	1132	41594	4621	22473	33735	17798	2194	49666	28708	1640.5	21363	13547	25766.5	25930
E9Q0U7	E9Q0U7_MOUSE	Heat shock protein 105 kDa	Hsph1			6893	16625	64664	4974.9	2968	24593	68576	37359	46753	15488		11759	34819.4	13780.5	52967.5	31120.5
F6XUR8	F6XUR8_MOUSE	Serine protease HTRA2, mitochondrial (Fragment)	Htra2			77469	24751					131	163	47713			51110			147	47713
Q7TMY8	HUWE1_MOUSE	E3 ubiquitin-protein ligase HUWE1 (EC 2.3.2.26) (E3Histone) (HECT, UBA and WWE domain-containing protein 1) (HECT-type E3 ubiquitin transferase HUWE1) (Upstream regulatory element-binding protein 1) (URE-B1) (URE-binding protein 1)	Huwe1	33238		7537	2117.6			235.1			19.8	1485.1		33238	4827.3		235.1	19.8	1485.1
Q9JKR6	HYOU1_MOUSE	Hypoxia up-regulated protein 1 (GRP-170) (140 kDa Ca(2+)-binding protein) (CBP-140)	Hyou1			27863	25565		1431	49329	27515	5689	1567	15314	2927		26714	1431	38422	3628	9120.5
P03975	IGEB_MOUSE	IgE-binding protein	Iap	61314	24676	113	5927	7496	5132	494	33767	4135	31418	48934	3865	42995	3020	6314	17130.5	17776.5	26399.5
Q8BU30	SYIC_MOUSE	Isoleucine--tRNA ligase, cytoplasmic (EC 6.1.1.5) (Isoleucyl-tRNA synthetase) (IRS) (IleRS)	Iars	488	1713	51632	3231	14343	22448	41436	38182	21367	13437	1845	1655	1100.5	27431.5	18395.5	39809	17402	1750
Q9D6R2	IDH3A_MOUSE	Isocitrate dehydrogenase [NAD] subunit alpha, mitochondrial (EC 1.1.1.41) (Isocitric dehydrogenase subunit alpha) (NAD(+)-specific ICDH subunit alpha)	Idh3a			3324.9		3713.3		22566	1732	183	168	16189	197		3324.9	3713.3	12149	175.5	8193
H3BLF8	H3BLF8_MOUSE	Isopentenyl-diphosphate Delta-isomerase 1 (Fragment)	Idi1				5794										5794
Q9Z1M8	RED_MOUSE	Protein Red (Cytokine IK) (IK factor) (Protein RER)	Ik	36644	21239	2994	22129	2364	76441	121	53922	4433	39177	69671	44726	28941.5	12561.5	39402.5	27021.5	21805	57198.5
Q9CXY6	ILF2_MOUSE	Interleukin enhancer-binding factor 2 (Nuclear factor of activated T-cells 45 kDa)	Ilf2	11598	4822	825.1	12417	21247		12238	19145	2113	1893	1457	91512	8210	6621.05	21247	15691.5	2003	46484.5
A0A1L1SR62	A0A1L1SR62_MOUSE	Interleukin enhancer-binding factor 3 (Fragment)	Ilf3			7616	63791										35703.5
O55222	ILK_MOUSE	Integrin-linked protein kinase (EC 2.7.11.1)	Ilk
Q8CAQ8	MIC60_MOUSE	MICOS complex subunit Mic60 (Mitochondrial inner membrane protein) (Mitofilin)	Immt	47555	11928	28449	14261	277	16636	1578	14163	16431	1684	17765	13195	29741.5	21355	8456.5	7870.5	9057.5	15480
D6RCI8	D6RCI8_MOUSE	U3 small nucleolar ribonucleoprotein protein IMP4	Imp4			21259	14957	16341	74458			47487			23539		18108	45399.5		47487	23539
E0CXK0	E0CXK0_MOUSE	Inosine-5'-monophosphate dehydrogenase 1 (Fragment)	Impdh1
P46660	AINX_MOUSE	Alpha-internexin (Alpha-Inx) (66 kDa neurofilament protein) (NF-66) (Neurofilament-66)	Ina	19766	72418	39261	29644	38489	385	328	27545	17248	13115	21938	92945	46092	34452.5	19437	13936.5	15181.5	57441.5
Q8C0D7	ING4_MOUSE	Inhibitor of growth protein 4 (p29ING4)	Ing4			63653	3959	19432				26671					33806	19432		26671
Q6P4S8	INT1_MOUSE	Integrator complex subunit 1 (Int1)	Ints1				994.7				21.6				5858.8		994.7		21.6		5858.8
Q9D168	INT12_MOUSE	Integrator complex subunit 12 (Int12) (PHD finger protein 22)	Ints12	18993	7121	2636	277	1776	32181	61692	3443	23342	14535	26998	1373	13057	1456.5	16978.5	32567.5	18938.5	14185.5
A0A0R4J0E4	A0A0R4J0E4_MOUSE	Integrator complex subunit 7	Ints7					29337										29337
Q8BKC5	IPO5_MOUSE	Importin-5 (Imp5) (Importin subunit beta-3) (Karyopherin beta-3) (Ran-binding protein 5) (RanBP5)	Ipo5	1186	97996	19571	15392	9173	18741	18546	11368	17366	14218	21243	18559	49591	17481.5	13957	14957	15792	19901
Q9EPL8	IPO7_MOUSE	Importin-7 (Imp7) (Ran-binding protein 7) (RanBP7)	Ipo7			227	2728	15299	13424	22221		1881					1477.5	14361.5	22221	1881
Q7TMY7	IPO8_MOUSE	Importin-8 (Imp8) (Ran-binding protein 8) (RanBP8)	Ipo8		1981	9468	4913	53228	25735	7928			44676	23999	17538	1981	7190.5	39481.5	7928	44676	20768.5
E0CXB2	E0CXB2_MOUSE	Importin-9	Ipo9												6584						6584
Q9JKF1	IQGA1_MOUSE	Ras GTPase-activating-like protein IQGAP1	Iqgap1			18954	277	7982	23284	23543	5768	5235.9	37962	77311	4853		9615.5	15633	14655.5	21599	41082
Q8R3Y8	I2BP1_MOUSE	Interferon regulatory factor 2-binding protein 1 (IRF-2-binding protein 1) (IRF-2BP1) (Probable E3 ubiquitin-protein ligase IRF2BP1) (EC 2.3.2.27) (Probable RING-type E3 ubiquitin transferase IRF2BP1)	Irf2bp1	2591	23242	22861	1567	1256	16287	896.9	7566	14195	1144	32851	14159	12916.5	12214	8771.5	4231.45	7669.5	23505
E9Q1P8	I2BP2_MOUSE	Interferon regulatory factor 2-binding protein 2 (IRF-2-binding protein 2) (IRF-2BP2)	Irf2bp2			27826	25391	22456		16685		15644	138	18857	1834		26608.5	22456	16685	7891	10345.5
Q8K3X4	I2BPL_MOUSE	Interferon regulatory factor 2-binding protein-like (Enhanced at puberty protein 1)	Irf2bpl			19116	1919	7763.4	1959		3678.7	11454	4821.9	12574	15397		10517.5	4861.2	3678.7	8137.95	13985.5
P81122	IRS2_MOUSE	Insulin receptor substrate 2 (IRS-2) (4PS)	Irs2	5366		3514	36545					47441	1883			5366	20029.5			24662
P09055	ITB1_MOUSE	Integrin beta-1 (Fibronectin receptor subunit beta) (VLA-4 subunit beta) (CD antigen CD29)	Itgb1				349.4	7171.7	518.5	14576	12594			8136.8	8216.8		349.4	3845.1	13585		8176.8
Q920Q8	NS1BP_MOUSE	Influenza virus NS1A-binding protein homolog (NS1-BP) (NS1-binding protein homolog) (Kelch family protein Nd1-L) (ND1-L2) (Nd1-S)	Ivns1abp			11466	12633	6.9		14531	538.2	5162.3	589.2				12049.5	6.9	7534.6	2875.75
Q69ZK6	JHD2C_MOUSE	Probable JmjC domain-containing histone demethylation protein 2C (EC 1.14.11.-) (Jumonji domain-containing protein 1C)	Jmjd1c	343.7		121.4	198.8	1848.4	165.6			753.18		89.19	878.48	343.7	160.1	1007		753.18	483.835
P97825	JUPI1_MOUSE	Jupiter microtubule associated homolog 1 (Hematological and neurological expressed 1 protein) [Cleaved into: Jupiter microtubule associated homolog 1, N-terminally processed]	Jpt1			9742		93854				13542					9742	93854		13542
Q99MN1	SYK_MOUSE	Lysine--tRNA ligase (EC 2.7.7.-) (EC 6.1.1.6) (Lysyl-tRNA synthetase) (LysRS)	Kars	23587	64221	27393	14296	3657	19155	29771	1254	34241	18849	29693	14394	43904	20844.5	11406	15512.5	26545	22043.5
E9QKG2	E9QKG2_MOUSE	Katanin p60 ATPase-containing subunit A1 (Katanin p60 subunit A1) (EC 3.6.4.3) (p60 katanin)	Katna1			13719	8966		4653.1		1112	17254	11794		6488		11342.5	4653.1	1112	14524	6488
A0A0N4SV15	A0A0N4SV15_MOUSE	E3 ubiquitin-protein ligase KCMF1	Kcmf1			12364	7824.4		17319	23985		14693					10094.2	17319	23985	14693
P58390	KCNN2_MOUSE	Small conductance calcium-activated potassium channel protein 2 (SK2) (SKCa 2) (SKCa2) (KCa2.2)	Kcnn2
Q9JHP7	KDEL1_MOUSE	KDEL motif-containing protein 1 (Endoplasmic reticulum resident protein 58) (ER protein 58) (ERp58)	Kdelc1			68639	46294					5646	3675				57466.5			4660.5
G8JL40	G8JL40_MOUSE	Lysine-specific histone demethylase 1A (Fragment)	Kdm1a		99774	2858	11626	8551.4		1294	62.3	8872.1	63918	14919	8123	99774	7242	8551.4	678.15	36395.1	11521
Q6ZPY7	KDM3B_MOUSE	Lysine-specific demethylase 3B (EC 1.14.11.-) (JmjC domain-containing histone demethylation protein 2B) (Jumonji domain-containing protein 1B)	Kdm3b
Q60749	KHDR1_MOUSE	KH domain-containing, RNA-binding, signal transduction-associated protein 1 (GAP-associated tyrosine phosphoprotein p62) (Src-associated in mitosis 68 kDa protein) (Sam68) (p21 Ras GTPase-activating protein-associated p62) (p68)	Khdrbs1	23613	17351	4318				44428		8312				20482	4318		44428	8312
Q3U0V1	FUBP2_MOUSE	Far upstream element-binding protein 2 (FUSE-binding protein 2) (KH type-splicing regulatory protein) (KSRP)	Khsrp	55898	24923	29448	1848	1758	54535	7677	24713	3812	22869	4827	2755	40410.5	15648	28146.5	16195	13340.5	3791
Q6P9P6	KIF11_MOUSE	Kinesin-like protein KIF11 (Kinesin-related motor protein Eg5)	Kif11	35744		82274	29987	4896	1366	12651	28278	25145	29891	82978	15165	35744	56130.5	3131	20464.5	27518	49071.5
E9Q5G3	KIF23_MOUSE	Kinesin-like protein KIF23	Kif23			3923.1			452			3532.3		4243			3923.1	452		3532.3	4243
Q9D481	Q9D481_MOUSE	Kinesin family member 2A, isoform CRA_c	Kif2a				3476										3476
Q922S8	KIF2C_MOUSE	Kinesin-like protein KIF2C (Mitotic centromere-associated kinesin) (MCAK)	Kif2c	16458		12594	12718	969.2		7913.7		9755.1	1538	697.7	65.5	16458	12656	969.2	7913.7	5646.55	381.6
P33174	KIF4_MOUSE	Chromosome-associated kinesin KIF4 (Chromokinesin)	Kif4		1494	3233	27592		7522		23579	3397	29551			1494	15412.5	7522	23579	16474
Q61768	KINH_MOUSE	Kinesin-1 heavy chain (Conventional kinesin heavy chain) (Ubiquitous kinesin heavy chain) (UKHC)	Kif5b	31356	1425	837	39358	89671	73796	15916	73265	267	15961	216	1971	16390.5	20097.5	81733.5	44590.5	8114	1093.5
P28738	KIF5C_MOUSE	Kinesin heavy chain isoform 5C (Kinesin heavy chain neuron-specific 2)	Kif5c	59426	27798	14181	97916	2521	2418	1826	75362	28997	1167	65159	28246	43612	56048.5	2469.5	38594	15082	46702.5
Q9QWT9	KIFC1_MOUSE	Kinesin-like protein KIFC1	Kifc1	83925	25931	57715	4258	6488	6388			4213	24761		1152	54928	30986.5	6438		14487	1152
F6UYN4	F6UYN4_MOUSE	Kinesin light chain 1 (Fragment)	Klc1
D3YXZ3	D3YXZ3_MOUSE	Kinesin light chain 2	Klc2			5965.6	6868.3	1178	26232	15784	11568	7129.8	8129.2	21738	4257.7		6416.95	13705	13676	7629.5	12997.9
P55200	KMT2A_MOUSE	Histone-lysine N-methyltransferase 2A (Lysine N-methyltransferase 2A) (EC 2.1.1.43) (ALL-1) (Myeloid/lymphoid or mixed-lineage leukemia) (Myeloid/lymphoid or mixed-lineage leukemia protein 1) (Zinc finger protein HRX) [Cleaved into: MLL cleavage product N320 (N-terminal cleavage product of 320 kDa) (p320); MLL cleavage product C180 (C-terminal cleavage product of 180 kDa) (p180)]	Kmt2a	44687				81627						1434	68238	44687		81627			34836
O08550	KMT2B_MOUSE	Histone-lysine N-methyltransferase 2B (Lysine N-methyltransferase 2B) (EC 2.1.1.43) (Myeloid/lymphoid or mixed-lineage leukemia protein 4 homolog) (Trithorax homolog 2) (WW domain-binding protein 7) (WBP-7)	Kmt2b					59553	66146					3477.3	17731			62849.5			10604.1
P52293	IMA1_MOUSE	Importin subunit alpha-1 (Importin alpha P1) (Karyopherin subunit alpha-2) (Pendulin) (Pore targeting complex 58 kDa subunit) (PTAC58) (RAG cohort protein 1) (SRP1-alpha)	Kpna2	58246	25463	584	2581	15552	9471	52238	41872	45537	12183	34977	55659	41854.5	1582.5	12511.5	47055	28860	45318
O35345	IMA7_MOUSE	Importin subunit alpha-7 (Importin alpha-S2) (Karyopherin subunit alpha-6)	Kpna6			4228											4228
P70168	IMB1_MOUSE	Importin subunit beta-1 (Karyopherin subunit beta-1) (Nuclear factor p97) (Pore targeting complex 97 kDa subunit) (PTAC97) (SCG)	Kpnb1	6319	7229	32415	63247	9137	39993	12559	89275	11956	66383	91547	6232	6774	47831	24565	50917	39169.5	48889.5
P11679	K2C8_MOUSE	Keratin, type II cytoskeletal 8 (Cytokeratin endo A) (Cytokeratin-8) (CK-8) (Keratin-8) (K8) (Type-II keratin Kb8)	Krt8			5168.1	2861.9				13221			112	8698.2		4015		13221		4405.1
P02469	LAMB1_MOUSE	Laminin subunit beta-1 (Laminin B1 chain) (Laminin-1 subunit beta) (Laminin-10 subunit beta) (Laminin-12 subunit beta) (Laminin-2 subunit beta) (Laminin-6 subunit beta) (Laminin-8 subunit beta)	Lamb1				1882					61575					1882			61575
Z4YJT3	Z4YJT3_MOUSE	La-related protein 1	Larp1	16897	26491	18381	12641	11858	1615	883	42964	13542	127	12638	76515	21694	15511	6736.5	21923.5	6834.5	44576.5
E9Q066	E9Q066_MOUSE	La-related protein 4	Larp4	87763		23965	13269	1789	1516	13734		1729		1212		87763	18617	1652.5	13734	1729	1212
Q6A0A2	LAR4B_MOUSE	La-related protein 4B (La ribonucleoprotein domain family member 4B) (La ribonucleoprotein domain family member 5) (La-related protein 5)	Larp4b				25424						13613				25424			13613
Q8BMJ2	SYLC_MOUSE	Leucine--tRNA ligase, cytoplasmic (EC 6.1.1.4) (Leucyl-tRNA synthetase) (LeuRS)	Lars	16345	1975	62313	41528	39239	72328	41388	1894	44375	31154	98976	21713	9160	51920.5	55783.5	21641	37764.5	60344.5
Q61792	LASP1_MOUSE	LIM and SH3 domain protein 1 (LASP-1) (Metastatic lymph node gene 50 protein) (MLN 50)	Lasp1	34988		2565	2172	14531	97878	2733	14136	19374	67884	1291	9153	34988	2368.5	56204.5	8434.5	43629	5222
F8VPT3	F8VPT3_MOUSE	Lactase	Lct	1327		139	36253	335	1883		13816	14281	9913	21394	4382	1327	18196	1109	13816	12097	12888
A0A1B0GSR9	A0A1B0GSR9_MOUSE	L-lactate dehydrogenase (EC 1.1.1.27)	Ldha	11649	5497	21886	131	62441	368	23488	4522	2876	27141	76692	42885	8573	11008.5	31404.5	14005	15008.5	59788.5
E9QP59	E9QP59_MOUSE	Inner nuclear membrane protein Man1	Lemd3	57371	15354	3311.2	4321.6	5175.3	2567.9	651.4				4688.9	1816.6	36362.5	3816.4	3871.6	651.4		3252.75
Q9DB98	LENG1_MOUSE	Leukocyte receptor cluster member 1 homolog	Leng1	29615	18541											24078
P37913	DNLI1_MOUSE	DNA ligase 1 (EC 6.5.1.1) (DNA ligase I) (Polydeoxyribonucleotide synthase [ATP] 1)	Lig1	264	1998	486	243	44149	1994	2996	35734	46664	19285	2242	2417	1131	364.5	23071.5	19365	32974.5	2329.5
O88952	LIN7C_MOUSE	Protein lin-7 homolog C (Lin-7C) (mLin7C) (Mammalian lin-seven protein 3) (MALS-3) (Vertebrate lin-7 homolog 3) (Veli-3)	Lin7c	4494	22283	34878		38985	17435	74535	57355	67181		65675	2732	13388.5	34878	28210	65945	67181	34203.5
Q9D0F3	LMAN1_MOUSE	Protein ERGIC-53 (ER-Golgi intermediate compartment 53 kDa protein) (Lectin mannose-binding 1) (p58)	Lman1					34289					21764	5724	2281			34289		21764	4002.5
P48678	LMNA_MOUSE	Prelamin-A/C [Cleaved into: Lamin-A/C]	Lmna	3822	22754	14693	9171	1171	71961	41254	11854	66359	35485	54115	35319	13288	11932	36566	26554	50922	44717
P14733	LMNB1_MOUSE	Lamin-B1	Lmnb1	2947	18285	7948	6966	7461	5779	1884	32631	27256	17526	3488	15419	10616	7457	6620	17257.5	22391	9453.5
P21619	LMNB2_MOUSE	Lamin-B2	Lmnb2	21193	36233	49132	1546	6364	1218	18173	11963	16922	96767	13235	54998	28713	25339	3791	15068	56844.5	34116.5
Q6PB66	LPPRC_MOUSE	Leucine-rich PPR motif-containing protein, mitochondrial (130 kDa leucine-rich protein) (LRP 130) (mLRP130)	Lrpprc	14594		486	887.1	975.64	1226.8	47848	18933	6926.2	3272.7			14594	686.55	1101.22	33390.5	5099.45
A0A0R4J0W6	A0A0R4J0W6_MOUSE	Leucine rich repeat containing 40, isoform CRA_a (Leucine-rich repeat-containing protein 40)	Lrrc40			11233	36129	83336	17673	6364		76613	36145	48886	11523		23681	50504.5	6364	56379	30204.5
Q505F5	LRC47_MOUSE	Leucine-rich repeat-containing protein 47	Lrrc47	29987	12947	15319	25524	16552	49675	4595	1125	13651	3741	1484	1358	21467	20421.5	33113.5	2860	8696	1421
Q922Q8	LRC59_MOUSE	Leucine-rich repeat-containing protein 59 [Cleaved into: Leucine-rich repeat-containing protein 59, N-terminally processed]	Lrrc59		26687	12329	1198	1128	62928	13516	52831	5421	6945	7428	68294	26687	6763.5	32028	33173.5	6183	37861
Q80ZI6	LRSM1_MOUSE	E3 ubiquitin-protein ligase LRSAM1 (EC 2.3.2.27) (Leucine-rich repeat and sterile alpha motif-containing protein 1) (RING-type E3 ubiquitin transferase LRSAM1) (Tsg101-associated ligase)	Lrsam1
H9KV12	H9KV12_MOUSE	Leucine-rich repeats and WD repeat domain-containing 1 (Fragment)	Lrwd1	15132		3667	28387	48697		67255		35286	4261	294	1917	15132	16027	48697	67255	19773.5	1105.5
F7AMG0	F7AMG0_MOUSE	Large subunit GTPase 1 homolog (Fragment)	Lsg1	1624		15891		134	45844	19968			68861		39862	1624	15891	22989	19968	68861	39862
Q9D0R8	LSM12_MOUSE	Protein LSM12 homolog	Lsm12	43125	1588	1376	34355	38526		79842	3886	6979	47372	76448	34486	22356.5	17865.5	38526	41864	27175.5	55467
A0A0U1RP30	A0A0U1RP30_MOUSE	Protein LSM14 homolog A (Fragment)	Lsm14a		1128			45359	528	55736		12639	145	23671	18338	1128		22943.5	55736	6392	21004.5
P62311	LSM3_MOUSE	U6 snRNA-associated Sm-like protein LSm3	Lsm3			12661	1144	35319	92645		9817	3233	551	13926	1297		6902.5	63982	9817	1892	7611.5
Q8BLN5	ERG7_MOUSE	Lanosterol synthase (EC 5.4.99.7) (2,3-epoxysqualene--lanosterol cyclase) (Oxidosqualene--lanosterol cyclase) (OSC)	Lss									6543.6	552.4	5865.9	2995.1					3548	4430.5
A0A0R4J047	A0A0R4J047_MOUSE	Luc7 homolog (S. cerevisiae)-like, isoform CRA_c (Putative RNA-binding protein Luc7-like 1)	Luc7l	78614	57942	356	14497	1866	29775	4626	31576	2497	1332	1331	85556	68278	7426.5	15820.5	18101	1914.5	43443.5
Q7TNC4	LC7L2_MOUSE	Putative RNA-binding protein Luc7-like 2 (CGI-74 homolog)	Luc7l2	345	12976	45341	29194	73825	578	326	1169	59864	37143	56266	39452	6660.5	37267.5	37201.5	747.5	48503.5	47859
F8WGA8	F8WGA8_MOUSE	Luc7-like protein 3	Luc7l3	6934		3522	29272		41449			4616	36763	3	24564	6934	16397	41449		20689.5	12283.5
Q8R4U7	LUZP1_MOUSE	Leucine zipper protein 1 (Leucine zipper motif-containing protein)	Luzp1			667.9	5645.2		12343	163			345.6		2169		3156.55	12343	163	345.6	2169
O54791	MAFF_MOUSE	Transcription factor MafF (V-maf musculoaponeurotic fibrosarcoma oncogene homolog F)	Maff			31472	2535	15628									17003.5	15628
Q9QYH6	MAGD1_MOUSE	Melanoma-associated antigen D1 (Dlxin-1) (MAGE-D1 antigen) (Neurotrophin receptor-interacting MAGE homolog)	Maged1
A2AG47	A2AG47_MOUSE	Melanoma antigen, family D, 2 (Fragment)	Maged2									1397		1586						1397	1586
P61327	MGN_MOUSE	Protein mago nashi homolog	Magoh		1185	12733	1899	3373	1228			4171	396	49193	3534	1185	7316	2300.5		2283.5	26363.5
Q8BGS0	MAK16_MOUSE	Protein MAK16 homolog (Protein RBM13)	Mak16			15198	22911										19054.5
P14873	MAP1B_MOUSE	Microtubule-associated protein 1B (MAP-1B) (MAP1(X)) (MAP1.2) [Cleaved into: MAP1B heavy chain; MAP1 light chain LC1]	Map1b	1772	53829	2638	1739	23489	17765	2482	9715	23413	1345	23867	1618	27800.5	2188.5	20627	6098.5	12379	12742.5
Q9CQV6	MLP3B_MOUSE	Microtubule-associated proteins 1A/1B light chain 3B (Autophagy-related protein LC3 B) (Autophagy-related ubiquitin-like modifier LC3 B) (MAP1 light chain 3-like protein 2) (MAP1A/MAP1B light chain 3 B) (MAP1A/MAP1B LC3 B) (Microtubule-associated protein 1 light chain 3 beta)	Map1lc3b					47136	2357			75546	62286	5664	226			24746.5		68916	2945
A0A1D5RLY6	A0A1D5RLY6_MOUSE	Microtubule-associated protein 1S	Map1s	28297		3411	11232	15144	691.4	19426	5296	16657	47778	759	67364	28297	7321.5	7917.7	12361	32217.5	34061.5
Q80X35	Q80X35_MOUSE	Microtubule-associated protein	Map2	2524	16169	1855	12762	15679	1978	12466	18584	12262	13263	11124	9629	9346.5	7308.5	8828.5	15525	12762.5	10376.5
A0A087WS76	A0A087WS76_MOUSE	Mitogen-activated protein kinase kinase kinase 19 (Fragment)	Map3k19	17122	652	47338	26144	62837	68799	995	63863	1874	77888	11296	8778	8887	36741	65818	32429	39881	10037
P27546	MAP4_MOUSE	Microtubule-associated protein 4 (MAP-4)	Map4	1316	946	58826	48897	61451	47887	1135	689	157	6987	2432	1413	1131	53861.5	54669	912	3572	1922.5
D3Z6W1	D3Z6W1_MOUSE	Microtubule-associated protein 6	Map6	32394	13666	51959			594				52824			23030	51959	594		52824
A2AG50	MA7D2_MOUSE	MAP7 domain-containing protein 2	Map7d2	2423	72898	1556	46287	79667	4385	27953	19133	72321	2773	5495.3	19462	37660.5	23921.5	42026	23543	37547	12478.6
P63085	MK01_MOUSE	Mitogen-activated protein kinase 1 (MAP kinase 1) (MAPK 1) (EC 2.7.11.24) (ERT1) (Extracellular signal-regulated kinase 2) (ERK-2) (MAP kinase isoform p42) (p42-MAPK) (Mitogen-activated protein kinase 2) (MAP kinase 2) (MAPK 2)	Mapk1	13877	7888	28548	25522	29479	16117	1769	16495	27744	2432	2119	1812	10882.5	27035	22798	9132	15088	1965.5
A0A0U1RPX4	A0A0U1RPX4_MOUSE	Mitogen-activated protein kinase (EC 2.7.11.24) (Fragment)	Mapk3			729	55488	6637	38464	4729		1466	73188				28108.5	22550.5	4729	37327
Q61166	MARE1_MOUSE	Microtubule-associated protein RP/EB family member 1 (APC-binding protein EB1) (End-binding protein 1) (EB1)	Mapre1	21629	22915	22214	23245	153	15416	2362	22383	1986	13529	1436	16899	22272	22729.5	7784.5	12372.5	7757.5	9167.5
B1AQW2	B1AQW2_MOUSE	Microtubule-associated protein	Mapt	4123	24123	2614	15944	58238	32636	31121	9184	43935	2735	3892	29539	14123	9279	45437	20152.5	23335	16715.5
E9QB02	E9QB02_MOUSE	Methionine--tRNA ligase, cytoplasmic	Mars	18897	15962	1629	51492	55889	27474	325	64667	11495	92726	17286	28597	17429.5	26560.5	41681.5	32496	52110.5	22941.5
A0A0U1RNT6	A0A0U1RNT6_MOUSE	S-adenosylmethionine synthase (EC 2.5.1.6)	Mat2a	51783	86613	15181	14173	1131	8562	11737	18668	8711	9467	13296	7817	69198	14677	4846.5	15202.5	9089	10556.5
Q8K310	MATR3_MOUSE	Matrin-3	Matr3	2733	1496	31252	13717	23657	78138	12564	3954	37927	12376	26156	12879	2114.5	22484.5	50897.5	8259	25151.5	19517.5
D3YTR5	D3YTR5_MOUSE	Methyl-CpG-binding domain protein 3	Mbd3	6559	46538				15189					8199.7		26548.5		15189			8199.7
P97310	MCM2_MOUSE	DNA replication licensing factor MCM2 (EC 3.6.4.12) (Minichromosome maintenance protein 2 homolog) (Nuclear protein BM28)	Mcm2	35866	4538.3	3776	18673	11716	9612	356.6		49349	34159	9134	83365	20202.2	11224.5	10664	356.6	41754	46249.5
P25206	MCM3_MOUSE	DNA replication licensing factor MCM3 (EC 3.6.4.12) (DNA polymerase alpha holoenzyme-associated protein P1) (P1-MCM3)	Mcm3	2314	136	16789	25169	29557	1457	9698	8172	12299	36422	56483	2111	1225	20979	15507	8935	24360.5	29297
P49717	MCM4_MOUSE	DNA replication licensing factor MCM4 (EC 3.6.4.12) (CDC21 homolog) (P1-CDC21)	Mcm4	23486	32611	1118	51736	53917	3666	11366	56288	19435	3933	7894	4915	28048.5	26427	28791.5	33827	11684	6404.5
P49718	MCM5_MOUSE	DNA replication licensing factor MCM5 (EC 3.6.4.12) (CDC46 homolog) (P1-CDC46)	Mcm5	15962		598	7495	36222	21217	26219	1945	48744	4895	2797	7621.4	15962	4046.5	28719.5	14082	26819.5	5209.2
Q3ULG5	Q3ULG5_MOUSE	DNA helicase (EC 3.6.4.12)	Mcm6	34578	41261	38237	23651	24396	16745	1315	57131	61649	347	31369	45222	37919.5	30944	20570.5	29223	30998	38295.5
Q61881	MCM7_MOUSE	DNA replication licensing factor MCM7 (EC 3.6.4.12) (CDC47 homolog)	Mcm7	35394		16264	63443	2244	79548	1973	1277	2792	17775	77748	54223	35394	39853.5	40896	1625	10283.5	65985.5
Q3UGS4	MCRI1_MOUSE	Mapk-regulated corepressor-interacting protein 1 (Protein FAM195B)	Mcrip1	8765	34789	53553	12724	67476	12283	5666	34877	69997	21651	624	23573	21777	33138.5	39879.5	20271.5	45824	12098.5
Q5PSV9	MDC1_MOUSE	Mediator of DNA damage checkpoint protein 1	Mdc1	5253	6379.7	14471	13794	15875	1625	23878	586	1267	5451.9	9515.4	5196.8	5816.35	14132.5	8750	12232	3359.45	7356.1
P14152	MDHC_MOUSE	Malate dehydrogenase, cytoplasmic (EC 1.1.1.37) (Cytosolic malate dehydrogenase)	Mdh1	15226	55148	86714	87767	1732		15137	1446	2798.3	8398	17949	7618	35187	87240.5	1732	8291.5	5598.15	12783.5
Q925J9	MED1_MOUSE	Mediator of RNA polymerase II transcription subunit 1 (Mediator complex subunit 1) (Peroxisome proliferator-activated receptor-binding protein) (PBP) (PPAR-binding protein) (Thyroid hormone receptor-associated protein complex 220 kDa component) (Trap220) (Thyroid receptor-interacting protein 2) (TR-interacting protein 2) (TRIP-2)	Med1	13927	871											7399
Q07646	MEST_MOUSE	Mesoderm-specific transcript protein (EC 3.-.-.-) (Paternally-expressed gene 1 protein)	Mest			14854							58718				14854			58718
C0HKD9	MFA1B_MOUSE	Microfibrillar-associated protein 1B	Mfap1b			2587	21445	35786	46	14245	13577	54522	56251				12016	17916	13911	55386.5
H3BK44	H3BK44_MOUSE	Melanoma inhibitory activity protein 2	Mia2							6985.4	4919.5			118.8	1174.7				5952.45		646.75
Q8BI84	TGO1_MOUSE	Transport and Golgi organization protein 1 homolog (TANGO1) (Melanoma inhibitory activity protein 3)	Mia3	5347	3424	43455	15491	45193	16381	1927	12759			3392.9		4385.5	29473	30787	7343		3392.9
P34884	MIF_MOUSE	Macrophage migration inhibitory factor (MIF) (EC 5.3.2.1) (Delayed early response protein 6) (DER6) (Glycosylation-inhibiting factor) (GIF) (L-dopachrome isomerase) (L-dopachrome tautomerase) (EC 5.3.3.12) (Phenylpyruvate tautomerase)	Mif	59167	79735	41725	5649	16114	198	49927	32485	18633	11323	25312	19479	69451	23687	8156	41206	14978	22395.5
E9PVX6	KI67_MOUSE	Proliferation marker protein Ki-67 (Antigen identified by monoclonal antibody Ki-67 homolog) (Antigen KI-67 homolog) (Antigen Ki67 homolog)	Mki67	37162	2493	2246	18599	178	1546	2674	158	33772	1926	6754	16582	19827.5	10422.5	862	1416	17849	11668
Q99KX1	MLF2_MOUSE	Myeloid leukemia factor 2 (Myelodysplasia-myeloid leukemia factor 2)	Mlf2	27436	1525	28227			21946	35539			2234			14480.5	28227	21946	35539	2234
P97783	AF1Q_MOUSE	Protein AF1q	Mllt11	41112	12187	84957	13344	21578	9131	2416	31962		29787	1797	22596	26649.5	49150.5	15354.5	17189	29787	12196.5
A0A087WSG5	A0A087WSG5_MOUSE	CDK-activating kinase assembly factor MAT1	Mnat1			7167		4489				4362	45935	34349	12528		7167	4489		25148.5	23438.5
Q8K396	MND1_MOUSE	Meiotic nuclear division protein 1 homolog	Mnd1	45812		59135		81511	3178	4115		6435	785		71472	45812	59135	42344.5	4115	3610	71472
A2AEB6	A2AEB6_MOUSE	Mortality factor 4-like protein 2 (Fragment)	Morf4l2	263	1378	33137			22412	1386	68139	2669				820.5	33137	22412	34762.5	2669
Q8VBX6	MPDZ_MOUSE	Multiple PDZ domain protein (Multi-PDZ domain protein 1)	Mpdz						12764				1665					12764		1665
E9Q2R8	E9Q2R8_MOUSE	MAGUK p55 subfamily member 6	Mpp6					4668	7723			69617		52838	42731			6195.5		69617	47784.5
Q61216	MRE11_MOUSE	Double-strand break repair protein MRE11 (Double-strand break repair protein MRE11A) (MmMRE11A) (Meiotic recombination 11 homolog 1) (MRE11 homolog 1) (Meiotic recombination 11 homolog A) (MRE11 homolog A)	Mre11	52779	3937	1345	1259	1596	12957	16832	13636	1927	8156.1	1223	13224	28358	1302	7276.5	15234	5041.55	7223.5
Q9CQF0	RM11_MOUSE	39S ribosomal protein L11, mitochondrial (L11mt) (MRP-L11)	Mrpl11							57332									57332
Q9D1P0	RM13_MOUSE	39S ribosomal protein L13, mitochondrial (L13mt) (MRP-L13)	Mrpl13					5672	15712	49544	12642	53434						10692	31093	53434
Q99N92	RM27_MOUSE	39S ribosomal protein L27, mitochondrial (L27mt) (MRP-L27)	Mrpl27		26394	594.3			1658	62586	33223	36483	23964	6711	3872	26394	594.3	1658	47904.5	30223.5	5291.5
Q9DCI9	RM32_MOUSE	39S ribosomal protein L32, mitochondrial (L32mt) (MRP-L32) (Heart-expressed gene 1 protein)	Mrpl32	18583							42948	19462		3375		18583			42948	19462	3375
Q5RL20	Q5RL20_MOUSE	39S ribosomal protein L43, mitochondrial (Mitochondrial ribosomal protein L43)	Mrpl43
Q9CQ40	RM49_MOUSE	39S ribosomal protein L49, mitochondrial (L49mt) (MRP-L49)	Mrpl49			11316					24932	17562	37995				11316		24932	27778.5
Q9CQF8	RT63_MOUSE	Ribosomal protein 63, mitochondrial (Mitochondrial ribosomal protein 63) (Mitochondrial ribosomal protein L57) (mMRP63)	Mrpl57							15413		13525		238	186				15413	13525	212
Q9D0G0	RT30_MOUSE	28S ribosomal protein S30, mitochondrial (MRP-S30) (S30mt)	Mrps30							349			175						349	175
Q9CQX8	RT36_MOUSE	28S ribosomal protein S36, mitochondrial (MRP-S36) (S36mt)	Mrps36	21831	9448	33611	14477	5145	25363	44193	1287	6412	3773	97765	32924	15639.5	24044	15254	22740	5092.5	65344.5
P26041	MOES_MOUSE	Moesin (Membrane-organizing extension spike protein)	Msn		43143	16123	92158	1816	571	341	1576	39628	54185	1213	1157	43143	54140.5	1193.5	958.5	46906.5	1185
Q9R190	MTA2_MOUSE	Metastasis-associated protein MTA2 (Metastasis-associated 1-like 1)	Mta2		1943	1335.3		2338.9						1531	8939.4	1943	1335.3	2338.9			5235.2
Q9CQ65	MTAP_MOUSE	S-methyl-5'-thioadenosine phosphorylase (EC 2.4.2.28) (5'-methylthioadenosine phosphorylase) (MTA phosphorylase) (MTAP) (MTAPase)	Mtap			1745	954.9	1491	1232	3897	23889	2757	232	24965	15411		1349.95	1361.5	13893	1494.5	20188
P03930	ATP8_MOUSE	ATP synthase protein 8 (A6L) (F-ATPase subunit 8)	Mtatp8				26266			394		335		4398	26729		26266		394	335	15563.5
Q3UHU5	MTCL1_MOUSE	Microtubule cross-linking factor 1 (Coiled-coil domain-containing protein 165) (PAR-1-interacting protein) (SOGA family member 2)	Mtcl1	4718		2457		53488	41758	5967		91345	57114	66155	5365	4718	2457	47623	5967	74229.5	35760
P00405	COX2_MOUSE	Cytochrome c oxidase subunit 2 (Cytochrome c oxidase polypeptide II)	Mtco2			44292	8337		36226	1937	134	6669	633	34454	3354		26314.5	36226	1035.5	3651	18904
F6QFT1	F6QFT1_MOUSE	Protein LYRIC (Fragment)	Mtdh	14964	49752	7949	74574	69564	4591	67769	3619	3792	36445	39256	23818	32358	41261.5	37077.5	35694	20118.5	31537
Q922D8	C1TC_MOUSE	C-1-tetrahydrofolate synthase, cytoplasmic (C1-THF synthase) [Cleaved into: C-1-tetrahydrofolate synthase, cytoplasmic, N-terminally processed] [Includes: Methylenetetrahydrofolate dehydrogenase (EC 1.5.1.5); Methenyltetrahydrofolate cyclohydrolase (EC 3.5.4.9); Formyltetrahydrofolate synthetase (EC 6.3.4.3)]	Mthfd1	6682	31967	5585	71769	1311	48218	11853	7655	15658	1581	1354	6523	19324.5	38677	24764.5	9754	8619.5	3938.5
Q3V3R1	C1TM_MOUSE	Monofunctional C1-tetrahydrofolate synthase, mitochondrial (EC 6.3.4.3) (Formyltetrahydrofolate synthetase)	Mthfd1l			273.4	2161.1	2112.6	555.6	1539	8158.7	5278.6	4178.9	4738.4	569.5		1217.25	1334.1	4848.85	4728.75	2653.95
P18155	MTDC_MOUSE	Bifunctional methylenetetrahydrofolate dehydrogenase/cyclohydrolase, mitochondrial [Includes: NAD-dependent methylenetetrahydrofolate dehydrogenase (EC 1.5.1.15); Methenyltetrahydrofolate cyclohydrolase (EC 3.5.4.9)]	Mthfd2				8933.5			9214	25522	4725.5	5882.6		51659		8933.5		17368	5304.05	51659
Q9Z2D0	MTMR9_MOUSE	Myotubularin-related protein 9	Mtmr9			7512.5	7322	646.1	16459				4719.5		6937.6		7417.25	8552.55		4719.5	6937.6
Q9JLN9	MTOR_MOUSE	Serine/threonine-protein kinase mTOR (EC 2.7.11.1) (FK506-binding protein 12-rapamycin complex-associated protein 1) (FKBP12-rapamycin complex-associated protein) (Mammalian target of rapamycin) (mTOR) (Mechanistic target of rapamycin) (Rapamycin target protein 1) (RAPT1)	Mtor			2725.5	2452.6	3542.3	13742	5445.9	2864.7		1145.4				2589.05	8642.15	4155.3	1145.4
P62774	MTPN_MOUSE	Myotrophin (Granule cell differentiation protein) (Protein V-1)	Mtpn				51248			12144	64942		52822		87287		51248		38543	52822	87287
Q9CZU3	MTREX_MOUSE	Exosome RNA helicase MTR4 (EC 3.6.4.13) (ATP-dependent helicase SKIV2L2) (Superkiller viralicidic activity 2-like 2) (TRAMP-like complex helicase)	Mtrex	12339	91939	1171	1117	97873	69564	566	12489	7221	17525	33816	3981	52139	1144	83718.5	6527.5	12373	18898.5
O88441	MTX2_MOUSE	Metaxin-2 (Mitochondrial outer membrane import complex protein 2)	Mtx2								56132	95821			13524				56132	95821	13524
Q7TPV4	MBB1A_MOUSE	Myb-binding protein 1A (Myb-binding protein of 160 kDa)	Mybbp1a	573.1		21257	16591					149				573.1	18924			149
F6T4V9	F6T4V9_MOUSE	E3 ubiquitin-protein ligase MYCBP2 (Fragment)	Mycbp2			321.8	3241.3	3367.6	4627.7		46	1386.2	129.9	2139.5	1624.9		1781.55	3997.65	46	758.05	1882.2
Q8C854	MYEF2_MOUSE	Myelin expression factor 2 (MEF-2) (MyEF-2)	Myef2	25415	11377	5251	41875	29481	13613	22967	13419	5591	42178	1194	1359	18396	23563	21547	18193	23884.5	1276.5
Q61879	MYH10_MOUSE	Myosin-10 (Cellular myosin heavy chain, type B) (Myosin heavy chain 10) (Myosin heavy chain, non-muscle IIb) (Non-muscle myosin heavy chain B) (NMMHC-B) (Non-muscle myosin heavy chain IIb) (NMMHC II-b) (NMMHC-IIB)	Myh10	15434	39639	23319	1634	34142	5151	19473	25126	3269	1615	19537	4364	27536.5	12476.5	19646.5	22299.5	2442	11950.5
Q8VDD5	MYH9_MOUSE	Myosin-9 (Cellular myosin heavy chain, type A) (Myosin heavy chain 9) (Myosin heavy chain, non-muscle IIa) (Non-muscle myosin heavy chain A) (NMMHC-A) (Non-muscle myosin heavy chain IIa) (NMMHC II-a) (NMMHC-IIA)	Myh9	11821	65334	15289	1489	31876	35437	125	67278	34828	17882	26415	16453	38577.5	8389	33656.5	33701.5	26355	21434
Q6ZWQ9	Q6ZWQ9_MOUSE	MCG5400 (Myosin, light chain 12A, regulatory, non-sarcomeric)	Myl12a	49991	12676	781	21792	48572	13823	493	17259	8261	49237	15564	85149	31333.5	11286.5	31197.5	8876	28749	50356.5
A0A1W2P6G5	A0A1W2P6G5_MOUSE	Myosin light polypeptide 6	Myl6	5178	23982	6499	3535	13924	19516	45317	252	843	47447	3531	13262	14580	5017	16720	22784.5	24145	8396.5
K3W4L0	K3W4L0_MOUSE	Unconventional myosin-XVIIIa	Myo18a		3856	1778	13789						13353			3856	7783.5			13353
E9QNH6	E9QNH6_MOUSE	Unconventional myosin-Ib	Myo1b			4828	5772.4										5300.2
D3YZ62	D3YZ62_MOUSE	Unconventional myosin-Va	Myo5a	11248	11117	52942	2296	21819	35731	66571	1427	71195	1416.2	1154.5	4683	11182.5	27619	28775	33999	36305.6	2918.75
B1AUY8	B1AUY8_MOUSE	N-alpha-acetyltransferase 10	Naa10		1349	6689		46668	27242	38295	34113	43382	27269	22493	23611	1349	6689	36955	36204	35325.5	23052
A0A0A6YW80	A0A0A6YW80_MOUSE	N-alpha-acetyltransferase 15, NatA auxiliary subunit	Naa15				2372.2			5832.9	335	289.9	244		3271.2		2372.2		3083.95	266.95	3271.2
Q60817	NACA_MOUSE	Nascent polypeptide-associated complex subunit alpha (Alpha-NAC) (Alpha-NAC/1.9.2)	Naca	188	82676	8839	112	447	18593	59866	43534	11268	74387	14549	85861	41432	4475.5	9520	51700	42827.5	50205
Q5SWP3	NACAD_MOUSE	NAC-alpha domain-containing protein 1	Nacad			11876	18463	1873				1698					15169.5	1873		1698
D3YXG2	D3YXG2_MOUSE	N-acetyl-D-glucosamine kinase	Nagk			212			8255.3	187	1466		167	26298	11542		212	8255.3	826.5	167	18920
Q99KQ4	NAMPT_MOUSE	Nicotinamide phosphoribosyltransferase (NAmPRTase) (Nampt) (EC 2.4.2.12) (Pre-B-cell colony-enhancing factor 1 homolog) (PBEF) (Visfatin)	Nampt
Q99J77	SIAS_MOUSE	Sialic acid synthase (N-acetylneuraminate-9-phosphate synthase) (EC 2.5.1.57) (N-acetylneuraminic acid phosphate synthase)	Nans			12827	9297.8	15139		27775		2834	2662	34353	2541		11062.4	15139	27775	2748	18447
Q3TF41	Q3TF41_MOUSE	Nucleosome assembly protein 1-like 1 (Nucleosome assembly protein 1-like 1, isoform CRA_d)	Nap1l1	21415	12776	2799	25857	29749	2542	53197	29195	3778	22192	29386	22528	17095.5	14328	16145.5	41196	12985	25957
Q78ZA7	NP1L4_MOUSE	Nucleosome assembly protein 1-like 4	Nap1l4	3711	13846	65823	6837	53762		7411				6995	39774	8778.5	36330	53762	7411		23384.5
Q8BP47	SYNC_MOUSE	Asparagine--tRNA ligase, cytoplasmic (EC 6.1.1.22) (Asparaginyl-tRNA synthetase) (AsnRS)	Nars	86244	71152	2219	1736	1745	91673	16233		2168	1639	2112	12662	78698	1977.5	46709	16233	1903.5	7387
Q8CH77	NAV1_MOUSE	Neuron navigator 1 (Pore membrane and/or filament-interacting-like protein 3)	Nav1	14182	7335	31683	18431	51263	2868	32686	21854	43276	21277	39856	2611	10758.5	25057	27065.5	27270	32276.5	21233.5
A0A0R4J0H7	A0A0R4J0H7_MOUSE	Condensin complex subunit 1	Ncapd2
E9PWG6	E9PWG6_MOUSE	Non-SMC condensin I complex, subunit G	Ncapg		17842	18223	18549	1499	25745	28525	28962	1146	7372.7	6372	6689	17842	18386	13622	28743.5	4259.35	6530.5
D3Z3D2	D3Z3D2_MOUSE	Nuclear cap-binding protein subunit 2 (20 kDa nuclear cap-binding protein)	Ncbp2			2543	2675	12364				42986	42564				2609	12364		42775
Q8BZR9	NCBP3_MOUSE	Nuclear cap-binding protein subunit 3	Ncbp3		23195	82321	53846		41887	38739	18686	47485	117	2168	19485	23195	68083.5	41887	28712.5	23801	10826.5
P09405	NUCL_MOUSE	Nucleolin (Protein C23)	Ncl	49612	2264	2498	98541	23472	8763	3648	1394	25396	74939	216	8452	25938	50519.5	16117.5	2521	50167.5	4334
O09000	NCOA3_MOUSE	Nuclear receptor coactivator 3 (NCoA-3) (EC 2.3.1.48) (Amplified in breast cancer-1 protein homolog) (AIB-1) (CBP-interacting protein) (p/CIP) (pCIP) (Receptor-associated coactivator 3) (RAC-3) (Steroid receptor coactivator protein 3) (SRC-3) (Thyroid hormone receptor activator molecule 1) (ACTR) (TRAM-1)	Ncoa3											23448	1911						12679.5
Q91W39	NCOA5_MOUSE	Nuclear receptor coactivator 5 (NCoA-5) (Coactivator independent of AF-2) (CIA)	Ncoa5	146	59765	38466	29822	29537	9587	54749	46354	1964	2631	15199	48513	29955.5	34144	19562	50551.5	2297.5	31856
J3QPB5	J3QPB5_MOUSE	Nucleoporin NDC1	Ndc1			19844	1823	6918.4	1214			195.9			5288.6		10833.5	4066.2		195.9	5288.6
Q9CQ75	NDUA2_MOUSE	NADH dehydrogenase [ubiquinone] 1 alpha subcomplex subunit 2 (Complex I-B8) (CI-B8) (NADH-ubiquinone oxidoreductase B8 subunit)	Ndufa2	16673					4155	1319		1176		15217	169	16673		4155	1319	1176	7693
Q9Z1P6	NDUA7_MOUSE	NADH dehydrogenase [ubiquinone] 1 alpha subcomplex subunit 7 (Complex I-B14.5a) (CI-B14.5a) (NADH-ubiquinone oxidoreductase subunit B14.5a)	Ndufa7	19379	35271	1947	1653	18335	32142	17473	78236	73418	37933	8572	44286	27325	1800	25238.5	47854.5	55675.5	26429
Q91VD9	NDUS1_MOUSE	NADH-ubiquinone oxidoreductase 75 kDa subunit, mitochondrial (EC 1.6.5.3) (EC 1.6.99.3) (Complex I-75kD) (CI-75kD)	Ndufs1			522.2	5348.6		3269.4	1528	6771.9	6685.5	412.5	6858.7	6767.8		2935.4	3269.4	4149.95	3549	6813.25
P33215	NEDD1_MOUSE	Protein NEDD1 (Neural precursor cell expressed developmentally down-regulated protein 1) (NEDD-1)	Nedd1					461.2	636.1									548.65
P29595	NEDD8_MOUSE	NEDD8 (Neddylin) (Neural precursor cell expressed developmentally down-regulated protein 8) (NEDD-8) (Ubiquitin-like protein Nedd8)	Nedd8	71355		22762	28126	2492	1771	17288	97935	21334	1254	93613	8293	71355	25444	2131.5	57611.5	11294	50953
P19246	NFH_MOUSE	Neurofilament heavy polypeptide (NF-H) (200 kDa neurofilament protein) (Neurofilament triplet H protein)	Nefh
Q8BG30	NELFA_MOUSE	Negative elongation factor A (NELF-A) (Wolf-Hirschhorn syndrome candidate 2 homolog) (mWHSC2)	Nelfa	43783	14919	14619	148	13278	73218	24213	14335	11681	162	2193	72388	29351	7383.5	43248	19274	5921.5	37290.5
G3UY39	G3UY39_MOUSE	Negative elongation factor E (Fragment)	Nelfe	1888	18375	17545	1182	1226							53821	10131.5	9363.5	1226			53821
Q91VE6	MK67I_MOUSE	MKI67 FHA domain-interacting nucleolar phosphoprotein (Nucleolar protein interacting with the FHA domain of pKI-67) (mNIFK)	Nifk		55443	4643	28979	44366	29242		13854					55443	16811	36804	13854
Q6KCD5	NIPBL_MOUSE	Nipped-B-like protein (Delangin homolog) (SCC2 homolog)	Nipbl	34869	17931	12183		1238	6923	12184		14163	8612	15641	13353	26400	12183	4080.5	12184	11387.5	14497
Q80TM9	NISCH_MOUSE	Nischarin (Imidazoline receptor 1) (I-1) (IR1) (Imidazoline receptor I-1-like protein) (Imidazoline-1 receptor) (I1R)	Nisch			2826	19842	1975		2871		14872			5295		11334	1975	2871	14872	5295
Q9D0F4	NKAP_MOUSE	NF-kappa-B-activating protein	Nkap			22565	24124					1281	1957				23344.5			1619
Q8VEJ4	NLE1_MOUSE	Notchless protein homolog 1	Nle1	31721	145	3668.2	4224	14449	1312	15361		21751	1742	2264	15685	15933	3946.1	7880.5	15361	11746.5	8974.5
Q99L48	NMD3_MOUSE	60S ribosomal export protein NMD3	Nmd3			32313	25663				1471	16573		13616			28988		1471	16573	13616
Q5NC80	Q5NC80_MOUSE	Nucleoside diphosphate kinase (EC 2.7.4.6) (Fragment)	Nme1	42535	14277	68874	3839	2266	31175	64664	78134	67722	9891	7826	4266	28406	36356.5	16720.5	71399	38806.5	6046
O70310	NMT1_MOUSE	Glycylpeptide N-tetradecanoyltransferase 1 (EC 2.3.1.97) (Myristoyl-CoA:protein N-myristoyltransferase 1) (NMT 1) (Type I N-myristoyltransferase) (Peptide N-myristoyltransferase 1)	Nmt1	32311	14862	4474	2372	33323	29965	43425	2131	26311	13467	21512	1752	23586.5	3423	31644	22778	19889	11632
F7APP3	F7APP3_MOUSE	Glycylpeptide N-tetradecanoyltransferase (EC 2.3.1.97)	Nmt2	19976		7256	33671	4161	19959	1895				18876	1641	19976	20463.5	12060	1895		10258.5
Q8BW10	NOB1_MOUSE	RNA-binding protein NOB1	Nob1	95731	82134	3322	53995	2172	89484	9247	1333	61613	1552	3187	19237	88932.5	28658.5	45828	5290	31582.5	11212
Q5RJG1	NOL10_MOUSE	Nucleolar protein 10	Nol10			1796	4869	49562							9153.3		3332.5	49562			9153.3
Q8BG17	NOL12_MOUSE	Nucleolar protein 12 (Nucleolar protein of 25 kDa)	Nol12			2746	22878										12812
E9Q5C9	NOLC1_MOUSE	Nucleolar and coiled-body phosphoprotein 1 (140 kDa nucleolar phosphoprotein) (Nopp140)	Nolc1		1889	37835	146	32946	1755	5133.3					9476.8	1889	18990.5	17350.5	5133.3		9476.8
Q99K48	NONO_MOUSE	Non-POU domain-containing octamer-binding protein (NonO protein)	Nono	6628	34747	22445	17636	14345	882	77668	24962	19142	131	61227	318	20687.5	20040.5	7613.5	51315	9636.5	30772.5
Q8R3N1	NOP14_MOUSE	Nucleolar protein 14 (Nucleolar complex protein 14)	Nop14		24875	14267	965.7	6298.5	13194	925.1		17219	616.6	7552.3		24875	7616.35	9746.25	925.1	8917.8	7552.3
Q9CPT5	NOP16_MOUSE	Nucleolar protein 16	Nop16	33235	2378	64643	9514	8952	37552	12631		2673	2443	9764	5644	17806.5	37078.5	23252	12631	2558	7704
Q922K7	NOP2_MOUSE	Probable 28S rRNA (cytosine-C(5))-methyltransferase (EC 2.1.1.-) (Nucleolar protein 1) (Nucleolar protein 2 homolog) (Proliferating-cell nucleolar antigen p120) (Proliferation-associated nucleolar protein p120)	Nop2		994.6	11427	12114	8357.2	8314.6	973		9297	3475.6		3914.3	994.6	11770.5	8335.9	973	6386.3	3914.3
A2APD7	A2APD7_MOUSE	Nucleolar protein 56 (Fragment)	Nop56	15853	1532	34451	5332	2939	29148				81557	33339	475	8692.5	19891.5	16043.5		81557	16907
Q6DFW4	NOP58_MOUSE	Nucleolar protein 58 (MSSP) (Nucleolar protein 5) (SIK-similar protein)	Nop58	43932	11516	32475	2268		16966	13956			1992	11872	861	27724	17371.5	16966	13956	1992	6366.5
Q8BMC4	NOP9_MOUSE	Nucleolar protein 9 (Pumilio domain-containing protein NOP9)	Nop9	226		17241	3995.7	24263		24283		684.1				226	10618.4	24263	24283	684.1
A0A1W2P872	A0A1W2P872_MOUSE	Neuro-oncological ventral antigen 2	Nova2	19616		6343.1	614.9	6142.8	7923.4	11531		8458	7785.3	9377.7	8243.5	19616	3479	7033.1	11531	8121.65	8810.6
Q5SQB0	Q5SQB0_MOUSE	Nucleophosmin	Npm1	1495	12324	8949	8962	1856	7236	71111	64437	8947	78313	85297	8913	6909.5	8955.5	4546	67774	43630	47105
Q9CPP0	NPM3_MOUSE	Nucleoplasmin-3	Npm3	11729	64478	66394	74526	3425	2637	22664	2989	346	31428	34428	27992	38103.5	70460	3031	12826.5	15887	31210
P06537	GCR_MOUSE	Glucocorticoid receptor (GR) (Nuclear receptor subfamily 3 group C member 1)	Nr3c1	73942	2316	1253	1442	41249	23688	42	18638	3959	19427	4922	23439	38129	1347.5	32468.5	9340	11693	14180.5
Q80XC6	NRDE2_MOUSE	Protein NRDE2 homolog	Nrde2			399.3	4335.5		3454			263.9	449.3				2367.4	3454		356.6
D3Z229	D3Z229_MOUSE	Histone-lysine N-methyltransferase NSD2 (Fragment)	Nsd2			12835	15875										14355
P46460	NSF_MOUSE	Vesicle-fusing ATPase (EC 3.6.4.6) (N-ethylmaleimide-sensitive fusion protein) (NEM-sensitive fusion protein) (Suppressor of K(+) transport growth defect 2) (Protein SKD2) (Vesicular-fusion protein NSF)	Nsf	17259	47164	1957	81427	17244	4465	23167	11193	2813	6985	13491	49538	32211.5	41692	10854.5	17180	4899	31514.5
Q91VT1	NSE2_MOUSE	E3 SUMO-protein ligase NSE2 (EC 2.3.2.-) (E3 SUMO-protein transferase NSE2) (MMS21 homolog) (Non-structural maintenance of chromosomes element 2 homolog) (Non-SMC element 2 homolog)	Nsmce2	16459		2172	12564	24889		29277	1112	182	12287	3351	14773	16459	7368	24889	15194.5	6234.5	9062
G3XA30	G3XA30_MOUSE	MCG1618, isoform CRA_c (NSE4 homolog A, SMC5-SMC6 complex component)	Nsmce4a			222											222
H3BKN0	H3BKN0_MOUSE	tRNA (cytosine(34)-C(5))-methyltransferase	Nsun2	11813	29817	1378	71268	9321	6735	997	49173	18737	18284	9853	85218	20815	36323	8028	25085	18510.5	47535.5
A0A0A6YVQ9	A0A0A6YVQ9_MOUSE	N-terminal Xaa-Pro-Lys N-methyltransferase 1	Ntmt1	1452		1244	7693	825	4548	14434	56756	67449	36563	85612	31486	1452	4468.5	2686.5	35595	52006	58549
O35685	NUDC_MOUSE	Nuclear migration protein nudC (Nuclear distribution protein C homolog) (Silica-induced gene 92 protein) (SIG-92)	Nudc	37463	13484	1439	11844	131	83997	5758	53136	1227	9956	69539	59623	25473.5	6641.5	42064	29447	5591.5	64581
E0CYQ2	E0CYQ2_MOUSE	NudC domain-containing protein 2	Nudcd2	26761		13962	4938	22685	1279	3525		38546		1327	2971	26761	9450	11982	3525	38546	2149
Q9CQF3	CPSF5_MOUSE	Cleavage and polyadenylation specificity factor subunit 5 (Nucleoside diphosphate-linked moiety X motif 21) (Nudix motif 21) (Nudix hydrolase 21)	Nudt21	52342	21418	27322	1768	42198	26721	56488	34533	36256	3911	34667	8696.1	36880	14545	34459.5	45510.5	20083.5	21681.5
Q9JKX6	NUDT5_MOUSE	ADP-sugar pyrophosphatase (EC 3.6.1.13) (8-oxo-dGDP phosphatase) (EC 3.6.1.58) (Nuclear ATP-synthesis protein NUDIX5) (EC 2.7.7.96) (Nucleoside diphosphate-linked moiety X motif 5) (Nudix motif 5)	Nudt5	14977	61922	46469	3146	51366	4912	1925	67282	7283	5487	6995	51893	38449.5	24807.5	28139	34603.5	6385	29444
Q5F2E7	NUFP2_MOUSE	Nuclear fragile X mental retardation-interacting protein 2 (82 kDa FMRP-interacting protein) (82-FIP) (FMRP-interacting protein 2)	Nufip2	5241	4222	23918	14183	85689	7797.8	26657	17548	2915	13394			4731.5	19050.5	46743.4	22102.5	8154.5
E9Q7G0	NUMA1_MOUSE	Nuclear mitotic apparatus protein 1 (Nuclear mitotic apparatus protein) (NuMA protein)	Numa1	5726	33856	4183	85478	6457	35727	29732	2442	24113	12389	53733	15487	19791	44830.5	21092	16087	18251	34610
A0A1W2P7R1	A0A1W2P7R1_MOUSE	Nuclear pore complex protein Nup107	Nup107	14763	35681	2255	6696	4416	23719	67516			3889	38627		25222	4475.5	14067.5	67516	3889	38627
Q8R0G9	NU133_MOUSE	Nuclear pore complex protein Nup133 (133 kDa nucleoporin) (Nucleoporin Nup133)	Nup133			6238.4	4.5		146	11134	1572	3994			1863.1		3121.45	146	6353	3994	1863.1
E9Q3G8	E9Q3G8_MOUSE	Nucleoporin 153	Nup153	585	28785			4873.5	2616.9							14685		3745.2
Q99P88	NU155_MOUSE	Nuclear pore complex protein Nup155 (155 kDa nucleoporin) (Nucleoporin Nup155)	Nup155
A0A0R4J1I6	A0A0R4J1I6_MOUSE	Nuclear pore membrane glycoprotein 210	Nup210	9565		1469.8	823.9	524.2	129.5	251		876.25				9565	1146.85	326.85	251	876.25
Q80U93	NU214_MOUSE	Nuclear pore complex protein Nup214 (214 kDa nucleoporin) (Nucleoporin Nup214)	Nup214	62818	31429	89863	54928	1315		73596	1181.5	94699		4463	3213	47123.5	72395.5	1315	37388.8	94699	3838
A2ATJ2	A2ATJ2_MOUSE	Nucleoporin NUP35 (Fragment)	Nup35	4859		16113	1164	33118	1114	21125	11	81127	47747	69481		4859	8638.5	17116	10568	64437	69481
Q9JIH2	NUP50_MOUSE	Nuclear pore complex protein Nup50 (50 kDa nucleoporin) (Nuclear pore-associated protein 60 kDa-like) (Nucleoporin Nup50)	Nup50	8881	476	99367	74328	94175	66734	45752		853	6664	6443	39494	4678.5	86847.5	80454.5	45752	3758.5	22968.5
Q8CEC0	NUP88_MOUSE	Nuclear pore complex protein Nup88 (88 kDa nucleoporin) (Nucleoporin Nup88)	Nup88			6759.6			335.3								6759.6	335.3
Q8BJ71	NUP93_MOUSE	Nuclear pore complex protein Nup93 (93 kDa nucleoporin) (CBP-interacting protein 4) (Nucleoporin Nup93)	Nup93	13894	45623	39561	39923	2213	6953	21467	1797	16371	1782	5458	28311	29758.5	39742	4583	11632	9076.5	16884.5
A0A1B0GSX7	A0A1B0GSX7_MOUSE	Nuclear pore complex protein Nup98-Nup96	Nup98	26292	1637	21263	34721	31164	32295	41684	21686	58142	4622	3967	3232	13964.5	27992	31729.5	31685	31382	3599.5
Q9DBY8	NVL_MOUSE	Nuclear valosin-containing protein-like (NVLp) (Nuclear VCP-like protein)	Nvl			1336	1438	6632	62718						2619.8		1387	34675			2619.8
Q99JX7	NXF1_MOUSE	Nuclear RNA export factor 1 (Tip-associated protein) (Tip-associating protein) (mRNA export factor TAP)	Nxf1			71314	5439	2498	1936	4967		31596	25867	13417	13481		38376.5	2217	4967	28731.5	13449
P97346	NXN_MOUSE	Nucleoredoxin (EC 1.8.1.8) (Protein Red-1)	Nxn			11346	7945		93676								9645.5	93676
Z4YJV4	Z4YJV4_MOUSE	2-oxoglutarate dehydrogenase, mitochondrial	Ogdh	89462		14513	58226	13424	395	19499		23416	1248	18271	69928	89462	36369.5	6909.5	19499	12332	44099.5
Q8CGY8	OGT1_MOUSE	UDP-N-acetylglucosamine--peptide N-acetylglucosaminyltransferase 110 kDa subunit (EC 2.4.1.255) (O-GlcNAc transferase subunit p110) (O-linked N-acetylglucosamine transferase 110 kDa subunit) (OGT)	Ogt			25662	15811	3132	19434					18755	24774		20736.5	11283			21764.5
Q9CZ30	OLA1_MOUSE	Obg-like ATPase 1 (GTP-binding protein 9)	Ola1	69815		28676	29139		636.4	16632		2237	19799	8458.1	736.4	69815	28907.5	636.4	16632	11018	4597.25
P09103	PDIA1_MOUSE	Protein disulfide-isomerase (PDI) (EC 5.3.4.1) (Cellular thyroid hormone-binding protein) (Endoplasmic reticulum resident protein 59) (ER protein 59) (ERp59) (Prolyl 4-hydroxylase subunit beta) (p55)	P4hb		976	43454	82641	43898	28363	63482	12413	42574	48729	47236	34969	976	63047.5	36130.5	37947.5	45651.5	41102.5
Q3TGU7	Q3TGU7_MOUSE	Proliferation-associated 2G4 (Proliferation-associated protein 2G4)	Pa2g4	49944	31952	12745	94476	24519	15156	76125	61916	47641	35497	13144	1316	40948	53610.5	19837.5	69020.5	41569	7230
P29341	PABP1_MOUSE	Polyadenylate-binding protein 1 (PABP-1) (Poly(A)-binding protein 1)	Pabpc1	1125	58772	57917	5181	6282	43719	5746	41354	81118	3919	43427	25382	29948.5	31549	25000.5	23550	42518.5	34404.5
Q91YZ8	Q91YZ8_MOUSE	Polyadenylate-binding protein (PABP)	Pabpc4	66344	7752.2	31389	13888	2124	1287	28998	128	14288	7375.4	17126	73667	37048.1	22638.5	1705.5	14563	10831.7	45396.5
Q8CCS6	PABP2_MOUSE	Polyadenylate-binding protein 2 (PABP-2) (Poly(A)-binding protein 2) (Nuclear poly(A)-binding protein 1) (Poly(A)-binding protein II) (PABII) (Polyadenylate-binding nuclear protein 1)	Pabpn1	217	11873	57617	72421	5174	29292	41537	35613	46515	27233	2596	1811	6045	65019	17233	38575	36874	2203.5
Q8K212	PACS1_MOUSE	Phosphofurin acidic cluster sorting protein 1 (PACS-1)	Pacs1					5676	1551					37444	21933			3613.5			29688.5
Q8K2T8	PAF1_MOUSE	RNA polymerase II-associated factor 1 homolog	Paf1			123	695.8	4844.4	4215.7			6291.9	6218.2	5428.2	595		409.4	4530.05		6255.05	3011.6
Q9DCL9	PUR6_MOUSE	Multifunctional protein ADE2 [Includes: Phosphoribosylaminoimidazole-succinocarboxamide synthase (EC 6.3.2.6) (SAICAR synthetase); Phosphoribosylaminoimidazole carboxylase (EC 4.1.1.21) (AIR carboxylase) (AIRC)]	Paics	3536	26274	99947	6877	46737	253	82563	4183	1478	66516	289	1317	14905	53412	23495	43373	33997	803
G3UZS6	G3UZS6_MOUSE	Polyadenylate-binding protein-interacting protein 1 (Fragment)	Paip1	67538		58193	5261	616	26271	6273	47531	46638	27424		2211	67538	31727	13443.5	26902	37031	2211
Q8CIN4	PAK2_MOUSE	Serine/threonine-protein kinase PAK 2 (EC 2.7.11.1) (Gamma-PAK) (p21-activated kinase 2) (PAK-2) [Cleaved into: PAK-2p27; PAK-2p34]	Pak2			1759	3833	45.1		14525				6986.1			2796	45.1	14525		6986.1
Q8BTW9	PAK4_MOUSE	Serine/threonine-protein kinase PAK 4 (EC 2.7.11.1) (p21-activated kinase 4) (PAK-4)	Pak4	29659	9535.7	68961	36141	42648	3811	9754.4		1251	657.4			19597.3	52551	23229.5	9754.4	954.2
F6UPY1	F6UPY1_MOUSE	Non-canonical poly(A) RNA polymerase PAPD5 (Fragment)	Papd5
A2A817	A2A817_MOUSE	Protein/nucleic acid deglycase DJ-1 (Fragment)	Park7	11321	55842	4689	33829	1338	18358	61267	3823	41734	27182	57334	2754	33581.5	19259	9848	32545	34458	30044
Q921K2	Q921K2_MOUSE	Poly [ADP-ribose] polymerase (PARP) (EC 2.4.2.30)	Parp1	4874	25412	66926	25144	3787	2352	28232	24322	2591	1627	2416	25416	15143	46035	3069.5	26277	2109	13916
Q9EPC1	PARVA_MOUSE	Alpha-parvin (Actopaxin)	Parva			7236	2198				849.9	16477					4717		849.9	16477
Q6NZQ4	PAXI1_MOUSE	PAX-interacting protein 1 (PAX transactivation activation domain-interacting protein)	Paxip1					3938						15197	14684			3938			14940.5
D6RIL0	D6RIL0_MOUSE	Protein polybromo-1	Pbrm1					23674						42831				23674			42831
P61458	PHS_MOUSE	Pterin-4-alpha-carbinolamine dehydratase (PHS) (EC 4.2.1.96) (4-alpha-hydroxy-tetrahydropterin dehydratase) (Dimerization cofactor of hepatocyte nuclear factor 1-alpha) (DCoH) (Dimerization cofactor of HNF1) (Phenylalanine hydroxylase-stimulating protein) (Pterin carbinolamine dehydratase) (PCD)	Pcbd1			1769		11741	9668			11435	64321	62476	4163		1769	10704.5		37878	33319.5
P60335	PCBP1_MOUSE	Poly(rC)-binding protein 1 (Alpha-CP1) (Heterogeneous nuclear ribonucleoprotein E1) (hnRNP E1)	Pcbp1	88494	4687	1563	16329	67677	43656	169	7793	1987	13331	5799	22162	46590.5	8946	55666.5	3981	7659	13980.5
Q61990	PCBP2_MOUSE	Poly(rC)-binding protein 2 (Alpha-CP2) (CTBP) (CBP) (Putative heterogeneous nuclear ribonucleoprotein X) (hnRNP X)	Pcbp2			3967	3779		2454		725.9	16949	16711				3873	2454	725.9	16830
P57722	PCBP3_MOUSE	Poly(rC)-binding protein 3 (Alpha-CP3)	Pcbp3	61829	4549	11133	29324	23344	18342	48614	191	39134	23331	21446	91898	33189	20228.5	20843	24402.5	31232.5	56672
Q91VE5	Q91VE5_MOUSE	Protocadherin beta 10 (Protocadherin-betaJ)	Pcdhb10	36136	17265	12142	5921	1475	26497	27175	1221	3885	16661	11667	4779	26700.5	9031.5	13986	14198	10273	8223
Q9R0L6	PCM1_MOUSE	Pericentriolar material 1 protein (PCM-1) (mPCM-1)	Pcm1	1875	11698	1616	72434	76976	42512	8727	23965	13112	6676	46998	16468	6786.5	37025	59744	16346	9894	31733
P23506	PIMT_MOUSE	Protein-L-isoaspartate(D-aspartate) O-methyltransferase (PIMT) (EC 2.1.1.77) (L-isoaspartyl protein carboxyl methyltransferase) (Protein L-isoaspartyl/D-aspartyl methyltransferase) (Protein-beta-aspartate methyltransferase)	Pcmt1			48664	32586	2613	76972	62545	86815	39349	46596		46375		40625	39792.5	74680	42972.5	46375
A0A140T8V5	A0A140T8V5_MOUSE	Proliferating cell nuclear antigen	Pcna-ps2	127	44718	224	14393	19855	74918	11941	4594	14389	99171	12257	1693	22422.5	7308.5	47386.5	8267.5	56780	6975
G5E8R3	G5E8R3_MOUSE	Pyruvate carboxylase (EC 6.4.1.1)	Pcx		477.9			3649.1		7861.8	2621.3			7588.4	3516.5	477.9		3649.1	5241.55		5552.45
Q3UHX2	HAP28_MOUSE	28 kDa heat- and acid-stable phosphoprotein (PDGF-associated protein) (PAP) (PDGFA-associated protein 1) (PAP1)	Pdap1	31899	1863	67832	33696	838	48537	11964	2113	1158	51427	1256	5565	16881	50764	24687.5	7038.5	26292.5	3410.5
Q6NS46	RRP5_MOUSE	Protein RRP5 homolog (Apoptosis-linked gene 4 protein) (Programmed cell death protein 11)	Pdcd11	8561	5515.8	7118.4	4787.3	6677.5	5567.7	3934.2		3279.8	2315.8			7038.4	5952.85	6122.6	3934.2	2797.8
P56812	PDCD5_MOUSE	Programmed cell death protein 5 (TF-1 cell apoptosis-related protein 19) (Protein TFAR19)	Pdcd5	1115		1352	11418	12699	8668	1921	24466	339	47463	16861	94425	1115	6385	10683.5	13193.5	23901	55643
Q9WU78	PDC6I_MOUSE	Programmed cell death 6-interacting protein (ALG-2-interacting protein 1) (ALG-2-interacting protein X) (E2F1-inducible protein) (Eig2)	Pdcd6ip			3377	14747	1744	9488.7	59733	1184	17888	22777		4245.2		9062	5616.35	30458.5	20332.5	4245.2
P35486	ODPA_MOUSE	Pyruvate dehydrogenase E1 component subunit alpha, somatic form, mitochondrial (EC 1.2.4.1) (PDHE1-A type I)	Pdha1								64831								64831
Q9D051	ODPB_MOUSE	Pyruvate dehydrogenase E1 component subunit beta, mitochondrial (PDHE1-B) (EC 1.2.4.1)	Pdhb		11492	32922	75839	6775	29128	1193	67877	15841	58742	5975	52749	11492	54380.5	17951.5	34535	37291.5	29362
P27773	PDIA3_MOUSE	Protein disulfide-isomerase A3 (EC 5.3.4.1) (58 kDa glucose-regulated protein) (58 kDa microsomal protein) (p58) (Disulfide isomerase ER-60) (Endoplasmic reticulum resident protein 57) (ER protein 57) (ERp57) (Endoplasmic reticulum resident protein 60) (ER protein 60) (ERp60)	Pdia3	23716		17127	3342	16691	8977	31619	2264	69678	15957	2387	18234	23716	10234.5	12834	16941.5	42817.5	10310.5
Q922R8	PDIA6_MOUSE	Protein disulfide-isomerase A6 (EC 5.3.4.1) (Thioredoxin domain-containing protein 7)	Pdia6	69522	81539	14146	55572	65241	14195	43635	28261	1556	771	11394	83589	75530.5	34859	39718	35948	1163.5	47491.5
O70209	PDLI3_MOUSE	PDZ and LIM domain protein 3 (Actinin-associated LIM protein) (Alpha-actinin-2-associated LIM protein)	Pdlim3			1669	88817			11122		8654		79332			45243		11122	8654	79332
Q4VA53	PDS5B_MOUSE	Sister chromatid cohesion protein PDS5 homolog B (Androgen-induced proliferation inhibitor) (Androgen-induced prostate proliferative shutoff-associated protein AS3)	Pds5b
Q99K01	PDXD1_MOUSE	Pyridoxal-dependent decarboxylase domain-containing protein 1 (EC 4.1.1.-)	Pdxdc1			2134.8	5186.4	3822	39749				1421.2	58864	33836		3660.6	21785.5		1421.2	46350
Q3URU2	PEG3_MOUSE	Paternally-expressed gene 3 protein (ASF-1)	Peg3			56.5	434.2	4191				26131		2931	9679		245.35	4191		26131	6305
Q9EQ61	PESC_MOUSE	Pescadillo homolog	Pes1			9688.4	1666										5677.2
Q9CQF7	Q9CQF7_MOUSE	Prefoldin 1 (Prefoldin subunit 1)	Pfdn1	2377	2474	4126	2772	16382	137	4517	29742	4236	2347	13622	61289	2425.5	3449	8259.5	17129.5	3291.5	37455.5
O70591	PFD2_MOUSE	Prefoldin subunit 2	Pfdn2	32336	2421	15665		2839	1615	192		23433	11918	27684	36538	17378.5	15665	2227	192	17675.5	32111
Q6P0X1	Q6P0X1_MOUSE	Prefoldin 4	Pfdn4	74722	24536	51965	4126	27655	27392	4471	3565	49574	3148		12977	49629	28045.5	27523.5	4018	26361	12977
G3UYF9	G3UYF9_MOUSE	Prefoldin subunit 6	Pfdn6	1359	67717	13599	96448	16416	51149	15671	9144	2319	16988	2857	67887	34538	55023.5	33782.5	12407.5	9653.5	35372
A0A1W2P6Q4	A0A1W2P6Q4_MOUSE	ATP-dependent 6-phosphofructokinase, liver type	Pfkl	18679	4851	4899	16171	32514	1484	386	14353	3249	2768	2349	1575	11765	10535	16999	7369.5	3008.5	1962
Q8C605	Q8C605_MOUSE	ATP-dependent 6-phosphofructokinase (ATP-PFK) (Phosphofructokinase) (EC 2.7.1.11) (Phosphohexokinase)	Pfkp		8814.3	6786	27586	11136	8121.4	4763	4737.1	44455	23957	21	1857	8814.3	17186	9628.7	4750.05	34206	939
Q5SX49	Q5SX49_MOUSE	Profilin	Pfn1		1438	47589	7169		66332	93141	1247	92213	2125	1221	11166	1438	27379	66332	47194	47169	6193.5
Q9DBJ1	PGAM1_MOUSE	Phosphoglycerate mutase 1 (EC 5.4.2.11) (EC 5.4.2.4) (BPG-dependent PGAM 1) (Phosphoglycerate mutase isozyme B) (PGAM-B)	Pgam1			18795	14274	1361	26158	31514	22522	1991	27444	2741	65653		16534.5	13759.5	27018	14717.5	34197
Q9DCD0	6PGD_MOUSE	6-phosphogluconate dehydrogenase, decarboxylating (EC 1.1.1.44)	Pgd	15518	4329	45962	23163	44951	23427	1898	54847	73235	39581	7798	1745	9923.5	34562.5	34189	28372.5	56408	4771.5
P09411	PGK1_MOUSE	Phosphoglycerate kinase 1 (EC 2.7.2.3)	Pgk1	22691	12492	4582	2493	3478	71543	527	39344	52899	39342	57478	27847	17591.5	3537.5	37510.5	19935.5	46120.5	42662.5
Q8CBG6	Q8CBG6_MOUSE	6-phosphogluconolactonase	Pgls			7387		98137	24615	28917	112	19946	16525	33484			7387	61376	14514.5	18235.5	33484
Q8CHP8	PGP_MOUSE	Glycerol-3-phosphate phosphatase (G3PP) (EC 3.1.3.21) (Aspartate-based ubiquitous Mg(2+)-dependent phosphatase) (AUM) (EC 3.1.3.48) (Phosphoglycolate phosphatase) (PGP)	Pgp		94943	67738	3235	3583	573	3319	2522	25739	29441	32974	22818	94943	35486.5	2078	2920.5	27590	27896
P67778	PHB_MOUSE	Prohibitin (B-cell receptor-associated protein 32) (BAP 32)	Phb	13451	52814	15815	55794	13567	1519	33136	2469	35736	18295	25281	2958	33132.5	35804.5	7543	17802.5	27015.5	14119.5
O35129	PHB2_MOUSE	Prohibitin-2 (B-cell receptor-associated protein BAP37) (Repressor of estrogen receptor activity)	Phb2				5452	12487		1276	15626	12955	81519	14167	84128		5452	12487	8451	47237	49147.5
P83870	PHF5A_MOUSE	PHD finger-like domain-containing protein 5A (PHD finger-like domain protein 5A) (Splicing factor 3B-associated 14 kDa protein) (SF3b14b)	Phf5a				16157	83832	47393			26572	11927				16157	65612.5		19249.5
Q80TJ7	PHF8_MOUSE	Histone lysine demethylase PHF8 (EC 1.14.11.27) (PHD finger protein 8)	Phf8	25987		35418	24						13468	1439		25987	17721			13468	1439
Q61753	SERA_MOUSE	D-3-phosphoglycerate dehydrogenase (3-PGDH) (EC 1.1.1.95) (A10)	Phgdh	2119	23988	13738	66147	8757	46322	12771	55428	12488	8766	8391	42886	13053.5	39942.5	27539.5	34099.5	10627	25638.5
F8VQ93	F8VQ93_MOUSE	PH-interacting protein	Phip
Q9DAK9	PHP14_MOUSE	14 kDa phosphohistidine phosphatase (EC 3.9.1.3) (Phosphohistidine phosphatase 1) (PHPT1) (Protein histidine phosphatase) (PHP)	Phpt1									23222	2847							13034.5
O88907	PIAS1_MOUSE	E3 SUMO-protein ligase PIAS1 (EC 2.3.2.27) (DEAD/H box-binding protein 1) (Protein inhibitor of activated STAT protein 1) (RING-type E3 ubiquitin transferase PIAS1)	Pias1			62573	585						25832	3875	56681		31579			25832	30278
A0A140LHQ8	A0A140LHQ8_MOUSE	Phosphatidylinositol-binding clathrin assembly protein (Fragment)	Picalm							47425			1445	1788	125				47425	1445	956.5
A0A1B0GRD5	A0A1B0GRD5_MOUSE	PIH1 domain-containing protein 1 (Fragment)	Pih1d1			16187	15191		94537			9268	71486				15689	94537		40377
Q8BFY7	PIMRE_MOUSE	Protein PIMREG (CALM-interactor expressed in thymus and spleen homolog) (PICALM-interacting mitotic regulator) (Regulator of chromosome segregation protein 1)	Pimreg	26354	11442				2432				491	55689	56354	18898		2432		491	56021.5
Q9QUR7	PIN1_MOUSE	Peptidyl-prolyl cis-trans isomerase NIMA-interacting 1 (EC 5.2.1.8) (Peptidyl-prolyl cis-trans isomerase Pin1) (PPIase Pin1)	Pin1	92435	527	1372	11524	179	62664	61631	35554	13819	94967	95449	76862	46481	6448	31421.5	48592.5	54393	86155.5
P52480	KPYM_MOUSE	Pyruvate kinase PKM (EC 2.7.1.40) (Pyruvate kinase muscle isozyme)	Pkm	19584	1884	36799	17795	2446	1382	4329	5612	55188	3197	2526	17816	10734	27297	1914	4970.5	29192.5	10171
F7D1R5	F7D1R5_MOUSE	Phospholipase A-2-activating protein (Fragment)	Plaa			21927	12815	12837		1644	16373	1156	8626.2				17371	12837	9008.5	4891.1
E9Q3W4	E9Q3W4_MOUSE	Plectin	Plec	32522	13972	3233	2737	18276	32655	11413	9361.9	15113	98556	1227	8769	23247	2985	25465.5	10387.5	56834.5	4998
A0A0U1RNM9	A0A0U1RNM9_MOUSE	Serine/threonine-protein kinase PLK1	Plk1	4257	91726	447	14838	461	1693	35467		3159	1576	38326	11225	47991.5	7642.5	1077	35467	2367.5	24775.5
Q9R0E1	PLOD3_MOUSE	Procollagen-lysine,2-oxoglutarate 5-dioxygenase 3 (EC 1.14.11.4) (Lysyl hydroxylase 3) (LH3)	Plod3			76364	6964	97477	5999	76116		85199	26719	219	3317		41664	51738	76116	55959	1768
F8WI31	F8WI31_MOUSE	Pleiotropic regulator 1	Plrg1	4524	399	15293	8258	92161	612	4447		1663	154	42119	34344	2461.5	11775.5	46386.5	4447	908.5	38231.5
A0A0J9YVJ6	A0A0J9YVJ6_MOUSE	Bifunctional polynucleotide phosphatase/kinase	Pnkp			8462	4292.8	5355.7	4384.3			4934.7	4463.9	5154.8	3155.7		6377.4	4870		4699.3	4155.25
O35691	PININ_MOUSE	Pinin	Pnn	59996		1898	56568	2872.7	32425			91843	33743	296.8	5827.5	59996	29233	17648.8		62793	3062.15
Q9CPS7	PNO1_MOUSE	RNA-binding protein PNO1	Pno1
Q543K9	Q543K9_MOUSE	Purine nucleoside phosphorylase (EC 2.4.2.1) (Inosine-guanosine phosphorylase)	Pnp							26121									26121
D3YUW8	D3YUW8_MOUSE	Pogo transposable element with ZNF domain	Pogz				4675.3		5344.9	237.1	269.4	271.2					4675.3	5344.9	253.25	271.2
A0A1B0GT62	A0A1B0GT62_MOUSE	DNA polymerase beta	Polb	2939		22173		13953	11883	1341	13962	1572	12932	14659	1278	2939	22173	12918	7651.5	7252	7968.5
D3YVY8	D3YVY8_MOUSE	DNA polymerase delta catalytic subunit (Fragment)	Pold1	5933				47945	882	57316		49787			12469	5933		24413.5	57316	49787	12469
A8Y5G7	A8Y5G7_MOUSE	DNA polymerase delta subunit 2 (Fragment)	Pold2			11556	23226	1581				19617	1496	11274	64947		17391	1581		10556.5	38110.5
Q3UDD3	Q3UDD3_MOUSE	Polymerase delta-interacting protein 3	Poldip3	55644	2863	2674	17155	2965	1799	12814	73753	15599	11729	13161	66367	29253.5	9914.5	2382	43283.5	13664	39764
Q8BG81	PDIP3_MOUSE	Polymerase delta-interacting protein 3 (S6K1 Aly/REF-like target) (SKAR)	Poldip3	23529			7257.3		2129.8					2467.8		23529	7257.3	2129.8			2467.8
G3UX92	G3UX92_MOUSE	DNA-directed RNA polymerases I and III subunit RPAC1	Polr1c	2117	2526	7533		12425	39857	11553	4583	53341	19646	39593	2781	2321.5	7533	26141	8068	36493.5	21187
A0A0R4J0V5	A0A0R4J0V5_MOUSE	DNA-directed RNA polymerase subunit (EC 2.7.7.6)	Polr2a			2626.7	2276.1	1526				1833.9	2266.6	245.9	2783.5		2451.4	1526		2050.25	1514.7
Q8CFI7	RPB2_MOUSE	DNA-directed RNA polymerase II subunit RPB2 (EC 2.7.7.6) (DNA-directed RNA polymerase II 140 kDa polypeptide) (DNA-directed RNA polymerase II subunit B) (RNA polymerase II subunit 2) (RNA polymerase II subunit B2)	Polr2b
A0A1D5RLM9	A0A1D5RLM9_MOUSE	DNA-directed RNA polymerase II subunit RPB3 (Fragment)	Polr2c			1713		68549					71165		564		1713	68549		71165	564
Q923G2	RPAB3_MOUSE	DNA-directed RNA polymerases I, II, and III subunit RPABC3 (RNA polymerases I, II, and III subunit ABC3) (DNA-directed RNA polymerase II subunit H) (RPB17) (RPB8 homolog)	Polr2h				58981		14467			64531		95354	52123		58981	14467		64531	73738.5
D3YYI2	D3YYI2_MOUSE	DNA-directed RNA polymerase II subunit RPB9	Polr2i			44985	44753										44869
Q91WD1	RPC4_MOUSE	DNA-directed RNA polymerase III subunit RPC4 (RNA polymerase III subunit C4) (DNA-directed RNA polymerase III subunit D)	Polr3d	33745	17812											25778.5
Q8K3Z9	PO121_MOUSE	Nuclear envelope pore membrane protein POM 121 (Nucleoporin Nup121) (Pore membrane protein of 121 kDa)	Pom121	532		431.8	486.6									532	459.2
E9PVT9	E9PVT9_MOUSE	NADPH--cytochrome P450 reductase (Fragment)	Por											1188							1188
Q9D819	IPYR_MOUSE	Inorganic pyrophosphatase (EC 3.6.1.1) (Pyrophosphate phospho-hydrolase) (PPase)	Ppa1		159					33122				24593	18823	159			33122		21708
A0A1B0GRM4	A0A1B0GRM4_MOUSE	Liprin-alpha-3 (Fragment)	Ppfia3			3522.2	3168.8	327.2	2829.2				196.5	1634.2			3345.5	1578.2		196.5	1634.2
Q8C8U0	LIPB1_MOUSE	Liprin-beta-1 (Protein tyrosine phosphatase receptor type f polypeptide-interacting protein-binding protein 1) (PTPRF-interacting protein-binding protein 1)	Ppfibp1	25975	7847	189	3418.8	4117.3	928	425.6	5987.6	475.8	2595.6			16911	1803.9	2522.65	3206.6	1535.7
P17742	PPIA_MOUSE	Peptidyl-prolyl cis-trans isomerase A (PPIase A) (EC 5.2.1.8) (Cyclophilin A) (Cyclosporin A-binding protein) (Rotamase A) (SP18) [Cleaved into: Peptidyl-prolyl cis-trans isomerase A, N-terminally processed]	Ppia	14218	72633	17897	12231	2863	73976	1981	13252	2798	14687	11155	8543	43425.5	15064	38419.5	7616.5	8742.5	9849
Q9CR16	PPID_MOUSE	Peptidyl-prolyl cis-trans isomerase D (PPIase D) (EC 5.2.1.8) (40 kDa peptidyl-prolyl cis-trans isomerase) (Cyclophilin-40) (CYP-40) (Rotamase D)	Ppid	518	19151	72542	2776	55893	32781	96181	52499	5985	5366	67758	4112	9834.5	37659	44337	74340	5675.5	35935
A2AR01	A2AR01_MOUSE	Peptidyl-prolyl cis-trans isomerase (PPIase) (EC 5.2.1.8) (Fragment)	Ppig			42146	49889					14524	32575				46017.5			23549.5
A2BGI9	A2BGI9_MOUSE	Peptidyl-prolyl cis-trans isomerase (PPIase) (EC 5.2.1.8)	Ppih	65594		54813	52831	81326	91449	8293	39427	7783	14134	92125	55223	65594	53822	86387.5	23860	10958.5	73674
Q9CXG3	PPIL4_MOUSE	Peptidyl-prolyl cis-trans isomerase-like 4 (PPIase) (EC 5.2.1.8) (Cyclophilin-like protein PPIL4) (Rotamase PPIL4)	Ppil4			78642	4712	56516	923.6	21711	32671	1116	89147		6742.7		41677	28719.8	27191	45131.5	6742.7
A0A0J9YVG0	A0A0J9YVG0_MOUSE	Protein phosphatase 1G	Ppm1g	4829	1512	22645	15822		13746	24297	3591	44321	2987	5378	29857	3170.5	19233.5	13746	13944	23654	17617.5
P62137	PP1A_MOUSE	Serine/threonine-protein phosphatase PP1-alpha catalytic subunit (PP-1A) (EC 3.1.3.16)	Ppp1ca	157	3154	17295	1154	1699	13563	46754		21941	87877	68811	61855	1655.5	9224.5	7631	46754	54909	65333
P62141	PP1B_MOUSE	Serine/threonine-protein phosphatase PP1-beta catalytic subunit (PP-1B) (EC 3.1.3.16) (EC 3.1.3.53)	Ppp1cb	36841	23443	2997	1942	15871	1957	12969	19312	24835	123	15595	11176	30142	2469.5	8914	16140.5	12479	13385.5
A0A0G2JGC1	A0A0G2JGC1_MOUSE	Serine/threonine-protein phosphatase (EC 3.1.3.16)	Ppp1cc	1877	1568	14444	11597	17257	26136	14982	1647	16419	13672	18884	13676	1722.5	13020.5	21696.5	8314.5	15045.5	16280
Q80W00	PP1RA_MOUSE	Serine/threonine-protein phosphatase 1 regulatory subunit 10 (MHC class I region proline-rich protein CAT53)	Ppp1r10	76719	3647	66512	32174		25874			5133	27753	4616	44265	40183	49343	25874		16443	24440.5
Q9DBR7	MYPT1_MOUSE	Protein phosphatase 1 regulatory subunit 12A (Myosin phosphatase-targeting subunit 1) (Myosin phosphatase target subunit 1)	Ppp1r12a	92259	3422	11496	84846	68727	18699	36793	2524	3138	21452	34494	14547	47840.5	48171	43713	19658.5	12295	24520.5
Q8BQ30	PPR18_MOUSE	Phostensin (Protein phosphatase 1 F-actin cytoskeleton-targeting subunit) (Protein phosphatase 1 regulatory subunit 18)	Ppp1r18	1289	1721	13613	9181.1	15493	18212	16476	1529	24943	1978	1341	12116	1505	11397	16852.5	9002.5	13460.5	6728.5
A2ADR8	A2ADR8_MOUSE	Nuclear inhibitor of protein phosphatase 1	Ppp1r8	168		15717	23696	25994	13572	71611	12797	3166	25885	67775	14288	168	19706.5	19783	42204	14525.5	41031.5
Q76MZ3	2AAA_MOUSE	Serine/threonine-protein phosphatase 2A 65 kDa regulatory subunit A alpha isoform (PP2A subunit A isoform PR65-alpha) (PP2A subunit A isoform R1-alpha)	Ppp2r1a	76657	15254	1552	83943	82145	91399	11874	79513	12463	92955	1927	87265	45955.5	42747.5	86772	45693.5	52709	44596
E9PX53	E9PX53_MOUSE	Serine/threonine-protein phosphatase 4 regulatory subunit 1	Ppp4r1				19242					12584					19242			12584
Q6P2K6	P4R3A_MOUSE	Serine/threonine-protein phosphatase 4 regulatory subunit 3A (SMEK homolog 1)	Ppp4r3a				3822.7	3815.3		9361.5			274.3				3822.7	3815.3	9361.5	274.3
Q8CEC6	PPWD1_MOUSE	Peptidylprolyl isomerase domain and WD repeat-containing protein 1 (EC 5.2.1.8)	Ppwd1			1794	17191		1337	11375		28631	12289				9492.5	1337	11375	20460
Q91VJ5	PQBP1_MOUSE	Polyglutamine-binding protein 1 (PQBP-1) (38 kDa nuclear protein containing a WW domain) (Npw38) (Polyglutamine tract-binding protein 1)	Pqbp1	16436	68958	318	21256	2271	1147	9462	1792	29788	22385	2191	18962	42697	10787	1709	5627	26086.5	10576.5
B1AXW5	B1AXW5_MOUSE	Peroxiredoxin-1 (Fragment)	Prdx1	31492	14914	7169	62486	44624	24249	66689	39281	9426	23393	15418	26866	23203	34827.5	34436.5	52985	16409.5	21142
Q61171	PRDX2_MOUSE	Peroxiredoxin-2 (EC 1.11.1.15) (Thiol-specific antioxidant protein) (TSA) (Thioredoxin peroxidase 1) (Thioredoxin-dependent peroxide reductase 1)	Prdx2	21726	78235	1663	1671	81755	5755	24422	27982	14953	21836	11553	1871	49980.5	1667	43755	26202	18394.5	6712
B1AZS9	B1AZS9_MOUSE	Peroxiredoxin-4 (Fragment)	Prdx4	71931	25712	31597	11784	28958	1959	85126		68231	33228	55195	42473	48821.5	21690.5	15458.5	85126	50729.5	48834
A0A0A6YXQ7	A0A0A6YXQ7_MOUSE	Peroxiredoxin-6	Prdx6	5321	17338	216	14983	14137	15632	65333	24619	1524	13111	1318	11422	11329.5	7599.5	14884.5	44976	7317.5	6370
Q9QUR6	PPCE_MOUSE	Prolyl endopeptidase (PE) (EC 3.4.21.26) (Post-proline cleaving enzyme)	Prep			3851.8	4936	3691.2		19789		18368	1148	19486	4595.8		4393.9	3691.2	19789	9758	12040.9
Q9DBC7	KAP0_MOUSE	cAMP-dependent protein kinase type I-alpha regulatory subunit [Cleaved into: cAMP-dependent protein kinase type I-alpha regulatory subunit, N-terminally processed]	Prkar1a	14541	11138	3188	69556	14819	15433	13742	16989	2583	13455	25452	13441	12839.5	36372	15126	15365.5	8019	19446.5
P31324	KAP3_MOUSE	cAMP-dependent protein kinase type II-beta regulatory subunit	Prkar2b			25255						15384	6317				25255			10850.5
Q4VA93	Q4VA93_MOUSE	Protein kinase C (EC 2.7.11.13)	Prkca	16575		7566.7	6893.9		6781.7	6484		5317.2	4797.3			16575	7230.3	6781.7	6484	5057.25
O08795	GLU2B_MOUSE	Glucosidase 2 subunit beta (80K-H protein) (Glucosidase II subunit beta) (Protein kinase C substrate 60.1 kDa protein heavy chain) (PKCSH)	Prkcsh								48174								48174
Q8BM39	PRP18_MOUSE	Pre-mRNA-splicing factor 18 (PRP18 homolog)	Prpf18			19741		17867	31895	128	13225		17237	8435.4	857.2		19741	24881	6676.5	17237	4646.3
Q99KP6	PRP19_MOUSE	Pre-mRNA-processing factor 19 (EC 2.3.2.27) (Nuclear matrix protein 200) (PRP19/PSO4 homolog) (RING-type E3 ubiquitin transferase PRP19) (Senescence evasion factor)	Prpf19	27923	5478	11349	96622	6327	47778	43186		1211	8937	49957	28431	16700.5	53985.5	27052.5	43186	5074	39194
Q922U1	PRPF3_MOUSE	U4/U6 small nuclear ribonucleoprotein Prp3 (Pre-mRNA-splicing factor 3)	Prpf3	16774	11857	45157	343	29226	16582	4151		269	3356	12768	1111	14315.5	22750	22904	4151	1812.5	6939.5
Q8CCF0	PRP31_MOUSE	U4/U6 small nuclear ribonucleoprotein Prp31 (Pre-mRNA-processing factor 31) (U4/U6 snRNP 61 kDa protein) (Protein 61K)	Prpf31			83228	65717	2579	31	3149		52738	1245	12617	13475		74472.5	1305	3149	26991.5	13046
Q4FK66	PR38A_MOUSE	Pre-mRNA-splicing factor 38A	Prpf38a	51233	98511	173	1438	351	19861	21663	87927	2186	1257	19913	1777	74872	805.5	10106	54795	1721.5	10845
A0A0G2JGW4	A0A0G2JGW4_MOUSE	Pre-mRNA-splicing factor 38B	Prpf38b			23978	12878	32314	75455			32958	1868	96785	5772		18428	53884.5		17413	51278.5
Q9DAW6	PRP4_MOUSE	U4/U6 small nuclear ribonucleoprotein Prp4 (U4/U6 snRNP 60 kDa protein) (WD splicing factor Prp4)	Prpf4			2596.3						491.8	1881				2596.3			1186.4
A0A1B0GRU8	A0A1B0GRU8_MOUSE	Pre-mRNA-processing factor 40 homolog A	Prpf40a	28167	595	1623	92196	26865	14457	62892	4251	14879	75672	18918	15718	14381	46909.5	20661	33571.5	45275.5	17318
F6XW22	F6XW22_MOUSE	Pre-mRNA-processing factor 40 homolog B (Fragment)	Prpf40b				54147					83283	84448				54147			83865.5
Q61136	PRP4B_MOUSE	Serine/threonine-protein kinase PRP4 homolog (EC 2.7.11.1) (PRP4 pre-mRNA-processing factor 4 homolog) (Pre-mRNA protein kinase)	Prpf4b			33386	22954	23183	612			3715	21643				28170	11897.5		12679
Q91YR7	PRP6_MOUSE	Pre-mRNA-processing factor 6 (PRP6 homolog) (U5 snRNP-associated 102 kDa protein) (U5-102 kDa protein)	Prpf6	22738	28562	1248	59257	695	421	5369	44171	5249	91146	57341	1357	25650	30252.5	558	24770	48197.5	29349
Q99PV0	PRP8_MOUSE	Pre-mRNA-processing-splicing factor 8 (Splicing factor Prp8)	Prpf8	1729	5578.5	1676	1151	36353	24556	1455		2281	13337	17316	14242	3653.75	1413.5	30454.5	1455	7809	15779
G5E846	G5E846_MOUSE	Peripherin (Peripherin 1, isoform CRA_a)	Prph	3224	138	41233	3314	3647	26318	27764	13694	2692	18826	21582	179	1681	22273.5	14982.5	20729	10759	10880.5
Q8C5R8	Q8C5R8_MOUSE	Phosphoribosyl pyrophosphate synthetase 1-like 1 (RIKEN cDNA 1700011K15)	Prps1l1			1819		14573									1819	14573
E9PV26	E9PV26_MOUSE	Proline-rich 36	Prr36	4291	82795	54489	35324	17559	4821	84694	11267	1712	4975	1994	14739	43543	44906.5	11190	47980.5	3343.5	8366.5
Q7TSC1	PRC2A_MOUSE	Protein PRRC2A (HLA-B-associated transcript 2) (Proline-rich and coiled-coil-containing protein 2A)	Prrc2a	57188	3831	1114	6142	15353	3362	3474	2621	1964	12563	185.4	1365.3	30509.5	3628	9357.5	3047.5	7263.5	775.35
Q7TPM1	PRC2B_MOUSE	Protein PRRC2B (HLA-B-associated transcript 2-like 1) (Proline-rich coiled-coil protein 2B)	Prrc2b	11369	11298	11824	13775	67616	15674	1973	13286	75483	6289.2	3549	54214	11333.5	12799.5	41645	7629.5	40886.1	28881.5
E9Q6P1	E9Q6P1_MOUSE	Phosphoserine aminotransferase (Fragment)	Psat1							16719		19678		16558	59				16719	19678	8308.5
F6RB63	F6RB63_MOUSE	PC4 and SFRS1-interacting protein (Fragment)	Psip1	54777	34275	2786	1684	18927	77311	21623		1535	12845	63981	92429	44526	2235	48119	21623	7190	78205
Q9R1P4	PSA1_MOUSE	Proteasome subunit alpha type-1 (EC 3.4.25.1) (Macropain subunit C2) (Multicatalytic endopeptidase complex subunit C2) (Proteasome component C2) (Proteasome nu chain)	Psma1	86768	21779	22386	9583	1516		1621	8721.8	2653	2151	1779	14328	54273.5	15984.5	1516	5171.4	2402	8053.5
O70435	PSA3_MOUSE	Proteasome subunit alpha type-3 (EC 3.4.25.1) (Macropain subunit C8) (Multicatalytic endopeptidase complex subunit C8) (Proteasome component C8) (Proteasome subunit K)	Psma3				1738		18562	74495		6269	5943	44281	41439		1738	18562	74495	6106	42860
Q9Z2U1	PSA5_MOUSE	Proteasome subunit alpha type-5 (EC 3.4.25.1) (Macropain zeta chain) (Multicatalytic endopeptidase complex zeta chain) (Proteasome zeta chain)	Psma5			2453		2253	22217			77177	55176	83416	4456		2453	12235		66176.5	43936
E0CXB1	E0CXB1_MOUSE	Proteasome endopeptidase complex (EC 3.4.25.1)	Psma6		25836	37175	7624	7974	9882	12522	53458	78219	18828	56957		25836	22399.5	8928	32990	48523.5	56957
Q9Z2U0	PSA7_MOUSE	Proteasome subunit alpha type-7 (EC 3.4.25.1) (Proteasome subunit RC6-1)	Psma7			12536	11826			17251	13523	935.3					12181		15387	935.3
O09061	PSB1_MOUSE	Proteasome subunit beta type-1 (EC 3.4.25.1) (Macropain subunit C5) (Multicatalytic endopeptidase complex subunit C5) (Proteasome component C5) (Proteasome gamma chain)	Psmb1			877	6412	72346		1813	29636	14591	13792	13527	6256		3644.5	72346	15724.5	14191.5	9891.5
Q60692	PSB6_MOUSE	Proteasome subunit beta type-6 (EC 3.4.25.1) (Low molecular mass protein 19) (Macropain delta chain) (Multicatalytic endopeptidase complex delta chain) (Proteasome delta chain) (Proteasome subunit Y)	Psmb6			1382	1137	6356	3274	13514		15936	12534	287			1259.5	4815	13514	14235	287
P62192	PRS4_MOUSE	26S proteasome regulatory subunit 4 (P26s4) (26S proteasome AAA-ATPase subunit RPT2) (Proteasome 26S subunit ATPase 1)	Psmc1	6214	61711	1157	9845.7	36954	29642	45913	37765	913.1	28226			33962.5	5501.35	33298	41839	14569.5
P46471	PRS7_MOUSE	26S proteasome regulatory subunit 7 (26S proteasome AAA-ATPase subunit RPT1) (Proteasome 26S subunit ATPase 2) (Protein MSS1)	Psmc2	8178	3125	56145	57667	686	35337	68128	74548	7648	44877	6428	3412	5651.5	56906	18011.5	71338	26262.5	4920
O88685	PRS6A_MOUSE	26S proteasome regulatory subunit 6A (26S proteasome AAA-ATPase subunit RPT5) (Proteasome 26S subunit ATPase 3) (Tat-binding protein 1) (TBP-1)	Psmc3		291	2887	82669	63568	38219	2267	13878	24161	22615	34365	513	291	42778	50893.5	8072.5	23388	17439
A0A087WPH7	A0A087WPH7_MOUSE	26S proteasome regulatory subunit 6A (Fragment)	Psmc3		11284	27379	1833	964.3	354				15837	14115	1846	11284	14606	659.15		15837	7980.5
A0A140LIZ5	A0A140LIZ5_MOUSE	26S proteasome regulatory subunit 6B	Psmc4	71936	25996	5173	55563	11564	1255	25766	5636	95218	92156	16	51119	48966	30368	6409.5	15701	93687	25567.5
P62196	PRS8_MOUSE	26S proteasome regulatory subunit 8 (26S proteasome AAA-ATPase subunit RPT6) (Proteasome 26S subunit ATPase 5) (Proteasome subunit p45) (p45/SUG) (mSUG1)	Psmc5			21285	21796	17567	14742	4422	25488	51983		36753			21540.5	16154.5	14955	51983	36753
P62334	PRS10_MOUSE	26S proteasome regulatory subunit 10B (26S proteasome AAA-ATPase subunit RPT4) (Proteasome 26S subunit ATPase 6) (Proteasome subunit p42)	Psmc6		198	3437	18592	64464	54893	72274	81528	5984	3751	3189	12146	198	11014.5	59678.5	76901	4867.5	7667.5
Q3TXS7	PSMD1_MOUSE	26S proteasome non-ATPase regulatory subunit 1 (26S proteasome regulatory subunit RPN2) (26S proteasome regulatory subunit S1)	Psmd1	21251	81643	414	26391			32541	2767	5244	22891		12565	51447	13402.5		17654	14067.5	12565
Q8BG32	PSD11_MOUSE	26S proteasome non-ATPase regulatory subunit 11 (26S proteasome regulatory subunit RPN6) (26S proteasome regulatory subunit S9) (26S proteasome regulatory subunit p44.5)	Psmd11	15658	65831	11969	44275	4685	31733	9625	84944	4982	53635	36595	38316	40744.5	28122	18209	47284.5	29308.5	37455.5
Q3TRH2	Q3TRH2_MOUSE	26S proteasome non-ATPase regulatory subunit 12	Psmd12			1898	1426	5182.9	4688.5	32484	26863	9139.3	856.6	9597.8	8778		1662	4935.7	29673.5	4997.95	9187.9
O35593	PSDE_MOUSE	26S proteasome non-ATPase regulatory subunit 14 (EC 3.4.19.-) (26S proteasome regulatory subunit RPN11) (MAD1)	Psmd14	5585	851	32184	4355	11387	13466	549		4877	4813	12984	2186	3218	18269.5	12426.5	549	4845	7585
Q8VDM4	PSMD2_MOUSE	26S proteasome non-ATPase regulatory subunit 2 (26S proteasome regulatory subunit RPN1) (26S proteasome regulatory subunit S2) (26S proteasome subunit p97)	Psmd2			49584	21318	2716.1	8974	9666.8	25114	2754	8414.9	3673	2859.6		35451	5845.05	17390.4	5584.45	3266.3
P14685	PSMD3_MOUSE	26S proteasome non-ATPase regulatory subunit 3 (26S proteasome regulatory subunit RPN3) (26S proteasome regulatory subunit S3) (Proteasome subunit p58) (Transplantation antigen P91A) (Tum-P91A antigen)	Psmd3					6375						2188				6375			2188
O35226	PSMD4_MOUSE	26S proteasome non-ATPase regulatory subunit 4 (26S proteasome regulatory subunit RPN10) (26S proteasome regulatory subunit S5A) (Multiubiquitin chain-binding protein)	Psmd4	4785		13656	36452	11681	34531	1682	85797	6228	31321	1114	5693	4785	25054	23106	43739.5	18774.5	3403.5
Q99JI4	PSMD6_MOUSE	26S proteasome non-ATPase regulatory subunit 6 (26S proteasome regulatory subunit RPN7) (26S proteasome regulatory subunit S10) (p42A)	Psmd6	51894		76662	57544	93315	41958	53965	658.3	33469	2887	229.5	522.9	51894	67103	67636.5	27311.7	18178	376.2
P26516	PSMD7_MOUSE	26S proteasome non-ATPase regulatory subunit 7 (26S proteasome regulatory subunit RPN8) (26S proteasome regulatory subunit S12) (Mov34 protein) (Proteasome subunit p40)	Psmd7	18396	9194	5444	16324	1531	2826	23478	12926		28531	4921	37764	13795	10884	2178.5	18202	28531	21342.5
Q9CR00	PSMD9_MOUSE	26S proteasome non-ATPase regulatory subunit 9 (26S proteasome regulatory subunit p27)	Psmd9	12741	2913	92195	3628	22196	5664	1187	62433	9696	66473	18656	7549	7827	47911.5	13930	31810	38084.5	13102.5
A2A4J3	A2A4J3_MOUSE	Proteasome activator complex subunit 3 (Fragment)	Psme3	2686	14288	5188	68879	41998	21818	12144	7949	54225	31595	4926		8487	37033.5	31908	10046.5	42910	4926
Q8R326	PSPC1_MOUSE	Paraspeckle component 1 (Paraspeckle protein 1) (mPSP1)	Pspc1	1955	9194	41662	31212	29	25638	33348	23144	54634	248	22197	12839	5574.5	36437	12833.5	28246	27441	17518
D3Z4T3	D3Z4T3_MOUSE	Phosphoserine phosphatase (Phosphoserine phosphatase, isoform CRA_b)	Psph	19612		5429		31796	39288	93254		4728	38241	34294	2881	19612	5429	35542	93254	21484.5	18587.5
A2AEF3	A2AEF3_MOUSE	Proline/serine-rich coiled-coil protein 1 (Fragment)	Psrc1			67642		13973									67642	13973
Q8BGJ5	Q8BGJ5_MOUSE	MCG13402, isoform CRA_a (Polypyrimidine tract-binding protein 1)	Ptbp1	14464	52163	4117	26837	56618	4953	24147	26125	59698	24569	23464	29465	33313.5	15477	30785.5	25136	42133.5	26464.5
Q91Z31	PTBP2_MOUSE	Polypyrimidine tract-binding protein 2 (Brain-enriched polypyrimidine tract-binding protein) (Brain-enriched PTB) (Neural polypyrimidine tract-binding protein) (RRM-type RNA-binding protein brPTB)	Ptbp2	15459	18286	23969	58467	19712	24941	13413	11236	87272	6733	4251	13373	16872.5	41218	22326.5	12324.5	47002.5	8812
A0A0G2JFV8	A0A0G2JFV8_MOUSE	Polypyrimidine tract-binding protein 2 (Fragment)	Ptbp2
A0A087WP98	A0A087WP98_MOUSE	Prothymosin alpha (Prothymosin alpha, isoform CRA_c)	Ptma				16678	31859	2848			33643	33881	4278	2378		16678	17353.5		33762	3328
D6RFC2	D6RFC2_MOUSE	Serine/threonine-protein phosphatase 2A activator	Ptpa		19399	28135	16783	18642	7143	54824	36243	33454	1818	3117	14345	19399	22459	12892.5	45533.5	17636	8731
Q8R2Y8	PTH2_MOUSE	Peptidyl-tRNA hydrolase 2, mitochondrial (PTH 2) (EC 3.1.1.29)	Ptrh2			73576	6725	59317	33324	1558	9443	75588	9652		4885		40150.5	46320.5	5500.5	42620	4885
Q3UEB3	PUF60_MOUSE	Poly(U)-binding-splicing factor PUF60 (60 kDa poly(U)-binding-splicing factor)	Puf60	7315	8411.8	18328	12465	48414	36916	38599	5853	1847	9954	88833	26339	7863.4	15396.5	42665	22226	5900.5	57586
Q91VU7	Q91VU7_MOUSE	Pseudouridylate synthase 7 (Pseudouridylate synthase 7 homolog (S. cerevisiae))	Pus7	24235	18759	62715	6231	8671	4775	11222	1375	12231		8174	69132	21497	34473	6723	6298.5	12231	38653
D3Z158	D3Z158_MOUSE	Glutamine--tRNA ligase	Qars	2652		3193	25731	2325	22766	44199	353	2373	1855	12543	7266.2	2652	14462	12545.5	22276	2114	9904.6
G3UY29	G3UY29_MOUSE	MCG22989, isoform CRA_a (Ras-related protein Rab-11B)	Rab11b			11961	7598.3	8379.5	6223	3385	3761	51723	2477	53765	1289		9779.65	7301.25	3573	27100	27527
P51150	RAB7A_MOUSE	Ras-related protein Rab-7a	Rab7a				11292				12235			1146	8746.7		11292		12235		4946.35
Q9WVM1	RGAP1_MOUSE	Rac GTPase-activating protein 1 (Male germ cell RacGap) (MgcRacGAP)	Racgap1	88715	3167	124	3717	7938	24845	21796	3819.5	18728	32882	3447	2272	45941	1920.5	16391.5	12807.8	25805	2859.5
P68040	RACK1_MOUSE	Receptor of activated protein C kinase 1 (12-3) (Guanine nucleotide-binding protein subunit beta-2-like 1) (Receptor for activated C kinase) (Receptor of activated protein kinase C 1) (p205) [Cleaved into: Receptor of activated protein C kinase 1, N-terminally processed (Guanine nucleotide-binding protein subunit beta-2-like 1, N-terminally processed)]	Rack1	21916	95215	22178	1511	14818	6867	1397	5681	1686	9678	74881	82969	58565.5	11844.5	10842.5	3539	5682	78925
A2AU61	A2AU61_MOUSE	RNA-binding protein Raly (Fragment)	Raly	14689	63935	162	27677	1151	7332	17154	29673	27237	1234	15997	52721	39312	13919.5	4241.5	23413.5	14235.5	34359
P62827	RAN_MOUSE	GTP-binding nuclear protein Ran (GTPase Ran) (Ras-like protein TC4) (Ras-related nuclear protein)	Ran	5339	1588	18297	11927	1354	7467	86546	22746	13275	82878	86716	48	3463.5	15112	4410.5	54646	48076.5	43382
P34022	RANG_MOUSE	Ran-specific GTPase-activating protein (HpaII tiny fragments locus 9a protein) (Ran-binding protein 1) (RANBP1)	Ranbp1	52443	31516	12243	7263	7388	62884	93816	66498	78538	1273	87767	61195	41979.5	9753	35136	80157	39905.5	74481
Q9ERU9	RBP2_MOUSE	E3 SUMO-protein ligase RanBP2 (EC 2.3.2.-) (Ran-binding protein 2) (RanBP2)	Ranbp2	2654	1216	1995	88678	1646	12976	1463	11579	18926	13936	18722	1339	1935	45336.5	7311	6521	16431	10030.5
Q9CT10	RANB3_MOUSE	Ran-binding protein 3 (RanBP3)	Ranbp3			7552.9	373	69.7		5226	8319.2	6526.8		4476	6873		3962.95	69.7	6772.6	6526.8	5674.5
P46061	RAGP1_MOUSE	Ran GTPase-activating protein 1 (RanGAP1)	Rangap1	4215	2811	77789	66818	5889	7152	58181	71259	4975	29621	17229	2276	3513	72303.5	6520.5	64720	17298	9752.5
Q9D0I9	SYRC_MOUSE	Arginine--tRNA ligase, cytoplasmic (EC 6.1.1.19) (Arginyl-tRNA synthetase) (ArgRS)	Rars	54981	17869	182	36891	12897	2414	39364	7476	64539	4159	61453	42441	36425	18536.5	7655.5	23420	34349	51947
A0A1L1SRY4	A0A1L1SRY4_MOUSE	Ribonucleoprotein PTB-binding 1 (Fragment)	Raver1	14599	89227	18618	19259	12428	7157	75744	9895.2	36945	38517	15766		51913	18938.5	9792.5	42819.6	37731	15766
Q60972	RBBP4_MOUSE	Histone-binding protein RBBP4 (Chromatin assembly factor 1 subunit C) (CAF-1 subunit C) (Chromatin assembly factor I p48 subunit) (CAF-I 48 kDa subunit) (CAF-I p48) (Nucleosome-remodeling factor subunit RBAP48) (Retinoblastoma-binding protein 4) (RBBP-4) (Retinoblastoma-binding protein p48)	Rbbp4	3782		8511	24183	95778	36689	74774		85781	71792	12719	53372	3782	16347	66233.5	74774	78786.5	33045.5
Q8BX09	RBBP5_MOUSE	Retinoblastoma-binding protein 5 (RBBP-5)	Rbbp5			46.9		2558	1617					144	95825		46.9	2087.5			47984.5
P97868	RBBP6_MOUSE	E3 ubiquitin-protein ligase RBBP6 (EC 2.3.2.27) (Proliferation potential-related protein) (Protein P2P-R) (RING-type E3 ubiquitin transferase RBBP6) (Retinoblastoma-binding protein 6) (p53-associated cellular protein of testis)	Rbbp6			15285	4297.4		39.2	4617.5		19135		2362.5			9791.2	39.2	4617.5	19135	2362.5
A2AFJ1	A2AFJ1_MOUSE	Histone-binding protein RBBP7	Rbbp7	34864	12236	41572	64728	41719	21288	341	2198	7367	28784	5276	33362	23550	53150	31503.5	1269.5	18075.5	19319
Q99KG3	RBM10_MOUSE	RNA-binding protein 10 (RNA-binding motif protein 10)	Rbm10			269.2	26369					377.8	44134				13319.1			22255.9
Q8C2Q3	RBM14_MOUSE	RNA-binding protein 14 (RNA-binding motif protein 14)	Rbm14	35536	1999	57775	43393	2864	2373	16755	3752	39929	41142	14929	12799	18767.5	50584	2618.5	10253.5	40535.5	13864
Q0VBL3	Q0VBL3_MOUSE	RNA-binding motif protein 15	Rbm15			1282	138	2139	1958			15624	69993				710	2048.5		42808.5
Q8JZX4	SPF45_MOUSE	Splicing factor 45 (45 kDa-splicing factor) (RNA-binding motif protein 17)	Rbm17			2397	6112	28816	25518	8816.7		1519	69432	7772.3	22693		4254.5	27167	8816.7	35475.5	15232.6
Q8BHS3	RBM22_MOUSE	Pre-mRNA-splicing factor RBM22 (RNA-binding motif protein 22)	Rbm22
B2RY56	RBM25_MOUSE	RNA-binding protein 25 (RNA-binding motif protein 25)	Rbm25	49332	76679	633	4512			17331		77477	5657	53291		63005.5	2572.5		17331	41567	53291
A0A0R4J214	A0A0R4J214_MOUSE	RNA-binding protein 26 (Fragment)	Rbm26			3412	26887		1363			3417	13326				15149.5	1363		8371.5
E9Q640	E9Q640_MOUSE	RNA-binding protein 26	Rbm26	26491	7769	97922	7666	71245	3484	83474	25432	13	11339	11825	39964	17130	52794	37364.5	54453	5676	25894.5
Q5SFM8	RBM27_MOUSE	RNA-binding protein 27 (Peri-implantation stem cell protein 1) (RNA-binding motif protein 27)	Rbm27			54821	27887	2477				39612	17992				41354	2477		28802
O89086	RBM3_MOUSE	RNA-binding protein 3 (RNA-binding motif protein 3)	Rbm3	34876	24421	27184	12137	4988	35988	27595	22231	33569	1731	62482	2661	29648.5	19660.5	20488	24913	17650	32571.5
Q8BG13	Q8BG13_MOUSE	RNA-binding protein 3 (Rbm3 protein)	Rbm3	6255	56484	18232	588	1134	222	71352	197	65821	74659	64578	186	31369.5	9410	678	35774.5	70240	32382
D3Z5I9	D3Z5I9_MOUSE	RNA-binding protein 33	Rbm33	23132	34974	3522	3469.5	27915	22715	1927		3683.2	3323	287	15523	29053	3495.75	25315	1927	3503.1	7905
Q8C5L7	RBM34_MOUSE	RNA-binding protein 34 (RNA-binding motif protein 34)	Rbm34	28143		61975	49355	14642	3195	41954		2182	21355		476.1	28143	55665	8918.5	41954	11768.5	476.1
E9Q8F0	E9Q8F0_MOUSE	RNA-binding protein 39	Rbm39	6649	16343	7199	49349	8194	42875	59779	18357	46651	48358	5462	394	11496	28274	25534.5	39068	47504.5	2928
Q91YE7	RBM5_MOUSE	RNA-binding protein 5 (Putative tumor suppressor LUCA15) (RNA-binding motif protein 5)	Rbm5	46694	18	14684	1931	59877	13911			13331	59396	14359	9784	23356	8307.5	36894		36363.5	12071.5
Q3ULB0	Q3ULB0_MOUSE	RNA-binding motif protein 6	Rbm6				1835		582.2			16139	8135.7				1835	582.2		12137.4
A0A1L1SRC3	A0A1L1SRC3_MOUSE	RNA-binding protein 7	Rbm7			193											193
Q9CWZ3	RBM8A_MOUSE	RNA-binding protein 8A (RNA-binding motif protein 8A) (Ribonucleoprotein RBM8A)	Rbm8a	35156	43848	15736	19897	7747	59767	31856	61286	7849	17444	39622	51634	39502	17816.5	33757	46571	12646.5	45628
Q91W59	RBMS1_MOUSE	RNA-binding motif, single-stranded-interacting protein 1 (Single-stranded DNA-binding protein MSSP-1)	Rbms1	15146	25263	14313	25242		13578	5347		63214	68999	5147		20204.5	19777.5	13578	5347	66106.5	5147
Q91VM5	RMXL1_MOUSE	RNA binding motif protein, X-linked-like-1 (Heterogeneous nuclear ribonucleoprotein G-like 1) (RNA binding motif protein, X chromosome retrogene)	Rbmxl1	24791	15154	46923	2315	25144	2834	26626	91473	61179	54744	1499	4155	19972.5	24619	13989	59049.5	57961.5	2827
Q8VE37	RCC1_MOUSE	Regulator of chromosome condensation (Chromosome condensation protein 1)	Rcc1	7986	4115	44479	35669	41353	6367	46117	31646	2318	17238	14722	1954	6050.5	40074	23860	38881.5	9778	8338
Q8BK67	RCC2_MOUSE	Protein RCC2	Rcc2		21662	36399	37487	23322	17238	46791		6977	26522	44284	22934	21662	36943	20280	46791	16749.5	33609
A0A0R4J1I0	A0A0R4J1I0_MOUSE	REST corepressor 2	Rcor2			1336	8978.6	8622.6	141	1514		6872.5	5934.3	1188	2247		5157.3	4381.8	1514	6403.4	1717.5
Q9R1R8	Q9R1R8_MOUSE	Retinol dehydrogenase 11 (UBE-1b)	Rdh11			76189	34652					44675	2861	27677			55420.5			23768	27677
P26043	RADI_MOUSE	Radixin (ESP10)	Rdx	26447	19257	51531	6478.7	3367	14217	39957	36447	42514	37391	84461	183.6	22852	29004.8	8792	38202	39952.5	42322.3
Q8VCD6	REEP2_MOUSE	Receptor expression-enhancing protein 2	Reep2	38582		47481	42953	536	1934	12795	71948	4655		27768	19165	38582	45217	1235	42371.5	4655	23466.5
F7AB82	F7AB82_MOUSE	RalBP1-associated Eps domain-containing protein 1 (Fragment)	Reps1			18778		1695	12136			12426			1473		18778	6915.5		12426	1473
A0A0N5E9G7	A0A0N5E9G7_MOUSE	Replication factor C subunit 1	Rfc1		1414	7454	32558	4571.1	8974.6	31836	7152.2	49327	17873	2531.7		1414	20006	6772.85	19494.1	33600	2531.7
Q3UYI5	RGL3_MOUSE	Ral guanine nucleotide dissociation stimulator-like 3 (RalGDS-like 3) (RalGDS-related effector protein of M-Ras) (Ras pathway modulator) (RPM)	Rgl3
Q9D4Y3	Q9D4Y3_MOUSE	Reproductive homeobox 2A (Reproductive homeobox 2E) (Reproductive homeobox on X chromosome 2)	Rhox2a	12964	7357	14785	98575	4183		15462	19746	37937	13562			10160.5	56680	4183	17604	25749.5
Q3UJH4	Q3UJH4_MOUSE	Homeobox protein Rhox5 (Reproductive homeobox 5)	Rhox5			1346	11617	77829					68493	1265			6481.5	77829		68493	1265
Q6PR54	RIF1_MOUSE	Telomere-associated protein RIF1 (Rap1-interacting factor 1 homolog) (mRif1)	Rif1			2593.1	18.5	3378.6	8596.3			88.74	92.15	473.25			1305.8	5987.45		90.445	473.25
Q9EQZ7	RIMS2_MOUSE	Regulating synaptic membrane exocytosis protein 2 (Rab-3-interacting molecule 2) (RIM 2) (Rab-3-interacting protein 2)	Rims2
Q3UJU9	RMD3_MOUSE	Regulator of microtubule dynamics protein 3 (RMD-3) (mRMD-3) (Protein FAM82A2) (Protein FAM82C)	Rmdn3			1358			5626	1432	9183.7			9186.4	8511.8		1358	5626	5307.85		8849.1
Q8R1Z9	RN121_MOUSE	RING finger protein 121	Rnf121			794.3	13444										7119.15
Q9CQJ4	RING2_MOUSE	E3 ubiquitin-protein ligase RING2 (EC 2.3.2.27) (RING finger protein 1B) (RING1b) (RING finger protein 2) (RING-type E3 ubiquitin transferase RING2)	Rnf2	36718	189	83976	28633	63345	13534	27723	28918	4862	23927	42263	41536	18453.5	56304.5	38439.5	28320.5	14394.5	41899.5
Q8BFU3	RN214_MOUSE	RING finger protein 214	Rnf214			4743.8	4465	5733.9	7632.6			3789.3		5656.6	414.4		4604.4	6683.25		3789.3	3035.5
A0A0X1KG60	A0A0X1KG60_MOUSE	E3 ubiquitin-protein ligase BRE1B	Rnf40			15861	55717	99588	7719	6224	11651	98487	36262	11841	13398		35789	53653.5	8937.5	67374.5	12619.5
Q99M28	RNPS1_MOUSE	RNA-binding protein with serine-rich domain 1	Rnps1	18655	16745	7637	4356	31467	1188	26863	24985	5184	27965	869	63399	17700	5996.5	16327.5	25924	16574.5	32134
Q8VEE4	RFA1_MOUSE	Replication protein A 70 kDa DNA-binding subunit (RP-A p70) (Replication factor A protein 1) (RF-A protein 1)	Rpa1	2538	15635	47886	32695	22162	3754	38434	22523	58963	34966	4774	32179	9086.5	40290.5	12958	30478.5	46964.5	18476.5
Q9CQ71	RFA3_MOUSE	Replication protein A 14 kDa subunit (RP-A p14) (Replication factor A protein 3) (RF-A protein 3)	Rpa3			18497	1714	97278	98588		182	1291	12531	5591.2	2123		10105.5	97933	182	6911	3857.1
V9GWX3	V9GWX3_MOUSE	RNA polymerase II-associated protein 1	Rpap1				11777	13569	48749			9977.2					11777	31159		9977.2
I7HLV2	I7HLV2_MOUSE	60S ribosomal protein L10 (Ribosomal protein 10) (Fragment)	Rpl10	143	51961	44472	37684	16461	27775	31791	16532	11139	21238	42637	3283	26052	41078	22118	24161.5	16188.5	22960
Q5XJF6	Q5XJF6_MOUSE	Ribosomal protein	Rpl10a	41238	18154	121	6982	85685	32854	3874	31244	36518	5747	81321	4275	29696	3551.5	59269.5	17559	21132.5	42798
P35979	RL12_MOUSE	60S ribosomal protein L12	Rpl12	34415	238	37535	1869	93215	23878	49914	27162	14227	63952	1386	93361	17326.5	19702	58546.5	38538	39089.5	47373.5
P47963	RL13_MOUSE	60S ribosomal protein L13 (A52)	Rpl13	3574	15883	4622	35865	2678	12421	51853	3429	31295	2154	1345	75844	9728.5	20243.5	7549.5	27641	16724.5	38594.5
P19253	RL13A_MOUSE	60S ribosomal protein L13a (Transplantation antigen P198) (Tum-P198 antigen)	Rpl13a	19788	13264	44266	2228	25428	1471	2555	13339	95677	74841	92159	6254	16526	23247	13449.5	7947	85259	49206.5
Q9CR57	RL14_MOUSE	60S ribosomal protein L14	Rpl14	32732	19287	1216	1191	11174	75315	17153		54594	3633	1157	9975	26009.5	1203.5	43244.5	17153	29113.5	5566
Q6ZWZ7	Q6ZWZ7_MOUSE	60S ribosomal protein L17 (MCG123291, isoform CRA_d) (MCG50776) (Ribosomal protein L17)	Rpl17			2171	58522		84739	57961		7926	25985				30346.5	84739	57961	16955.5
A0A1B0GSF7	A0A1B0GSF7_MOUSE	60S ribosomal protein L18 (MCG132477, isoform CRA_c)	Rpl18	16739	7696	21884	59927	15241	79598	19753	9139	1184	6818	1499	83386	12217.5	40905.5	47419.5	14446	4001	42442.5
A0A1D5RLW5	A0A1D5RLW5_MOUSE	60S ribosomal protein L18a	Rpl18a	1897	1198	89579	62455	42194	27737	36453	28156	41842	22623	25999	9334	1547.5	76017	34965.5	32304.5	32232.5	17666.5
A2A547	A2A547_MOUSE	Ribosomal protein L19	Rpl19	16739	6369	2861	4165	21937	12373	95124	9191	1726	89934	21799	11789	11554	3513	17155	52157.5	45830	16794
Q9CQM8	Q9CQM8_MOUSE	60S ribosomal protein L21 (MCG120646) (MCG121646, isoform CRA_a) (MCG121688) (MCG18971) (Ribosomal protein L21) (Rpl21 protein)	Rpl21		58485	2241	15829	53785	1274	1452	83511	18317	28333			58485	9035	27529.5	42481.5	23325
P67984	RL22_MOUSE	60S ribosomal protein L22 (Heparin-binding protein HBp15)	Rpl22	37953	17674	39437	23815	16666	73329	41959	22216	44759	25816	85535	33427	27813.5	31626	44997.5	32087.5	35287.5	59481
P62830	RL23_MOUSE	60S ribosomal protein L23	Rpl23	87835	3511	35824	17498	18711	9942	97687	4713	36493	2196	26313	12865	45673	26661	14326.5	51200	19344.5	19589
Q8BP67	RL24_MOUSE	60S ribosomal protein L24	Rpl24	2922	1289	48134	28455	3755	12999	32899	279	27234	24146	22861	12481	2105.5	38294.5	8377	16589	25690	17671
B1ARA3	B1ARA3_MOUSE	60S ribosomal protein L26 (Fragment)	Rpl26	26325	1583	5231	3334	11282	8474	2257	18345	355	18277	16641	12318	13954	4282.5	9878	10301	9316	14479.5
P61358	RL27_MOUSE	60S ribosomal protein L27	Rpl27	711	47265	264	1373	1314	1254	61575	84567	14845	1238	17559	73167	23988	818.5	1284	73071	8041.5	45363
P14115	RL27A_MOUSE	60S ribosomal protein L27a (L29)	Rpl27a	3857	13527	4464	3966	16769	1563	27614	22311	17814	16275	11568	1294	8692	4215	9166	24962.5	17044.5	6431
P41105	RL28_MOUSE	60S ribosomal protein L28	Rpl28	1679	78423	44235	4278	41264	2748	2211	11372	2617	1981	25636	1434	40051	24256.5	22006	6791.5	2299	13535
P27659	RL3_MOUSE	60S ribosomal protein L3 (J1 protein)	Rpl3	57779	27957	87125	81357	59794	82538	37421	1111	6637	52867	7834	14917	42868	84241	71166	19266	29752	11375.5
P62889	RL30_MOUSE	60S ribosomal protein L30	Rpl30			11878	1298	11728		39978		171	84286	1293	9151		6588	11728	39978	42228.5	5222
P62900	RL31_MOUSE	60S ribosomal protein L31	Rpl31	15844	67933	2728	1546	1783	13859	14486	62653	1298	165	53539	3491	41888.5	2137	7821	38569.5	731.5	28515
P62911	RL32_MOUSE	60S ribosomal protein L32	Rpl32				2435	3451	1675	49537	32235				53969		2435	2563	40886		53969
Q9D1R9	RL34_MOUSE	60S ribosomal protein L34	Rpl34	83521	44696	82251	61924	9673	44811	9599	59841	561	41541	69138	49994	64108.5	72087.5	27242	34720	21051	59566
Q6ZWV7	RL35_MOUSE	60S ribosomal protein L35	Rpl35	79998	23535	16293	36525	67671	8275	12995	14315	78692	51537	47877	4264	51766.5	26409	37973	13655	65114.5	26070.5
O55142	RL35A_MOUSE	60S ribosomal protein L35a	Rpl35a	95756	65818	226	15443	66354	32748	75885	8321	8386	55419	2636	15336	80787	7834.5	49551	42103	31902.5	8986
Q6ZWZ4	Q6ZWZ4_MOUSE	60S ribosomal protein L36	Rpl36	51484	694	585	38945	36685	23546	27459	1361	84395	11271	13729	6968	26089	19765	30115.5	14410	47833	10348.5
P61514	RL37A_MOUSE	60S ribosomal protein L37a	Rpl37a
Q9JJI8	RL38_MOUSE	60S ribosomal protein L38	Rpl38	3379	22283	47681	35176	3457	14435	42784	31291	4817	35813	15717	65691	12831	41428.5	8946	37037.5	20315	40704
P62892	RL39_MOUSE	60S ribosomal protein L39	Rpl39	25741	1956	24724	1281	86211		33772	2357	67823	5749	34897	23821	13848.5	13002.5	86211	18064.5	36786	29359
Q9D8E6	RL4_MOUSE	60S ribosomal protein L4	Rpl4	96864	33419	25431	1338	15185	94934	15714	85217	1391	8611	14729	52419	65141.5	13384.5	55059.5	50465.5	5001	33574
P47962	RL5_MOUSE	60S ribosomal protein L5	Rpl5	14584	86217	6314	4423	26618	12658	226	123	13755	12685	12397	86167	50400.5	5368.5	19638	174.5	13220	49282
P47911	RL6_MOUSE	60S ribosomal protein L6 (TAX-responsive enhancer element-binding protein 107) (TAXREB107)	Rpl6	66275	3513	16414	115	169	6181	8214	4917	75613	513	4778	29542	34894	8264.5	3175	6565.5	38063	17160
P14148	RL7_MOUSE	60S ribosomal protein L7	Rpl7	66316	27127	391	197	25661	17479	14785	48991	14948	19862	82586	373	46721.5	294	21570	31888	17405	41479.5
P12970	RL7A_MOUSE	60S ribosomal protein L7a (Surfeit locus protein 3)	Rpl7a	31878	14753	58763	42263	35881	22533	3829	2577	3426	2534	21112	1597	23315.5	50513	29207	3203	2980	11354.5
P62918	RL8_MOUSE	60S ribosomal protein L8	Rpl8	32928	4545	146	76294	46597	23592	45493	28644	46561	66921	25959	18983	18736.5	38220	35094.5	37068.5	56741	22471
A0A140T8T4	A0A140T8T4_MOUSE	Ribosomal protein L9, pseudogene 6	Rpl9-ps6	21781	9931	39459	2787	3412	19877	269	23542	213	1484	17657	1282	15856	21123	11644.5	11905.5	848.5	9469.5
S4R1N1	S4R1N1_MOUSE	60S acidic ribosomal protein P0 (Fragment)	Rplp0	83275	16717	35558	3678	9477	93359	25398	22531	21313	1691	13453	95984	49996	19618	51418	23964.5	11502	54718.5
P99027	RLA2_MOUSE	60S acidic ribosomal protein P2	Rplp2									92876	81917	94844	17					87396.5	47430.5
Q91YQ5	RPN1_MOUSE	Dolichyl-diphosphooligosaccharide--protein glycosyltransferase subunit 1 (Dolichyl-diphosphooligosaccharide--protein glycosyltransferase 67 kDa subunit) (Ribophorin I) (RPN-I) (Ribophorin-1)	Rpn1	26244	1732	9596	59993	8269	51749	6416	37169	5345	47199	599	3216	13988	34794.5	30009	21792.5	26272	1907.5
A2ACG7	A2ACG7_MOUSE	Dolichyl-diphosphooligosaccharide--protein glycosyltransferase subunit 2	Rpn2			74154	17881	2359.2	368	6523	56892	2556	18829	31761	2155		46017.5	1363.6	31707.5	10692.5	16958
A0A0R4J195	A0A0R4J195_MOUSE	Regulation of nuclear pre-mRNA domain-containing protein 1B	Rprd1b	65124	2968	1126	5327	523	75255	3518	12911	42458	6353	54859	3278	34046	3226.5	37889	8214.5	24405.5	29068.5
A0A0G2JFW6	A0A0G2JFW6_MOUSE	Regulation of nuclear pre-mRNA domain-containing protein 2 (Fragment)	Rprd2			1165.1		39465				26	1248.5	22978	2791.8		1165.1	39465		637.25	12884.9
P63325	RS10_MOUSE	40S ribosomal protein S10	Rps10	28588	17312	15182	1168	21294	1785	19773	91874	18519	197	111	7285	22950	8175	11539.5	55823.5	9358	3698
A0A1B0GRR3	A0A1B0GRR3_MOUSE	40S ribosomal protein S11	Rps11	1135			89498	14375	99783		18322					1135	89498	57079	18322
Q6ZWZ6	Q6ZWZ6_MOUSE	40S ribosomal protein S12	Rps12-ps3	22798	152	32665	27628	26224	12377	25277	25453	21992	2	2422	24558	11475	30146.5	19300.5	25365	10997	13490
P62301	RS13_MOUSE	40S ribosomal protein S13	Rps13	22935	18732	322	2716	18436	9269	29837	1153	47679	2221	38924	2914	20833.5	1519	13852.5	15495	24950	20919
P62264	RS14_MOUSE	40S ribosomal protein S14	Rps14	16717	172	32496	2424	25958	16447	17993	14136	17623	16689	18354	12634	8444.5	17460	21202.5	16064.5	17156	15494
P62843	RS15_MOUSE	40S ribosomal protein S15 (RIG protein)	Rps15			8238	2785										5511.5
D3YVB4	D3YVB4_MOUSE	40S ribosomal protein S15a (Fragment)	Rps15a	22788	1726	4826	4359	2592	23221	23495	1237	21175	14114	6356	62983	12257	4592.5	12906.5	12366	17644.5	34669.5
P14131	RS16_MOUSE	40S ribosomal protein S16	Rps16	11993	6181	9841	79897	1447	11995	91825	53786	518	57518	544	39294	9087	44869	6721	72805.5	29018	19919
P63276	RS17_MOUSE	40S ribosomal protein S17	Rps17	8715	69164	73254	71228	41647	736	77349	81539	33654	28312	2349	21241	38939.5	72241	21191.5	79444	30983	11795
S4R1N6	S4R1N6_MOUSE	40S ribosomal protein S18	Rps18	79886	75841	12497	91969	91445	12324	41769	1365	8675	13635	8595	73639	77863.5	52233	51884.5	21567	11155	41117
Q9CZX8	RS19_MOUSE	40S ribosomal protein S19	Rps19	34914	2995	14934	191	11959	895	29734	24497	4647	27995	24834	15779	18954.5	7562.5	6427	27115.5	16321	20306.5
Q8C6B9	AROS_MOUSE	Active regulator of SIRT1 (40S ribosomal protein S19-binding protein 1) (RPS19-binding protein 1) (S19BP)	Rps19bp1	31655	2166	13136	1429	1834	13626	3875		288	17161	24716	112	16910.5	7282.5	7730	3875	8724.5	12414
P25444	RS2_MOUSE	40S ribosomal protein S2 (40S ribosomal protein S4) (Protein LLRep3)	Rps2	71235	3693	7275	11139	4665	15513	4117	3712	75183	17293	31489	18632	37464	9207	10089	3914.5	46238	25060.5
P60867	RS20_MOUSE	40S ribosomal protein S20	Rps20	1449	52154	164	1147	16491	1853	1629	4193	1424	93969	11795	9619	26801.5	655.5	9172	2911	47696.5	10707
Q9CQR2	RS21_MOUSE	40S ribosomal protein S21	Rps21	1334	32847	55431	74446	68834	4858	93588	6746	14467	1987	11462	5518	17090.5	64938.5	36846	50167	8227	8490
P62267	RS23_MOUSE	40S ribosomal protein S23	Rps23	45985	3119	16869	1637	244	14512	58559	3968	5144	18182	27897	2489	24552	9253	7378	31263.5	11663	15193
P62849	RS24_MOUSE	40S ribosomal protein S24	Rps24	64297	22656	14477	44834	47725	23788	7128	27248	29768	25829	1873	11233	43476.5	29655.5	35756.5	17188	27798.5	6553
A0A1L1SQA8	A0A1L1SQA8_MOUSE	40S ribosomal protein S25	Rps25	47249	38576	51762	27666			63823	27725	23397	1322			42912.5	39714		45774	12359.5
P62855	RS26_MOUSE	40S ribosomal protein S26	Rps26					11722	2682	666	5186	5336	38714	56982	47616			7202	2926	22025	52299
D6RH49	D6RH49_MOUSE	40S ribosomal protein S27	Rps27l	65248			672	17431	6483			6966	75567		53246	65248	672	11957		41266.5	53246
P62858	RS28_MOUSE	40S ribosomal protein S28	Rps28	93873	59926	1228	65834	13336	83445	83145	3714	62493	24822	18124	12934	76899.5	33531	48390.5	43429.5	43657.5	15529
P62274	RS29_MOUSE	40S ribosomal protein S29	Rps29	9589		14647	12412	17632		219	12862	14842	1283	17716	16188	9589	13529.5	17632	6540.5	8062.5	16952
P62908	RS3_MOUSE	40S ribosomal protein S3 (EC 4.2.99.18)	Rps3	11721	4371	1556	1849	1323	76697	1316	5644	86225	6558	9786	69845	8046	1702.5	39010	3480	46391.5	39815.5
P97351	RS3A_MOUSE	40S ribosomal protein S3a (Protein TU-11)	Rps3a	17268	115	4479	2427	27152	18859	2487	14186	19726	99411	17758	12775	8691.5	3453	23005.5	8336.5	59568.5	15266.5
P62702	RS4X_MOUSE	40S ribosomal protein S4, X isoform	Rps4x	15731	53517	14452	19513	17669	1253	14519	17122	2563	1875	2235	93212	34624	16982.5	9461	15820.5	2219	47723.5
D3YYM6	D3YYM6_MOUSE	40S ribosomal protein S5 (Fragment)	Rps5	21537	11523	1278	1163	72883	96696	1962	1275	14458	11	1948	126	16530	1220.5	84789.5	1618.5	7234.5	1037
P62754	RS6_MOUSE	40S ribosomal protein S6 (Phosphoprotein NP33)	Rps6	68868	59666	9671	78727	96321	25192	87283	5988	61448	33597	89259	66915	64267	44199	60756.5	46635.5	47522.5	78087
P62242	RS8_MOUSE	40S ribosomal protein S8	Rps8	17575	2376	1871	11765	1656	57856	1253	5957	1156	7434	11978	54197	9975.5	6818	29756	3605	4295	33087.5
Q6ZWN5	RS9_MOUSE	40S ribosomal protein S9	Rps9	38791	28683	88771	5873	27485	28542	67116	497	46524	3158	1525	15746	33737	47322	28013.5	33806.5	24841	8635.5
P14206	RSSA_MOUSE	40S ribosomal protein SA (37 kDa laminin receptor precursor) (37LRP) (37 kDa oncofetal antigen) (37/67 kDa laminin receptor) (LRP/LR) (67 kDa laminin receptor) (67LR) (Laminin receptor 1) (LamR) (Laminin-binding protein precursor p40) (LBP/p40) (OFA/iLRP)	Rpsa	17482	82658	1157	657	36879	14578	18262	12585	51411	35378	13692	97447	50070	907	25728.5	15423.5	43394.5	55569.5
A2AVJ7	A2AVJ7_MOUSE	Ribosome-binding protein 1	Rrbp1	2483	644	13781	33756	57711	37695	41781	2897	871.5	12117	27143	1676	1563.5	23768.5	47703	22339	6494.25	14409.5
Q91YK2	RRP1B_MOUSE	Ribosomal RNA processing protein 1 homolog B (RRP1-like protein B)	Rrp1b	24169		335	6685	13715	75661			44773			24437	24169	3510	44688		44773	24437
Q9CYH6	RRS1_MOUSE	Ribosome biogenesis regulatory protein homolog	Rrs1		1497	9487.9	61	7756	1254	9583.7	7646.3	6193	643.8	3368.2		1497	4774.45	4505	8615	3418.4	3368.2
Q8BVY0	RL1D1_MOUSE	Ribosomal L1 domain-containing protein 1	Rsl1d1			2159	24332	24842				17136	8135				13245.5	24842		12635.5
G3UW80	G3UW80_MOUSE	Probable ribosome biogenesis protein RLP24 (cDNA sequence BC003885, isoform CRA_a)	Rsl24d1	14445	71929	4872	28592	24679	27333	35825	24169	16764	16376	16168	1598	43187	16732	26006	29997	16570	8883
Q8BR75	Q8BR75_MOUSE	Serine/Arginine-related protein 53	Rsrc1			13138	66555	8721	71764	11272		93567	56315				39846.5	40242.5	11272	74941
A2RTL5	RSRC2_MOUSE	Arginine/serine-rich coiled-coil protein 2	Rsrc2	1531		81511	5498	11524				76249	33985			1531	43504.5	11524		55117
Q3UC65	RSRP1_MOUSE	Arginine/serine-rich protein 1	Rsrp1			27715	26633					42627	48536				27174			45581.5
Q99LF4	RTCB_MOUSE	tRNA-splicing ligase RtcB homolog (EC 6.5.1.3) (Focal adhesion-associated protein) (FAAP)	Rtcb	7347	46965	29269	14745	9151	58295	1518	1153	24329	12725	192	11623	27156	22007	33723	1335.5	18527	5907.5
Q8BH78	Q8BH78_MOUSE	Reticulon	Rtn4							12571	68192			1687					40381.5		1687
Q9CQE8	RTRAF_MOUSE	RNA transcription, translation and transport factor protein	RTRAF		1713	11679	1675						27817	8591	4286	1713	6677			27817	6438.5
P60122	RUVB1_MOUSE	RuvB-like 1 (EC 3.6.4.12) (49 kDa TATA box-binding protein-interacting protein) (49 kDa TBP-interacting protein) (DNA helicase p50) (Pontin 52) (TIP49a)	Ruvbl1	1256	7317	29462	2436	39836	34686	16322	12929	1576	92723	49912	7154	4286.5	15949	37261	14625.5	47149.5	28533
Q9WTM5	RUVB2_MOUSE	RuvB-like 2 (EC 3.6.4.12) (p47 protein)	Ruvbl2	23654	4795	31929	2968	2421	1438	23175	1494	17866	13966	18549	12681	14224.5	17448.5	1929.5	12334.5	15916	15615
D3YXK2	SAFB1_MOUSE	Scaffold attachment factor B1 (SAF-B1)	Safb										64847							64847
Q9QX96	SALL2_MOUSE	Sal-like protein 2 (Spalt-like protein 2) (Zinc finger protein Spalt-2) (Sal-2) (mSal-2)	Sall2	85758	47922	1722	4881	33737	26776	92357	19923	88	46916	4467	34981	66840	3301.5	30256.5	56140	23502	19724
E9Q317	E9Q317_MOUSE	Histone deacetylase complex subunit SAP18 (Sin3-associated polypeptide 18B)	Sap18			21478	1498	55859	954	16932	4892	93485	55434	4966	6489.6		11488	28406.5	10912	74459.5	5727.8
Q02614	S30BP_MOUSE	SAP30-binding protein (Transcriptional regulator protein HCNGP)	Sap30bp			53869	27169	23988	17332			58342	17398				40519	20660		37870
Q9D1J3	SARNP_MOUSE	SAP domain-containing ribonucleoprotein (Nuclear protein Hcc-1)	Sarnp	93798	447	4851	2455	249	36198	36219	29969	551	3432	363	18244	47122.5	3653	18223.5	33094	1991.5	9303.5
P26638	SYSC_MOUSE	Serine--tRNA ligase, cytoplasmic (EC 6.1.1.11) (Seryl-tRNA synthetase) (SerRS) (Seryl-tRNA(Ser/Sec) synthetase)	Sars	11335	7436	18442	16497	14821	95185	1936	14472	15389	12858	16371	91277	9385.5	17469.5	55003	8204	14123.5	53824
Q9Z315	SNUT1_MOUSE	U4/U6.U5 tri-snRNP-associated protein 1 (Hypoxia-associated factor) (Squamous cell carcinoma antigen recognized by T-cells 1) (SART-1) (mSART-1)	Sart1	15396	73619	38434	14128	13984	25148	62495	55841	37729	23263	1382	56724	44507.5	26281	19566	59168	30496	29053
P70122	SBDS_MOUSE	Ribosome maturation protein SBDS (Protein 22A3) (Shwachman-Bodian-Diamond syndrome protein homolog)	Sbds			3515	28987	5897.6	415	7572				711.8			16251	3156.3	7572		711.8
Q5U4C3	SFR19_MOUSE	Splicing factor, arginine/serine-rich 19 (SR-related and CTD-associated factor 1)	Scaf1			93169	76466		6583			88214	824	2222			84817.5	6583		44519	2222
E9PZM7	E9PZM7_MOUSE	SR-related CTD-associated factor 11	Scaf11	2265	93543	2857		1457	56343	93931			55758			47904	2857	28900	93931	55758
Q6DID3	SCAF8_MOUSE	Protein SCAF8 (RNA-binding motif protein 16) (SR-related and CTD-associated factor 8)	Scaf8	16142	59698	34763	11458	12939	6118.9	7718		19376	1442	24168	11763	37920	23110.5	9528.95	7718	10409	17965.5
Q8K021	SCAM1_MOUSE	Secretory carrier-associated membrane protein 1 (Secretory carrier membrane protein 1)	Scamp1					21744		2338					29153			21744	2338		29153
Q4W8U9	Q4W8U9_MOUSE	Scg2 protein (Secretogranin-2)	Scg2	95545	498	1249	6353.1	97938	1354	62877	31963	3678	16633	1616	69799	48021.5	3801.05	49646	47420	10155.5	35707.5
A0A0J9YV20	A0A0J9YV20_MOUSE	Protein SDA1 homolog	Sdad1	26499	18623	58717	66311	455				3182				22561	62514	455		3182
Q9ESP1	SDF2L_MOUSE	Stromal cell-derived factor 2-like protein 1 (SDF2-like protein 1)	Sdf2l1			998	4449		36739	16336	15274	1728	58779	32872	35491		2723.5	36739	15805	30253.5	34181.5
Q8K2B3	SDHA_MOUSE	Succinate dehydrogenase [ubiquinone] flavoprotein subunit, mitochondrial (EC 1.3.5.1) (Flavoprotein subunit of complex II) (Fp)	Sdha	51475	16183	6352					742.6	45.8	23825	4441	1245	33829	6352		742.6	11935.4	2843
Q9D1M0	SEC13_MOUSE	Protein SEC13 homolog (GATOR complex protein SEC13) (SEC13-like protein 1) (SEC13-related protein)	Sec13			1521	892	15334		7464	66528	92312	2485	1771	21326		1206.5	15334	36996	47398.5	11548.5
E9QAT4	E9QAT4_MOUSE	Protein transport protein sec16	Sec16a		2397	624.87				37774	3372			318.83	7697.5	2397	624.87		20573		4008.16
E9Q6R3	E9Q6R3_MOUSE	Vesicle-trafficking protein SEC22b	Sec22b	1366	176	2758	11592	38275	19262	19367	13138	99767	667	12186		771	7175	28768.5	16252.5	50217	12186
G3X928	G3X928_MOUSE	SEC23-interacting protein (Sec23 interacting protein, isoform CRA_c)	Sec23ip	65673	15153	48786	17957	41127	26986	1192	4649	36374	198	39365	267	40413	33371.5	34056.5	2920.5	18286	19816
G3X972	G3X972_MOUSE	SEC24 related gene family, member C (S. cerevisiae), isoform CRA_a (Sec24-related gene family, member C (S. cerevisiae))	Sec24c			4277		39349	16692	12582	28524	1629		4424	6697.1		4277	28020.5	20553	1629	5560.55
Q3UPL0	SC31A_MOUSE	Protein transport protein Sec31A (SEC31-like protein 1) (SEC31-related protein A)	Sec31a			3833.2	5398.2	592.6		385	7691.4		5391.9		661.7		4615.7	592.6	4038.2	5391.9	661.7
A0A0J9YTY0	A0A0J9YTY0_MOUSE	Septin-11	Sept11	1142	58547	34717	18469	2633	11845	24268	151	28635	2277	2914	72175	29844.5	26593	7239	12209.5	15456	37544.5
P42208	SEPT2_MOUSE	Septin-2 (Neural precursor cell expressed developmentally down-regulated protein 5) (NEDD-5)	Sept2	18491	7971	1414	9235	87438	4929	1974	97891	12682	52483	6556	47277	13231	5324.5	46183.5	49932.5	32582.5	26916.5
Q9Z2Q6	SEPT5_MOUSE	Septin-5 (Cell division control-related protein 1) (CDCrel-1) (Peanut-like protein 1)	Sept5	43223	6311	16423	1523	93494	76887	953	2747	54635	82973	27199	4271	24767	8973	85190.5	1850	68804	15735
Q9R1T4	SEPT6_MOUSE	Septin-6	Sept6
O55131	SEPT7_MOUSE	Septin-7 (CDC10 protein homolog)	Sept7			1367	1894	1957	295	5139	46497	28785	11952	8528	2373		1630.5	1126	25818	20368.5	5450.5
A2A6U3	A2A6U3_MOUSE	Septin-9	Sept9	64146	14386	152	1791	17595	13696	869	12866	14277	13727	7632	374	39266	971.5	15645.5	6867.5	14002	4003
Q3UMP4	Q3UMP4_MOUSE	Plasminogen activator inhibitor 1 RNA-binding protein	Serbp1	1944	4957	6792	5294	6437	15744	68665	431	75359	58951	1654	1681	3450.5	6043	11090.5	34548	67155	1667.5
E9PYH6	E9PYH6_MOUSE	SET domain-containing 1A	Setd1a					13417	458					89839	61168			6937.5			75503.5
Q91WC0	SETD3_MOUSE	Histone-lysine N-methyltransferase setd3 (EC 2.1.1.43) (Endothelial differentiation inhibitory protein D10) (SET domain-containing protein 3)	Setd3			14497	1192	8151.9		24544	156	84.9					7844.5	8151.9	12350	84.9
E9Q4Q2	E9Q4Q2_MOUSE	Splicing factor 1	Sf1	29261	77474	21412	48584	22192	18115	17685	85166	4916	39411	16426	8518	53367.5	34998	20153.5	51425.5	22163.5	12472
Q8K4Z5	SF3A1_MOUSE	Splicing factor 3A subunit 1 (SF3a120)	Sf3a1	9833	37843	46286	3137	2659	99577	96923	4135	46369	3249	67416	32191	23838	24711.5	51118	50529	24809	49803.5
D3YW09	D3YW09_MOUSE	Splicing factor 3A subunit 2 (Splicing factor 3a, subunit 2, isoform CRA_c)	Sf3a2	23572		14326	67895	48939	14412	25674		12819	1413	17797	7485	23572	41110.5	31675.5	25674	7116	12641
Q9D554	SF3A3_MOUSE	Splicing factor 3A subunit 3 (SF3a60) (Spliceosome-associated protein 61) (SAP 61)	Sf3a3	6392	29138	14133	14447	22727	62518	69864	39115	1962	1633	16571	13258	17765	14290	42622.5	54489.5	1797.5	14914.5
G5E866	G5E866_MOUSE	Splicing factor 3B subunit 1 (Splicing factor 3b, subunit 1)	Sf3b1	46446		4569	29172	18925	52921	1629	3195	64841	43847	9289	52254	46446	16870.5	35923	2412	54344	30771.5
Q3UJB0	Q3UJB0_MOUSE	Splicing factor 3b, subunit 2	Sf3b2	54952	12596	42643	24364	89191	95597	36297	3412	52754	86237	1491	1784	33774	33503.5	92394	19854.5	69495.5	1637.5
Q921M3	SF3B3_MOUSE	Splicing factor 3B subunit 3 (Pre-mRNA-splicing factor SF3b 130 kDa subunit) (SF3b130) (Spliceosome-associated protein 130) (SAP 130)	Sf3b3	12368	22225	6349	7161	92852	6522.1	27967	2574.9	71429	12386	6315	43118	17296.5	6755	49687.1	15271	41907.5	24716.5
Q923D4	SF3B5_MOUSE	Splicing factor 3B subunit 5 (SF3b5) (Pre-mRNA-splicing factor SF3b 10 kDa subunit)	Sf3b5			15476	55671	11154		29239		26976	15798	54985	37738		35573.5	11154	29239	21387	46361.5
Q8VIJ6	SFPQ_MOUSE	Splicing factor, proline- and glutamine-rich (DNA-binding p52/p100 complex, 100 kDa subunit) (Polypyrimidine tract-binding protein-associated-splicing factor) (PSF) (PTB-associated-splicing factor)	Sfpq	1582	92699	23512	17659	17113	11332	93761	5665	1933	14266	13538	89514	47140.5	20585.5	14222.5	49713	8099.5	51526
Q3USH5	SFSWA_MOUSE	Splicing factor, suppressor of white-apricot homolog (Splicing factor, arginine/serine-rich 8) (Suppressor of white apricot protein homolog)	Sfswap			14943						18411	1481				14943			9946
D3YZT4	D3YZT4_MOUSE	Sphingosine-1-phosphate lyase 1 (Fragment)	Sgpl1
Q91VW3	SH3L3_MOUSE	SH3 domain-binding glutamic acid-rich-like protein 3	Sh3bgrl3			6224				4527	47545		2416				6224		26036	2416
P50431	GLYC_MOUSE	Serine hydroxymethyltransferase, cytosolic (SHMT) (EC 2.1.2.1) (Glycine hydroxymethyltransferase) (Serine methylase)	Shmt1			1354	85745	94177			8331		55518	62492	41152		43549.5	94177	8331	55518	51822
Q9CZN7	GLYM_MOUSE	Serine hydroxymethyltransferase, mitochondrial (SHMT) (EC 2.1.2.1) (Glycine hydroxymethyltransferase) (Serine methylase)	Shmt2		789.6	12599	16956	198	5418.2	2675	34661	26187	2312	2135	13746	789.6	14777.5	2808.1	18668	14249.5	7940.5
Q8K2Q9	SHOT1_MOUSE	Shootin-1 (Shootin1)	Shtn1					76974										76974
P46062	SIPA1_MOUSE	Signal-induced proliferation-associated protein 1 (Sipa-1) (GTPase-activating protein Spa-1)	Sipa1	24818		17557										24818	17557
Q4VBF8	Q4VBF8_MOUSE	Signal-induced proliferation-associated 1-like protein 1 (Sipa1l1 protein)	Sipa1l1	2131			3135.6	56.9	2937.6	71.8		2211.7		38.7		2131	3135.6	1497.25	71.8	2211.7	38.7
Q6NZR5	Q6NZR5_MOUSE	Superkiller viralicidic activity 2-like (S. cerevisiae)	Skiv2l			1954.1	2187.5		1926								2070.8	1926
Q8CI08	SLAI2_MOUSE	SLAIN motif-containing protein 2	Slain2	15151	535		25532		38915			48146	45415	55671	38297	7843	25532	38915		46780.5	46984
Q8VEM8	MPCP_MOUSE	Phosphate carrier protein, mitochondrial (Phosphate transport protein) (PTP) (Solute carrier family 25 member 3)	Slc25a3			61698											61698
P48962	ADT1_MOUSE	ADP/ATP translocase 1 (ADP,ATP carrier protein 1) (ADP,ATP carrier protein, heart/skeletal muscle isoform T1) (Adenine nucleotide translocator 1) (ANT 1) (Solute carrier family 25 member 4) (mANC1)	Slc25a4			5154	74252	35743	96839	68996	2133	92571	7371	5791	48131		39703	66291	35564.5	49971	26961
P51881	ADT2_MOUSE	ADP/ATP translocase 2 (ADP,ATP carrier protein 2) (Adenine nucleotide translocator 2) (ANT 2) (Solute carrier family 25 member 5) [Cleaved into: ADP/ATP translocase 2, N-terminally processed]	Slc25a5	1412	64564	84274	75183	9943	58128	99	117	55299	72458	77672	99588	32988	79728.5	34035.5	108	63878.5	88630
P32037	GTR3_MOUSE	Solute carrier family 2, facilitated glucose transporter member 3 (Glucose transporter type 3, brain) (GLUT-3)	Slc2a3		35751	6835		37121								35751	6835	37121
A0A0U1RPK4	A0A0U1RPK4_MOUSE	4F2 cell-surface antigen heavy chain	Slc3a2	11453		64523	52657	75728	3587	1289	6927	83699	23986	12542	35533	11453	58590	39657.5	4108	53842.5	24037.5
E9Q1Q0	E9Q1Q0_MOUSE	Solute carrier family 4 (anion exchanger), member 1, adaptor protein	Slc4a1ap			26862	18811	1268	19386		1551	16464	1174	11589	153		22836.5	10327	1551	8819	5871
E9Q3N1	E9Q3N1_MOUSE	High affinity cationic amino acid transporter 1 (Fragment)	Slc7a1			1245	9292.1							1989	11619		5268.55				6804
Q9D8T7	SLIRP_MOUSE	SRA stem-loop-interacting RNA-binding protein, mitochondrial	Slirp	1322	249	5523	45787	79348	86246	33165	21325	1981	12479	22758	9854	785.5	25655	82797	27245	7230	16306
Q8CH25	SLTM_MOUSE	SAFB-like transcription modulator (Modulator of estrogen-induced transcription) (SAF-like transcription modulator)	Sltm	1273		36264	2194	14625	67249		4825	2947	89713	31186	3122	1273	19229	40937	4825	46330	17154
Q8BHJ9	SLU7_MOUSE	Pre-mRNA-splicing factor SLU7	Slu7	1644		2733	18587	3882.6	37.8				637.3	3158.5	1344.1	1644	10660	1960.2		637.3	2251.3
E9Q5P9	E9Q5P9_MOUSE	Mothers against decapentaplegic homolog 2 (Fragment)	Smad2			4189	3966	4271	12219		54539	357	35947	3144	35454		4077.5	8245	54539	18152	19299
G3UX35	G3UX35_MOUSE	Transcription activator BRG1 (Fragment)	Smarca4	417	19647	3622	1776	15773	1719.8	31851			1599.5	39483	4753	10032	2699	8746.4	31851	1599.5	22118
Q91ZW3	SMCA5_MOUSE	SWI/SNF-related matrix-associated actin-dependent regulator of chromatin subfamily A member 5 (EC 3.6.4.-) (Sucrose nonfermenting protein 2 homolog) (mSnf2h)	Smarca5	1267	33364	47773	55916	42999	1241	2258	6616	29457	17538	8489	5898	17315.5	51844.5	22120	4437	23497.5	7193.5
Q04692	SMRCD_MOUSE	SWI/SNF-related matrix-associated actin-dependent regulator of chromatin subfamily A containing DEAD/H box 1 (EC 3.6.4.12) (ATP-dependent helicase SMARCAD1) (Enhancer trap locus homolog 1) (Etl-1)	Smarcad1			1355	11983	1985.2			8856.7		5831.1				6669	1985.2	8856.7	5831.1
Q3UNN4	Q3UNN4_MOUSE	SWI/SNF complex subunit SMARCC1	Smarcc1	77574	1611	7254	61255	7966	37422	23734	5891.5	14236	275	88263	58937	39592.5	34254.5	22694	14812.8	7255.5	73600
Q3UID0	Q3UID0_MOUSE	SWI/SNF complex subunit SMARCC2	Smarcc2			25188	9467.8	8276	61688	2974.6		2998.9		73856	61198		17327.9	34982	2974.6	2998.9	67527
A0A0G2JG60	A0A0G2JG60_MOUSE	SWI/SNF related, matrix associated, actin dependent regulator of chromatin, subfamily d, member 3, isoform CRA_a (SWI/SNF-related matrix-associated actin-dependent regulator of chromatin subfamily D member 3)	Smarcd3			11539	11634			795.3	4563.8			1475	7618.4		11586.5		2679.55		4546.7
O54941	SMCE1_MOUSE	SWI/SNF-related matrix-associated actin-dependent regulator of chromatin subfamily E member 1 (BRG1-associated factor 57) (BAF57)	Smarce1	53322	69235	26359	1818	27778	22667	475	133	2199	21582	16777	1113	61278.5	14088.5	25222.5	304	11890.5	8945
Q9CU62	SMC1A_MOUSE	Structural maintenance of chromosomes protein 1A (SMC protein 1A) (SMC-1-alpha) (SMC-1A) (Chromosome segregation protein SmcB) (Sb1.8)	Smc1a	1687	62294	16328	23959	4164	17863	11336		49845	39546	65732	85356	31990.5	20143.5	11013.5	11336	44695.5	75544
Q8CG48	SMC2_MOUSE	Structural maintenance of chromosomes protein 2 (SMC protein 2) (SMC-2) (Chromosome-associated protein E) (FGF-inducible protein 16) (XCAP-E homolog)	Smc2	2353		1399	3986	87213	35234	22993	12376	5243	28523	82747	27328	2353	2692.5	61223.5	17684.5	16883	55037.5
Q9CW03	SMC3_MOUSE	Structural maintenance of chromosomes protein 3 (SMC protein 3) (SMC-3) (Basement membrane-associated chondroitin proteoglycan) (Bamacan) (Chondroitin sulfate proteoglycan 6) (Chromosome segregation protein SmcD) (Mad member-interacting protein 1)	Smc3		67913	4336	15533	1644	5647.5	11575	8732.1	6394.7	6261.2	11686	9883	67913	9934.5	3645.75	10153.5	6327.95	10784.5
Q8CG47	SMC4_MOUSE	Structural maintenance of chromosomes protein 4 (SMC protein 4) (SMC-4) (Chromosome-associated polypeptide C) (XCAP-C homolog)	Smc4	9391.3	4914.7	3539	235	24328	1892	29554	8338.6	16184	19896	15854	167	7153	1887	13110	18946.3	18040	8010.5
Q6P5D8	SMHD1_MOUSE	Structural maintenance of chromosomes flexible hinge domain-containing protein 1	Smchd1			1799	979.58	162.4	3383.4	88412		7.71	676.92	2472.7	116.4		1389.29	1772.9	88412	342.315	1294.55
Q5PXT4	Q5PXT4_MOUSE	Survival motor neuron protein (Survival of motor neuron)	Smn1	59792	36653	63444	25639	6562	4682	24291		3548				48222.5	44541.5	5622	24291	3548
Q8BGT7	SPF30_MOUSE	Survival of motor neuron-related-splicing factor 30 (30 kDa splicing factor SMNrp) (SMN-related protein) (Survival motor neuron domain-containing protein 1)	Smndc1	35585	16827	2151	18786	16586	86255	1851		32742	22736	15151	79738	26206	10468.5	51420.5	1851	27739	47444.5
Q3UKJ7	SMU1_MOUSE	WD40 repeat-containing protein SMU1 (Smu-1 suppressor of mec-8 and unc-52 protein homolog) [Cleaved into: WD40 repeat-containing protein SMU1, N-terminally processed]	Smu1		237	46592	17873	63499	15231	3374		75743	5153	1239	145	237	32232.5	39365	3374	40448	692
Q78PY7	SND1_MOUSE	Staphylococcal nuclease domain-containing protein 1 (100 kDa coactivator) (p100 co-activator)	Snd1	36121	13853	8888	76486	86176	54192	48751	286	5412	44564	38833	29631	24987	42687	70184	24518.5	24988	34232
Q6P4T2	U520_MOUSE	U5 small nuclear ribonucleoprotein 200 kDa helicase (EC 3.6.4.13) (BRR2 homolog) (U5 snRNP-specific 200 kDa protein) (U5-200KD)	Snrnp200	1222	3565	92849	68825	25468	16162	75439	167	1471	79457	15645	1217	2393.5	80837	20815	37803	40464	8431
Q8K194	SNR27_MOUSE	U4/U6.U5 small nuclear ribonucleoprotein 27 kDa protein (U4/U6.U5 snRNP 27 kDa protein) (U4/U6.U5-27K) (U4/U6.U5 tri-snRNP-associated protein 3)	Snrnp27			15413	13343	136	77136			2856	22223	4347	57627		14378	38636		12539.5	30987
Q6PE01	SNR40_MOUSE	U5 small nuclear ribonucleoprotein 40 kDa protein (U5 snRNP 40 kDa protein) (WD repeat-containing protein 57)	Snrnp40	1633	17845	48637	19325		12128	8891		31612	19841	23264	12366	9739	33981	12128	8891	25726.5	17815
A0A1B0GRR8	A0A1B0GRR8_MOUSE	U1 small nuclear ribonucleoprotein 70 kDa (Fragment)	Snrnp70		38948	6418	48412			4817		21491	14749			38948	27415		4817	18120
Q62189	SNRPA_MOUSE	U1 small nuclear ribonucleoprotein A (U1 snRNP A) (U1-A) (U1A)	Snrpa	67362	43325	16181	11983	1576	11849	28738	37483	32982	15513	15533	1352	55343.5	14082	6712.5	33110.5	24247.5	8442.5
P57784	RU2A_MOUSE	U2 small nuclear ribonucleoprotein A' (U2 snRNP A')	Snrpa1			6677	2687		25322	36238	459	14914	13487				4682	25322	18348.5	14200.5
Q9CQI7	RU2B_MOUSE	U2 small nuclear ribonucleoprotein B'' (U2 snRNP B'')	Snrpb2	11678		2353								77932	39752	11678	2353				58842
P62315	SMD1_MOUSE	Small nuclear ribonucleoprotein Sm D1 (Sm-D1) (Sm-D autoantigen) (snRNP core protein D1)	Snrpd1	1187	83328	16676	2251	18111	16817	95479	29658	1383	1422	31331	91279	42257.5	9463.5	17464	62568.5	1402.5	61305
P62317	SMD2_MOUSE	Small nuclear ribonucleoprotein Sm D2 (Sm-D2) (snRNP core protein D2)	Snrpd2			73867	2571			1553	1783	11873	22256				38219		1668	17064.5
P62320	SMD3_MOUSE	Small nuclear ribonucleoprotein Sm D3 (Sm-D3) (snRNP core protein D3)	Snrpd3	5355	17972	14835	1386	18934	8159	24769	249	56174	38947	2981	19724	11663.5	8110.5	13546.5	12509	47560.5	11352.5
P62305	RUXE_MOUSE	Small nuclear ribonucleoprotein E (snRNP-E) (Sm protein E) (Sm-E) (SmE)	Snrpe	3149	1113	12935	85159	83892	93656	11932	84481	15428	12264	34278	33964	2131	49047	88774	48206.5	13846	34121
P62309	RUXG_MOUSE	Small nuclear ribonucleoprotein G (snRNP-G) (Sm protein G) (Sm-G) (SmG)	Snrpg			8994	69699		93196		9737		1219				39346.5	93196	9737	1219
A0A0B4J1E2	A0A0B4J1E2_MOUSE	SNW domain-containing protein 1	Snw1	5586	15368	8315	68494	21188	22867	7622	821	1489	9466	246	1232	10477	38404.5	22027.5	4221.5	5477.5	739
Q6NZD2	Q6NZD2_MOUSE	Sorting nexin-1	Snx1								5149	1652			43885				5149	1652	43885
Q6ZWQ5	Q6ZWQ5_MOUSE	Sorting nexin 12, isoform CRA_c (Sorting nexin-12)	Snx12			2131		7327.3			12556	9285.2					2131	7327.3	12556	9285.2
Q9CWK8	SNX2_MOUSE	Sorting nexin-2	Snx2		38717	442	19846	86788	64874		82782	34468	17683	1183	16189	38717	10144	75831	82782	26075.5	8686
D3Z789	D3Z789_MOUSE	Sorting nexin-3	Snx3			59337	52511	23793	3156	59851	457	4868	451	49813	4694		55924	13474.5	30154	2659.5	27253.5
Q9D8U8	SNX5_MOUSE	Sorting nexin-5	Snx5		6927	51992	71747	49369	37154	7844	25561	1473		427	18264	6927	61869.5	43261.5	16702.5	1473	9345.5
A0A1W2P6Y0	A0A1W2P6Y0_MOUSE	Sorting nexin-6	Snx6			2687											2687
Q9QX47	SON_MOUSE	Protein SON (Negative regulatory element-binding protein) (NRE-binding protein)	Son	11368	2371	43594	62327	29542	25725	5245.2	42.7	65567	43723	23362	1592	6869.5	52960.5	27633.5	2643.95	54645	12477
Q7TNE3	SPAG7_MOUSE	Sperm-associated antigen 7	Spag7	199	4798	11252	8356	183	75987	93456	43869	52821	1171	11448	5581	2498.5	9804	38085	68662.5	26996	8514.5
Q8K1N4	SPAS2_MOUSE	Spermatogenesis-associated serine-rich protein 2 (Serine-rich spermatocytes and round spermatid 59 kDa protein) (p59scr)	Spats2			38572	31161			39626							34866.5		39626
Q9D083	SPC24_MOUSE	Kinetochore protein Spc24	Spc24					3294	87376					24141	3911			45335			14026
A0A140LJG6	A0A140LJG6_MOUSE	MCG7038, isoform CRA_a (Signal peptidase complex subunit 2)	Spcs2				31239	17181	29832		54552	4481	4337		2842		31239	23506.5	54552	4409	2842
A3KGU5	A3KGU5_MOUSE	Spectrin alpha chain, non-erythrocytic 1	Sptan1	2837	8271	1619	4922	3716.7	2597	15575	9292.4	4792.6	8341.8	764.2	3394.1	5554	3270.5	3156.85	12433.7	6567.2	2079.15
Q62261	SPTB2_MOUSE	Spectrin beta chain, non-erythrocytic 1 (Beta-II spectrin) (Embryonic liver fodrin) (Fodrin beta chain)	Sptbn1	33545	15185	72775	3599	59592	347	5138	13272	42261	31444	3461	23194	24365	38187	29969.5	9205	36852.5	13327.5
A0A1B0GSR3	A0A1B0GSR3_MOUSE	Splicing regulatory glutamine/lysine-rich protein 1 (Fragment)	Srek1			28679	28832		81632			169	1114				28755.5	81632		641.5
Q64674	SPEE_MOUSE	Spermidine synthase (SPDSY) (EC 2.5.1.16) (Putrescine aminopropyltransferase)	Srm		1186	199	59775	22893	46828	61425	4445	74436	2473	4992	24186	1186	29987	34860.5	32935	38454.5	14589
A2AUM6	A2AUM6_MOUSE	Signal recognition particle 14 kDa protein	Srp14						38273	61749	42232	38554		297	35575			38273	51990.5	38554	17936
A2AAN2	A2AAN2_MOUSE	Signal recognition particle subunit SRP68 (SRP68)	Srp68			9768.7	696.4	762.9	4328				5995.8	2759.3			5232.55	2545.45		5995.8	2759.3
E9Q740	E9Q740_MOUSE	Signal recognition particle subunit SRP72	Srp72			5334.3	3853.7										4594
F6VF36	F6VF36_MOUSE	Signal recognition particle receptor ('docking protein') (Fragment)	Srpr	33	263	1118	35865	1539	12187	38937	31975	3232	3499	34945	37654	148	18491.5	6863	35456	3365.5	36299.5
P47758	SRPRB_MOUSE	Signal recognition particle receptor subunit beta (SR-beta)	Srprb			28733	75224	8238	179	2843	7276	85886	36434				51978.5	4208.5	5059.5	61160
A2A8V8	A2A8V8_MOUSE	Serine/arginine repetitive matrix protein 1	Srrm1			136	6469	14272	12181			7323	44432	1849	1992		3302.5	13226.5		25877.5	1920.5
Q8BTI8	SRRM2_MOUSE	Serine/arginine repetitive matrix protein 2	Srrm2	129	2635	1383	6844	37315	17713	4572	79815	99637	6246	22681	1679	1382	4113.5	27514	42193.5	52941.5	12180
Q8BKA3	SRRM4_MOUSE	Serine/arginine repetitive matrix protein 4 (Neural-specific serine/arginine repetitive splicing factor of 100 kDa) (Neural-specific SR-related protein of 100 kDa) (nSR100)	Srrm4			2311	132					5451	68113				1221.5			36782
Q99MR6	SRRT_MOUSE	Serrate RNA effector molecule homolog (Arsenite-resistance protein 2)	Srrt			11726	1154	27263	3121	4693	2251	156	1311	336	22834		6440	15192	3472	733.5	11585
Q6PDM2	SRSF1_MOUSE	Serine/arginine-rich splicing factor 1 (ASF/SF2) (Pre-mRNA-splicing factor SRp30a) (Splicing factor, arginine/serine-rich 1)	Srsf1	1326	27772	13821	115	1724	13381	31268	33814	26718	18788	82756	37564	14549	6968	7552.5	32541	22753	60160
Q3TFP0	Q3TFP0_MOUSE	Serine/arginine-rich-splicing factor 10	Srsf10	2499	12135	2672	17665					26983	17491	18188	12446	7317	10168.5			22237	15317
Q3UIX4	Q3UIX4_MOUSE	Serine/arginine-rich-splicing factor 11 (Splicing factor, arginine/serine-rich 11, isoform CRA_b)	Srsf11			64732	18163	38122	9874.9	19953		7895	439				41447.5	23998.5	19953	4167
Q62093	SRSF2_MOUSE	Serine/arginine-rich splicing factor 2 (Protein PR264) (Putative myelin regulatory factor 1) (MRF-1) (Splicing component, 35 kDa) (Splicing factor SC35) (SC-35) (Splicing factor, arginine/serine-rich 2)	Srsf2	3274	18297	17663	1293	1113	15469	256	17378	43684	22248	22471	16271	10785.5	9478	8291	8817	32966	19371
P84104	SRSF3_MOUSE	Serine/arginine-rich splicing factor 3 (Pre-mRNA-splicing factor SRP20) (Protein X16) (Splicing factor, arginine/serine-rich 3)	Srsf3	6224	3244	23366	21618	38786	14287	3385	3517	34476	25537	39194	17488	4734	22492	26536.5	3451	30006.5	28341
Q8VE97	SRSF4_MOUSE	Serine/arginine-rich splicing factor 4 (Splicing factor, arginine/serine-rich 4)	Srsf4			51551	33885	38944	61586	16176		57473	32924	1822	53519		42718	50265	16176	45198.5	27670.5
O35326	SRSF5_MOUSE	Serine/arginine-rich splicing factor 5 (Delayed-early protein HRS) (Pre-mRNA-splicing factor SRP40) (Splicing factor, arginine/serine-rich 5)	Srsf5	15658	94383	75665	4834	1226	69992	13753	76994	81945	4791	21656	146	55020.5	40249.5	35609	45373.5	43368	10901
Q3TWW8	SRSF6_MOUSE	Serine/arginine-rich splicing factor 6 (Pre-mRNA-splicing factor SRP55) (Splicing factor, arginine/serine-rich 6)	Srsf6	4852	2832	1817	8343			4435	22316	12117	14826			3842	5080		13375.5	13471.5
Q8BL97	SRSF7_MOUSE	Serine/arginine-rich splicing factor 7 (Splicing factor, arginine/serine-rich 7)	Srsf7	45858	22159	45374	32241	6916	34467		17743	74299	53555	95338	53899	34008.5	38807.5	20691.5	17743	63927	74618.5
P32067	LA_MOUSE	Lupus La protein homolog (La autoantigen homolog) (La ribonucleoprotein)	Ssb		12916	36648	56268	4253.5	11294	257	17378	7629	1175	87955	1545	12916	46458	7773.75	8817.5	4402	44750
Q8R2K3	Q8R2K3_MOUSE	Single-stranded DNA binding protein 1 (Single-stranded DNA binding protein 1, isoform CRA_a) (Single-stranded DNA-binding protein, mitochondrial)	Ssbp1			6661.6		6318	13843			7787.8		3726	1114		6661.6	10080.5		7787.8	2420
Q62186	SSRD_MOUSE	Translocon-associated protein subunit delta (TRAP-delta) (Signal sequence receptor subunit delta) (SSR-delta)	Ssr4			4691	678	46196	6685	48225	48836	59937	45441	63728	61356		2684.5	26440.5	48530.5	52689	62542
A2AW05	A2AW05_MOUSE	FACT complex subunit SSRP1 (Fragment)	Ssrp1	66118	6864.3	19755	1743	11753	14244	26949	1398	31113	1664	2221	2357	36491.2	10749	12998.5	14173.5	16388.5	2289
O35638	STAG2_MOUSE	Cohesin subunit SA-2 (SCC3 homolog 2) (Stromal antigen 2)	Stag2			7931.4	8841			4981.4		3299	2597.1				8386.2		4981.4	2948.05
E2QRQ3	E2QRQ3_MOUSE	Double-stranded RNA-binding protein Staufen homolog 2	Stau2			11523	7125.6	6157.8	785.2	9314.4							9324.3	3471.5	9314.4
Q60864	STIP1_MOUSE	Stress-induced-phosphoprotein 1 (STI1) (mSTI1) (Hsc70/Hsp90-organizing protein) (Hop)	Stip1	83	9671	52372	2294	35159	2412	51765	391	53362	33653	3112	19219	4877	27333	18785.5	26078	43507.5	11165.5
D3Z1Z8	D3Z1Z8_MOUSE	Stathmin (Fragment)	Stmn1	654	75722	2771	173	15817	13268	22528	15749	26758	1547	1637	16	38188	1472	14542.5	19138.5	14152.5	826.5
P55821	STMN2_MOUSE	Stathmin-2 (Superior cervical ganglion-10 protein) (Protein SCG10)	Stmn2	17328	895	32175	79985	18615	5133	33349	26475	1847	81655	1477	1679	9111.5	56080	11874	29912	41751	1578
Q99JB2	STML2_MOUSE	Stomatin-like protein 2, mitochondrial (SLP-2) (mslp2)	Stoml2			24319	11612	82151	5522	2617	12134	2116	2534	24548	72319		17965.5	43836.5	7375.5	2325	48433.5
Q9Z1Z2	STRAP_MOUSE	Serine-threonine kinase receptor-associated protein (UNR-interacting protein)	Strap	48174	61379	79667	49958	52381	962	95676	2117	6741	4452	2345	69462	54776.5	64812.5	26671.5	48896.5	5596.5	35903.5
B2RQS1	B2RQS1_MOUSE	Striatin-3 (Strn3 protein)	Strn3			189	1687				4286.5	6368.4					938		4286.5	6368.4
V9GXI9	V9GXI9_MOUSE	Striatin-4 (Fragment)	Strn4			55629			26466					46487			55629	26466			46487
Q9WUD1	CHIP_MOUSE	STIP1 homology and U box-containing protein 1 (EC 2.3.2.27) (Carboxy terminus of Hsp70-interacting protein) (E3 ubiquitin-protein ligase CHIP) (RING-type E3 ubiquitin transferase CHIP)	Stub1			19683	13516	139	2467		279	1156	145	1983	13925		16599.5	1303	279	650.5	7954
O08599	STXB1_MOUSE	Syntaxin-binding protein 1 (Protein unc-18 homolog 1) (Unc18-1) (Protein unc-18 homolog A) (Unc-18A)	Stxbp1			13266	19389			2967		13253	4823.3				16327.5		2967	9038.15
P11031	TCP4_MOUSE	Activated RNA polymerase II transcriptional coactivator p15 (Positive cofactor 4) (PC4) (SUB1 homolog) (Single-stranded DNA-binding protein p9) (p14)	Sub1	4845		99429	85666	89995	2351	95755	61792	15572	3486	45746	41131	4845	92547.5	46173	78773.5	9529	43438.5
Q9CX34	SGT1_MOUSE	Protein SGT1 homolog (Suppressor of G2 allele of SKP1 homolog)	Sugt1					33321	18188									25754.5
P63166	SUMO1_MOUSE	Small ubiquitin-related modifier 1 (SUMO-1) (SMT3 homolog 3) (Ubiquitin-homology domain protein PIC1) (Ubiquitin-like protein SMT3C) (Smt3C)	Sumo1	24277	15819					2625	61798					20048			32211.5
G3UZX6	G3UZX6_MOUSE	Small ubiquitin-related modifier 3 (Fragment)	Sumo3	24585	86267					2319						55426			2319
G3X956	G3X956_MOUSE	Suppressor of Ty 16 (Suppressor of Ty 16 homolog (S. cerevisiae))	Supt16	1673	66543	27251	313	244	8326	82142	42462	15438	1144	79972	36679	34108	13782	4285	62302	8291	58325.5
G3UVU8	G3UVU8_MOUSE	MCG7669, isoform CRA_a (Suppressor of Ty 4A)	Supt4a			43499		52	77337	21147		77718	28192	6248			43499	38694.5	21147	52955	6248
O55201	SPT5H_MOUSE	Transcription elongation factor SPT5 (DRB sensitivity-inducing factor large subunit) (DSIF large subunit)	Supt5h		846.5	23168	12389	1715	39196	29572	9938.3		1534	2227	14982	846.5	17778.5	20455.5	19755.2	1534	8604.5
Q62383	SPT6H_MOUSE	Transcription elongation factor SPT6	Supt6h			24159	7414.3	193		7838.3		4411.1	1463	4292.1	2999.6		15786.6	193	7838.3	2937.05	3645.85
A2ALA0	A2ALA0_MOUSE	Surfeit locus protein 6	Surf6			1428	11324	7565	3295		792.1	4699.3	8488.6				6376	5430	792.1	6593.95
Q9D198	SYF2_MOUSE	Pre-mRNA-splicing factor SYF2 (CCNDBP1-interactor) (mp29) (p29)	Syf2			1666	1214					2872	16636	16353	13668		1440			9754	15010.5
G3UZ48	G3UZ48_MOUSE	Heterogeneous nuclear ribonucleoprotein Q	Syncrip	19963	1837	33767	24648	4436	23771	82392	69	69167	4644	32318	2987	10900	29207.5	14103.5	41230.5	36905.5	17652.5
F6W8R9	F6W8R9_MOUSE	Nesprin-2 (Fragment)	Syne2	11172		324.7	3426.7	5614		4937.4				78983	52175	11172	1875.7	5614	4937.4		65579
A2AA85	A2AA85_MOUSE	SUZ domain-containing protein 1 (Fragment)	Szrd1	65873	27989	19246	1851	42184	29853	2833	1115	25173	11648	26248	1618	46931	10548.5	36018.5	1974	18410.5	13933
F8VPY2	F8VPY2_MOUSE	Transcription initiation factor TFIID subunit 5	Taf5			467.1	4945.2		4849.7	413.3	3352.9		2223.7				2706.15	4849.7	1883.1	2223.7
Q9WVA4	TAGL2_MOUSE	Transgelin-2 (SM22-beta)	Tagln2	3278	11611	53113	34128	2248	36553	6358	3592	68754	4718	1853	93813	7444.5	43620.5	19400.5	4975	36736	47833
A0A087WR97	A0A087WR97_MOUSE	TAR DNA-binding protein 43 (Fragment)	Tardbp	15261	29773	2639	1998	19294	1358	11661	35635	27216	11262	1347	61217	22517	2318.5	10326	23648	19239	31282
Q8BLD4	Q8BLD4_MOUSE	MCG16669, isoform CRA_f (TAR DNA-binding protein 43) (TARDBP S7) (TDP-43 variant 5)	Tardbp						25429			52514						25429		52514
Q8BLY2	SYTC2_MOUSE	Probable threonine--tRNA ligase 2, cytoplasmic (EC 6.1.1.3) (Threonyl-tRNA synthetase) (ThrRS) (Threonyl-tRNA synthetase-like protein 2)	Tarsl2	27539		5245.4	314.3	3915.5	4333.6	6249.8		4777.6	4816	4965.4	3329	27539	2779.85	4124.55	6249.8	4796.8	4147.2
Q9D1E6	TBCB_MOUSE	Tubulin-folding cofactor B (Cytoskeleton-associated protein 1) (Cytoskeleton-associated protein CKAPI) (Tubulin-specific chaperone B)	Tbcb			34526	3212	19235		28451	2376	35452	39571	93873	2154		18869	19235	15413.5	37511.5	48013.5
Q8BYA0	TBCD_MOUSE	Tubulin-specific chaperone D (Beta-tubulin cofactor D) (Tubulin-folding cofactor D)	Tbcd	28983		5165.5	2415.7	3439.5	3167.3	8593.4	6893.1	3427.9	199.7	6195.7	2873.3	28983	3790.6	3303.4	7743.25	1813.8	4534.5
Q9QXE7	TBL1X_MOUSE	F-box-like/WD repeat-containing protein TBL1X (Transducin beta-like protein 1X)	Tbl1x
A0A1L1STM2	A0A1L1STM2_MOUSE	Transforming growth factor beta regulator 1	Tbrg1	52453		3532		1389	1119			23892	13576	15384	99511	52453	3532	1254		18734	57447.5
P10711	TCEA1_MOUSE	Transcription elongation factor A protein 1 (Transcription elongation factor S-II protein 1) (Transcription elongation factor TFIIS.o)	Tcea1	1324	46763	1811	13919	139	68751	5718	6372	12644	1817	75173	2966	24043.5	7865	34445	6045	7230.5	39069.5
Q8CGF7	TCRG1_MOUSE	Transcription elongation regulator 1 (Formin-binding protein 28) (FBP 28) (TATA box-binding protein-associated factor 2S) (Transcription factor CA150) (p144)	Tcerg1			42833	22465	14225	32821		93153	57416	33729	8435	2391		32649	23523	93153	45572.5	5413
V9GXP0	V9GXP0_MOUSE	Transcription factor 12	Tcf12
A0A0J9YUS2	A0A0J9YUS2_MOUSE	Transcription factor 4 (Fragment)	Tcf4
P11983	TCPA_MOUSE	T-complex protein 1 subunit alpha (TCP-1-alpha) (CCT-alpha) (Tailless complex polypeptide 1A) (TCP-1-A) (Tailless complex polypeptide 1B) (TCP-1-B)	Tcp1	27849	83618	37286	21977	19991	192	3972	1373	3629	225	17531	1329	55733.5	29631.5	10091.5	2672.5	1927	9430
A0A0G2JE08	A0A0G2JE08_MOUSE	Tudor and KH domain-containing protein	Tdrkh			8395.5	833.6		1221		24534	9817.2	1311	4526			4614.55	1221	24534	5564.1	4526
Q9Z1A1	Q9Z1A1_MOUSE	TFG protein (Trk-fused) (Trk-fused gene) (Trk-fused protein)	Tfg	26696	17629	35811		4643	24699			28272		22664	13269	22162.5	35811	14671		28272	17966.5
A0A0G2JEN8	A0A0G2JEN8_MOUSE	Tuftelin-interacting protein 11 (Fragment)	Tfip11	24165	76299	2334	11683					21997	8889			50232	7008.5			15443
Q8C872	Q8C872_MOUSE	Transferrin receptor protein 1 (Transferrin receptor, isoform CRA_c)	Tfrc			943.8	7174.8	544.8	1124		851		6691				4059.3	834.4	851	6691
Q8R3N6	THOC1_MOUSE	THO complex subunit 1 (Tho1) (Nuclear matrix protein p84)	Thoc1	36196	18723	21163	24577	26139	11695	1897	1532	15839	1513	921.4	8957.8	27459.5	22870	18917	1714.5	8676	4939.6
Q569Z6	TR150_MOUSE	Thyroid hormone receptor-associated protein 3 (Thyroid hormone receptor-associated protein complex 150 kDa component) (Trap150)	Thrap3	2623	94259	151	5587	38178	3118	88972	9434	89891	7741	18379	11535	48441	2869	20648	49203	48816	14957
Q99J36	THUM1_MOUSE	THUMP domain-containing protein 1	Thumpd1	12587		4114	12639	21235	11535	37278	16719	23975	14222	2531	1778	12587	8376.5	16385	26998.5	19098.5	2154.5
Q9DCD5	TJAP1_MOUSE	Tight junction-associated protein 1 (Protein incorporated later into tight junctions) (Tight junction protein 4)	Tjap1					11952	1866		658.2			146				6909	658.2		146
P40142	TKT_MOUSE	Transketolase (TK) (EC 2.2.1.1) (P68)	Tkt	2287	74662	57854	72825	7297	4622	5852	17172	3996	27153	8437	12248	38474.5	65339.5	5959.5	11512	15574.5	10342.5
P26039	TLN1_MOUSE	Talin-1	Tln1	14266	8738	15114	16225	21756	77896	1829	9196	43494	16127	14315	4832	11502	15669.5	49826	5512.5	29810.5	9573.5
B9EKI3	TMF1_MOUSE	TATA element modulatory factor (TMF) (Androgen receptor coactivator 160 kDa protein) (Androgen receptor-associated protein of 160 kDa)	Tmf1					2796.4	9335.6					69841	23779			6066			46810
A0A1L1SU70	A0A1L1SU70_MOUSE	Tropomodulin 2, isoform CRA_c (Tropomodulin-2)	Tmod2			13767	14927	35342	11493	68765	26899	11528					14347	23417.5	47832	11528
Q9JHJ0	TMOD3_MOUSE	Tropomodulin-3 (Ubiquitous tropomodulin) (U-Tmod)	Tmod3	156	77534	11759	91492		3627	64453	78139		27394		39681	38845	51625.5	3627	71296	27394	39681
Q61029	LAP2B_MOUSE	Lamina-associated polypeptide 2, isoforms beta/delta/epsilon/gamma (Thymopoietin isoforms beta/delta/epsilon/gamma) (TP beta/delta/epsilon/gamma)	Tmpo	4648	22614	15862	53956	57252	39733	26824	2438	3257	21378	47288	21879	13631	34909	48492.5	14631	12317.5	34583.5
Q61033	LAP2A_MOUSE	Lamina-associated polypeptide 2, isoforms alpha/zeta (Thymopoietin isoforms alpha/zeta) (TP alpha/zeta)	Tmpo	2372	1581	3893	234	3845	6755	2454	15498	26813	1177	3725	11362	1976.5	2063.5	5300	8976	13995	7543.5
Q6ZWY8	TYB10_MOUSE	Thymosin beta-10	Tmsb10	7494		2628	18295	11135	11957	22315	1376	19761	12988	1566	929	7494	10461.5	11546	11845.5	16374.5	1247.5
Z4YJL4	Z4YJL4_MOUSE	182 kDa tankyrase-1-binding protein	Tnks1bp1	15198	6386							1958				10792				1958
Q8BFY9	TNPO1_MOUSE	Transportin-1 (Importin beta-2) (Karyopherin beta-2)	Tnpo1	1656	62133	235	2249	287	17669	579.3	12	1812	1569	4444	4457	31894.5	1242	8978	295.65	1690.5	4450.5
Q99LG2	TNPO2_MOUSE	Transportin-2 (Karyopherin beta-2b)	Tnpo2				11758	5153.2	166	517.5		423	6175.5				11758	2659.6	517.5	3299.25
Q8C5G6	Q8C5G6_MOUSE	Toll-interacting protein	Tollip		14154	73278	5886	41632	43434	44896	39597	51689	38153	5124	6274.7	14154	39582	42533	42246.5	44921	5699.35
A0A1D5RLZ6	A0A1D5RLZ6_MOUSE	Mitochondrial import receptor subunit TOM20 homolog	Tomm20	92957	2427	39473	22949	21162	14781	1422		51748	28263	44867	381	47692	31211	17971.5	1422	40005.5	22624
Q9CYG7	TOM34_MOUSE	Mitochondrial import receptor subunit TOM34 (Translocase of outer membrane 34 kDa subunit)	Tomm34		136	123	8575	181	5417.1	2467	33869	1182	11511	2158.1	1686	136	4349	2799.05	18168	6346.5	1922.05
Q9CZW5	TOM70_MOUSE	Mitochondrial import receptor subunit TOM70 (Mitochondrial precursor proteins import receptor) (Translocase of outer membrane 70 kDa subunit) (Translocase of outer mitochondrial membrane protein 70)	Tomm70		88533	63998	59188			37878	14888	53748	47587	5461	44495	88533	61593		26383	50667.5	24978
Q04750	TOP1_MOUSE	DNA topoisomerase 1 (EC 5.99.1.2) (DNA topoisomerase I)	Top1	12891		156	55499	1848	2153	62932		11925	84375	98691	61715	12891	27827.5	2000.5	62932	48150	80203
Q01320	TOP2A_MOUSE	DNA topoisomerase 2-alpha (EC 5.99.1.3) (DNA topoisomerase II, alpha isozyme)	Top2a	12487	13945	26948	17436	21588	24167	54471	16353	16612	23134	897	1311	13216	22192	22877.5	35412	19873	1104
Q64511	TOP2B_MOUSE	DNA topoisomerase 2-beta (EC 5.99.1.3) (DNA topoisomerase II, beta isozyme)	Top2b			26533	11357	9386.8	1557	7651	3674.5	6517.1	3188	4964.5	4827		18945	5471.9	5662.75	4852.55	4895.75
P70399	TP53B_MOUSE	TP53-binding protein 1 (53BP1) (p53-binding protein 1) (p53BP1)	Tp53bp1	21439		22624	23257	17975	4627.3	8369		85234	3722.8	3246.4	441	21439	22940.5	11301.1	8369	44478.4	1843.7
Q99MS8	TPGS1_MOUSE	Tubulin polyglutamylase complex subunit 1 (PGs1) (p32)	Tpgs1				1956		18527			8174.2					1956	18527		8174.2
P17751	TPIS_MOUSE	Triosephosphate isomerase (TIM) (EC 5.3.1.1) (Triose-phosphate isomerase)	Tpi1	96672	5995	2966	9848	13539	2715	32366	14973	5124	83199	33812	14891	51333.5	6407	8127	23669.5	44161.5	24351.5
G5E8R0	G5E8R0_MOUSE	Tropomyosin 1, alpha, isoform CRA_i (Tropomyosin alpha-1 chain)	Tpm1	2341	26626					15897						14483.5			15897
E9Q7Q3	E9Q7Q3_MOUSE	Tropomyosin alpha-3 chain	Tpm3	4436	2246	47954	3731	168	96585	4931	1729	1414	85677	93268	82953	3341	25842.5	48376.5	3330	43545.5	88110.5
D3Z2H9	D3Z2H9_MOUSE	Tropomyosin 3, related sequence 7	Tpm3-rs7	14572	985	11279	1183	2168	35443	79319	63586	36165	3658	19915	189	7778.5	6231	18805.5	71452.5	19911.5	10052
Q6IRU2	TPM4_MOUSE	Tropomyosin alpha-4 chain (Tropomyosin-4)	Tpm4	78927	368	3231	214		4889	37779	54138		47314	34259	2332	39647.5	1722.5	4889	45958.5	47314	18295.5
Q05DJ9	Q05DJ9_MOUSE	Tpp2 protein (Tripeptidyl-peptidase 2)	Tpp2	72849		41444	33335	33353	41563	78512	47862	4515	29813	33751	35538	72849	37389.5	37458	63187	17164	34644.5
Q9CRB6	TPPP3_MOUSE	Tubulin polymerization-promoting protein family member 3	Tppp3	54525	2631	22172	12476	12866	16	29764	792	288	26121	19134	1762	28578	17324	6441	15278	13204.5	10448
Q7M739	Q7M739_MOUSE	Nuclear pore complex-associated intranuclear coiled-coil protein TPR (Nucleoprotein TPR) (Translocated promoter region) (Translocated promoter region, isoform CRA_b)	Tpr	75577	4446	23435	229	45932	2461	94654	11728	7456.6	18269	5127.9	1199	40011.5	11832	24196.5	53191	12862.8	3163.45
A2APB8	TPX2_MOUSE	Targeting protein for Xklp2	Tpx2	8217	2957	22662	16291	4927	13795	75692	26596	27149	2199	37767	89649	5587	19476.5	9361	51144	14674	63708
E9QP00	E9QP00_MOUSE	Transformer-2 protein homolog alpha	Tra2a	24911	3414	51927	23313	8396	75749	2973		4435	13918	16271	13972	14162.5	37620	42072.5	2973	9176.5	15121.5
F8WJG3	F8WJG3_MOUSE	Transformer-2 protein homolog beta	Tra2b		25596	87186	3374	1316				1687	51987	25649	1665	25596	45280	1316		26837	13657
Q3U0V2	TRADD_MOUSE	Tumor necrosis factor receptor type 1-associated DEATH domain protein (TNFR1-associated DEATH domain protein) (TNFRSF1A-associated via death domain)	Tradd					264	25185	2765	2125	15416	182	25877	334			12724.5	2445	7799	13105.5
Q9CQN1	TRAP1_MOUSE	Heat shock protein 75 kDa, mitochondrial (HSP 75) (TNFR-associated protein 1) (Tumor necrosis factor type 1 receptor-associated protein) (TRAP-1)	Trap1						39.9	12138	1286	2544.8	1897.8	6647.3	7373.6			39.9	6712	2221.3	7010.45
Q62318	TIF1B_MOUSE	Transcription intermediary factor 1-beta (TIF1-beta) (E3 SUMO-protein ligase TRIM28) (EC 2.3.2.27) (KRAB-A-interacting protein) (KRIP-1) (RING-type E3 ubiquitin transferase TIF1-beta) (Tripartite motif-containing protein 28)	Trim28	662	26874	16398	93	98667	62872	84363	6525	1734	49826	92453	54318	13768	8245.5	80769.5	45444	25780	73385.5
H3BJG4	H3BJG4_MOUSE	Thyroid hormone receptor interactor 11 (Fragment)	Trip11			2586.7	1653.2	1951.8	5127.4	7322.3		2226.6			781.64		2119.95	3539.6	7322.3	2226.6	781.64
A0A0B4J1N9	A0A0B4J1N9_MOUSE	E3 ubiquitin-protein ligase TRIP12 (Fragment)	Trip12			31386	28576	5462	1142					1719			29981	3302			1719
Q9D735	TRIR_MOUSE	Telomerase RNA component interacting RNase (EC 3.1.13.-) (Exoribonuclease Trir)	Trir	6924	4222	2865	15744	45628	32168	28137	2272	4775	3735	56815	27144	5573	9304.5	38898	15204.5	4255	41979.5
G3V019	G3V019_MOUSE	tRNA (guanine(26)-N(2))-dimethyltransferase (Fragment)	Trmt1			25816		17622				14475	229	24565	9655		25816	17622		7352	17110
Q9DCG9	TR112_MOUSE	Multifunctional methyltransferase subunit TRM112-like protein (tRNA methyltransferase 112 homolog)	Trmt112	5315	13127	6747	2127	3481	5176	43236	26573	19718	269	65398	65496	9221	4437	4328.5	34904.5	9993.5	65447
Q80XC2	TRM61_MOUSE	tRNA (adenine(58)-N(1))-methyltransferase catalytic subunit TRMT61A (EC 2.1.1.220) (mRNA methyladenosine-N(1)-methyltransferase catalytic subunit TRMT61A) (EC 2.1.1.-) (tRNA(m1A58)-methyltransferase subunit TRMT61A) (tRNA(m1A58)MTase subunit TRMT61A)	Trmt61a			24315	2345	12999				14332					13330	12999		14332
Q792Z1	Q792Z1_MOUSE	MCG140784 (Trypsin 10) (Trypsinogen 10)	Try10	657	1929	1223	46166	12872	1477	262	119	15286	7315	19427	1253	1293	23694.5	7174.5	190.5	11300.5	10340
Q9CZR8	EFTS_MOUSE	Elongation factor Ts, mitochondrial (EF-Ts) (EF-TsMt)	Tsfm			32841	1618		22994	15391	65619	6856	37237	52917			17229.5	22994	40505	22046.5	52917
Q5SWD9	TSR1_MOUSE	Pre-rRNA-processing protein TSR1 homolog	Tsr1			115	7487.5	1774	7349.7	11766	8353.7	6226.5	7562.4	3826.3	6436.3		3801.25	4561.85	10059.9	6894.45	5131.3
D3Z6S3	D3Z6S3_MOUSE	Protein TSSC4 (Fragment)	Tssc4			24437	18943					7876.4					21690			7876.4
Q8CD92	TTC27_MOUSE	Tetratricopeptide repeat protein 27 (TPR repeat protein 27)	Ttc27			14677	17719										16198
Q99LG4	TTC5_MOUSE	Tetratricopeptide repeat protein 5 (TPR repeat protein 5) (Stress-responsive activator of p300)	Ttc5			5997.1	45.3	3863.4							1321.1		3021.2	3863.4			1321.1
Q3UDE2	TTL12_MOUSE	Tubulin--tyrosine ligase-like protein 12	Ttll12	6697.4	124	3233	1742	28575	34381	64828	37798	22182	1776	337	41892	3410.7	2487.5	31478	51313	11979	21114.5
P07309	TTHY_MOUSE	Transthyretin (Prealbumin)	Ttr									1458	13627		76615					7542.5	76615
P68369	TBA1A_MOUSE	Tubulin alpha-1A chain (Alpha-tubulin 1) (Alpha-tubulin isotype M-alpha-1) (Tubulin alpha-1 chain) [Cleaved into: Detyrosinated tubulin alpha-1A chain]	Tuba1a	3856	2125	9281	64245	54982	39189	839	54222	677	53428	47337	3173	2990.5	36763	47085.5	27530.5	27052.5	25255
Q9JJZ2	TBA8_MOUSE	Tubulin alpha-8 chain (Alpha-tubulin 8)	Tuba8			2664	299	2692	19512	67261	2989	888.9	277	1631	927.1		1481.5	11102	35125	582.95	1279.05
Q7TMM9	TBB2A_MOUSE	Tubulin beta-2A chain	Tubb2a	14828		43928	26819	33818	223	37815	24968	46599	3238	33554	2527	14828	35373.5	17020.5	31391.5	24918.5	18040.5
Q9CWF2	TBB2B_MOUSE	Tubulin beta-2B chain	Tubb2b	42873	1898	184	57424	82738	5897	88293	68537	1584	6274	82977	35877	22385.5	28804	44317.5	78415	3929	59427
Q9ERD7	TBB3_MOUSE	Tubulin beta-3 chain	Tubb3	14516	935	1645	1524	4112	1131	19992	34928	16679	1748	1514	1781	7725.5	1584.5	2621.5	27460	9213.5	1647.5
P68372	TBB4B_MOUSE	Tubulin beta-4B chain (Tubulin beta-2C chain)	Tubb4b	1126	5153	1871	1576	1443	184	263	1855	16845	1344	12743	9461	3139.5	1723.5	813.5	1059	9094.5	11102
P99024	TBB5_MOUSE	Tubulin beta-5 chain	Tubb5	36486	14815	4874	28792	36799	21488	54547	34169	52163	29817	3584	24491	25650.5	16833	29143.5	44358	40990	14037.5
Q922F4	TBB6_MOUSE	Tubulin beta-6 chain	Tubb6	17293	44511	1647	67883	15683	63537	26224	7976	64632	9946	13991	83798	30902	34765	39610	17100	37289	48894.5
Q8VCK3	TBG2_MOUSE	Tubulin gamma-2 chain (Gamma-2-tubulin)	Tubg2	13259		6472	37693	7446	47976	82115	55755	175	4652	94622	42755	13259	22082.5	27711	68935	2413.5	68688.5
A0A0U1RPC4	A0A0U1RPC4_MOUSE	Elongation factor Tu, mitochondrial (Fragment)	Tufm				17672					89992					17672			89992
Q8BHN1	TXLNG_MOUSE	Gamma-taxilin (Factor inhibiting ATF4-mediated transcription) (FIAT) (Lipopolysaccharide-responsive gene protein)	Txlng			4218	21596										12907
P10639	THIO_MOUSE	Thioredoxin (Trx) (ATL-derived factor) (ADF)	Txn	23616		59923	4136	49476	271	57488	33384	69258	5284	45134	25187	23616	32029.5	24873.5	45436	37271	35160.5
Q9CQM5	TXD17_MOUSE	Thioredoxin domain-containing protein 17 (14 kDa thioredoxin-related protein) (TRP14) (Protein 42-9-9) (Thioredoxin-like protein 5)	Txndc17		17934	58251	3547	18189	116	6249	28856	51215	43551			17934	30899	9152.5	17552.5	47383
Q8CDN6	TXNL1_MOUSE	Thioredoxin-like protein 1 (32 kDa thioredoxin-related protein)	Txnl1	13191		11448	7547	8486	32332	82119	5437	12887	69868	1225	66883	13191	9497.5	20409	43778	41377.5	34054
Q80XR5	Q80XR5_MOUSE	U2 snRNP auxiliary factor large subunit	U2af2	32755	13369	2996	1462	1297	8436	1489	61397	43644	234	112	5652	23062	2229	4866.5	31443	21939	2882
Q02053	UBA1_MOUSE	Ubiquitin-like modifier-activating enzyme 1 (EC 6.2.1.45) (Ubiquitin-activating enzyme E1) (Ubiquitin-activating enzyme E1 X) (Ubiquitin-like modifier-activating enzyme 1 X)	Uba1	65533	5332	768	2312	24344	12294	98452	4964	57275	42922	24664	44375	35432.5	1540	18319	51708	50098.5	34519.5
H3BLR3	H3BLR3_MOUSE	SUMO-activating enzyme subunit 2 (Fragment)	Uba2			38493	35727						26529				37110			26529
A2AMY5	A2AMY5_MOUSE	Ubiquitin-associated protein 2	Ubap2	86984	34342	28469	16865	61584	46284	5113	24852	49372	16656	417	6393.6	60663	22667	53934	14982.5	33014	3405.3
A0A0H2UH17	A0A0H2UH17_MOUSE	Ubiquitin associated protein 2-like, isoform CRA_b (Ubiquitin-associated protein 2-like)	Ubap2l	13219	92938	41843	66962	58512	24391	38598	2167	38115	92445	44827	14826	53078.5	54402.5	41451.5	20382.5	65280	29826.5
A2A4Z1	A2A4Z1_MOUSE	Ubiquitin-conjugating enzyme E2 C	Ube2c			24776			13523	22185		38815	185	15514			24776	13523	22185	19500	15514
A0A1W2P7Z3	A0A1W2P7Z3_MOUSE	Ubiquitin-conjugating enzyme E2 N	Ube2n			274		95172		2613		228	88714		17714		274	95172	2613	44471	17714
Q9D2M8	UB2V2_MOUSE	Ubiquitin-conjugating enzyme E2 variant 2 (Ubc-like protein MMS2)	Ube2v2							1271									1271
G3UZM6	G3UZM6_MOUSE	Ubiquitin conjugation factor E4 B	Ube4b			38733	13259	17995	82964				1117	1249			25996	50479.5		1117	1249
F6TB64	F6TB64_MOUSE	Ubinuclein-2 (Fragment)	Ubn2	26118	37941	55353									9364	32029.5	55353				9364
A2AN08	UBR4_MOUSE	E3 ubiquitin-protein ligase UBR4 (EC 2.3.2.27) (N-recognin-4) (RING-type E3 ubiquitin transferase UBR4) (Zinc finger UBR1-type protein 1) (p600)	Ubr4	21371		7315	58123	3485	5515.7	28178	4834.3	32917	7199.2	6565.3	4631.6	21371	32719	4500.35	16506.2	20058.1	5598.45
Q80TP3	UBR5_MOUSE	E3 ubiquitin-protein ligase UBR5 (EC 2.3.2.26) (E3 ubiquitin-protein ligase, HECT domain-containing 1) (HECT-type E3 ubiquitin transferase UBR5) (Hyperplastic discs protein homolog)	Ubr5			2385.8	2554.5	271.6	3113.2		2193.2	2295.2	173.4				2470.15	1692.4	2193.2	1234.3
A2AWT6	A2AWT6_MOUSE	Nucleolar transcription factor 1 (Upstream binding transcription factor, RNA polymerase I, isoform CRA_a)	Ubtf	23112	77158	3735	21399	21317	55642						1417	50135	12567	38479.5			1417
Q922Y1	UBXN1_MOUSE	UBX domain-containing protein 1 (Protein 2B28) (SAPK substrate protein 1) (UBA/UBX 33.3 kDa protein) (mY33K)	Ubxn1	14644	6139	31379	19462	31676	1771	3598	2134	56241	2559	35441	14686	10391.5	25420.5	16723.5	2866	29400	25063.5
Q9R0P9	UCHL1_MOUSE	Ubiquitin carboxyl-terminal hydrolase isozyme L1 (UCH-L1) (EC 3.4.19.12) (EC 6.-.-.-) (Neuron cytoplasmic protein 9.5) (PGP 9.5) (PGP9.5) (Ubiquitin thioesterase L1)	Uchl1							4396			92215	28299					4396	92215	28299
A0A087WP81	A0A087WP81_MOUSE	Ubiquitin carboxyl-terminal hydrolase isozyme L5 (Fragment)	Uchl5									647								647
P70362	UFD1_MOUSE	Ubiquitin recognition factor in ER-associated degradation protein 1 (Ubiquitin fusion degradation protein 1 homolog) (UB fusion protein 1)	Ufd1	5784					11697					62651		5784		11697			62651
Q8CCJ3	UFL1_MOUSE	E3 UFM1-protein ligase 1 (EC 2.3.2.-) (E3 UFM1-protein transferase 1)	Ufl1	69893		1364	6426	11255	49678	6966		93626	43318	6364	29987	69893	3895	30466.5	6966	68472	18175.5
G3UYG7	G3UYG7_MOUSE	UDP-glucose:glycoprotein glucosyltransferase 1 (Fragment)	Uggt1				16117		14282	4995		19211			15578		16117	14282	4995	19211	15578
E9Q5Y5	E9Q5Y5_MOUSE	E3 ubiquitin-protein ligase UHRF1 (Fragment)	Uhrf1	2842	19451	4931	57995	4968	21382	69753	77361	788	4316	22862	2786	11146.5	31463	13175	73557	2552	12824
Q7TMI3	UHRF2_MOUSE	E3 ubiquitin-protein ligase UHRF2 (EC 2.3.2.27) (NIRF) (Np95-like ring finger protein) (Nuclear protein 97) (Nuclear zinc finger protein Np97) (RING-type E3 ubiquitin transferase UHRF2) (Ubiquitin-like PHD and RING finger domain-containing protein 2) (Ubiquitin-like-containing PHD and RING finger domains protein 2)	Uhrf2			22226	12396										17311
Q99KD5	UN45A_MOUSE	Protein unc-45 homolog A (Unc-45A) (Stromal membrane-associated protein 1) (SMAP-1)	Unc45a			1893	1295.8	2139.3		3778.3		599.45	812.27	1719.1	1673.8		1594.4	2139.3	3778.3	705.86	1696.45
Q9EPU0	RENT1_MOUSE	Regulator of nonsense transcripts 1 (EC 3.6.4.-) (ATP-dependent helicase RENT1) (Nonsense mRNA reducing factor 1) (NORF1) (Up-frameshift suppressor 1 homolog) (mUpf1)	Upf1	26916	1313	12624	49241	48182	3394	52445		5587	1222	2698.4		14114.5	30932.5	25788	52445	3404.5	2698.4
F6Q3G7	F6Q3G7_MOUSE	UPF2 regulator of nonsense transcripts homolog (yeast) (Fragment)	Upf2	16151	6779	49879	29366	546	661	11776	4664	13245	1165	11829	49989	11465	39622.5	603.5	8220	7205	30909
Q9CZ13	QCR1_MOUSE	Cytochrome b-c1 complex subunit 1, mitochondrial (Complex III subunit 1) (Core protein I) (Ubiquinol-cytochrome-c reductase complex core protein 1)	Uqcrc1				26144		5417.2	1586		62367	44457	34937	56753		26144	5417.2	1586	53412	45845
Q9DB77	QCR2_MOUSE	Cytochrome b-c1 complex subunit 2, mitochondrial (Complex III subunit 2) (Core protein II) (Ubiquinol-cytochrome-c reductase complex core protein 2)	Uqcrc2			1487	15562	1176	18746	25987	32726	1262	2244	29972			8524.5	9961	29356.5	1753	29972
P52479	UBP10_MOUSE	Ubiquitin carboxyl-terminal hydrolase 10 (EC 3.4.19.12) (Deubiquitinating enzyme 10) (Ubiquitin thioesterase 10) (Ubiquitin-specific-processing protease 10)	Usp10	52449		47484	31972	6317	7448	597	34928	4616	2982	44253	54551	52449	39728	6882.5	17762.5	3799	49402
E9PYI8	E9PYI8_MOUSE	Ubiquitin carboxyl-terminal hydrolase 14	Usp14	24868		2617.3	3875.7			1199		9488.2	4359.9	7623.7	631.2	24868	3246.5		1199	6924.05	4127.45
Q8R5H1	UBP15_MOUSE	Ubiquitin carboxyl-terminal hydrolase 15 (EC 3.4.19.12) (Deubiquitinating enzyme 15) (Ubiquitin thioesterase 15) (Ubiquitin-specific-processing protease 15)	Usp15						1935									1935
E9Q6Y8	E9Q6Y8_MOUSE	Ubiquitin-specific peptidase 31	Usp31	33967	93761											63864
Q3TIX9	SNUT2_MOUSE	U4/U6.U5 tri-snRNP-associated protein 2 (Inactive ubiquitin-specific peptidase 39)	Usp39	29918	69319	12966	74994	6863	7259	11747	83579	4551	52771	11159	59824	49618.5	43980	7061	47663	28661	35491.5
B2RQC2	UBP42_MOUSE	Ubiquitin carboxyl-terminal hydrolase 42 (EC 3.4.19.12) (Deubiquitinating enzyme 42) (Ubiquitin thioesterase 42) (Ubiquitin-specific-processing protease 42)	Usp42			14382	81689					8688	4938				48035.5			6813
Q3U4W8	Q3U4W8_MOUSE	Ubiquitinyl hydrolase 1 (EC 3.4.19.12)	Usp5	435	2155	11154	6879	73467	21411	71228	4288	91382	46522	9721	39355	1295	9016.5	47439	37758	68952	24538
Q5SSI6	UTP18_MOUSE	U3 small nucleolar RNA-associated protein 18 homolog (WD repeat-containing protein 50)	Utp18	6246	32543	23877	192	14953	8961	72179			52926	57694	26918	19394.5	12034.5	11957	72179	52926	42306
Q5XG71	UTP20_MOUSE	Small subunit processome component 20 homolog (Down-regulated in metastasis protein)	Utp20			1285.7											1285.7
Q3UQE8	Q3UQE8_MOUSE	Histone demethylase UTY	Uty						4256.3					15358	1212			4256.3			8285
A0A1D5RLN5	A0A1D5RLN5_MOUSE	Protein VAC14 homolog	Vac14			2268	1786	2282		1751		1222					2027	2282	1751	1222
Q8BH80	Q8BH80_MOUSE	Vesicle-associated membrane protein, associated protein B and C (Vesicle-associated membrane protein-associated protein B)	Vapb	3961	88116	38458	96485		829	38245	27991	2494	86637	48784		46038.5	67471.5	829	33118	44565.5	48784
Q9Z1Q9	SYVC_MOUSE	Valine--tRNA ligase (EC 6.1.1.9) (Protein G7a) (Valyl-tRNA synthetase) (ValRS)	Vars	55166	25279	31125	15373	14893	26685	69678	24175	59462	7986	9597	6529	40222.5	23249	20789	46926.5	33724	8063
P70460	VASP_MOUSE	Vasodilator-stimulated phosphoprotein (VASP)	Vasp	2327		21817	1356		3931			12171	14611	1552	67281	2327	11586.5	3931		13391	34416.5
D3Z434	D3Z434_MOUSE	Synaptic vesicle membrane protein VAT-1 homolog-like (Fragment)	Vat1l		46519	15375	45134		25495	17259	46554	52874	2574	6651	4194	46519	30254.5	25495	31906.5	27724	5422.5
P61759	PFD3_MOUSE	Prefoldin subunit 3 (von Hippel-Lindau-binding protein 1) (VBP-1) (VHL-binding protein 1)	Vbp1			57852	6389	498.9	75712	21324		8836.4					32120.5	38105.4	21324	8836.4
Q64727	VINC_MOUSE	Vinculin (Metavinculin)	Vcl		24914	53921				67162			16135	35627	5876	24914	53921		67162	16135	20751.5
Q01853	TERA_MOUSE	Transitional endoplasmic reticulum ATPase (TER ATPase) (EC 3.6.4.6) (15S Mg(2+)-ATPase p97 subunit) (Valosin-containing protein) (VCP)	Vcp	54464	7557	2442	45535	1293	12566	19185	5249	17685	1778	12543	6543	31010.5	23988.5	6929.5	12217	9731.5	9543
F2Z471	F2Z471_MOUSE	Voltage-dependent anion-selective channel protein 1	Vdac1	6369		27519	38346	2222	17378	29616	83613	2212	25875	19748	13726	6369	32932.5	9800	56614.5	14043.5	16737
G3UX26	G3UX26_MOUSE	Voltage-dependent anion-selective channel protein 2	Vdac2	14199	61459	5446	2357	22617	18633	81791	41722	98296	54513	11992	67784	37829	3901.5	20625	61756.5	76404.5	39888
Q60931	VDAC3_MOUSE	Voltage-dependent anion-selective channel protein 3 (VDAC-3) (mVDAC3) (Outer mitochondrial membrane protein porin 3)	Vdac3			712				9651	7241	13616	7292		77117		712		8446	10454	77117
Q0VGU4	Q0VGU4_MOUSE	MCG18019 (VGF nerve growth factor-inducible)	Vgf	76347	3947	4318	37776	61252	39141	85764	52796	5829	17134	1945	119	40147	21047	50196.5	69280	11481.5	1032
P20152	VIME_MOUSE	Vimentin	Vim	1641	82245	32446	23952	26715	2298	22151	13218	18659	12659	14564	91236	41943	28199	14506.5	17684.5	15659	52900
Q91W86	VPS11_MOUSE	Vacuolar protein sorting-associated protein 11 homolog	Vps11		2696	22885		1584				11263	66736			2696	22885	1584		38999.5
Q8R307	VPS18_MOUSE	Vacuolar protein sorting-associated protein 18 homolog	Vps18			3214.6	2761.2	2291.8	329.6				1539.9				2987.9	1310.7		1539.9
P40336	VP26A_MOUSE	Vacuolar protein sorting-associated protein 26A (H<beta>58 protein) (H beta 58) (Vesicle protein sorting 26A) (mVPS26)	Vps26a			19568	11185		6832	3442	3589			79196			15376.5	6832	3515.5		79196
Q9EQH3	VPS35_MOUSE	Vacuolar protein sorting-associated protein 35 (Maternal-embryonic 3) (Vesicle protein sorting 35)	Vps35			1221	11288	65729	67754	13969	94612	9196	42568	33628	2782		6254.5	66741.5	54290.5	25882	18205
P46467	VPS4B_MOUSE	Vacuolar protein sorting-associated protein 4B (EC 3.6.4.6) (Suppressor of K(+) transport growth defect 1) (Protein SKD1)	Vps4b					4264		75432			51623	1537	28455			4264	75432	51623	14996
E0CX85	E0CX85_MOUSE	Vacuolar protein sorting-associated protein 51 homolog	Vps51			1997											1997
Q8C754	VPS52_MOUSE	Vacuolar protein sorting-associated protein 52 homolog	Vps52			77858	63263	3391	4759	7943.1	28297	7765.4	15927	688	5536.9		70560.5	4075	18120	11846.2	3112.45
Q80X41	VRK1_MOUSE	Serine/threonine-protein kinase VRK1 (EC 2.7.11.1) (Serine/threonine-protein kinase 51PK) (Vaccinia-related kinase 1)	Vrk1	11375		35393	18222						44389			11375	26807.5			44389
F8WJC2	F8WJC2_MOUSE	Vacuolar protein sorting-associated protein VTA1 homolog	Vta1	27692	1728	13695	1515	17712	12911	18279	16258	1947	129	16468	14539	14710	7605	15311.5	17268.5	1038	15503.5
P32921	SYWC_MOUSE	Tryptophan--tRNA ligase, cytoplasmic (EC 6.1.1.2) (Tryptophanyl-tRNA synthetase) (TrpRS) [Cleaved into: T1-TrpRS; T2-TrpRS]	Wars	22182	11569	77939	4964	57467	28413	47817	535	63797	52534		3497	16875.5	41451.5	42940	24176	58165.5	3497
Q923D5	WBP11_MOUSE	WW domain-binding protein 11 (WBP-11) (Splicing factor that interacts with PQBP-1 and PP1)	Wbp11			26143	24261		3533.3			54163	6688.7	12952	11618		25202	3533.3		30425.8	12285
Q61048	WBP4_MOUSE	WW domain-binding protein 4 (WBP-4) (Formin-binding protein 21) (WW domain-containing-binding protein 4)	Wbp4			19893	1161	7239				2677					10527	7239		2677
O88342	WDR1_MOUSE	WD repeat-containing protein 1 (Actin-interacting protein 1) (AIP1)	Wdr1		12622		37565	23413	16932	41772	2661		4134	37284	28868	12622	37565	20172.5	22216.5	4134	33076
G5E8J3	G5E8J3_MOUSE	Bromodomain and WD repeat domain containing 2, isoform CRA_a (WD repeat-containing protein 11)	Wdr11			158		991.8	15595	13849		6786.6	2789.6				158	8293.4	13849	4788.1
Q4VBE8	WDR18_MOUSE	WD repeat-containing protein 18	Wdr18	65445		492	25688	28745	15988		23391		1713	4281	34375	65445	13090	22366.5	23391	1713	19328
Q9Z0H1	WDR46_MOUSE	WD repeat-containing protein 46 (WD repeat-containing protein BING4)	Wdr46			78277	72573						37971				75425			37971
G3X934	G3X934_MOUSE	MCG115964 (WD repeat-containing protein 70)	Wdr70			178	31787	66821		7512		86753					15982.5	66821	7512	86753
Q6PEV3	WIPF2_MOUSE	WAS/WASL-interacting protein family member 2 (WASP-interacting protein-related protein) (WIP-related protein)	Wipf2	83514	1727	98.6	886.2	6923	12737	35166		27833	1472	54396	37986	42620.5	492.4	9830	35166	14652.5	46191
Q91XU0	WRIP1_MOUSE	ATPase WRNIP1 (EC 3.6.1.3) (Werner helicase-interacting protein 1)	Wrnip1	13344	3842	72178	6496	47732	37164	8377		11241	35971	12388	6641	8593	39337	42448	8377	23606	9514.5
Q6P1B1	XPP1_MOUSE	Xaa-Pro aminopeptidase 1 (EC 3.4.11.9) (Aminoacylproline aminopeptidase) (Cytosolic aminopeptidase P) (Soluble aminopeptidase P) (sAmp) (X-Pro aminopeptidase 1) (X-prolyl aminopeptidase 1, soluble)	Xpnpep1			11495	11753		4313.8	1677	1231		5615.2				11624	4313.8	1454	5615.2
Q6P5F9	XPO1_MOUSE	Exportin-1 (Exp1) (Chromosome region maintenance 1 protein homolog)	Xpo1			2358	12682		26359	25584				11318			7520	26359	25584		11318
A0A1W2P7Q6	A0A1W2P7Q6_MOUSE	Exportin-T	Xpot			12695	9196.9	639.7	149			1636	5468.1	932	664.4		10946	394.35		3552.05	798.2
Q60596	XRCC1_MOUSE	DNA repair protein XRCC1 (X-ray repair cross-complementing protein 1)	Xrcc1						48356			73498						48356		73498
A0A0R4J187	A0A0R4J187_MOUSE	X-ray repair cross-complementing protein 6	Xrcc6			12634	312	7845	449.8	13713	3377	62521	27181	58125	1861		6473	4147.4	8545	44851	29993
A0A087WQN7	A0A087WQN7_MOUSE	5'-3' exoribonuclease 1 (EC 3.1.13.-)	Xrn1	4957		83886	9823	698	45244			61669		9536	46297	4957	46854.5	22971		61669	27916.5
Q9DBR1	XRN2_MOUSE	5'-3' exoribonuclease 2 (EC 3.1.13.-) (Protein Dhm1)	Xrn2	48734	71311	57365	27834	44886	35851	39162	3284	92264	37983	51435	242	60022.5	42599.5	40368.5	21223	65123.5	25838.5
Q91WQ3	SYYC_MOUSE	Tyrosine--tRNA ligase, cytoplasmic (EC 6.1.1.1) (Tyrosyl-tRNA synthetase) (TyrRS) [Cleaved into: Tyrosine--tRNA ligase, cytoplasmic, N-terminally processed]	Yars	8198	68196	52931	53617	38281	2996	52579	32981	558	28953	38325	21645	38197	53274	20638.5	42780	14755.5	29985
P62960	YBOX1_MOUSE	Nuclease-sensitive element-binding protein 1 (CCAAT-binding transcription factor I subunit A) (CBF-A) (DNA-binding protein B) (DBPB) (Enhancer factor I subunit A) (EFI-A) (Y-box transcription factor) (Y-box-binding protein 1) (YB-1)	Ybx1	23498	4274	18574	13462	1645	1472	17341	91576	235	1698	6556	51312	13886	16018	1558.5	54458.5	966.5	28934
Q9JKB3	YBOX3_MOUSE	Y-box-binding protein 3 (Cold shock domain-containing protein A) (DNA-binding protein A) (Y-box protein 3)	Ybx3	18322	58198	25798	19526	17277	38887	96298	37345	2357	19526	4648	6681	38260	22662	28082	66821.5	10941.5	5664.5
Q9CR11	YETS4_MOUSE	YEATS domain-containing protein 4	Yeats4			3311	9919.2										6615.1
D3YWX2	D3YWX2_MOUSE	YLP motif-containing protein 1	Ylpm1	48397	13516	8492	74362	4467	38943	48829		1427	78876	617	5931	30956.5	41427	21705	48829	40151.5	3274
O88967	YMEL1_MOUSE	ATP-dependent zinc metalloprotease YME1L1 (EC 3.4.24.-) (ATP-dependent metalloprotease FtsH1) (YME1-like protein 1)	Yme1l1				1941.7					6913.8	1483	2396	13226		1941.7			4198.4	7811
E9Q5K9	YTDC1_MOUSE	YTH domain-containing protein 1	Ythdc1			68213	22539					11142	49756				45376			30449
Q9CQV8	1433B_MOUSE	14-3-3 protein beta/alpha (Protein kinase C inhibitor protein 1) (KCIP-1) [Cleaved into: 14-3-3 protein beta/alpha, N-terminally processed]	Ywhab	7818		1976		11163	61698		59653	87449	47849	5734	3283	7818	1976	36430.5	59653	67649	4508.5
D6REF3	D6REF3_MOUSE	14-3-3 protein epsilon	Ywhae	17735	26595	43815	3136	2383	1631	36292	31163	38345	24661	21145	22459	22165	23475.5	2007	33727.5	31503	21802
P61982	1433G_MOUSE	14-3-3 protein gamma [Cleaved into: 14-3-3 protein gamma, N-terminally processed]	Ywhag	64137	35994	12226	68523	63668	2877	8827	555	1136	66493	53195	378	50065.5	40374.5	33272.5	4691	33814.5	26786.5
P68510	1433F_MOUSE	14-3-3 protein eta	Ywhah	31292	13842	4186	2552	33451	23329	5287	13436	329	28287	15848	1883	22567	3369	28390	9361.5	14308	8865.5
P68254	1433T_MOUSE	14-3-3 protein theta (14-3-3 protein tau)	Ywhaq	3464	15257	26477	13569	9549.7		596	37581	12977	7381	9927.5		9360.5	20023	9549.7	19088.5	10179	9927.5
P63101	1433Z_MOUSE	14-3-3 protein zeta/delta (Protein kinase C inhibitor protein 1) (KCIP-1) (SEZ-2)	Ywhaz	24141	1836	6618	55251	17422	19359	16456	17255	66235	3132	35352	48159	12988.5	30934.5	18390.5	16855.5	34683.5	41755.5
Q3V3W4	Q3V3W4_MOUSE	Zinc finger and BTB domain-containing 2	Zbtb2						16654									16654
Q6NZF1	ZC11A_MOUSE	Zinc finger CCCH domain-containing protein 11A	Zc3h11a	38145	36256	39277	21326	14378	1755	25967	21638	17246	1562	17264	13559	37200.5	30301.5	8066.5	23802.5	9404	15411.5
A0A1Y7VJD9	A0A1Y7VJD9_MOUSE	Zinc finger CCCH domain-containing protein 14 (Fragment)	Zc3h14			54812	49779		127			28723	1214		59587		52295.5	127		14968.5	59587
Q0P678	ZCH18_MOUSE	Zinc finger CCCH domain-containing protein 18 (Nuclear protein NHN1)	Zc3h18			11716	51434	4568	12611	982.8	2944	86425	1472	51956	11346		31575	8589.5	1963.4	43948.5	31651
A0A1B0GRU3	A0A1B0GRU3_MOUSE	Zinc finger CCCH domain-containing protein 4	Zc3h4			8323	585.1	1132		1582	9563.6	11321	4918.5		3195.7		4454.05	1132	5572.8	8119.75	3195.7
F8VPP8	F8VPP8_MOUSE	Zinc finger CCCH type-containing 7B	Zc3h7b			93611	16314		19536	312.7	2365.1	1184		7253.9			54962.5	19536	1338.9	1184	7253.9
G3X9X5	G3X9X5_MOUSE	Zinc finger CCCH type, antiviral 1, isoform CRA_b (Zinc finger CCCH-type antiviral protein 1)	Zc3hav1			17262	1321	953.5	177		11535	486.3	466	532.3	4824.3		9291.5	565.25	11535	476.15	2678.3
D3Z0B2	D3Z0B2_MOUSE	Nuclear-interacting partner of ALK	Zc3hc1	1944		42311	53845	66383	45147				25172		27212	1944	48078	55765		25172	27212
Q9CYA6	ZCHC8_MOUSE	Zinc finger CCHC domain-containing protein 8 (TRAMP-like complex RNA-binding factor ZCCHC8)	Zcchc8			13725	861.8		1488					3711.3			7293.4	1488			3711.3
Q9JJN2	ZFHX4_MOUSE	Zinc finger homeobox protein 4 (Zinc finger homeodomain protein 4) (ZFH-4)	Zfhx4
M0QWF0	M0QWF0_MOUSE	Zinc finger protein 207 (Fragment)	Zfp207	14129	68477	48156	3194	18398		14887		26465		18266	2656	41303	25675	18398	14887	26465	10461
A0A0R4J098	A0A0R4J098_MOUSE	Zinc finger protein 326	Zfp326	65597	43113	22665	89789	33797	5683	63685	3453	28374	1372	23446	2481	54355	56227	19740	33569	14873	12963.5
A0A0N4SVM8	A0A0N4SVM8_MOUSE	Zinc finger protein 638 (Fragment)	Zfp638				16779		145								16779	145
E0CXR3	E0CXR3_MOUSE	Zinc finger protein-like 1 (Fragment)	Zfpl1				1116										1116
D3Z5G4	D3Z5G4_MOUSE	Zinc finger RNA-binding protein	Zfr			12544	12794	67545				11149					12669	67545		11149
Q9CPW7	ZMAT2_MOUSE	Zinc finger matrin-type protein 2	Zmat2			41179	414										20796.5
A2A481	A2A481_MOUSE	Zinc finger, MYND-type-containing 8	Zmynd8					7143	44237			12321		23319				25690		12321	23319
Q6IQX8	ZN219_MOUSE	Zinc finger protein 219	Znf219	5611	23184	3871	15269	37959	3542	2177	19941	8485.2	2119	44332	26363	14397.5	9570	20750.5	11059	5302.1	35347.5
Q99LI5	ZN281_MOUSE	Zinc finger protein 281	Znf281
Q922H9	ZN330_MOUSE	Zinc finger protein 330 (Nucleolar autoantigen 36) (Nucleolar cysteine-rich protein)	Znf330
Q6NXK2	ZN532_MOUSE	Zinc finger protein 532	Znf532						11742									11742
Q9DB42	ZN593_MOUSE	Zinc finger protein 593 (Zinc finger protein T86)	Znf593	52956	27655	64486	24989	51446	69221	336	17888	57466	16134	28297	2671	40305.5	44737.5	60333.5	9112	36800	15484
Q80YR4	ZN598_MOUSE	E3 ubiquitin-protein ligase ZNF598 (EC 2.3.2.27) (Zinc finger protein 598)	Znf598			181	5857.5	725.4	578.5			6623.2	2624.2	1341.2	1198.8		3019.25	651.95		4623.7	1270
Q91VY9	ZN622_MOUSE	Zinc finger protein 622	Znf622			82386	85291	18132	9578.8	3738		12352	4412.5	25716	4951.8		83838.5	13855.4	3738	8382.25	15333.9
Q8K2R5	ZN668_MOUSE	Zinc finger protein 668	Znf668			12423	2456		786.6								7439.5	786.6
Q9D2D7	ZN687_MOUSE	Zinc finger protein 687	Znf687			3172.9	19.1	2615	28935	2663.6				7242.4	3442.1		1596	15775	2663.6		5342.25
Q9D115	ZN706_MOUSE	Zinc finger protein 706	Znf706	2195	12886	1324	18452	7569	13683	72993	21922	24913	55395	52273	211	7540.5	9888	10626	47457.5	40154	26242
Q8R1N0	ZN830_MOUSE	Zinc finger protein 830 (Coiled-coil domain-containing protein 16) (Ovus mutant candidate gene 1 protein)	Znf830	23474		14256	1645		12369							23474	7950.5	12369
F8WHU9	F8WHU9_MOUSE	Zinc finger protein ZPR1 (Fragment)	Zpr1	1812		43983	22452	4117	59322	5768	2652	19646	22217	31713	3521	1812	33217.5	31719.5	4210	20931.5	17617
O54692	ZW10_MOUSE	Centromere/kinetochore protein zw10 homolog	Zw10				2779.3			4475.7	3835.3						2779.3		4155.5
Q7TQE2	Q7TQE2_MOUSE	Zyx protein (Zyxin)	Zyx		24171	89877	3629	12675	95226	6847		6977	6484	9167	5322	24171	46753	53950.5	6847	6730.5	7244.5
Q3TQI7	TLS1_MOUSE	Telomere length and silencing protein 1 homolog					25969			14673			52386				25969		14673	52386
A0A140T8M7	A0A140T8M7_MOUSE	Deleted.		22577	79735	3136	18699	2624	12932	18364	1517	1587	91174	1372	67916	51156	10917.5	7778	9940.5	46380.5	34644
Q9D937	CK098_MOUSE	Uncharacterized protein C11orf98 homolog		24514	1214	2152	14382	2834	18619	193	68482	14537	11346	177	6722	12864	8267	10726.5	34337.5	12941.5	3449.5
Q8CIL4	CA131_MOUSE	Uncharacterized protein C1orf131 homolog				18243	1374	1642	25462			8543.5					9808.5	13552		8543.5
Q8BWQ6	CP062_MOUSE	UPF0505 protein C16orf62 homolog		5713	3732	153				24884						4722.5	153		24884

## Sheet: (4) Raw Data
Table S6. RIME Data
(4) Raw Data
Entry	Entry name	Gene	Protein Name	iBAQ_IgG_Veh_1	iBAQ_IgG_Veh_2	iBAQ_ARGLU1_Veh_1	iBAQ_ARGLU1_Veh_2	iBAQ_GR_Veh_1	iBAQ_GR_Veh_2	iBAQ_IgG_Dex_1	iBAQ_IgG_Dex_2	iBAQ_ARGLU1_Dex1	iBAQ_ARGLU1_Dex2	iBAQ_GR_Dex_1	iBAQ_GR_Dex_2
D6REH7	D6REH7_MOUSE	RIKEN cDNA 1110004E09 gene	1110004E09Rik	0	0	35404	41621	0	0	0	36152	0	0	0	0
D6RI64	D6RI64_MOUSE	RIKEN cDNA 1110004F10 gene	1110004F10Rik	1190500	229670	316720	147920	281550	191510	643690	259880	312530	127160	473360	257400
V9GXF1	V9GXF1_MOUSE	RIKEN cDNA 1110065P20 gene	1110065P20Rik	4304700	2356900	2475500	1206000	0	3064900	2652900	2246900	0	3186900	0	1838000
G3UW58	G3UW58_MOUSE	MCG1043768 (MCG20042, isoform CRA_b) (RIKEN cDNA 1810022K09 gene)	1810022K09Rik	0	0	445450	22264	685500	0	181940	0	0	53754	0	0
Q99PA7	Q99PA7_MOUSE	MCG117379 (Mage-k1) (RIKEN cDNA 4930550L24 gene)	4930550L24Rik	2266400	710010	3822400	3089000	2112100	1352200	3539200	1331200	2291800	1274600	518270	891410
F6R3T1	F6R3T1_MOUSE	RIKEN cDNA 8030474K03 gene	8030474K03Rik	377430	208580	0	185560	0	0	437890	0	0	169830	140090	122500
A0A0A0MQL2	A0A0A0MQL2_MOUSE	RIKEN cDNA A430005L14 gene (Fragment)	A430005L14Rik	69600	77812	59535	65603	28788	37027	0	73839	51390	28089	26836	35060
Q3UHJ0	AAK1_MOUSE	AP2-associated protein kinase 1 (EC 2.7.11.1) (Adaptor-associated kinase 1)	Aak1	68209	33594	3928	25974	43833	11733	17654	0	4843.5	7571.2	0	0
Q8BGQ7	SYAC_MOUSE	Alanine--tRNA ligase, cytoplasmic (EC 6.1.1.7) (Alanyl-tRNA synthetase) (AlaRS)	Aars	543620	128510	806920	539020	557970	555050	641820	413480	976990	401510	1148000	327770
Q3THG9	AASD1_MOUSE	Alanyl-tRNA editing protein Aarsd1 (Alanyl-tRNA deacylase alaX) (AlaX) (AlaXp-II) (Alanyl-tRNA synthetase domain-containing protein 1)	Aarsd1	91037	150930	1069400	944870	731540	539010	786410	0	717890	37413	684940	344350
P61222	ABCE1_MOUSE	ATP-binding cassette sub-family E member 1 (RNase L inhibitor) (Ribonuclease 4 inhibitor) (RNS4I)	Abce1	610070	167320	658630	892450	59724	38532	74987	41289	663530	766690	642810	624980
Q6P542	ABCF1_MOUSE	ATP-binding cassette sub-family F member 1	Abcf1	0	0	15468	9233.9	2470.8	0	3114.3	0	0	3218.7	0	0
Q99LE6	ABCF2_MOUSE	ATP-binding cassette sub-family F member 2	Abcf2	388660	0	746730	519190	465890	222380	344550	0	34781	219670	38440	177760
B7ZCU2	B7ZCU2_MOUSE	Abl interactor 1	Abi1	0	0	0	16526	0	0	0	0	3702.1	0	0	0
H3BKA1	H3BKA1_MOUSE	3-ketoacyl-CoA thiolase A, peroxisomal (Fragment)	Acaa1a	0	0	38766	11748	10084	0	22757	0	0	0	0	0
Q5SWU9	ACACA_MOUSE	Acetyl-CoA carboxylase 1 (ACC1) (EC 6.4.1.2) (ACC-alpha) (Acetyl-CoA carboxylase 265) [Includes: Biotin carboxylase (EC 6.3.4.14)]	Acaca	25960	1761.8	204320	75125	54510	59269	24424	1778.1	43642	45344	16469	18030
Q8CAY6	THIC_MOUSE	Acetyl-CoA acetyltransferase, cytosolic (EC 2.3.1.9) (Cytosolic acetoacetyl-CoA thiolase)	Acat2	0	0	6757.1	6599.2	0	104890	422440	12352	343020	611640	814310	246430
B8JJ92	B8JJ92_MOUSE	Apoptotic chromatin condensation inducer in the nucleus	Acin1	399350	70191	8503800	5576100	1088200	688270	195010	113170	6235000	3484800	302160	373790
Q91V92	ACLY_MOUSE	ATP-citrate synthase (EC 2.3.3.8) (ATP-citrate (pro-S-)-lyase) (Citrate cleavage enzyme)	Acly	1766200	1487500	7065300	5766400	5571400	4810600	4445000	3411800	6013500	4297100	5403000	3337200
Q99KI0	ACON_MOUSE	Aconitate hydratase, mitochondrial (Aconitase) (EC 4.2.1.3) (Citrate hydro-lyase)	Aco2	0	0	176270	0	0	0	215670	0	252060	135220	439820	366350
Q91V12	BACH_MOUSE	Cytosolic acyl coenzyme A thioester hydrolase (EC 3.1.2.2) (Acyl-CoA thioesterase 7) (Brain acyl-CoA hydrolase) (BACH) (CTE-IIa) (CTE-II) (Long chain acyl-CoA thioester hydrolase)	Acot7	0	0	0	0	0	0	0	0	0	0	1205400	0
Q9QUJ7	ACSL4_MOUSE	Long-chain-fatty-acid--CoA ligase 4 (EC 6.2.1.3) (Long-chain acyl-CoA synthetase 4) (LACS 4) (mACS4)	Acsl4	15248	0	18605	18816	7586.9	8544.8	16550	10021	20346	10073	0	0
Q9QXG4	ACSA_MOUSE	Acetyl-coenzyme A synthetase, cytoplasmic (EC 6.2.1.1) (Acetate--CoA ligase) (Acetyl-CoA synthetase) (ACS) (AceCS) (Acyl-CoA synthetase short-chain family member 2) (Acyl-activating enzyme)	Acss2	0	10211	13059	12770	8703.2	0	0	0	14199	3871.2	6742	8893
P68134	ACTS_MOUSE	Actin, alpha skeletal muscle (Alpha-actin-1) [Cleaved into: Actin, alpha skeletal muscle, intermediate form]	Acta1	466460	114610	410900	215200	420680	137900	426220	198000	327470	116010	366970	133580
Q8BFZ3	ACTBL_MOUSE	Beta-actin-like protein 2 (Kappa-actin)	Actbl2	0	0	0	0	0	0	0	0	892360	0	0	0
P63260	ACTG_MOUSE	Actin, cytoplasmic 2 (Gamma-actin) [Cleaved into: Actin, cytoplasmic 2, N-terminally processed]	Actg1	659710000	387330000	896510000	776070000	513120000	430010000	508120000	386180000	484040000	400110000	301820000	193410000
Q9Z2N8	ACL6A_MOUSE	Actin-like protein 6A (53 kDa BRG1-associated factor A) (Actin-related protein Baf53a) (BRG1-associated factor 53A) (BAF53A)	Actl6a	18106	0	82563	149240	47716	51258	21663	22585	152990	63348	71380	172100
A1BN54	A1BN54_MOUSE	Alpha actinin 1a (Alpha-actinin-1)	Actn1	57367	16081	753850	1305200	385240	219620	1820000	1015100	1210600	733680	329720	540630
P57780	ACTN4_MOUSE	Alpha-actinin-4 (Non-muscle alpha-actinin 4)	Actn4	0	19055	455110	302600	0	31502	432130	0	0	0	0	337610
P61164	ACTZ_MOUSE	Alpha-centractin (Centractin) (ARP1) (Actin-RPV) (Centrosome-associated actin homolog)	Actr1a	0	0	0	0	0	0	0	0	0	0	0	0
E0CZD4	E0CZD4_MOUSE	Beta-centractin (Fragment)	Actr1b	91697	0	2482000	3833000	1816500	1078800	50811	53064	2379600	2946200	23987	21153
P61161	ARP2_MOUSE	Actin-related protein 2 (Actin-like protein 2)	Actr2	0	0	30799	11035	15203	36766	78025	0	38209	32741	36442	27487
E9Q1K3	E9Q1K3_MOUSE	Alpha-adducin	Add1	0	0	744880	7152.1	934210	8078.9	12575	0	441650	0	0	0
Q9QYB5	ADDG_MOUSE	Gamma-adducin (Adducin-like protein 70)	Add3	0	0	717070	0	0	0	337530	0	0	0	0	0
Q9Z103	ADNP_MOUSE	Activity-dependent neuroprotector homeobox protein (Activity-dependent neuroprotective protein)	Adnp	0	0	2740	456410	2440.9	2888.3	0	0	1588.2	1348	3433.4	2699.5
P54923	ADPRH_MOUSE	[Protein ADP-ribosylarginine] hydrolase (ADP-ribosylarginine hydrolase) (EC 3.2.2.19) (ADP-ribose-L-arginine cleaving enzyme)	Adprh	263060	120240	113790	111590	64667	64909	137080	99096	114970	62305	80150	45627
P46664	PURA2_MOUSE	Adenylosuccinate synthetase isozyme 2 (AMPSase 2) (AdSS 2) (EC 6.3.4.4) (Adenylosuccinate synthetase, acidic isozyme) (Adenylosuccinate synthetase, liver isozyme) (L-type adenylosuccinate synthetase) (IMP--aspartate ligase 2)	Adss	0	0	207010	131110	30311	79841	377510	162700	283920	568010	363410	92794
E9Q852	E9Q852_MOUSE	Afadin	Afdn	0	13960	42420	0	52306	13480	32616	19916	58691	20095	0	0
Q3TBU7	Q3TBU7_MOUSE	Arf-GAP domain and FG repeat-containing protein 2 (Fragment)	Agfg2	0	49349	45976	29118	49280	22398	71325	59162	41842	22276	30160	18022
F6XXE6	F6XXE6_MOUSE	Amylo-1,6-glucosidase, 4-alpha-glucanotransferase (Fragment)	Agl	0	0	7582.6	3474.5	0	0	0	0	0	0	0	0
Q8K3K7	PLCB_MOUSE	1-acyl-sn-glycerol-3-phosphate acyltransferase beta (EC 2.3.1.51) (1-acylglycerol-3-phosphate O-acyltransferase 2) (1-AGP acyltransferase 2) (1-AGPAT 2) (Lysophosphatidic acid acyltransferase beta) (LPAAT-beta)	Agpat2	0	0	0	0	9229	35662	0	0	1401600	1249500	433400	0
A2AL49	A2AL49_MOUSE	Alkylglycerone-phosphate synthase (Alkyl-DHAP synthase) (EC 2.5.1.26)	Agps	0	0	8632.6	18288	0	5266.7	9366.4	12500	8843.7	5540.3	0	0
Q8CJF7	ELYS_MOUSE	Protein ELYS (Embryonic large molecule derived from yolk sac) (Protein MEL-28) (Putative AT-hook-containing transcription factor 1)	Ahctf1	32965	89805	5623.1	177210	14356	14406	27590	42005	4282.5	4886	92980	104600
P50247	SAHH_MOUSE	Adenosylhomocysteinase (AdoHcyase) (EC 3.3.1.1) (CUBP) (Liver copper-binding protein) (S-adenosyl-L-homocysteine hydrolase)	Ahcy	445610	101980	457420	155070	923790	132190	518990	63931	1825100	946010	2018900	1194300
F7ATQ6	F7ATQ6_MOUSE	S-adenosylhomocysteine hydrolase-like protein 1 (Fragment)	Ahcyl1	0	0	78425	75543	0	38553	0	35563	0	0	0	0
D3YX97	D3YX97_MOUSE	Putative adenosylhomocysteinase 3 (Fragment)	Ahcyl2	0	0	0	0	0	0	0	0	0	0	0	0
Q6PAL7	AHDC1_MOUSE	AT-hook DNA-binding motif-containing protein 1	Ahdc1	0	0	0	0	0	2541	0	0	0	0	5041.1	3436
E9Q616	E9Q616_MOUSE	AHNAK nucleoprotein (desmoyokin)	Ahnak	13791	0	0	0	0	0	0	34028	0	0	0	0
A2ALV6	A2ALV6_MOUSE	Expressed sequence AI314180	AI314180	0	0	0	0	3244	2677.7	10149	8790.9	0	3398.8	5159.8	0
P31230	AIMP1_MOUSE	Aminoacyl tRNA synthase complex-interacting multifunctional protein 1 (Multisynthase complex auxiliary component p43) [Cleaved into: Endothelial monocyte-activating polypeptide 2 (EMAP-2) (Endothelial monocyte-activating polypeptide II) (EMAP-II) (Small inducible cytokine subfamily E member 1)]	Aimp1	5853600	1803200	11222000	6721800	6940200	4689700	8918700	2912000	8264100	4494900	5141000	3177300
Q8R010	AIMP2_MOUSE	Aminoacyl tRNA synthase complex-interacting multifunctional protein 2 (Multisynthase complex auxiliary component p38) (Protein JTV-1)	Aimp2	1817200	469280	2570900	1237500	1652600	0	0	589170	1535600	660320	1691500	678210
O08915	AIP_MOUSE	AH receptor-interacting protein (AIP) (Aryl-hydrocarbon receptor-interacting protein)	Aip	115760	108990	798380	780180	590470	32004	48645	120070	550300	23520	30351	28038
Q9R0Y5	KAD1_MOUSE	Adenylate kinase isoenzyme 1 (AK 1) (EC 2.7.4.3) (EC 2.7.4.6) (ATP-AMP transphosphorylase 1) (ATP:AMP phosphotransferase) (Adenylate monophosphate kinase) (Myokinase)	Ak1	0	0	0	7100.7	0	6754	0	44016	11181	24676	0	16142
Q5RL57	Q5RL57_MOUSE	A kinase (PRKA) anchor protein 8-like (A kinase (PRKA) anchor protein 8-like, isoform CRA_a) (A-kinase anchor protein 8-like)	Akap8l	854730	0	1190200	1392000	1231600	509440	268120	0	0	1173800	0	460420
E9QQ10	E9QQ10_MOUSE	A-kinase anchor protein 9	Akap9	0	0	13412	1908	0	1043.4	0	0	3731.8	2349.3	0	0
P45376	ALDR_MOUSE	Aldose reductase (AR) (EC 1.1.1.21) (Aldehyde reductase)	Akr1b1	626410	296680	394770	142690	164270	252150	608930	397130	787780	614500	204260	145230
Q9Z110	P5CS_MOUSE	Delta-1-pyrroline-5-carboxylate synthase (P5CS) (Aldehyde dehydrogenase family 18 member A1) [Includes: Glutamate 5-kinase (GK) (EC 2.7.2.11) (Gamma-glutamyl kinase); Gamma-glutamyl phosphate reductase (GPR) (EC 1.2.1.41) (Glutamate-5-semialdehyde dehydrogenase) (Glutamyl-gamma-semialdehyde dehydrogenase)]	Aldh18a1	945080	544890	3297300	2147000	1943400	1017000	2249300	1263400	1598000	1798000	1882100	1340700
Q8R0Y6	AL1L1_MOUSE	Cytosolic 10-formyltetrahydrofolate dehydrogenase (10-FTHFDH) (FDH) (EC 1.5.1.6) (Aldehyde dehydrogenase family 1 member L1)	Aldh1l1	0	8385.7	0	0	0	0	0	0	0	2296.8	18952	13189
Q9JLJ2	AL9A1_MOUSE	4-trimethylaminobutyraldehyde dehydrogenase (TMABADH) (EC 1.2.1.47) (Aldehyde dehydrogenase family 9 member A1) (EC 1.2.1.3)	Aldh9a1	0	0	0	0	0	0	0	0	0	6655.5	6268.7	5157
P05064	ALDOA_MOUSE	Fructose-bisphosphate aldolase A (EC 4.1.2.13) (Aldolase 1) (Muscle-type aldolase)	Aldoa	13862000	6782800	30844000	25812000	26885000	17878000	37209000	26383000	48067000	33839000	30520000	16044000
Q91Y97	ALDOB_MOUSE	Fructose-bisphosphate aldolase B (EC 4.1.2.13) (Aldolase 2) (Liver-type aldolase)	Aldob	252640	69085	0	0	0	0	0	0	0	0	334810	126130
Q3TSG4	ALKB5_MOUSE	RNA demethylase ALKBH5 (EC 1.14.11.-) (Alkylated DNA repair protein alkB homolog 5) (Alpha-ketoglutarate-dependent dioxygenase alkB homolog 5)	Alkbh5	0	0	3166900	2105100	0	0	0	0	0	1200700	0	0
O08583	THOC4_MOUSE	THO complex subunit 4 (Tho4) (Ally of AML-1 and LEF-1) (Aly/REF export factor) (REF1-I) (RNA and export factor-binding protein 1) (Transcriptional coactivator Aly/REF)	Alyref	419050000	402020000	200060000	132670000	218470000	159750000	324860000	224310000	228020000	157650000	146680000	93770000
Q9R049	AMFR_MOUSE	E3 ubiquitin-protein ligase AMFR (EC 2.3.2.27) (Autocrine motility factor receptor) (AMF receptor) (RING-type E3 ubiquitin transferase AMFR)	Amfr	0	0	0	0	0	0	0	0	0	0	0	0
Q9DBT5	AMPD2_MOUSE	AMP deaminase 2 (EC 3.5.4.6) (AMP deaminase isoform L)	Ampd2	0	0	11076	7292	6194.4	13284	13539	15726	10575	2983.1	7049	6253.3
Q8K298	ANLN_MOUSE	Anillin	Anln	37503	13184	13542	9798.2	16381	15708	8888.6	10768	8157.6	7307.5	7850.1	9016.9
F6UFG6	F6UFG6_MOUSE	Acidic leucine-rich nuclear phosphoprotein 32 family member A (Fragment)	Anp32a	0	0	0	0	0	0	0	0	144340	0	0	0
E9Q5H2	E9Q5H2_MOUSE	Acidic leucine-rich nuclear phosphoprotein 32 family member E (Fragment)	Anp32e	0	0	0	0	0	1069700	0	0	0	0	1810000	1452900
F8WIT2	F8WIT2_MOUSE	Annexin	Anxa6	0	0	29282	22118	2921.9	4606.6	30592	20996	1908.2	12731	0	0
Q5SVG5	Q5SVG5_MOUSE	AP complex subunit beta	Ap1b1	0	17418	12567	10728	5337.9	7705.1	9270.5	0	8203	7339.3	0	9316
P17426	AP2A1_MOUSE	AP-2 complex subunit alpha-1 (100 kDa coated vesicle protein A) (Adaptor protein complex AP-2 subunit alpha-1) (Adaptor-related protein complex 2 subunit alpha-1) (Alpha-adaptin A) (Alpha1-adaptin) (Clathrin assembly protein complex 2 alpha-A large chain) (Plasma membrane adaptor HA2/AP2 adaptin alpha A subunit)	Ap2a1	0	0	15607	6815.6	0	0	3506.5	6653.5	4360.8	0	0	0
P17427	AP2A2_MOUSE	AP-2 complex subunit alpha-2 (100 kDa coated vesicle protein C) (Adaptor protein complex AP-2 subunit alpha-2) (Adaptor-related protein complex 2 subunit alpha-2) (Alpha-adaptin C) (Alpha2-adaptin) (Clathrin assembly protein complex 2 alpha-C large chain) (Plasma membrane adaptor HA2/AP2 adaptin alpha C subunit)	Ap2a2	15235	5913.1	114600	48704	67447	28964	9329.5	5095.3	10158	0	0	0
Q9Z1T1	AP3B1_MOUSE	AP-3 complex subunit beta-1 (Adaptor protein complex AP-3 subunit beta-1) (Adaptor-related protein complex 3 subunit beta-1) (Beta-3A-adaptin) (Clathrin assembly protein complex 3 beta-1 large chain)	Ap3b1	26616	0	0	0	14605	3228.6	22261	10420	8791	407530	13437	9733.2
Q9JME5	AP3B2_MOUSE	AP-3 complex subunit beta-2 (Adaptor protein complex AP-3 subunit beta-2) (Adaptor-related protein complex 3 subunit beta-2) (Beta-3B-adaptin) (Clathrin assembly protein complex 3 beta-2 large chain)	Ap3b2	0	0	0	0	0	0	0	0	0	0	0	0
O54774	AP3D1_MOUSE	AP-3 complex subunit delta-1 (AP-3 complex subunit delta) (Adaptor-related protein complex 3 subunit delta-1) (Delta-adaptin) (mBLVR1)	Ap3d1	0	0	0	89431	0	40694	0	0	0	0	0	57414
D3YXV9	D3YXV9_MOUSE	AP-3 complex subunit mu-1 (Fragment)	Ap3m1	0	0	76222	88873	93353	157060	73595	201330	49899	67287	44467	0
Q9DCR2	AP3S1_MOUSE	AP-3 complex subunit sigma-1 (AP-3 complex subunit sigma-3A) (Adaptor-related protein complex 3 subunit sigma-1) (Sigma-3A-adaptin) (Sigma3A-adaptin) (Sigma-adaptin 3a)	Ap3s1	273800	0	990000	481370	0	284970	610370	35870	0	403920	488350	0
O35841	API5_MOUSE	Apoptosis inhibitor 5 (API-5) (AAC-11)	Api5	3865600	1128100	711160	452000	523950	0	950090	552660	953510	541130	0	361820
P09813	APOA2_MOUSE	Apolipoprotein A-II (Apo-AII) (ApoA-II) (Apolipoprotein A2) [Cleaved into: Proapolipoprotein A-II (ProapoA-II)]	Apoa2	0	0	0	0	11076000	4183700	0	0	7715900	4491300	4620500	0
P08030	APT_MOUSE	Adenine phosphoribosyltransferase (APRT) (EC 2.4.2.7)	Aprt	1421300	676150	1413700	921650	928310	1835900	2380400	1572500	2146100	3060900	1612100	0
Q5XJY5	COPD_MOUSE	Coatomer subunit delta (Archain) (Delta-coat protein) (Delta-COP)	Arcn1	0	0	1841500	847590	0	1624800	1219200	31792	1025500	832080	1132300	560790
Q99K28	ARFG2_MOUSE	ADP-ribosylation factor GTPase-activating protein 2 (ARF GAP 2) (GTPase-activating protein ZNF289) (Zinc finger protein 289)	Arfgap2	0	0	14652	7762.1	0	0	0	0	0	0	0	0
Q9D8S3	ARFG3_MOUSE	ADP-ribosylation factor GTPase-activating protein 3 (ARF GAP 3)	Arfgap3	0	0	16219	6752.8	10926	8406.5	17527	0	11738	4875	6185.8	5483.8
Q3UL36	ARGL1_MOUSE	Arginine and glutamate-rich protein 1	Arglu1	5716200	5369800	464790000	385950000	4133600	904080	4307500	1512200	375470000	324380000	0	1740900
A0A140LIS5	A0A140LIS5_MOUSE	Arginine and glutamate-rich protein 1 (Fragment)	Arglu1	0	0	3336100	0	0	0	0	0	2268400	0	0	0
Q5FWK3	RHG01_MOUSE	Rho GTPase-activating protein 1 (Rho-type GTPase-activating protein 1)	Arhgap1	0	0	0	24470	0	0	0	0	0	0	0	0
Q99PT1	GDIR1_MOUSE	Rho GDP-dissociation inhibitor 1 (Rho GDI 1) (GDI-1) (Rho-GDI alpha)	Arhgdia	2726100	830680	3976500	2909500	3594700	1229800	5042600	1287100	2395300	1350800	4244100	3254200
Q61210	ARHG1_MOUSE	Rho guanine nucleotide exchange factor 1 (Lbc's second cousin) (Lymphoid blast crisis-like 2)	Arhgef1	0	0	0	105010	0	4768.9	8719.5	5394.5	113840	1516.4	56069	0
H3BJU7	H3BJU7_MOUSE	Rho guanine nucleotide exchange factor 2	Arhgef2	0	0	0	74983	79732	0	0	0	0	47421	44777	139150
A2BH40	ARI1A_MOUSE	AT-rich interactive domain-containing protein 1A (ARID domain-containing protein 1A) (BRG1-associated factor 250) (BAF250) (BRG1-associated factor 250a) (BAF250A) (Osa homolog 1) (SWI-like protein) (SWI/SNF complex protein p270) (SWI/SNF-related, matrix-associated, actin-dependent regulator of chromatin subfamily F member 1)	Arid1a	0	11853	234980	98500	0	0	73761	28813	61382	32395	248930	168490
D3YWC2	D3YWC2_MOUSE	ADP-ribosylation factor-like 6 interacting protein 4 (ADP-ribosylation factor-like protein 6-interacting protein 4)	Arl6ip4	0	0	2102900	1884300	0	0	0	0	2099800	703350	0	0
Q8BNU0	ARMC6_MOUSE	Armadillo repeat-containing protein 6	Armc6	0	0	9444.1	11270	0	0	25113	28083	0	9617	0	0
Q9WV32	ARC1B_MOUSE	Actin-related protein 2/3 complex subunit 1B (Arp2/3 complex 41 kDa subunit) (p41-ARC)	Arpc1b	0	0	425550	0	0	156720	0	0	0	0	0	0
P59999	ARPC4_MOUSE	Actin-related protein 2/3 complex subunit 4 (Arp2/3 complex 20 kDa subunit) (p20-ARC)	Arpc4	0	0	3392000	1955200	0	624580	741830	1393800	2855600	1031100	0	489730
Q3UA72	Q3UA72_MOUSE	Actin-related protein 2/3 complex subunit 5	Arpc5	0	0	689810	0	0	0	1240800	0	0	0	0	0
P56212	ARP19_MOUSE	cAMP-regulated phosphoprotein 19 (ARPP-19)	Arpp19	2773300	813530	0	0	0	0	1744700	0	0	0	3811000	2770300
Q5F2D9	Q5F2D9_MOUSE	Arrestin, beta 2 (Beta-arrestin-2)	Arrb2	0	0	9555.4	21225	8337.9	5880.9	0	0	13017	0	0	0
P98203	ARVC_MOUSE	Armadillo repeat protein deleted in velo-cardio-facial syndrome homolog	Arvcf	0	0	9156.4	4879.2	3033.7	4296.9	0	0	0	3963.8	0	0
Q91WU5	AS3MT_MOUSE	Arsenite methyltransferase (EC 2.1.1.137) (Methylarsonite methyltransferase) (S-adenosyl-L-methionine:arsenic(III) methyltransferase)	As3mt	0	0	0	6597	6263.2	9357.1	12654	0	15631	13304	3243.2	11248
A0A087WQE9	A0A087WQE9_MOUSE	Ankyrin repeat and SOCS box protein 1 (Ankyrin repeat and SOCS box-containing protein 1, isoform CRA_c)	Asb1	0	0	25735000	9203200	4706500	0	0	0	7452400	5532600	0	0
D3YYA0	D3YYA0_MOUSE	Set1/Ash2 histone methyltransferase complex subunit ASH2	Ash2l	0	0	219640	0	1717300	225500	0	0	0	91292	151850	954220
E0CY49	E0CY49_MOUSE	Argininosuccinate lyase (Fragment)	Asl	0	0	792920	679090	0	0	0	0	642600	0	0	0
O54984	ASNA_MOUSE	ATPase Asna1 (EC 3.6.-.-) (Arsenical pump-driving ATPase) (Arsenite-stimulated ATPase)	Asna1	0	50512	34252	234490	11289	155640	81829	164660	170830	49763	162350	115470
Q61024	ASNS_MOUSE	Asparagine synthetase [glutamine-hydrolyzing] (EC 6.3.5.4) (Glutamine-dependent asparagine synthetase)	Asns	2814400	793610	53083	423310	2943.6	10249	2547700	491000	965030	465700	268810	103790
P16460	ASSY_MOUSE	Argininosuccinate synthase (EC 6.3.4.5) (Citrulline--aspartate ligase)	Ass1	255740	70727	426040	140210	543680	25353	42910	53642	16818	19104	1186800	680380
Q3TPU9	Q3TPU9_MOUSE	Astrotactin-1	Astn1	0	27104	0	0	0	0	18597	0	0	0	0	0
Q925I1	ATAD3_MOUSE	ATPase family AAA domain-containing protein 3 (AAA-ATPase TOB3)	Atad3	181150	49104	74776	33744	90869	63275	150000	297010	112680	72851	124370	74103
O55143	AT2A2_MOUSE	Sarcoplasmic/endoplasmic reticulum calcium ATPase 2 (SERCA2) (SR Ca(2+)-ATPase 2) (EC 3.6.3.8) (Calcium pump 2) (Calcium-transporting ATPase sarcoplasmic reticulum type, slow twitch skeletal muscle isoform) (Endoplasmic reticulum class 1/2 Ca(2+) ATPase)	Atp2a2	103050	76084	361520	242300	246950	110590	243290	74451	231130	129950	428340	128330
D3Z6F5	D3Z6F5_MOUSE	ATP synthase subunit alpha	Atp5a1	2398300	1798800	2808800	3721200	1957900	514890	10064000	8387900	11810000	5650500	4453500	2343200
Q8C2Q8	Q8C2Q8_MOUSE	ATP synthase subunit gamma	Atp5c1	0	0	6324.9	40304	10518	13520	24607	68178	655520	415700	57029	797750
P56480	ATPB_MOUSE	ATP synthase subunit beta, mitochondrial (EC 3.6.3.14) (ATP synthase F1 subunit beta)	Atp5f1b	2751500	922200	7872200	4172600	4677400	4250700	11594000	9818700	12122000	8869200	10014000	6057300
Q06185	ATP5I_MOUSE	ATP synthase subunit e, mitochondrial (ATPase subunit e)	Atp5i	2611700	0	2814700	0	0	2156000	10518000	5412900	9845900	7153100	5391600	0
P56135	ATPK_MOUSE	ATP synthase subunit f, mitochondrial	Atp5j2	0	446670	3584800	2506900	0	0	4905600	0	5723000	4162500	0	0
F6XVM5	F6XVM5_MOUSE	ATP synthase subunit O, mitochondrial (Fragment)	Atp5o	0	0	0	0	0	0	2209200	0	2870500	3509200	2104500	2082200
K3W4T3	K3W4T3_MOUSE	V-type proton ATPase subunit a	Atp6v0a1	30117	10708	167150	14522	15763	101440	13398	12847	21664	12931	9737.2	6337.6
P50516	VATA_MOUSE	V-type proton ATPase catalytic subunit A (V-ATPase subunit A) (EC 3.6.3.14) (V-ATPase 69 kDa subunit) (Vacuolar proton pump subunit alpha)	Atp6v1a	503590	0	893160	1223500	865250	256140	1339200	377400	55084	647960	704380	467290
P62814	VATB2_MOUSE	V-type proton ATPase subunit B, brain isoform (V-ATPase subunit B 2) (Endomembrane proton pump 58 kDa subunit) (Vacuolar proton pump subunit B 2)	Atp6v1b2	388100	207960	911030	30693	646350	378100	152480	463350	547480	476870	803440	440660
P57746	VATD_MOUSE	V-type proton ATPase subunit D (V-ATPase subunit D) (V-ATPase 28 kDa accessory protein) (Vacuolar proton pump subunit D)	Atp6v1d	0	748600	69032	66637	170120	43341	1587200	45606	53797	1963300	1687600	981210
P50518	VATE1_MOUSE	V-type proton ATPase subunit E 1 (V-ATPase subunit E 1) (V-ATPase 31 kDa subunit) (p31) (Vacuolar proton pump subunit E 1)	Atp6v1e1	1028700	672310	3396000	2663300	3406700	2281300	2999600	2166500	4032100	2042600	1991600	1106600
Q9CR51	VATG1_MOUSE	V-type proton ATPase subunit G 1 (V-ATPase subunit G 1) (V-ATPase 13 kDa subunit 1) (Vacuolar proton pump subunit G 1)	Atp6v1g1	1786900	455440	379530	146030	402960	566420	814720	375330	442580	190690	530150	281630
A0A0A6YVU0	A0A0A6YVU0_MOUSE	V-type proton ATPase subunit H (Fragment)	Atp6v1h	398760	0	296660	145250	331750	184600	341380	230530	192510	116150	195570	154010
F7B6X4	F7B6X4_MOUSE	Ataxin-2 (Fragment)	Atxn2	1758500	545880	601470	415050	578150	363390	750730	165520	119110	84674	401700	95761
A0A0U1RPL0	A0A0U1RPL0_MOUSE	Ataxin-2-like protein	Atxn2l	1282500	1455000	384680	386230	1024900	2316400	1497500	45329	1202600	173270	39065	860210
Q766D5	B4GN4_MOUSE	N-acetyl-beta-glucosaminyl-glycoprotein 4-beta-N-acetylgalactosaminyltransferase 1 (NGalNAc-T1) (EC 2.4.1.244) (Beta-1,4-N-acetylgalactosaminyltransferase IV) (Beta4GalNAc-T4) (Beta4GalNAcT4)	B4galnt4	0	497310	687790	673940	388150	327160	0	0	0	279470	0	157550
Q9JLV1	BAG3_MOUSE	BAG family molecular chaperone regulator 3 (BAG-3) (Bcl-2-associated athanogene 3) (Bcl-2-binding protein Bis)	Bag3	76391	17896	667010	249860	14561	10726	51366	19127	20016	243050	21018	15547
O54962	BAF_MOUSE	Barrier-to-autointegration factor (Breakpoint cluster region protein 1) (LAP2-binding protein 1) [Cleaved into: Barrier-to-autointegration factor, N-terminally processed]	Banf1	163060	271500	1104800	335680	96260	0	797580	143720	770980	204980	382270	342130
Q9Z277	BAZ1B_MOUSE	Tyrosine-protein kinase BAZ1B (EC 2.7.10.2) (Bromodomain adjacent to zinc finger domain protein 1B) (Williams syndrome transcription factor homolog) (Williams-Beuren syndrome chromosomal region 9 protein homolog)	Baz1b	0	0	274270	18361	17455	11664	25254	0	27209	14302	39548	10206
A2AUY4	A2AUY4_MOUSE	Bromodomain adjacent to zinc finger domain, 2B	Baz2b	15298	2971.3	0	0	0	0	0	0	0	0	0	0
D6RGA5	D6RGA5_MOUSE	Pre-mRNA-splicing factor SPF27	Bcas2	247860	232790	10497000	10847000	6617700	638540	435630	346470	18866000	7220600	5272700	2962600
F8WI22	F8WI22_MOUSE	Bcl-2-associated transcription factor 1	Bclaf1	0	336570	2942000	1919100	2330000	1351100	0	0	1754600	784360	1065200	633330
Q8K019	BCLF1_MOUSE	Bcl-2-associated transcription factor 1 (Btf)	Bclaf1	213710	407120	14382000	10341000	9043800	4179400	97231	78056	17783000	11138000	2020400	2176700
O35490	BHMT1_MOUSE	Betaine--homocysteine S-methyltransferase 1 (EC 2.1.1.5)	Bhmt	744210	0	0	0	0	0	0	0	0	0	731190	619530
Q6P1B9	Q6P1B9_MOUSE	Bin1 protein (Myc box-dependent-interacting protein 1)	Bin1	0	0	16444	0	0	0	0	0	79780	51734	0	0
S4R1L5	S4R1L5_MOUSE	Baculoviral IAP repeat-containing protein 6	Birc6	0	0	0	2429.2	2710.4	1326.2	0	3149.6	1141.5	0	451.19	0
O88700	BLM_MOUSE	Bloom syndrome protein homolog (mBLM) (EC 3.6.4.12) (RecQ helicase homolog)	Blm	24004	0	0	3206.8	3270	3092.8	3002.3	2405.3	0	0	0	2359.7
Q8BGS2	BOLA2_MOUSE	BolA-like protein 2	Bola2	0	2404900	5876100	163710	86053	680770	5235400	3524500	5209500	3504500	58318	96253
P97452	BOP1_MOUSE	Ribosome biogenesis protein BOP1 (Block of proliferation 1 protein)	Bop1	478990	0	666800	109680	463490	295880	125480	26996	402950	60423	429150	357050
E9Q6A7	E9Q6A7_MOUSE	Bromodomain PHD finger transcription factor	Bptf	81903	130880	0	0	0	0	0	0	0	0	0	0
I7HPW1	I7HPW1_MOUSE	Bromodomain containing 2 (Bromodomain-containing protein 2) (Fragment)	Brd2	0	0	47926	19173	31800	21352	35874	0	21155	0	0	30720
Q64152	BTF3_MOUSE	Transcription factor BTF3 (Nascent polypeptide-associated complex subunit beta) (NAC-beta) (RNA polymerase B transcription factor 3)	Btf3	7109100	2461300	2519400	2994600	1669300	1304000	4397900	12890000	7698300	4452300	3154500	2078600
Q6PGH1	BUD31_MOUSE	Protein BUD31 homolog (Protein G10 homolog)	Bud31	0	0	80008	76749	18989	57763	159640	207900	78475	63844	0	0
O54825	BYST_MOUSE	Bystin	Bysl	253240	169920	601380	468620	89172	321590	0	0	237380	351440	261690	155780
A0A1Y7VKZ4	A0A1Y7VKZ4_MOUSE	Basic leucine zipper and W2 domain-containing protein 2 (Fragment)	Bzw2	77505	37721	49754	41522	47540	24665	88860	42039	63331	47969	63838	56686
O35658	C1QBP_MOUSE	Complement component 1 Q subcomponent-binding protein, mitochondrial (GC1q-R protein) (Glycoprotein gC1qBP) (C1qBP)	C1qbp	168770	64616	0	0	0	0	0	0	0	73554	0	0
Q9CS00	CATIN_MOUSE	Cactin	Cactin	2598200	1581800	562170	558630	1245700	1128100	1205800	0	757460	551090	959450	457250
A0A0A6YY29	A0A0A6YY29_MOUSE	Calcyclin-binding protein (Fragment)	Cacybp	461010	280680	12133000	4094200	1046800	8298400	676260	280400	958950	1006000	0	247690
E9QAI5	E9QAI5_MOUSE	CAD protein	Cad	42460	36616	494660	210290	333910	72578	255790	85389	215250	219450	173190	67970
Q8VCQ8	Q8VCQ8_MOUSE	Caldesmon 1	Cald1	2188900	824630	1881700	769350	685360	303400	1430000	0	466970	378120	961210	710920
P0DP28	CALM3_MOUSE	Calmodulin-3	Calm3	212760	368970	6767900	1344700	954270	1809000	3252900	1651300	239880	2587500	549180	1085100
P14211	CALR_MOUSE	Calreticulin (CRP55) (Calregulin) (Endoplasmic reticulum resident protein 60) (ERp60) (HACBP)	Calr	0	10894	36216	27187	38528	37588	83987	41748	45646	25199	55949	27475
Q8CCM0	Q8CCM0_MOUSE	Calcium/calmodulin-dependent protein kinase type II subunit delta	Camk2d	143500	74930	115880	64069	101260	82480	140550	27300	81781	55353	104860	107190
Q6ZQ38	CAND1_MOUSE	Cullin-associated NEDD8-dissociated protein 1 (Cullin-associated and neddylation-dissociated protein 1) (p120 CAND1)	Cand1	0	0	40557	18696	26291	15260	0	28064	35579	15755	39807	26964
Q6ZQ73	CAND2_MOUSE	Cullin-associated NEDD8-dissociated protein 2 (Cullin-associated and neddylation-dissociated protein 2) (TBP-interacting protein of 120 kDa B) (TBP-interacting protein 120B) (p120 CAND2)	Cand2	0	0	483590	452420	385540	52442	71503	0	169470	0	88155	248990
P35564	CALX_MOUSE	Calnexin	Canx	0	0	268810	13234	223150	115720	318810	205080	7610	529810	524280	396570
Q60865	CAPR1_MOUSE	Caprin-1 (Cytoplasmic activation- and proliferation-associated protein 1) (GPI-anchored membrane protein 1) (GPI-anchored protein p137) (GPI-p137) (p137GPI) (Membrane component chromosome 11 surface marker 1) (RNA granule protein 105)	Caprin1	380390	211320	402390	356770	3677.6	103670	481090	241520	367900	338030	0	132740
Q5RKN9	Q5RKN9_MOUSE	Capping protein (Actin filament) muscle Z-line, alpha 1 (F-actin-capping protein subunit alpha-1)	Capza1	2826300	76742	9185200	6658700	6933900	83642	3341700	2445500	5067900	2691300	3450500	52659
P47754	CAZA2_MOUSE	F-actin-capping protein subunit alpha-2 (CapZ alpha-2)	Capza2	1767900	430470	801540	424890	496740	405790	1085400	506890	396760	217540	504920	340370
A2AMW0	A2AMW0_MOUSE	Capping protein (Actin filament) muscle Z-line, beta, isoform CRA_a (F-actin-capping protein subunit beta)	Capzb	787990	239950	847020	182900	468020	173910	724150	294220	594280	394940	464550	223790
Q9CR86	CHSP1_MOUSE	Calcium-regulated heat stable protein 1 (Calcium-regulated heat-stable protein of 24 kDa) (CRHSP-24)	Carhsp1	204620	0	129070	64915	43252	52704	60697	126080	99979	43336	94439	87856
Q9ER72	SYCC_MOUSE	Cysteine--tRNA ligase, cytoplasmic (EC 6.1.1.16) (Cysteinyl-tRNA synthetase) (CysRS)	Cars	1127200	235120	1606500	1964400	724080	286340	1140000	710490	1498300	1020200	86105	6317.5
A0A1B0GRX1	A0A1B0GRX1_MOUSE	Caspase-3	Casp3	0	0	175900	64010	88937	126500	234660	106130	127370	76829	126100	98135
A2AS92	A2AS92_MOUSE	Caspase-9 (Fragment)	Casp9	0	0	32474	38598	0	9663.9	0	0	0	0	0	0
Q08024	PEBB_MOUSE	Core-binding factor subunit beta (CBF-beta) (Polyomavirus enhancer-binding protein 2 beta subunit) (PEA2-beta) (PEBP2-beta) (SL3-3 enhancer factor 1 subunit beta) (SL3/AKV core-binding factor beta subunit)	Cbfb	0	490880	2263200	5968900	0	2436100	1461100	0	2128600	5006400	0	1989400
Q7TPM0	Q7TPM0_MOUSE	Cbx1 protein (Chromobox protein homolog 1)	Cbx1	0	0	153770	126360	89050	131370	172360	102120	90861	61979	0	0
Q9DCC5	Q9DCC5_MOUSE	Cbx3 protein (Chromobox protein homolog 3) (MCG119115, isoform CRA_a)	Cbx3	11370000	5934300	22017000	21645000	16106000	10620000	12294000	9871000	14593000	10704000	12985000	11073000
Q61686	CBX5_MOUSE	Chromobox protein homolog 5 (Heterochromatin protein 1 homolog alpha) (HP1 alpha)	Cbx5	1569300	652030	2827200	2905800	2941700	1278100	1176400	0	2079100	1357500	2257900	1464700
E9PX94	E9PX94_MOUSE	Coiled-coil and C2 domain-containing protein 1A	Cc2d1a	268180	181790	0	0	0	0	0	0	0	0	0	0
Q8CH18	CCAR1_MOUSE	Cell division cycle and apoptosis regulator protein 1 (Cell cycle and apoptosis regulatory protein 1) (CARP-1)	Ccar1	997220	697910	227930	155060	283780	108670	504390	308570	315980	79318	0	0
Q8VDP4	CCAR2_MOUSE	Cell cycle and apoptosis regulator protein 2 (Cell division cycle and apoptosis regulator protein 2)	Ccar2	15966	186980	530450	221470	531030	555620	304420	13968	1006300	17361	233880	14820
A0A0G2JF16	A0A0G2JF16_MOUSE	Coiled-coil domain-containing protein 12 (Fragment)	Ccdc12	169130	0	73077	33304	277850	35302	0	39950	98781	43877	155980	41155
Q9D8X2	CC124_MOUSE	Coiled-coil domain-containing protein 124	Ccdc124	8873700	5045600	2658900	1445300	4953300	3839300	6509400	1097000	3048300	1400200	1272800	36226
H3BJB7	H3BJB7_MOUSE	Coiled-coil domain-containing protein 137 (Fragment)	Ccdc137	1448500	0	0	0	0	0	421980	0	0	0	0	0
F7C265	F7C265_MOUSE	Coiled-coil domain-containing protein 47 (Fragment)	Ccdc47	0	0	82447	56528	0	0	0	0	0	35278	28999	0
D3YZP9	CCDC6_MOUSE	Coiled-coil domain-containing protein 6	Ccdc6	0	0	10999	4344.2	0	22227	19232	50096	29536	4996	3198.3	4163.7
Q8VC31	CCDC9_MOUSE	Coiled-coil domain-containing protein 9	Ccdc9	954980	468810	0	0	0	0	0	0	0	0	0	0
Q68EM3	Q68EM3_MOUSE	Ccnb1 protein (G2/mitotic-specific cyclin-B1)	Ccnb1	0	0	81000	0	65272	71665	151500	0	32478	20479	0	21376
Q9QWV9	CCNT1_MOUSE	Cyclin-T1 (CycT1) (Cyclin-T)	Ccnt1	35029	0	17560	15805	22270	17485	0	14319	21765	10723	0	27613
P80314	TCPB_MOUSE	T-complex protein 1 subunit beta (TCP-1-beta) (CCT-beta)	Cct2	3333200	1977700	6143800	5040000	3794200	2950800	5892600	1642700	4397800	5515900	3695400	3060100
P80318	TCPG_MOUSE	T-complex protein 1 subunit gamma (TCP-1-gamma) (CCT-gamma) (Matricin) (mTRiC-P5)	Cct3	4362200	1110900	5761600	3026800	4482900	2227400	3519300	1991500	5653100	1601400	4842300	3417900
P80315	TCPD_MOUSE	T-complex protein 1 subunit delta (TCP-1-delta) (A45) (CCT-delta)	Cct4	5380300	1946500	7870100	6107900	7287100	3722900	6592700	3731900	6358100	5810800	6947900	4341900
P80316	TCPE_MOUSE	T-complex protein 1 subunit epsilon (TCP-1-epsilon) (CCT-epsilon)	Cct5	2302400	1424100	6728100	3717800	4968500	3457600	3472100	1807400	4286100	2649700	4854200	2971200
P80317	TCPZ_MOUSE	T-complex protein 1 subunit zeta (TCP-1-zeta) (CCT-zeta-1)	Cct6a	10488000	5696500	24152000	22233000	22940000	13931000	21340000	13623000	17233000	15968000	13327000	12666000
P80313	TCPH_MOUSE	T-complex protein 1 subunit eta (TCP-1-eta) (CCT-eta)	Cct7	1367100	943160	1297900	1175500	1018100	957720	1761900	0	985440	656270	1002600	418950
P42932	TCPQ_MOUSE	T-complex protein 1 subunit theta (TCP-1-theta) (CCT-theta)	Cct8	4456000	2179400	10538000	4685200	6391900	3649400	8150700	4480900	7486400	5904800	4674300	3450100
Q9JLQ0	CD2AP_MOUSE	CD2-associated protein (Mesenchyme-to-epithelium transition protein with SH3 domains 1) (METS-1)	Cd2ap	0	0	16287	129830	14504	14325	16615	18034	0	4127.3	11582	270750
A0A0U1RPR4	A0A0U1RPR4_MOUSE	CD2 antigen cytoplasmic tail-binding protein 2 (Fragment)	Cd2bp2	0	0	9526600	4589700	0	0	4942200	0	13379000	8073900	0	0
Q61081	CDC37_MOUSE	Hsp90 co-chaperone Cdc37 (Hsp90 chaperone protein kinase-targeting subunit) (p50Cdc37) [Cleaved into: Hsp90 co-chaperone Cdc37, N-terminally processed]	Cdc37	824770	41257	2139900	3248400	2257200	1878300	1368500	0	1812200	1840100	809480	1602200
Q9DC48	PRP17_MOUSE	Pre-mRNA-processing factor 17 (Cell division cycle 40 homolog) (PRP17 homolog)	Cdc40	0	0	464070	197140	303840	56773	49997	0	508970	250970	146100	44486
Q6A068	CDC5L_MOUSE	Cell division cycle 5-like protein (Cdc5-like protein)	Cdc5l	24096	12356	450930	172330	66905	48620	151170	21550	512020	208070	35664	24792
Q8JZM7	CDC73_MOUSE	Parafibromin (Cell division cycle protein 73 homolog) (Hyperparathyroidism 2 protein homolog)	Cdc73	214320	0	529470	307030	421940	367130	212280	0	369880	220230	0	104330
Q8BHX3	BOREA_MOUSE	Borealin (Cell division cycle-associated protein 8) (MESrg)	Cdca8	0	0	641860	0	1512400	0	0	0	0	0	0	0
P11440	CDK1_MOUSE	Cyclin-dependent kinase 1 (CDK1) (EC 2.7.11.22) (EC 2.7.11.23) (Cell division control protein 2 homolog) (Cell division protein kinase 1) (p34 protein kinase)	Cdk1	578460	451100	1457200	449000	830490	47730	1232500	43805	1309300	511640	728100	509360
P24788	CD11B_MOUSE	Cyclin-dependent kinase 11B (Cell division cycle 2-like protein kinase 1) (Cell division protein kinase 11) (Cyclin-dependent kinase 11) (EC 2.7.11.22) (Galactosyltransferase-associated protein kinase p58/GTA) (PITSLRE serine/threonine-protein kinase CDC2L1)	Cdk11b	0	0	467090	587440	20422	9791.3	0	0	593300	47755	0	0
A0A1Y7VLM0	A0A1Y7VLM0_MOUSE	Cyclin-dependent kinase 13	Cdk13	0	0	26766	62266	0	0	0	17940	0	73665	0	0
Q8K389	CK5P2_MOUSE	CDK5 regulatory subunit-associated protein 2 (CDK5 activator-binding protein C48)	Cdk5rap2	0	0	59738	126440	0	0	0	0	461130	139000	0	0
Q99LM2	CK5P3_MOUSE	CDK5 regulatory subunit-associated protein 3	Cdk5rap3	2012200	1179600	909700	0	2646000	0	1188600	905140	2417700	1522100	0	0
Q99J95	CDK9_MOUSE	Cyclin-dependent kinase 9 (EC 2.7.11.22) (EC 2.7.11.23) (Cell division protein kinase 9)	Cdk9	0	0	538870	489390	552180	313660	117500	25717	0	0	0	0
Q8BI72	CARF_MOUSE	CDKN2A-interacting protein (Collaborator of ARF)	Cdkn2aip	340330	120500	1408400	723380	949430	574630	278610	9329.7	1188200	810650	513070	160290
P60334	CDO1_MOUSE	Cysteine dioxygenase type 1 (EC 1.13.11.20) (Cysteine dioxygenase type I) (CDO) (CDO-I)	Cdo1	1885200	662750	0	0	0	0	0	0	0	0	0	0
F8WGL9	F8WGL9_MOUSE	Protein CDV3	Cdv3	3412200	654350	2184700	824400	2742700	0	2620500	1757600	1561700	891660	2654900	878360
P28659	CELF1_MOUSE	CUGBP Elav-like family member 1 (CELF-1) (50 kDa nuclear polyadenylated RNA-binding protein) (Brain protein F41) (Bruno-like protein 2) (CUG triplet repeat RNA-binding protein 1) (CUG-BP1) (CUG-BP- and ETR-3-like factor 1) (Deadenylation factor CUG-BP) (Deadenylation factor EDEN-BP) (Embryo deadenylation element-binding protein homolog) (EDEN-BP homolog) (RNA-binding protein BRUNOL-2)	Celf1	670730	249840	0	0	0	0	0	0	0	0	0	0
Q91ZI0	CELR3_MOUSE	Cadherin EGF LAG seven-pass G-type receptor 3	Celsr3	89643	123950	0	16882	8910.8	0	34121	58630	19082	28735	0	0
E9QKK1	E9QKK1_MOUSE	Centromere-associated protein E	Cenpe	0	0	0	0	0	0	0	2176.6	0	0	0	0
Q3TJM4	CENPT_MOUSE	Centromere protein T (CENP-T)	Cenpt	112820	47459	11625	5060.4	6150.2	3803.7	11680	0	13428	3174.1	8030.4	6589.6
Q9CXS4	CENPV_MOUSE	Centromere protein V (CENP-V) (Proline-rich protein 6)	Cenpv	0	68082	249030	173170	295110	0	0	0	0	0	0	7388
H7BX26	H7BX26_MOUSE	Centrosomal protein of 170 kDa	Cep170	2783400	1197500	886810	215730	2294600	916180	989600	395530	805970	168080	426810	65857
O88271	CFDP1_MOUSE	Craniofacial development protein 1 (27 kDa craniofacial protein) (Bucentaur) (Protein Cp27)	Cfdp1	0	0	1487900	1077500	1210500	604360	1181000	560700	1511400	650230	2077300	1015000
P18760	COF1_MOUSE	Cofilin-1 (Cofilin, non-muscle isoform)	Cfl1	9070400	3182100	6380700	6206500	3896500	4735400	7377500	3539200	7015200	4707900	5852500	1404600
Q9CQA6	CHCH1_MOUSE	Coiled-coil-helix-coiled-coil-helix domain-containing protein 1 (28S ribosomal protein S37, mitochondrial) (MRP-S37)	Chchd1	43898000	44184000	11146000	12030000	29275000	17813000	35208000	40074000	46992000	36818000	52847000	28369000
Q9D1L0	CHCH2_MOUSE	Coiled-coil-helix-coiled-coil-helix domain-containing protein 2	Chchd2	0	0	0	0	3172000	0	0	0	7255500	0	5184700	4659200
S4R238	S4R238_MOUSE	MICOS complex subunit	Chchd3	3498900	0	1883200	0	0	0	4994700	0	0	3413700	1609900	1346200
E9PZM4	CHD2_MOUSE	Chromodomain-helicase-DNA-binding protein 2 (CHD-2) (EC 3.6.4.12) (ATP-dependent helicase CHD2)	Chd2	0	0	67063	57672	0	751.29	0	0	2170.2	33705	0	0
E9QAS4	E9QAS4_MOUSE	Chromodomain-helicase-DNA-binding protein 4	Chd4	32673	9151.8	395830	108250	70880	397380	161610	12346	69207	9506.2	172920	60682
Q8CGZ0	CHERP_MOUSE	Calcium homeostasis endoplasmic reticulum protein (SR-related CTD-associated factor 6)	Cherp	0	0	772300	861360	0	0	0	0	1333200	750430	135680	179710
P26339	CMGA_MOUSE	Chromogranin-A (CgA) [Cleaved into: Pancreastatin; Beta-granin; WE-14; Catestatin; GE-25; Serpinin-RRG; Serpinin (AL26); p-Glu serpinin precursor]	Chga	1415300	834570	0	0	920320	0	1701400	974410	1320700	647830	1875000	1443600
P16014	SCG1_MOUSE	Secretogranin-1 (Chromogranin-B) (CgB) (Secretogranin I) (SgI) [Cleaved into: CCB peptide; PE-11]	Chgb	0	0	0	0	0	0	0	0	0	0	1648700	921770
A0A1B0GT75	A0A1B0GT75_MOUSE	Charged multivesicular body protein 2a	Chmp2a	0	788420	153030	0	0	85740	1407500	0	61972	34709	0	0
Q9D8B3	CHM4B_MOUSE	Charged multivesicular body protein 4b (Chromatin-modifying protein 4b) (CHMP4b)	Chmp4b	0	16313	9379.1	9308.7	0	15156	31961	47209	17698	19398	8972	14016
Q9D7S9	CHMP5_MOUSE	Charged multivesicular body protein 5 (Chromatin-modifying protein 5) (SNF7 domain-containing protein 2)	Chmp5	8417400	2939400	3568900	2098900	2991100	1203200	4826900	3418900	5359200	3173900	3044000	1800400
P0CG14	CTF8A_MOUSE	Chromosome transmission fidelity protein 8 homolog isoform 2	Chtf8	3254300	1915800	1032000	678200	265090	150880	3098900	43192	1243500	581210	1175900	765420
E9PW20	E9PW20_MOUSE	Chromatin target of PRMT1 protein	Chtop	95874000	29959000	50509000	32975000	57721000	36869000	67728000	34195000	89493000	45924000	70046000	41354000
P60824	CIRBP_MOUSE	Cold-inducible RNA-binding protein (A18 hnRNP) (Glycine-rich RNA-binding protein CIRP)	Cirbp	25768000	14936000	6152700	6213600	15726000	29411000	15194000	10162000	17398000	8681700	9232000	8784200
Q3V1H1	CKAP2_MOUSE	Cytoskeleton-associated protein 2	Ckap2	927650	0	635800	0	0	0	0	0	0	572220	0	0
Q7TS74	CKP2L_MOUSE	Cytoskeleton-associated protein 2-like (Radial fiber and mitotic spindle protein) (Radmis)	Ckap2l	609840	421780	180480	174230	0	0	226100	0	0	0	0	0
Q8BMK4	CKAP4_MOUSE	Cytoskeleton-associated protein 4 (63-kDa cytoskeleton-linking membrane protein) (Climp-63) (p63)	Ckap4	352330	91805	993890	275440	45697	32788	455490	94610	2013600	1553300	39450	0
Z4YL78	Z4YL78_MOUSE	Cytoskeleton-associated protein 5	Ckap5	319810	105370	556930	318970	328710	337520	254370	231620	364270	116510	380880	185780
E9Q8N5	E9Q8N5_MOUSE	CLIP-associating protein 2	Clasp2	205410	0	215670	0	215800	0	0	0	0	0	0	0
Q9Z1Q5	CLIC1_MOUSE	Chloride intracellular channel protein 1 (Nuclear chloride ion channel 27) (NCC27)	Clic1	423240	115890	170710	119780	126240	235570	342620	309920	233200	168270	158960	259510
Q9QYB1	CLIC4_MOUSE	Chloride intracellular channel protein 4 (mc3s5/mtCLIC)	Clic4	0	0	0	23524	0	0	0	0	0	0	0	0
Q5SUH7	Q5SUH7_MOUSE	Clathrin interactor 1	Clint1	132340	0	0	0	0	0	127680	13882	0	0	0	14236
B1AWE0	B1AWE0_MOUSE	Clathrin light chain	Clta	1457300	667410	836000	278970	1213300	453270	1044500	73485	724200	255860	452840	137460
F7BHJ0	F7BHJ0_MOUSE	Clathrin light chain (Fragment)	Cltb	600810	307620	811550	0	0	0	1152400	0	0	0	1104100	422730
Q68FD5	CLH1_MOUSE	Clathrin heavy chain 1	Cltc	1004300	322860	2341600	1916400	1103100	857730	2246200	1539300	2176700	1473800	972480	480200
Z4YLI8	Z4YLI8_MOUSE	Clustered mitochondria protein homolog	Cluh	0	0	0	0	0	0	0	0	0	0	0	0
A0A0N4SW65	A0A0N4SW65_MOUSE	N-acylneuraminate cytidylyltransferase	Cmas	0	0	4716900	1355600	0	0	0	0	0	917040	0	0
Q9CPZ8	COXM1_MOUSE	COX assembly mitochondrial protein homolog (Cmc1p)	Cmc1	0	0	0	0	0	0	2625600	0	0	0	0	0
Q9DBP5	KCY_MOUSE	UMP-CMP kinase (EC 2.7.4.14) (Deoxycytidylate kinase) (CK) (dCMP kinase) (Nucleoside-diphosphate kinase) (EC 2.7.4.6) (Uridine monophosphate/cytidine monophosphate kinase) (UMP/CMP kinase) (UMP/CMPK)	Cmpk1	166960	0	64665	50273	62549	43605	59776	12948	55924	77688	137840	68702
A0A0G2JDV8	A0A0G2JDV8_MOUSE	Calponin	Cnn3	3090700	1924600	8095700	3655200	4900800	0	3827300	3639800	6239100	5051500	7133300	3480100
B7ZWL1	B7ZWL1_MOUSE	CCR4-NOT transcription complex subunit 1 (Cnot1 protein)	Cnot1	51542	10570	36290	78423	28178	1023.6	110040	14370	52885	9059.3	20635	938.61
Q9CWN7	CNO11_MOUSE	CCR4-NOT transcription complex subunit 11	Cnot11	0	0	104640	171230	0	0	0	0	0	21881	21316	31636
E9Q027	E9Q027_MOUSE	CCR4-NOT transcription complex subunit 2	Cnot2	83019	17118	23420	15046	17745	16318	33285	0	15334	12257	22118	14451
F6YBV1	F6YBV1_MOUSE	CCR4-NOT transcription complex subunit 3 (Fragment)	Cnot3	0	0	60362	16091	14037	10617	0	0	20266	9668	9780.9	9413
Q5SU73	COIL_MOUSE	Coilin (p80-coilin)	Coil	0	0	0	0	0	0	0	0	0	0	0	0
P11087	CO1A1_MOUSE	Collagen alpha-1(I) chain (Alpha-1 type I collagen)	Col1a1	236310	59565	0	0	0	0	0	0	0	0	0	0
P08121	CO3A1_MOUSE	Collagen alpha-1(III) chain	Col3a1	61288	22283	0	0	0	0	17104	9690.7	0	0	0	0
Q8K297	GT251_MOUSE	Procollagen galactosyltransferase 1 (EC 2.4.1.50) (Collagen beta(1-O)galactosyltransferase 1) (Glycosyltransferase 25 family member 1) (Hydroxylysine galactosyltransferase 1)	Colgalt1	78684	18431	753280	447210	26841	70919	85440	55289	27239	8277.6	8852.3	5569.7
Q8CIE6	COPA_MOUSE	Coatomer subunit alpha (Alpha-coat protein) (Alpha-COP) [Cleaved into: Xenin (Xenopsin-related peptide); Proxenin]	Copa	156290	146390	629250	232780	158660	16359	640120	248290	184570	134180	11820	6267.1
Q9JIF7	COPB_MOUSE	Coatomer subunit beta (Beta-coat protein) (Beta-COP)	Copb1	0	0	58758	51596	55404	0	182640	0	0	0	0	8542.3
E9Q6I5	E9Q6I5_MOUSE	Coatomer subunit epsilon	Cope	0	0	0	0	0	0	0	0	0	0	0	0
Q9QZE5	COPG1_MOUSE	Coatomer subunit gamma-1 (Gamma-1-coat protein) (Gamma-1-COP)	Copg1	163580	0	138460	72568	192120	60886	180360	70256	33095	65945	140550	37220
A2AQE4	A2AQE4_MOUSE	COP9 signalosome complex subunit 2	Cops2	0	0	14692	14032	0	18096	41183	0	18807	607270	875080	1104300
O88543	CSN3_MOUSE	COP9 signalosome complex subunit 3 (SGN3) (Signalosome subunit 3) (JAB1-containing signalosome subunit 3)	Cops3	0	0	77628	24542	48918	23744	45553	0	89095	4605.6	0	27402
D3Z1R9	D3Z1R9_MOUSE	COP9 signalosome complex subunit 4 (Fragment)	Cops4	0	0	17530	0	0	0	0	0	0	8257.5	25984	9304.8
Q8VBV7	CSN8_MOUSE	COP9 signalosome complex subunit 8 (SGN8) (Signalosome subunit 8) (COP9 homolog) (JAB1-containing signalosome subunit 8)	Cops8	339960	0	48253	42151	57291	0	155470	0	66128	68017	96555	71941
P61924	COPZ1_MOUSE	Coatomer subunit zeta-1 (Zeta-1-coat protein) (Zeta-1 COP)	Copz1	150570	20525	751270	589770	164900	243990	581460	327200	212490	86807	216970	89895
Q9WUM3	COR1B_MOUSE	Coronin-1B (Coronin-2)	Coro1b	65418	27880	111350	76677	56036	71843	73613	117800	31768	51183	41997	27201
Q9WUM4	COR1C_MOUSE	Coronin-1C (Coronin-3)	Coro1c	1030100	561760	1356400	830220	167390	215050	1275500	933200	1075800	709830	106600	110560
A0A140LIU3	A0A140LIU3_MOUSE	Cytochrome c oxidase subunit 6B1	Cox6b1	1440800	789550	0	0	0	0	0	0	1503600	0	1304700	0
D3YUJ4	D3YUJ4_MOUSE	Cytoplasmic polyadenylation element-binding protein 2 (Fragment)	Cpeb2	0	0	0	0	0	0	0	0	0	0	0	0
Q8C196	CPSM_MOUSE	Carbamoyl-phosphate synthase [ammonia], mitochondrial (EC 6.3.4.16) (Carbamoyl-phosphate synthetase I) (CPSase I)	Cps1	26374	11142	268300	6433.3	171890	2079.7	0	3696.1	2951.8	1867.7	391280	390530
O35218	CPSF2_MOUSE	Cleavage and polyadenylation specificity factor subunit 2 (Cleavage and polyadenylation specificity factor 100 kDa subunit) (CPSF 100 kDa subunit)	Cpsf2	0	0	29241	18561	19276	25988	33949	16796	32896	18053	392490	13730
Q9QXK7	CPSF3_MOUSE	Cleavage and polyadenylation specificity factor subunit 3 (EC 3.1.27.-) (Cleavage and polyadenylation specificity factor 73 kDa subunit) (CPSF 73 kDa subunit) (mRNA 3'-end-processing endonuclease CPSF-73)	Cpsf3	235670	0	1014200	0	0	0	0	235190	0	0	0	0
F7B6Z5	F7B6Z5_MOUSE	Cleavage and polyadenylation-specificity factor subunit 4 (Fragment)	Cpsf4	0	0	23722	23369	15403	0	0	0	65414	20782	0	27054
H3BKW0	H3BKW0_MOUSE	Cleavage and polyadenylation-specificity factor subunit 6 (Fragment)	Cpsf6	4070000	1623600	6880600	5338400	761510	3978200	2510100	1356200	5632800	3634900	1523100	1023100
Q8BTV2	CPSF7_MOUSE	Cleavage and polyadenylation specificity factor subunit 7	Cpsf7	2841300	382220	4953900	3170100	3011200	1589000	21920	16032	6278300	2446200	1764700	1180300
Q62347	Q62347_MOUSE	Cyclic AMP-responsive element-binding protein 1 (M.musculus transcription factor/DNA binding protein)	Creb1	0	0	42404	66446	0	0	0	0	0	0	83490	0
Q9DCT8	CRIP2_MOUSE	Cysteine-rich protein 2 (CRP-2) (Heart LIM protein)	Crip2	2391700	1057600	1388700	700680	920700	841150	1174400	861340	1040700	623220	1020500	717290
O70333	CRIPT_MOUSE	Cysteine-rich PDZ-binding protein (Cysteine-rich interactor of PDZ three) (Cysteine-rich interactor of PDZ3)	Cript	20887000	18921000	3116400	0	0	0	6799000	3929800	2898200	2203100	0	0
Q6P1J1	Q6P1J1_MOUSE	Crmp1 protein (Dihydropyrimidinase-related protein 1)	Crmp1	284340	44086	290030	109570	801070	71580	558920	138090	304220	1095400	1205700	194050
P63154	CRNL1_MOUSE	Crooked neck-like protein 1 (Crooked neck homolog)	Crnkl1	15708	0	1129400	255230	414750	199450	13041	0	1054400	863420	148780	0
Q8CJ40	CROCC_MOUSE	Rootletin (Ciliary rootlet coiled-coil protein)	Crocc	73918	71480	88906	120670	0	0	0	2266600	302260	378160	0	0
B7ZC90	B7ZC90_MOUSE	Rootletin (Fragment)	Crocc	0	0	0	0	0	0	0	0	0	218070	0	0
A0A0G2JF72	A0A0G2JF72_MOUSE	Cold shock domain-containing protein E1	Csde1	622760	0	2850100	1593900	507670	0	1015900	4596.7	1091600	1165.3	266410	0
E9Q1T9	E9Q1T9_MOUSE	Exportin-2	Cse1l	102420000	0	181180	7999.8	9563.6	69235000	71708000	0	55823000	54017000	420340	254190
Q9DC28	KC1D_MOUSE	Casein kinase I isoform delta (CKI-delta) (CKId) (EC 2.7.11.1) (Tau-protein kinase CSNK1D) (EC 2.7.11.26)	Csnk1d	0	0	0	1856700	0	1158600	0	0	2736600	1715800	883920	485630
Q60737	CSK21_MOUSE	Casein kinase II subunit alpha (CK II alpha) (EC 2.7.11.1)	Csnk2a1	0	0	1753600	1291300	1409100	427280	16115	0	10866	57036	990460	0
P97315	CSRP1_MOUSE	Cysteine and glycine-rich protein 1 (Cysteine-rich protein 1) (CRP) (CRP1)	Csrp1	610030	143190	250830	129100	172470	107320	348400	143640	183380	81841	163710	123860
A2APA3	A2APA3_MOUSE	Cleavage stimulation factor subunit 1 (Fragment)	Cstf1	0	0	872200	863110	612630	0	0	0	0	0	0	607460
Q8BIQ5	CSTF2_MOUSE	Cleavage stimulation factor subunit 2 (CF-1 64 kDa subunit) (Cleavage stimulation factor 64 kDa subunit) (CSTF 64 kDa subunit) (CstF-64)	Cstf2	0	0	960590	782020	18822	37911	0	0	1416100	777150	0	9068.8
F6ZKC7	F6ZKC7_MOUSE	Cleavage stimulation factor subunit 2 (Fragment)	Cstf2	0	0	0	0	500540	0	0	0	0	0	0	0
A0A0J9YUM4	A0A0J9YUM4_MOUSE	C-terminal-binding protein 1	Ctbp1	0	0	1058400	0	1686500	1632100	887060	525860	737380	734780	0	645650
Q61164	CTCF_MOUSE	Transcriptional repressor CTCF (11-zinc finger protein) (CCCTC-binding factor) (CTCFL paralog)	Ctcf	25635	0	50705	32974	18262	151000	10978	0	6828.5	33293	14570	4539.2
Q8BG15	CTSL2_MOUSE	CTD small phosphatase-like protein 2 (CTDSP-like 2) (EC 3.1.3.-)	Ctdspl2	0	100400	0	0	0	68267	0	0	0	0	0	0
Q8VCN5	CGL_MOUSE	Cystathionine gamma-lyase (EC 4.4.1.1) (Cysteine-protein sulfhydrase) (Gamma-cystathionase)	Cth	0	0	0	12720	24799	15213	21871	10087	0	16406	0	22539
Q9CWL8	CTBL1_MOUSE	Beta-catenin-like protein 1 (Nuclear-associated protein) (NAP)	Ctnnbl1	0	5336.9	1021400	115630	372970	42308	33774	23206	969720	546110	332180	184300
Q62018	CTR9_MOUSE	RNA polymerase-associated protein CTR9 homolog (SH2 domain-binding protein 1) (Tetratricopeptide repeat-containing, SH2-binding phosphoprotein of 150 kDa) (TPR-containing, SH2-binding phosphoprotein of 150 kDa) (p150TSP)	Ctr9	0	0	0	7173.3	0	0	0	0	0	0	0	0
Q921L6	Q921L6_MOUSE	Cortactin, isoform CRA_a (Cttn protein) (Src substrate cortactin)	Cttn	274970	87049	632040	141020	267390	74871	771970	294470	274490	111510	250920	135250
E9PXT5	E9PXT5_MOUSE	Cullin-4A	Cul4a	0	0	913460	0	1139300	0	0	0	0	0	0	0
Q9JHS9	CWC15_MOUSE	Spliceosome-associated protein CWC15 homolog (Embryonic development factor 1) (mED1)	Cwc15	3441700	1412900	51950	3289600	1485000	41512	2578800	33364	12069000	10125000	46983	32703
B1AYU7	B1AYU7_MOUSE	Pre-mRNA-splicing factor CWC22 homolog (cDNA sequence BC003993, isoform CRA_a)	Cwc22	118980	68129	234660	109190	0	2761.4	2237.6	5854.2	405760	205060	0	0
Q3TKY6	CWC27_MOUSE	Peptidyl-prolyl cis-trans isomerase CWC27 homolog (PPIase CWC27) (EC 5.2.1.8)	Cwc27	0	0	0	0	0	0	0	0	71214	0	0	0
Q9CWW7	CXXC1_MOUSE	CXXC-type zinc finger protein 1 (CpG-binding protein) (PHD finger and CXXC domain-containing protein 1)	Cxxc1	0	0	0	0	461160	269960	0	0	10880	0	86220	64857
Q9D0M3	CY1_MOUSE	Cytochrome c1, heme protein, mitochondrial (Complex III subunit 4) (Complex III subunit IV) (Cytochrome b-c1 complex subunit 4) (Ubiquinol-cytochrome-c reductase complex cytochrome c1 subunit) (Cytochrome c-1)	Cyc1	0	0	0	0	0	0	794270	0	1197300	529310	0	578530
A0A0R4J119	A0A0R4J119_MOUSE	Cytoplasmic FMR1-interacting protein 1	Cyfip1	75628	35401	245910	136450	4542.4	6034.1	113060	0	199240	319110	232120	2573.9
Q922B2	SYDC_MOUSE	Aspartate--tRNA ligase, cytoplasmic (EC 6.1.1.12) (Aspartyl-tRNA synthetase) (AspRS)	Dars	942420	91463	2362900	2382300	1791900	1808400	821320	78449	855210	361870	889900	717210
Q3UGB5	Q3UGB5_MOUSE	DAZ associated protein 1, isoform CRA_b (DAZ-associated protein 1)	Dazap1	0	0	17245	0	0	0	0	0	0	0	0	0
M0QWU8	M0QWU8_MOUSE	Acyl-CoA-binding protein	Dbi	2337600	0	3795000	0	2886400	0	0	0	7478900	5007500	6070400	5335400
A0A0R4J1E3	A0A0R4J1E3_MOUSE	Drebrin	Dbn1	2842600	905560	1064500	575540	1134200	118780	1264800	691110	0	0	158550	0
Q62418	DBNL_MOUSE	Drebrin-like protein (Actin-binding protein 1) (SH3 domain-containing protein 7)	Dbnl	0	0	21146	16846	0	0	0	0	0	0	0	0
Q80TR8	DCAF1_MOUSE	DDB1- and CUL4-associated factor 1 (Serine/threonine-protein kinase VPRBP) (EC 2.7.11.1)	Dcaf1	0	0	0	3244	2441.9	0	0	0	0	0	3796.5	0
D3YX34	D3YX34_MOUSE	Dynactin subunit 1	Dctn1	0	0	0	196180	0	294390	101760	0	361030	0	0	161730
Q99KJ8	DCTN2_MOUSE	Dynactin subunit 2 (50 kDa dynein-associated polypeptide) (Dynactin complex 50 kDa subunit) (DCTN-50) (Growth cone membrane protein 23-48K) (GMP23-48K) (p50 dynamitin)	Dctn2	579660	445100	1141400	782810	83040	676580	1348900	958960	998630	169480	38196	24348
E9Q919	E9Q919_MOUSE	Dynactin subunit 3	Dctn3	916030	328720	0	45466	0	0	798820	287100	0	0	0	0
Q8CBY8	DCTN4_MOUSE	Dynactin subunit 4 (Dynactin subunit p62)	Dctn4	0	16950	6464.6	5122.7	0	0	8243.3	0	3572.8	0	0	6304
A2ADY9	DDI2_MOUSE	Protein DDI1 homolog 2 (EC 3.4.23.-)	Ddi2	63294	37873	119040	50690	99351	54476	158570	62283	83326	39676	46966	33608
O54734	OST48_MOUSE	Dolichyl-diphosphooligosaccharide--protein glycosyltransferase 48 kDa subunit (DDOST 48 kDa subunit) (Oligosaccharyl transferase 48 kDa subunit)	Ddost	447070	138910	241320	111860	185550	126630	315020	164720	240140	140300	289830	488260
Q91VR5	DDX1_MOUSE	ATP-dependent RNA helicase DDX1 (EC 3.6.4.13) (DEAD box protein 1)	Ddx1	268750	51091	144480	63766	77798	46239	135170	56706	70534	41580	66956	50031
Q501J6	DDX17_MOUSE	Probable ATP-dependent RNA helicase DDX17 (EC 3.6.4.13) (DEAD box protein 17)	Ddx17	0	0	2071000	1187500	533380	391660	14209	0	2224700	1485000	487550	175360
Q61655	DD19A_MOUSE	ATP-dependent RNA helicase DDX19A (EC 3.6.4.13) (DEAD box RNA helicase DEAD5) (mDEAD5) (DEAD box protein 19A) (Eukaryotic translation initiation factor 4A-related sequence 1)	Ddx19a	174640	34194	68766	36109	55973	46097	112990	50875	66106	22748	49040	30653
Q8R3C7	Q8R3C7_MOUSE	DEAD (Asp-Glu-Ala-Asp) box polypeptide 19b (MCG133615, isoform CRA_a)	Ddx19b	0	0	13134	0	0	0	0	0	0	0	0	0
A0A0G2JE88	A0A0G2JE88_MOUSE	Probable ATP-dependent RNA helicase DDX20	Ddx20	0	87508	1201400	375420	1513800	335250	529810	147760	415490	113180	944820	301720
Q9JIK5	DDX21_MOUSE	Nucleolar RNA helicase 2 (EC 3.6.4.13) (DEAD box protein 21) (Gu-alpha) (Nucleolar RNA helicase Gu) (Nucleolar RNA helicase II) (RH II/Gu)	Ddx21	1643600	467050	2234000	1173500	2505200	3170600	990100	681740	1245800	1082700	792600	539990
D3Z0M9	D3Z0M9_MOUSE	DEAD (Asp-Glu-Ala-Asp) box polypeptide 23 (MCG18410, isoform CRA_a)	Ddx23	8775.8	5794.4	1627700	1007800	36129	70917	25714	14024	2021000	1483500	162780	126590
H3BLJ6	H3BLJ6_MOUSE	MCG14602, isoform CRA_b (Probable ATP-dependent RNA helicase DDX27) (Fragment)	Ddx27	0	0	39004	36973	26956	35100	0	9123.3	18657	22950	0	2220.1
Q8VDW0	DX39A_MOUSE	ATP-dependent RNA helicase DDX39A (EC 3.6.4.13) (DEAD box protein 39)	Ddx39a	587040	124670	2249300	1481100	441090	130850	1035500	583500	1308600	734500	392110	196740
Q9Z1N5	DX39B_MOUSE	Spliceosome RNA helicase Ddx39b (EC 3.6.4.13) (56 kDa U2AF65-associated protein) (DEAD box protein UAP56) (HLA-B-associated transcript 1 protein)	Ddx39b	2850700	958840	4605200	3190600	1733000	1212500	2381300	1164000	3982100	3809500	1061300	1048200
Q62167	DDX3X_MOUSE	ATP-dependent RNA helicase DDX3X (EC 3.6.4.13) (D1Pas1-related sequence 2) (DEAD box RNA helicase DEAD3) (mDEAD3) (DEAD box protein 3, X-chromosomal) (Embryonic RNA helicase)	Ddx3x	89362	94878	991920	777460	542660	458030	760630	86377	831310	707440	418050	40173
Q91VN6	DDX41_MOUSE	Probable ATP-dependent RNA helicase DDX41 (EC 3.6.4.13) (DEAD box protein 41)	Ddx41	0	0	1096500	1108200	346070	0	0	0	600940	932700	0	0
Q810A7	DDX42_MOUSE	ATP-dependent RNA helicase DDX42 (EC 3.6.4.13) (DEAD box protein 42)	Ddx42	933320	923830	2749900	1053600	1182600	241340	625320	150530	3136400	1782800	1060100	554660
F8WHR6	F8WHR6_MOUSE	Probable ATP-dependent RNA helicase DDX46	Ddx46	186950	101970	2859700	2931700	791160	521150	286250	0	4403300	2353200	605730	330030
F6QKD2	F6QKD2_MOUSE	Probable ATP-dependent RNA helicase DDX47 (Fragment)	Ddx47	0	67447	381620	117810	149230	46237	127180	0	271480	150130	5703.9	6913
Q61656	DDX5_MOUSE	Probable ATP-dependent RNA helicase DDX5 (EC 3.6.4.13) (DEAD box RNA helicase DEAD1) (mDEAD1) (DEAD box protein 5) (RNA helicase p68)	Ddx5	15809000	9959800	38799000	21884000	1436700	349370	15480000	10663000	45348000	24601000	939060	505970
Q99MJ9	DDX50_MOUSE	ATP-dependent RNA helicase DDX50 (EC 3.6.4.13) (DEAD box protein 50) (Gu-beta) (Nucleolar protein Gu2)	Ddx50	0	0	1350600	784060	149590	198970	33578	832.88	806540	800750	38786	1425.3
Q5SVX2	Q5SVX2_MOUSE	Probable ATP-dependent RNA helicase DDX56 (Fragment)	Ddx56	0	0	31565	37735	13758	88443	48573	21584	41868	23647	28147	22566
O54786	DFFA_MOUSE	DNA fragmentation factor subunit alpha (DNA fragmentation factor 45 kDa subunit) (DFF-45) (Inhibitor of CAD) (ICAD)	Dffa	0	0	11799	13786	0	11007	0	4386.5	0	0	0	5574.3
Q497W9	Q497W9_MOUSE	DEAH (Asp-Glu-Ala-His) box polypeptide 15 (DEAH (Asp-Glu-Ala-His) box polypeptide 15, isoform CRA_b) (Pre-mRNA-splicing factor ATP-dependent RNA helicase DHX15)	Dhx15	152550	5273	380310	162130	29367	19672	2556.2	32772	171720	253770	24617	35001
A0A0G2JGL8	A0A0G2JGL8_MOUSE	Putative ATP-dependent RNA helicase DHX30	Dhx30	0	6028.5	466580	270100	205630	165870	27282	16174	245290	136600	0	7384.2
A2ACP9	A2ACP9_MOUSE	DEAH (Asp-Glu-Ala-His) box polypeptide 35 (Fragment)	Dhx35	0	0	34880	0	8296.3	0	0	0	0	0	0	7801.9
Q8VHK9	DHX36_MOUSE	ATP-dependent RNA helicase DHX36 (EC 3.6.4.13) (DEAH box protein 36) (MLE-like protein 1) (RNA helicase associated with AU-rich element ARE)	Dhx36	1024500	0	445810	251980	733020	793960	484980	0	921240	644630	640750	329320
Q80X98	Q80X98_MOUSE	DEAH (Asp-Glu-Ala-His) box polypeptide 38	Dhx38	0	0	1032200	1026500	0	0	0	0	300570	466190	181370	44319
A2A4P0	DHX8_MOUSE	ATP-dependent RNA helicase DHX8 (EC 3.6.4.13) (DEAH box protein 8)	Dhx8	0	0	175860	15465	0	0	0	0	208950	14930	0	0
A0A087WPL5	A0A087WPL5_MOUSE	ATP-dependent RNA helicase A	Dhx9	287420	113480	747380	528860	254580	88109	477300	127080	1348700	713610	318440	136860
Q9D0D4	DIM1_MOUSE	Probable dimethyladenosine transferase (EC 2.1.1.183) (DIM1 dimethyladenosine transferase 1 homolog) (DIM1 dimethyladenosine transferase 1-like) (Probable 18S rRNA (adenine(1779)-N(6)/adenine(1780)-N(6))-dimethyltransferase) (Probable 18S rRNA dimethylase) (Probable S-adenosylmethionine-6-N',N'-adenosyl(rRNA) dimethyltransferase)	Dimt1	39531	0	1648500	627050	790560	242950	19601	354420	1238900	854330	19181	17367
Q9CSH3	RRP44_MOUSE	Exosome complex exonuclease RRP44 (EC 3.1.13.-) (EC 3.1.26.-) (Protein DIS3 homolog) (Ribosomal RNA-processing protein 44)	Dis3	0	0	21553	10968	2793.6	15286	14789	10475	28181	13223	20636	27549
A2AN81	A2AN81_MOUSE	H/ACA ribonucleoprotein complex subunit 4 (Fragment)	Dkc1	0	40284	54818	49699	358220	56452	0	0	0	24025	8233.3	0
Q8BMF4	ODP2_MOUSE	Dihydrolipoyllysine-residue acetyltransferase component of pyruvate dehydrogenase complex, mitochondrial (EC 2.3.1.12) (Dihydrolipoamide acetyltransferase component of pyruvate dehydrogenase complex) (Pyruvate dehydrogenase complex component E2) (PDC-E2) (PDCE2)	Dlat	0	15178	16720	34462	11618	18819	126440	93628	782540	60409	422620	232840
E9QQ48	E9QQ48_MOUSE	Disks large-associated protein 5 (Fragment)	Dlgap5	982860	608400	0	0	0	542470	0	0	0	573770	588310	0
Q9D2G2	ODO2_MOUSE	Dihydrolipoyllysine-residue succinyltransferase component of 2-oxoglutarate dehydrogenase complex, mitochondrial (EC 2.3.1.61) (2-oxoglutarate dehydrogenase complex component E2) (OGDC-E2) (Dihydrolipoamide succinyltransferase component of 2-oxoglutarate dehydrogenase complex) (E2K)	Dlst	0	44097	101250	55475	24579	9928.3	255480	174100	449890	383640	389620	300960
Q9JI44	DMAP1_MOUSE	DNA methyltransferase 1-associated protein 1 (DNMAP1) (DNMT1-associated protein 1) (MAT1-mediated transcriptional repressor)	Dmap1	0	0	11146	0	0	0	0	0	0	0	0	0
B1AX27	B1AX27_MOUSE	DMRT-like family C1c1 (Fragment)	Dmrtc1c1	1227000	282620	95285	0	156870	97016	238110	209420	147020	69737	275810	144690
B9EJR8	DAAF5_MOUSE	Dynein assembly factor 5, axonemal (HEAT repeat-containing protein 2)	Dnaaf5	10136	0	118620	159520	113030	2753.2	0	0	0	109940	6532.6	0
Q8VHE6	DYH5_MOUSE	Dynein heavy chain 5, axonemal (Axonemal beta dynein heavy chain 5) (mDNAH5) (Ciliary dynein heavy chain 5)	Dnah5	0	2141.9	24007	18073	11341	5787.2	8020.5	5335.3	3692.7	2700	2941.1	2275.2
P63037	DNJA1_MOUSE	DnaJ homolog subfamily A member 1 (DnaJ protein homolog 2) (Heat shock 40 kDa protein 4) (Heat shock protein J2) (HSJ-2)	Dnaja1	1535700	0	76850	49023	38976	19278	97956	1049300	53986	41152	27836	16825
Q9QYJ0	DNJA2_MOUSE	DnaJ homolog subfamily A member 2 (mDj3)	Dnaja2	0	0	0	0	0	20493	0	0	0	0	0	0
O89114	DNJB5_MOUSE	DnaJ homolog subfamily B member 5 (Heat shock protein Hsp40-3) (Heat shock protein cognate 40) (Hsc40)	Dnajb5	0	0	7127.9	11082	0	0	0	0	0	0	0	0
E9Q8B3	E9Q8B3_MOUSE	DnaJ homolog subfamily C member 11	Dnajc11	0	0	13909	16645	10593	9540.1	50890	17033	11888	0	17994	10607
Q3TRX6	Q3TRX6_MOUSE	DnaJ homolog subfamily C member 2	Dnajc2	0	0	56262	40463	0	0	0	0	0	0	0	0
Q9QYI3	DNJC7_MOUSE	DnaJ homolog subfamily C member 7 (Cytoplasmic CAR retention protein) (CCRP) (MDj11) (Tetratricopeptide repeat protein 2) (TPR repeat protein 2)	Dnajc7	55465	0	53401	4518.6	1557	0	106510	0	5106.7	3392.3	2220.5	0
A2ALF0	A2ALF0_MOUSE	DnaJ homolog subfamily C member 8	Dnajc8	320070	123970	80346	830170	124580	495540	132280	0	1669300	859150	297070	131050
Q91WN1	DNJC9_MOUSE	DnaJ homolog subfamily C member 9	Dnajc9	0	0	0	0	0	0	0	0	0	0	395290	433560
A0A0J9YUE9	A0A0J9YUE9_MOUSE	Dynamin-1	Dnm1	0	0	38655	24581	12383	3212.6	35619	0	20707	19891	15328	8410.4
E9PUD2	E9PUD2_MOUSE	Dynamin-1-like protein	Dnm1l	0	0	0	4717.9	8301.4	9765.4	28902	16954	8569.5	6692.6	10744	7129.3
P13864	DNMT1_MOUSE	DNA (cytosine-5)-methyltransferase 1 (Dnmt1) (Met-1) (EC 2.1.1.37) (DNA methyltransferase MmuI) (DNA MTase MmuI) (M.MmuI) (MCMT)	Dnmt1	766410	319720	516180	244550	561730	412890	0	0	133720	157860	167560	189190
Q8BPW9	Q8BPW9_MOUSE	Aspartyl aminopeptidase	Dnpep	0	0	119920	0	0	0	186920	0	273800	93808	349140	80894
Q8BLX9	Q8BLX9_MOUSE	Dedicator of cytokinesis protein 10 (Fragment)	Dock10	1644500	511520	630720	0	1013900	268210	242370	0	239650	225160	475240	657350
A0A0U1RP53	A0A0U1RP53_MOUSE	Dedicator of cytokinesis protein 7 (Fragment)	Dock7	1619100000	10198000	326870000	9159300	22392000	186120000	1946900000	1777800000	741810000	697510000	70876000	90742000
Q61103	REQU_MOUSE	Zinc finger protein ubi-d4 (Apoptosis response zinc finger protein) (BRG1-associated factor 45D) (BAF45D) (D4, zinc and double PHD fingers family 2) (Protein requiem)	Dpf2	0	43205	23478	586820	899730	543550	5324.4	3485.1	0	10451	604980	621990
Q5NCQ5	DPH1_MOUSE	2-(3-amino-3-carboxypropyl)histidine synthase subunit 1 (EC 2.5.1.108) (Diphthamide biosynthesis protein 1) (Diphtheria toxin resistance protein 1) (Ovarian cancer-associated gene 1 protein homolog) (S-adenosyl-L-methionine:L-histidine 3-amino-3-carboxypropyltransferase 1)	Dph1	0	6121.1	0	0	0	0	6471.3	0	4952.8	0	4728.2	3268.8
Q99LT0	DPY30_MOUSE	Protein dpy-30 homolog (Dpy-30-like protein) (Dpy-30L)	Dpy30	0	0	61822	0	426700	811470	84483	0	0	0	594010	956760
O08553	DPYL2_MOUSE	Dihydropyrimidinase-related protein 2 (DRP-2) (Unc-33-like phosphoprotein 2) (ULIP-2)	Dpysl2	703090	296460	3008000	1847600	1687900	1188200	2359500	1775900	2248300	1774700	983690	1329900
E9PWE8	E9PWE8_MOUSE	Dihydropyrimidinase-related protein 3	Dpysl3	6043600	3374000	8573700	4718400	5464500	2729400	11725000	5703900	8405500	4898800	6624100	3871200
P32233	DRG1_MOUSE	Developmentally-regulated GTP-binding protein 1 (DRG-1) (Neural precursor cell expressed developmentally down-regulated protein 3) (NEDD-3)	Drg1	736870	32680	1363400	910790	22307	15049	1125500	506190	32496	27498	28254	10362
A0A0R4IZY9	A0A0R4IZY9_MOUSE	tRNA-dihydrouridine(47) synthase [NAD(P)(+)] (EC 1.3.1.-) (tRNA-dihydrouridine synthase 3)	Dus3l	19423	0	11785	7521	0	0	10666	6883.7	14978	16837	0	0
H3BKL8	H3BKL8_MOUSE	Dual-specificity protein phosphatase 3	Dusp3	0	0	961650	1232600	925600	1048000	1357700	0	2522100	1732600	1684400	1208700
Q9CQ43	Q9CQ43_MOUSE	Deoxyuridine triphosphatase (Deoxyuridine triphosphatase, isoform CRA_a)	Dut	0	0	29729	25147	31089	25828	52430	0	46469	29517	32788	19277
Q9JHU4	DYHC1_MOUSE	Cytoplasmic dynein 1 heavy chain 1 (Cytoplasmic dynein heavy chain 1) (Dynein heavy chain, cytosolic)	Dync1h1	384550	203450	1302200	950410	566980	283470	547100	255930	328770	378550	353700	282420
A2BFF8	A2BFF8_MOUSE	Cytoplasmic dynein 1 intermediate chain 2	Dync1i2	2491300	882020	7403400	6352900	3510900	2911800	5092200	4261500	2417900	3619300	2050400	0
Q8R1Q8	DC1L1_MOUSE	Cytoplasmic dynein 1 light intermediate chain 1 (Dynein light chain A) (DLC-A) (Dynein light intermediate chain 1, cytosolic)	Dync1li1	187900	33096	684710	148390	1276100	703510	190950	49722	1494300	659250	409140	130690
Q6PDL0	DC1L2_MOUSE	Cytoplasmic dynein 1 light intermediate chain 2 (Dynein light intermediate chain 2, cytosolic)	Dync1li2	0	0	180780	67785	134070	66978	129870	70562	70953	0	116560	58235
P62627	DLRB1_MOUSE	Dynein light chain roadblock-type 1 (Dynein light chain 2A, cytoplasmic)	Dynlrb1	10807000	5260200	8367900	5750800	552930	642160	9605100	8059000	10589000	5082300	371750	278000
P51807	DYLT1_MOUSE	Dynein light chain Tctex-type 1 (Activator of G-protein signaling 2) (AGS2) (T-complex testis-specific protein 1) (TCTEX-1)	Dynlt1	0	0	391210	0	0	0	0	0	0	184020	0	0
Q6NXL3	Q6NXL3_MOUSE	Ebf3 protein (Transcription factor COE3)	Ebf3	0	0	13225	10284	5703.1	3157.2	10377	0	11468	5447.8	8428.9	6541.2
A2ACZ1	A2ACZ1_MOUSE	Probable rRNA-processing protein EBP2 (Fragment)	Ebna1bp2	43676	23786	130340	0	11803	11857	23414	0	0	10806	8113.1	9001.5
D6RE33	D6RE33_MOUSE	Enhancer of mRNA-decapping protein 4	Edc4	0	0	9339.6	17232	9744.3	26602	8734.1	3642.3	0	7179.1	0	0
Q9JMG1	EDF1_MOUSE	Endothelial differentiation-related factor 1 (EDF-1) (Multiprotein-bridging factor 1) (MBF1)	Edf1	10883000	3406400	340340	275510	2002500	1493300	1825400	3388500	9464400	3716900	10480000	6323000
P10126	EF1A1_MOUSE	Elongation factor 1-alpha 1 (EF-1-alpha-1) (Elongation factor Tu) (EF-Tu) (Eukaryotic elongation factor 1 A-1) (eEF1A-1)	Eef1a1	62879000	26629000	107730000	79709000	38880000	22050000	91697000	63981000	99139000	63479000	33449000	16565000
P62631	EF1A2_MOUSE	Elongation factor 1-alpha 2 (EF-1-alpha-2) (Eukaryotic elongation factor 1 A-2) (eEF1A-2) (Statin-S1)	Eef1a2	7109.6	73652	71826	44463	30222	57512	196720	98044	59614	59540	34350	35223
A0A087WS46	A0A087WS46_MOUSE	Eukaryotic translation elongation factor 1 beta 2	Eef1b2	16880000	13375000	14296000	11071000	3679200	1548500	15571000	14840000	12292000	6581800	2393500	1383000
A0A0R4J1E2	A0A0R4J1E2_MOUSE	Elongation factor 1-delta	Eef1d	135820	0	0	363260	0	0	0	0	223160	0	0	0
E9QN08	E9QN08_MOUSE	Elongation factor 1-delta (Fragment)	Eef1d	24668000	12776000	40699000	22814000	38845000	26444000	32037000	16905000	29104000	20270000	27392000	18214000
Q9D1M4	MCA3_MOUSE	Eukaryotic translation elongation factor 1 epsilon-1 (Elongation factor p18) (Multisynthase complex auxiliary component p18)	Eef1e1	0	0	39506	23445	35269	42212	26994	0	0	13561	9268.6	5145.9
Q9D8N0	EF1G_MOUSE	Elongation factor 1-gamma (EF-1-gamma) (eEF-1B gamma)	Eef1g	15242000	8603200	29773000	24229000	25453000	13557000	16897000	9677100	21548000	16407000	13139000	9459400
P58252	EF2_MOUSE	Elongation factor 2 (EF-2)	Eef2	9211700	4293400	14673000	12596000	12938000	8096900	11210000	9168500	10993000	10593000	10238000	6825200
A0JP43	EFCB5_MOUSE	EF-hand calcium-binding domain-containing protein 5	Efcab5	303200	133720	106880	65245	82949	56864	117830	69632	220000	182370	71908	45057
Q8C845	Q8C845_MOUSE	EF-hand domain-containing protein D2 (Efhd2 protein)	Efhd2	1626800	0	1395200	1022700	0	0	0	0	0	0	0	0
G3UZ34	G3UZ34_MOUSE	116 kDa U5 small nuclear ribonucleoprotein component	Eftud2	260590	126220	1609500	1025200	285120	140850	294360	97646	2289400	1426400	452650	407920
Q9WVK4	EHD1_MOUSE	EH domain-containing protein 1 (PAST homolog 1) (mPAST1)	Ehd1	0	0	0	14720	14977	2790.8	14350	0	13241	4034.2	9160.4	0
A2CG76	A2CG76_MOUSE	Histone-lysine N-methyltransferase EHMT2	Ehmt2	262300	140920	20932	69210	44520	51385	189970	156260	391920	99576	8954.6	38878
P48024	EIF1_MOUSE	Eukaryotic translation initiation factor 1 (eIF1) (Protein translation factor SUI1 homolog)	Eif1	309110	172680	0	271270	76221	406560	0	322580	227750	88067	138680	131350
Q8BMJ3	IF1AX_MOUSE	Eukaryotic translation initiation factor 1A, X-chromosomal (eIF-1A X isoform) (Eukaryotic translation initiation factor 4C) (eIF-4C)	Eif1ax	3725600	2772900	6702400	4919700	4219800	2363800	5802800	3143500	6014000	3100700	4448100	4281700
Q8BJW6	EIF2A_MOUSE	Eukaryotic translation initiation factor 2A (eIF-2A) [Cleaved into: Eukaryotic translation initiation factor 2A, N-terminally processed]	Eif2a	276440	239040	481930	0	0	0	1043400	0	242950	120970	400640	143850
Q61749	EI2BD_MOUSE	Translation initiation factor eIF-2B subunit delta (eIF-2B GDP-GTP exchange factor subunit delta)	Eif2b4	0	0	0	544620	0	0	0	0	489440	0	0	0
Q8CHW4	EI2BE_MOUSE	Translation initiation factor eIF-2B subunit epsilon (eIF-2B GDP-GTP exchange factor subunit epsilon)	Eif2b5	0	232810	1512500	1070500	0	0	676480	407120	662080	0	0	0
Q6ZWX6	IF2A_MOUSE	Eukaryotic translation initiation factor 2 subunit 1 (Eukaryotic translation initiation factor 2 subunit alpha) (eIF-2-alpha) (eIF-2A) (eIF-2alpha)	Eif2s1	3247200	2090900	5728500	1514200	1376000	1044600	6110100	3010400	954210	781520	1453100	1138400
Q99L45	IF2B_MOUSE	Eukaryotic translation initiation factor 2 subunit 2 (Eukaryotic translation initiation factor 2 subunit beta) (eIF-2-beta)	Eif2s2	540370	346140	1622800	1250800	640080	874460	824160	947980	1133400	1279100	47775	435910
A2AAW9	A2AAW9_MOUSE	Eukaryotic translation initiation factor 2 subunit 3, X-linked	Eif2s3x	1006900	0	16749	2396600	945020	0	3095400	2380400	2415300	2153500	965450	0
P23116	EIF3A_MOUSE	Eukaryotic translation initiation factor 3 subunit A (eIF3a) (Centrosomin) (Eukaryotic translation initiation factor 3 subunit 10) (eIF-3-theta) (eIF3 p167) (eIF3 p180) (eIF3 p185) (p162)	Eif3a	1678600	491850	2753400	1986900	1691700	806980	2038000	901370	1126700	919660	601390	616300
Q8JZQ9	EIF3B_MOUSE	Eukaryotic translation initiation factor 3 subunit B (eIF3b) (Eukaryotic translation initiation factor 3 subunit 9) (eIF-3-eta) (eIF3 p116)	Eif3b	0	103780	955840	780600	661140	587080	276740	0	543560	547650	235780	194120
Q8R1B4	EIF3C_MOUSE	Eukaryotic translation initiation factor 3 subunit C (eIF3c) (Eukaryotic translation initiation factor 3 subunit 8) (eIF3 p110)	Eif3c	181510	826910	3351100	2149500	4166200	2632600	3058100	1564700	2816300	2276000	1717600	537440
O70194	EIF3D_MOUSE	Eukaryotic translation initiation factor 3 subunit D (eIF3d) (Eukaryotic translation initiation factor 3 subunit 7) (eIF-3-zeta) (eIF3 p66)	Eif3d	2733000	136600	4948100	3622000	184330	260000	322700	275370	245420	176580	186800	144520
P60229	EIF3E_MOUSE	Eukaryotic translation initiation factor 3 subunit E (eIF3e) (Eukaryotic translation initiation factor 3 subunit 6) (MMTV integration site 6) (Mammary tumor-associated protein INT-6) (Viral integration site protein INT-6) (eIF-3 p48)	Eif3e	894290	503320	860980	476880	750750	172480	601630	199540	578250	150320	583620	178880
Q9DCH4	EIF3F_MOUSE	Eukaryotic translation initiation factor 3 subunit F (eIF3f) (Deubiquitinating enzyme eIF3f) (EC 3.4.19.12) (Eukaryotic translation initiation factor 3 subunit 5) (eIF-3-epsilon) (eIF3 p47)	Eif3f	0	0	90973	138190	6114.2	449090	18014	47510	0	63801	0	0
Q9Z1D1	EIF3G_MOUSE	Eukaryotic translation initiation factor 3 subunit G (eIF3g) (Eukaryotic translation initiation factor 3 RNA-binding subunit) (eIF-3 RNA-binding subunit) (Eukaryotic translation initiation factor 3 subunit 4) (eIF-3-delta) (eIF3 p42) (eIF3 p44)	Eif3g	451700	0	263110	146360	285260	106680	705110	224890	357910	26670	405760	116660
Q91WK2	EIF3H_MOUSE	Eukaryotic translation initiation factor 3 subunit H (eIF3h) (Eukaryotic translation initiation factor 3 subunit 3) (eIF-3-gamma) (eIF3 p40 subunit)	Eif3h	45663	26331	24584	23820	14330	9896.8	26468	25937	17754	21917	17101	15307
Q9QZD9	EIF3I_MOUSE	Eukaryotic translation initiation factor 3 subunit I (eIF3i) (Eukaryotic translation initiation factor 3 subunit 2) (TGF-beta receptor-interacting protein 1) (TRIP-1) (eIF-3-beta) (eIF3 p36)	Eif3i	4348700	247710	1303200	2267200	493820	907890	5929500	2498400	1535500	664980	587710	712770
Q3UGC7	EI3JA_MOUSE	Eukaryotic translation initiation factor 3 subunit J-A (eIF3j-A) (Eukaryotic translation initiation factor 3 subunit 1-A) (eIF-3-alpha-A) (eIF3 p35)	Eif3j1	0	0	72543	81405	10237	11633	89928	49970	45174	52432	47574	40720
Q9DBZ5	EIF3K_MOUSE	Eukaryotic translation initiation factor 3 subunit K (eIF3k) (Eukaryotic translation initiation factor 3 subunit 12) (eIF-3 p25)	Eif3k	2216200	760160	3352500	2376000	2416800	1423000	2468400	1387500	2779100	1613300	2205200	1463100
Q8QZY1	EIF3L_MOUSE	Eukaryotic translation initiation factor 3 subunit L (eIF3l) (66 kDa tyrosine-rich heat shock protein) (67 kDa polymerase-associated factor) (Eukaryotic translation initiation factor 3 subunit 6-interacting protein) (Eukaryotic translation initiation factor 3 subunit E-interacting protein) (HSP-66Y) (PAF67)	Eif3l	0	54655	73147	15502	60651	122540	170170	35087	202560	93735	24408	68989
Q99JX4	EIF3M_MOUSE	Eukaryotic translation initiation factor 3 subunit M (eIF3m) (PCI domain-containing protein 1)	Eif3m	106930	76672	80512	140590	62441	144690	90989	70260	75110	98654	38293	40115
P60843	IF4A1_MOUSE	Eukaryotic initiation factor 4A-I (eIF-4A-I) (eIF4A-I) (EC 3.6.4.13) (ATP-dependent RNA helicase eIF4A-1)	Eif4a1	716670	388070	3716100	3111800	726970	1434000	926380	736280	1603300	834780	695900	599540
Q91VC3	IF4A3_MOUSE	Eukaryotic initiation factor 4A-III (eIF-4A-III) (eIF4A-III) (EC 3.6.4.13) (ATP-dependent RNA helicase DDX48) (ATP-dependent RNA helicase eIF4A-3) (DEAD box protein 48) (Eukaryotic translation initiation factor 4A isoform 3) [Cleaved into: Eukaryotic initiation factor 4A-III, N-terminally processed]	Eif4a3	6320000	3242500	57855000	38369000	12655000	7737300	11844000	8065800	43809000	25349000	8490600	6418100
Q8BGD9	IF4B_MOUSE	Eukaryotic translation initiation factor 4B (eIF-4B)	Eif4b	1470300	2712000	4399500	3686000	0	0	4305700	2354400	3153400	2898800	0	0
Q60876	4EBP1_MOUSE	Eukaryotic translation initiation factor 4E-binding protein 1 (4E-BP1) (eIF4E-binding protein 1) (Phosphorylated heat- and acid-stable protein regulated by insulin 1) (PHAS-I)	Eif4ebp1	0	0	65450	0	0	0	70716	98899	73765	0	42035	34933
A8Y5K6	A8Y5K6_MOUSE	Eukaryotic translation initiation factor 4E transporter	Eif4enif1	175660	0	0	26311	0	0	0	0	0	0	71738	0
E9PVC5	E9PVC5_MOUSE	Eukaryotic translation initiation factor 4 gamma 1	Eif4g1	3587700	1431900	3216500	2753800	3581200	2495700	2917500	1006900	2505200	2637600	2482700	1739600
Q62448	IF4G2_MOUSE	Eukaryotic translation initiation factor 4 gamma 2 (eIF-4-gamma 2) (eIF-4G 2) (eIF4G 2) (Novel APOBEC-1 target 1) (Translation repressor NAT1) (p97)	Eif4g2	88746	28740	108820	43846	75204	18586	73918	37283	10602	4705.6	9630.2	0
Q9WUK2	IF4H_MOUSE	Eukaryotic translation initiation factor 4H (eIF-4H) (Williams-Beuren syndrome chromosomal region 1 protein homolog)	Eif4h	1998500	239210	3990300	1839800	1465200	1064000	1533100	908490	1421300	169210	236700	683820
Q8BVV6	Q8BVV6_MOUSE	Eukaryotic translation initiation factor 5	Eif5	293300	43041	315060	120290	197530	141140	481620	205730	152790	81212	287960	129450
A0A0A0MQM0	A0A0A0MQM0_MOUSE	Eukaryotic translation initiation factor 5A (eIF-5A) (Fragment)	Eif5a	50405	82836	125380	42022	126400	18618	261390	160560	121850	97140	89997	43556
Q05D44	IF2P_MOUSE	Eukaryotic translation initiation factor 5B (eIF-5B) (EC 3.6.5.3) (Translation initiation factor IF-2)	Eif5b	768080	19927	1274300	319890	767960	298660	715690	311910	23789	149760	193310	14988
P70372	ELAV1_MOUSE	ELAV-like protein 1 (Elav-like generic protein) (Hu-antigen R) (HuR) (MelG)	Elavl1	8198700	4389300	9901500	7116300	3436800	1108300	7425100	5613800	10311000	5532400	2609300	1346500
A0A1L1SS95	A0A1L1SS95_MOUSE	ELAV-like protein	Elavl3	0	0	0	0	0	0	0	0	423820	238630	0	0
F6YXR3	F6YXR3_MOUSE	Engulfment and cell motility protein 2 (Fragment)	Elmo2	0	0	17043	17250	0	0	0	0	0	0	0	0
Q91WG4	ELP2_MOUSE	Elongator complex protein 2 (ELP2) (STAT3-interacting protein 1) (StIP1)	Elp2	0	0	4568.7	2185.1	4075.2	3754.2	0	6160.1	7043.6	4570.6	4175	3826.4
Q99L85	ELP5_MOUSE	Elongator complex protein 5 (Dermal papilla-derived protein 6 homolog) (Retinoic acid-induced protein 12)	Elp5	0	0	80824	69670	33836	10364	40061	27150	20806	26808	0	0
Q99KI3	EMC3_MOUSE	ER membrane protein complex subunit 3 (Transmembrane protein 111)	Emc3	0	0	533300	0	0	0	0	0	0	0	0	0
M0QWY0	M0QWY0_MOUSE	ER membrane protein complex subunit 8 (Fragment)	Emc8	1670000	0	806310	0	0	0	2966300	1494500	0	0	0	0
O08579	EMD_MOUSE	Emerin	Emd	2038400	0	1765100	1183200	0	674080	0	0	0	0	842560	792850
P17182	ENOA_MOUSE	Alpha-enolase (EC 4.2.1.11) (2-phospho-D-glycerate hydro-lyase) (Enolase 1) (Non-neural enolase) (NNE)	Eno1	9080000	3579400	34148000	23246000	22604000	19895000	22969000	13417000	29202000	18520000	20186000	13616000
B2RWS6	EP300_MOUSE	Histone acetyltransferase p300 (p300 HAT) (EC 2.3.1.48) (E1A-associated protein p300) (Histone butyryltransferase p300) (EC 2.3.1.-) (Histone crotonyltransferase p300) (EC 2.3.1.-) (Protein propionyltransferase p300) (EC 2.3.1.-)	Ep300	0	0	0	0	0	0	0	0	0	0	4315.3	2514.6
Q9Z2H5	E41L1_MOUSE	Band 4.1-like protein 1	Epb41l1	0	0	0	40833	56149	14843	0	0	0	40543	76212	23576
O70318	E41L2_MOUSE	Band 4.1-like protein 2 (Generally expressed protein 4.1) (4.1G)	Epb41l2	413320	123970	995300	329670	349810	283040	374260	0	3899.4	0	482850	387020
Q9WV92	E41L3_MOUSE	Band 4.1-like protein 3 (4.1B) (Differentially expressed in adenocarcinoma of the lung protein 1) (DAL-1) (DAL1P) (mDAL-1) [Cleaved into: Band 4.1-like protein 3, N-terminally processed]	Epb41l3	0	82439	226640	246570	253250	72858	195810	0	0	107200	167940	130230
Q8CGC7	SYEP_MOUSE	Bifunctional glutamate/proline--tRNA ligase (Bifunctional aminoacyl-tRNA synthetase) [Includes: Glutamate--tRNA ligase (EC 6.1.1.17) (Glutamyl-tRNA synthetase) (GluRS); Proline--tRNA ligase (EC 6.1.1.15) (Prolyl-tRNA synthetase) (ProRS)]	Eprs	878120	290930	3010000	2212500	1457800	598190	1442700	926650	1542700	1365000	1246700	623720
Q8BHK9	ERC6L_MOUSE	DNA excision repair protein ERCC-6-like (EC 3.6.4.12) (ATP-dependent helicase ERCC6-like)	Ercc6l	0	0	3344.9	3791.8	0	6745.5	0	0	0	0	0	0
A0A1W2P7H9	A0A1W2P7H9_MOUSE	Enhancer of rudimentary homolog (MCG7617, isoform CRA_b)	Erh	20439000	64196000	434890000	339860000	200290000	161320000	128230000	74087000	418680000	287820000	122120000	84271000
Q8BFZ9	ERLN2_MOUSE	Erlin-2 (Endoplasmic reticulum lipid raft-associated protein 2) (Stomatin-prohibitin-flotillin-HflC/K domain-containing protein 2) (SPFH domain-containing protein 2)	Erlin2	0	21955	113500	91098	56290	64531	100560	88198	87074	38084	67805	39133
P57759	ERP29_MOUSE	Endoplasmic reticulum resident protein 29 (ERp29)	Erp29	0	0	0	0	0	0	0	0	0	0	0	0
O70279	ESS2_MOUSE	Splicing factor ESS-2 homolog (ES2 protein) (Expressed sequence 2 embryonic lethal)	Ess2	0	53164	0	0	6599.8	11237	0	8278.9	0	0	6828.8	0
Q3U7R1	ESYT1_MOUSE	Extended synaptotagmin-1 (E-Syt1) (Membrane-bound C2 domain-containing protein)	Esyt1	0	0	93863	37164	229660	0	154510	1686.3	69419	62702	38610	0
Q8BWY3	ERF1_MOUSE	Eukaryotic peptide chain release factor subunit 1 (Eukaryotic release factor 1) (eRF1)	Etf1	165220	20120	163090	76307	93012	48488	119850	49468	106950	52918	161950	67738
E9Q8J8	E9Q8J8_MOUSE	Transcription factor ETV6	Etv6	0	0	0	0	0	9231.6	0	0	0	0	33007	0
Q5SUT0	Q5SUT0_MOUSE	RNA-binding protein EWS	Ewsr1	37924000	23451000	23871000	14590000	13377000	14170000	15988000	13221000	27823000	18988000	21322000	17472000
Q6PGF7	EXOC8_MOUSE	Exocyst complex component 8 (Exocyst complex 84 kDa subunit)	Exoc8	0	0	344980	141560	0	84045	0	0	0	0	0	0
Q921I9	EXOS4_MOUSE	Exosome complex component RRP41 (Exosome component 4) (Ribosomal RNA-processing protein 41)	Exosc4	67657	42275	89366	57491	76396	62095	48846	49460	73435	53696	54385	47619
Q8BTW3	EXOS6_MOUSE	Exosome complex component MTR3 (Exosome component 6) (mRNA transport regulator 3 homolog)	Exosc6	0	0	0	1247200	0	835350	0	0	0	0	0	0
Q05816	FABP5_MOUSE	Fatty acid-binding protein, epidermal (Epidermal-type fatty acid-binding protein) (E-FABP) (Fatty acid-binding protein 5) (Keratinocyte lipid-binding protein) (Psoriasis-associated fatty acid-binding protein homolog) (PA-FABP)	Fabp5	11956000	4548800	46318000	34704000	30517000	14747000	23803000	20897000	25094000	31950000	21940000	16347000
Q6A0A9	F120A_MOUSE	Constitutive coactivator of PPAR-gamma-like protein 1 (Oxidative stress-associated Src activator) (Protein FAM120A)	FAM120A	358640	197490	282880	0	262530	151590	0	0	307450	0	145960	142480
P58468	F207A_MOUSE	Protein FAM207A	Fam207a	3378800	2013000	28883	50974	53171	191460	146360	175510	404510	34601	846250	653680
Q9WTJ8	FA50B_MOUSE	Protein FAM50B (Protein XAP-5-like)	Fam50b	0	0	234040	7969.2	0	0	36824	0	32339	489610	1059400	422790
F8WHV1	F8WHV1_MOUSE	Mitotic spindle-associated MMXD complex subunit MIP18	Fam96b	0	0	38916	32294	25181	47035	58097	68285	27775	14922	0	0
Q80VD1	FA98B_MOUSE	Protein FAM98B	Fam98b	0	0	8228.6	0	8236.3	0	0	0	0	0	0	0
E9Q805	E9Q805_MOUSE	FERM, ARHGEF and pleckstrin domain-containing protein 1 (Fragment)	Farp1	0	0	0	0	0	0	0	0	0	0	0	0
E9PWY9	E9PWY9_MOUSE	Phenylalanine--tRNA ligase alpha subunit	Farsa	283550	83351	1260300	976120	811550	1184300	266390	293380	1049000	438300	170020	475890
Q9WUA2	SYFB_MOUSE	Phenylalanine--tRNA ligase beta subunit (EC 6.1.1.20) (Phenylalanyl-tRNA synthetase beta subunit) (PheRS)	Farsb	0	161270	741330	536540	12789	2786.6	330870	20082	410370	419990	318910	176250
P19096	FAS_MOUSE	Fatty acid synthase (EC 2.3.1.85) [Includes: [Acyl-carrier-protein] S-acetyltransferase (EC 2.3.1.38); [Acyl-carrier-protein] S-malonyltransferase (EC 2.3.1.39); 3-oxoacyl-[acyl-carrier-protein] synthase (EC 2.3.1.41); 3-oxoacyl-[acyl-carrier-protein] reductase (EC 1.1.1.100); 3-hydroxyacyl-[acyl-carrier-protein] dehydratase (EC 4.2.1.59); Enoyl-[acyl-carrier-protein] reductase (EC 1.3.1.39); Ole…	Fasn	1092200	458850	2804000	1726100	2237200	1789400	1728200	1027600	2969800	1969400	1909000	1265700
P62862	RS30_MOUSE	40S ribosomal protein S30	Fau	767860000	452360000	218600000	201570000	334170000	136770000	475130000	385860000	390310000	245600000	348170000	191720000
P35550	FBRL_MOUSE	rRNA 2'-O-methyltransferase fibrillarin (EC 2.1.1.-) (Histone-glutamine methyltransferase) (Nucleolar protein 1)	Fbl	36008000	22204000	19901000	16453000	12938000	12928000	29026000	19235000	30920000	19329000	17341000	9916000
[truncated: 1,080 more rows]
